# Supplementary material for: The N-terminal domains of NLR immune receptors exhibit structural and functional similarities across divergent plant lineages
Source: Plant Cell. 2024 Apr 10;36(7):2491–511. doi: 10.1093/plcell/koae113 (PMC11218826; doi:10.1093/plcell/koae113)
Supplement: koae113_Supplementary_Data [file koae113_supplementary_data.zip]

Archive with 11 entries (11 files):
- Author_Revisions_ChecklistPC.pdf
- Supplemental Data Set S1.xlsx
- Supplemental Data Set S2.xlsx
- Supplemental Data Set S3.xlsx
- Supplemental Data Set S4.xlsx
- Supplemental Data.pdf
- Supplemental File 1.pdf
- Supplemental File 2.pdf
- Supplemental File 3.pdf
- Supplemental File 4.pdf
- tpc.01017.2023-s12.pdf
