# Supplementary material for: The N-terminal domains of NLR immune receptors exhibit structural and functional similarities across divergent plant lineages
Source: Plant Cell. 2024 Apr 10;36(7):2491–511. doi: 10.1093/plcell/koae113 (PMC11218826; doi:10.1093/plcell/koae113)
Supplement: koae113_Supplementary_Data [file koae113_supplementary_data.zip › Supplemental Data Set S1.xlsx]

## Sheet: DataS1 - Legend
	Supplemental Data Set S1 - Identification and characterization of diverse plant NLRs
	Sheet No.	Description
	1	Genomic resources used in this study
	2	NLRtracker output Summary
	3	NLRtracker primary output (list of NLRs)
	4	NLR domains identified by NLRtracker
	5	Non-flowering NLRs with 'Integrated' Domains (counts)
	6	Identity of non-flowering NLR-IDs (integrated domains)
	7	Annotation of N-terminal domain sequence group (OG) & structure model (AF2) similarity clustering
	8	N-terminal domain sequence/structure overlap
	9	Functional annotation of NLRs in the NB-ARC phylogeny
	10	NLRs not considered in phylogenetic analysis (removed during cleaning procedure)

## Sheet: 1. Genomic Resources
genome_id	Genus	Species	Sub	Classification	Lineage	Version	Reference	Link
Adc	Adiantum	capillus-veneris		Fern	Monilophyte		https://www.nature.com/articles/s41477-022-01222-x	https://figshare.com/s/47be9fe90124b22d3c0e
Aspi	Alsophila	spinulosa		Fern	Monilophyte		https://doi.org/10.1038/s41477-022-01146-6	Genome Assembly and Annotation of Alsophila spinulosa (figshare.com)
AmTrH2	Amborella	trichopoda	SantaCruz_75 HAP2		Angiosperm	v2.1		https://phytozome-next.jgi.doe.gov/
Aagr_OX	Anthoceros	agrestis	Oxford	Hornwort	Bryophyte	-	Li et al. 2020, https://doi.org/10.1038/s41477-020-0618-2	https://www.hornworts.uzh.ch/en/download.html
Aang	Anthoceros	angustus	NA	Hornwort	Bryophyte	-	Zhang et al. 2020, https://doi.org/10.1038/s41477-019-0588-4	https://www.hornworts.uzh.ch/en/download.html
Apun	Anthoceros	punctatus	NA	Hornwort	Bryophyte	-	Li et al. 2020, https://doi.org/10.1038/s41477-020-0618-2	https://www.hornworts.uzh.ch/en/download.html
At	Arabidopsis	thaliana			Angiosperm	Araport11		https://phytozome-next.jgi.doe.gov/
Azfi	Azolla	filiculoides	NA	Fern	Monilophyte	v1.1	Li et al. 2018, https://doi.org/10.1038/s41477-018-0188-8	https://www.fernbase.org/ftp/
CpGG1	Ceratodon	purpureus	GG1	Moss	Bryophyte	v1.1	Carey et al. 2021, DOI: 10.1126/sciadv.abh248	https://phytozome-next.jgi.doe.gov/info/CpurpureusGG1_v1_1
CpR40	Ceratodon	purpureus	R40	Moss	Bryophyte	v1.1	Carey et al. 2021, DOI: 10.1126/sciadv.abh248	https://phytozome-next.jgi.doe.gov/info/CpurpureusR40_v1_1
Ceric	Ceratopteris	richardii	NA	Fern	Monilophyte	v2.1	Marchant et al. 2022, https://doi.org/10.1038/s41477-022-01226-7; Ceratopteris richardii v2.1, DOE-JGI, http://phytozome-next.jgi.doe.gov/".	https://phytozome-next.jgi.doe.gov/info/Crichardii_v2_1
Chbr	Chara	braunii	NA	Algae	Streptophyte	-	Nishiyama et al. 2018, https://doi.org/10.1016/j.cell.2018.06.033	https://bioinformatics.psb.ugent.be/gdb/Chara_braunii/
Chlat	Chlorokybus	atmophyticus	NA	Algae	Streptophyte	-	Wang et al. 2020, https://doi.org/10.1038/s41477-019-0560-3	https://phycocosm.jgi.doe.gov/Chlat1/Chlat1.home.html
Dicom	Diphasiastrum	complanatum		clubmoss	Lycophytes	v3.1		https://phytozome-next.jgi.doe.gov/
	Entodon	seductrix		Moss	Hypnales		https://doi.org/10.1093/gbe/evac020	Entodon and Hypnum genome project (figshare.com)
Foant	Fontinalis	antipyretica		Moss	Bryophyte		https://doi.org/10.46471/gigabyte.8	http://gigadb.org/dataset/100748
Gbil	Ginkgo	biloba	NA	Seed	Gymnosperm	-	Liu et al. 2021, Carey et al. 2021, DOI: 10.1126/sciadv.abh248	https://figshare.com/articles/dataset/annotation_of_Ginkgo_biloba/14759223
TnS	Gnetum	montanum		Seed	Gnetophytes		https://doi.org/10.1038/s41477-017-0097-2	Dryad | Data -- A genome for gnetophytes and early evolution of seed plants (datadryad.org)
	Hypnum	curvifolium		Moss	Hypnales		https://doi.org/10.1093/gbe/evac020	Entodon and Hypnum genome project (figshare.com)
Marpal	Marchantia	paleacea	NA	Liverwort	Bryophyte	-	Radhakrishnan et al. 2020, https://doi.org/10.1038/s41477-020-0613-7; Rich et al. 2021, doi: 10.1126/science.abg0929	https://bbric-pipelines.toulouse.inra.fr/myGenomeBrowser?extractseq=1&portalname=Marchantia_paleacea_Rich_Vigneron_et_al&owner=cyril.libourel@lrsv.ups-tlse.fr&key=g9xlO19p
MppBR5	Marchantia	polymorpha	BR5	Liverwort	Bryophyte	-	Linde et al. 2020, https://doi.org/10.3389/fpls.2020.00829	https://marchantia.info/download/MppBR5/
MpTAK	Marchantia	polymorpha	TAK1	Liverwort	Bryophyte	v6	Bowman et al. 2017, https://doi.org/10.1016/j.cell.2017.09.030; Montgomery et al. 2020, https://doi.org/10.1016/j.cub.2019.12.015	https://marchantia.info/download/MpTak_v6.1/
MpmSA2	Marchantia	polymorpha	SA2	Liverwort	Bryophyte	-	Linde et al. 2020, https://doi.org/10.3389/fpls.2020.00829	https://marchantia.info/download/MpmSA2/
Mves	Marsilea	vestita		Fern	Salviniales			https://www.fernbase.org/ftp/
Os	Oryza	sativa			Angiosperm	v7.0		https://phytozome-next.jgi.doe.gov/
Ppat	Physcomitrium	patens	Gransden	Moss	Bryophyte	v3.3	Lang et al. 2018, https://doi.org/10.1111/tpj.13801	https://phytozome-next.jgi.doe.gov/info/Ppatens_v3_3
Sacu	Salvinia	cucullata	NA	Fern	Monilophyte	v1.2	Li et al. 2018, https://doi.org/10.1038/s41477-018-0188-8	https://www.fernbase.org/ftp/
Smoe	Selaginella	moellendorffii	NA	Clubmoss	Lycophyte	v1.0	Banks et al. 2011, https://doi.org/10.1126/science.1203810	https://phytozome-next.jgi.doe.gov/info/Smoellendorffii_v1_0
Soltu	Solanum	tuberosum			Angiosperm	v6.1		https://phytozome-next.jgi.doe.gov/
Smag	Sphagnum	magellanicum	NA	Moss	Bryophyte	v1.1	"Sphagnum magellanicum v1.1, DOE-JGI, http://phytozome.jgi.doe.gov/".	https://phytozome-next.jgi.doe.gov/info/Smagellanicum_v1_1
Sfal	Sphagnum	fallax	NA	Moss	Bryophyte	v1.1	"Sphagnum fallax v1.1, DOE-JGI, http://phytozome.jgi.doe.gov/".	https://phytozome-next.jgi.doe.gov/info/Sfallax_v1_1
Thupl	Thuja	plicata		Seed	Gymnosperm	v3.1		https://phytozome-next.jgi.doe.gov/
Zm	Zea	mays			Angiosperm	RefGen_V4		https://phytozome-next.jgi.doe.gov/
RefPlantNLR	various	various	various		Angiosperm	-	Kourelis et al. 2021, https://doi.org/10.1371/journal.pbio.3001124	https://journals.plos.org/plosbiology/article?id=10.1371/journal.pbio.3001124

## Sheet: 2. NLRtracker output Summary
Species	(NBARC)	(NBARC)(LRR)	(NBARC)(LRR)(LRR)	(NBARC)(OTHER)	(NBARC)(TPR)	(NBARC)(TPR)(OTHER)	(NBARC)(TPR)(TPR)	(HET)	(MLKL)(PKin)(PKin)	(NBARC)(ARM)	(RPW8)(NBARC)	(RPW8)(NBARC)(LRR)	(TIR)	(TIR)(ARM)	(TIR)(NBARC)	(TIR)(NBARC)(LRR)	(TIR)(NBARC)(TPR)	(TIR)(PLOOP-OTHER)(LRR)(LRR)	(TIR)(PLOOP)	(TIR)(PLOOP)(LRR)	(TIR)(PLOOP)(NBARC)(LRR)	(TIR)(PLOOP)(TPR)	(HET)(OTHER)(OTHER)	(HET)(TRANSPOSON)	(MLKL)	(MLKL)(OTHER)	(MLKL)(PKin)	(MLKL)(PKin)(OTHER)	(NBARC)(LRR)(LRR)(LRR)	(NBARC)(LRR)(OTHER)(OTHER)(OTHER)	(NBARC)(LRR)(TRX)	(OTHER)(HET)	(OTHER)(NBARC)(LRR)(OTHER)(OTHER)(OTHER)	(PLOOP)	(PLOOP)(LRR)	(TIR)(LRR)	(TIR)(NBARC)(LRR)(LRR)(LRR)	(TIR)(NBARC)(LRR)(LRR)(OTHER)	(TIR)(NBARC)(LRR)(LRR)(TRANSPOSON)	(TIR)(PLOOP)(LRR)(TIR)	(TIR)(TRANSPOSON)(OTHER)	(TRANSPOSON)(HET)	(TRANSPOSON)(NBARC)	(TRANSPOSON)(TIR)(PLOOP)(TIR)	(TRANSPOSON)(TRANSPOSON)(MLKL)	(TRANSPOSON)(TRANSPOSON)(TRANSPOSON)(TRANSPOSON)(HET)	(CC)(NBARC)(LRR)	(CC)(NBARC)(LRR)(LRR)	(CJID)
Chara braunii	2	13	4	0	0	0	0	0	0	0	0	0	0	0	0	0	0	0	0	0	0	0	0	0	0	0	0	0	0	0	0	0	0	0	0	0	0	0	0	0	0	0	0	0	0	0	0	0	0
Chlorokybus atmophyticus	0	1	0	0	0	0	0	0	0	0	0	0	2	0	1	0	5	0	0	0	0	0	0	0	0	0	0	0	0	0	0	0	0	0	0	1	0	0	0	0	0	0	0	0	0	0	0	0	0
Anthoceros angustus	2	16	1	2	2	1	0	0	0	0	0	0	0	0	0	0	0	0	0	0	0	0	0	0	0	0	0	0	0	0	0	0	0	0	0	0	0	0	0	0	0	0	0	0	0	0	0	0	0
Anthoceros agrestis	7	18	1	3	5	3	1	0	0	0	0	0	0	0	0	0	0	0	0	0	0	0	0	0	0	0	0	0	0	0	0	0	0	0	0	0	0	0	0	0	0	0	0	0	0	0	0	0	0
Anthoceros punctatus	11	9	1	0	9	0	0	0	0	0	0	0	0	0	0	0	0	0	0	0	0	0	0	0	0	0	0	0	0	0	0	0	0	0	0	0	0	0	0	0	0	0	0	0	0	0	0	0	0
Marchantia polymorphaSA2	2	9	0	0	0	0	0	0	0	2	0	0	0	0	0	0	0	0	1	0	0	0	0	0	0	0	0	0	0	0	0	0	0	0	1	0	0	0	0	0	0	0	0	0	0	0	0	0	0
Marchantia polymorphaBR5	0	6	0	0	0	0	0	0	0	2	0	0	0	0	0	0	0	0	1	0	0	0	0	0	0	0	0	0	0	0	0	0	0	0	1	0	0	0	0	0	0	0	0	0	0	0	0	0	0
Marchantia polymorphaTAK1	2	10	0	0	0	0	0	0	0	3	0	0	0	0	0	0	0	0	1	0	0	0	0	0	0	0	0	0	0	0	0	0	0	0	3	0	0	0	0	0	0	0	0	0	0	0	0	0	0
Marchantia paleacea	8	9	0	0	0	0	0	0	0	3	0	0	0	0	0	0	0	0	1	0	0	0	0	0	0	0	0	0	0	0	0	0	0	0	1	0	0	0	0	0	0	0	0	0	0	0	0	0	0
Physcomitrium patens	50	56	0	0	0	0	0	45	0	0	0	0	6	0	1	11	0	0	8	2	0	0	0	0	0	0	0	0	0	0	0	0	0	0	5	0	0	0	0	0	0	0	0	0	0	0	0	0	0
Ceratodon purpureusGG1	7	22	1	0	0	0	0	32	0	0	1	1	31	0	21	137	0	0	5	16	0	0	0	0	0	0	0	0	0	0	0	1	0	0	2	0	0	0	0	0	0	0	0	0	0	0	0	0	0
Ceratodon purpureusR40	7	18	1	0	0	0	0	27	0	0	0	5	21	0	18	171	0	0	6	20	0	0	0	0	0	0	0	0	0	0	0	1	0	0	2	0	2	0	0	0	0	0	0	0	0	0	0	0	0
Sphagnum fallax	48	87	2	0	4	0	0	4	0	0	0	0	5	0	8	35	0	0	5	0	0	0	0	0	0	0	4	0	0	0	0	0	0	0	2	3	0	0	0	0	0	0	0	0	0	0	0	0	0
Sphagnum magellanicum	28	63	1	0	14	0	0	2	0	0	2	3	3	0	8	10	0	0	2	0	0	0	0	0	1	0	2	0	0	0	0	0	0	0	1	0	0	1	0	0	0	0	0	0	0	0	0	0	0
Entodon seductrix	5	4	0	0	0	0	0	2	0	0	0	0	9	0	8	6	0	0	0	1	0	0	0	0	0	0	0	0	0	0	0	0	0	0	0	0	0	0	0	0	0	0	0	0	0	0	0	0	0
Fontinalis antipyretica	4	4	0	0	0	0	0	0	0	0	0	0	9	0	5	15	0	0	3	5	0	0	0	0	0	0	0	0	0	0	0	0	0	0	1	0	0	0	0	0	0	0	0	0	0	0	0	0	1
Hypnum curvifolium	7	5	0	0	0	0	0	7	0	0	0	0	6	0	1	5	0	0	0	0	0	0	0	0	0	0	0	0	0	0	0	0	0	0	0	0	0	0	0	0	0	0	0	0	0	0	0	0	0
Selaginella moellendorffii	10	3	0	0	0	0	0	1	0	2	0	0	0	0	0	1	0	0	1	0	0	0	0	0	0	0	0	0	0	0	0	0	0	0	0	0	0	0	0	0	0	0	0	0	0	0	0	0	0
Diphasiastrum complanatum	2	3	1	0	0	0	0	3	0	29	0	0	0	0	0	0	0	0	0	0	0	6	0	0	0	0	0	0	0	0	0	0	0	0	0	0	0	0	0	0	0	0	0	0	0	0	0	0	0
Azolla filiculoides	0	1	0	0	0	0	0	1	1	0	0	0	3	0	0	0	0	0	1	0	0	0	0	0	0	0	0	0	0	0	0	0	0	0	0	0	0	0	0	0	0	0	0	0	0	0	0	0	0
Salvinia cucullata	4	1	1	0	0	0	0	5	1	0	0	0	4	0	1	0	0	0	2	1	0	1	0	0	0	0	0	0	0	0	0	0	0	1	0	0	0	0	0	0	0	0	0	0	0	0	0	0	0
Marsilea vestita	5	2	0	0	0	0	0	5	0	0	0	0	4	0	3	4	0	0	1	0	0	0	0	0	0	0	0	0	0	0	0	1	0	0	0	0	0	0	0	0	0	0	0	0	0	0	0	0	0
Ceratopteris richardii	30	55	7	0	0	0	0	20	3	7	0	1	37	0	7	11	0	0	12	0	28	2	0	0	0	0	0	0	0	0	0	0	0	0	0	0	0	0	0	0	0	0	0	0	0	0	0	0	0
Adiantum capillus-veneris	8	11	3	0	0	0	0	33	3	2	1	5	13	3	4	12	1	1	3	2	1	2	0	0	0	0	0	0	0	0	0	0	0	0	0	0	0	0	0	0	0	0	0	0	0	0	0	0	0
Alsophila spinulosa	20	21	3	0	0	0	0	27	4	1	0	0	11	0	5	18	0	0	8	4	0	1	1	1	1	1	15	1	1	1	4	1	1	1	3	1	1	1	1	1	1	1	1	1	1	1	0	0	0
Ginkgo biloba	8	56	1	0	0	0	0	0	2	0	1	11	11	0	32	86	0	0	6	3	0	2	0	0	1	0	0	0	0	0	4	0	0	0	3	4	1	1	0	0	0	0	0	0	0	0	12	0	0
Thuja plicata	138	424	16	0	0	0	0	0	9	1	0	40	156	0	162	387	1	0	16	0	0	2	0	0	0	0	0	0	0	0	1	0	0	0	4	0	1	0	0	0	0	0	0	0	0	0	84	0	0
Gnetum montanum	107	55	5	1	0	0	0	0	1	0	0	1	4	0	2	2	0	0	2	0	0	1	0	0	0	0	1	0	0	0	0	0	0	0	2	0	0	0	0	0	0	0	0	0	0	0	32	0	1
Amborella trichopoda	27	62	2	0	0	0	0	0	0	5	0	7	7	0	14	30	0	0	1	0	0	0	0	0	0	0	2	0	0	0	0	0	0	0	2	0	0	0	0	0	0	0	0	0	0	0	22	0	0
Oryza sativa	30	114	13	0	0	0	0	0	0	1	0	0	2	0	1	0	0	0	2	0	0	0	0	0	0	0	3	0	0	0	0	0	0	0	3	0	0	0	0	0	0	0	0	0	0	0	262	26	0
Zea mays	18	59	3	0	0	0	0	0	0	1	0	2	3	0	1	0	0	0	3	0	0	0	0	0	0	0	2	0	0	0	0	0	0	0	3	0	0	0	0	0	0	0	0	0	0	0	270	3	0
Arabidopsis thaliana	8	61	1	0	0	0	0	0	0	0	1	7	32	0	25	44	0	0	6	0	0	0	0	0	0	0	4	0	0	0	0	0	0	0	2	0	0	0	0	0	0	0	0	0	0	0	45	1	7
Solanum lycopersicum	45	42	2	0	0	0	0	0	0	0	0	2	9	0	5	8	0	0	1	0	0	0	0	0	0	0	3	0	0	0	0	0	0	0	2	0	0	0	0	0	0	0	0	0	0	0	71	2	0
Refplant	0	25	7	0	0	0	0	0	0	0	0	7	0	0	4	33	0	0	0	0	0	0	0	0	0	0	0	0	0	0	0	0	0	0	0	0	0	0	0	0	0	0	0	0	0	0	274	19	0
Total	650	1345	77	6	34	4	1	214	24	59	6	92	388	3	337	1026	7	1	98	54	29	17	1	1	3	1	36	1	1	1	9	4	1	2	43	9	5	3	1	1	1	1	1	1	1	1	1072	51	9
[truncated: 289 more columns]

## Sheet: 3. NLRtracker primary output
Genus	Species	Subtype	Classification	Lineage	seqname	Status	Putative Subclass	Domain	Architecture	Notes/Annotation
Chara	braunii		Algae	Charophyte	GBG62546	NLR	UNDETERMINED	(NBARC)(LRR)	NL
Chara	braunii		Algae	Charophyte	GBG64516	NLR	UNDETERMINED	(NBARC)(LRR)	NL
Chara	braunii		Algae	Charophyte	GBG65355	NLR	UNDETERMINED	(NBARC)(LRR)(LRR)	NL
Chara	braunii		Algae	Charophyte	GBG65364	NLR	CC-NLR or CCR-NLR or CCG10-NLR	(NBARC)(LRR)	NL
Chara	braunii		Algae	Charophyte	GBG65365	NLR	CC-NLR or CCR-NLR or CCG10-NLR	(NBARC)(LRR)	NL
Chara	braunii		Algae	Charophyte	GBG68196	NLR	UNDETERMINED	(NBARC)(LRR)	NL
Chara	braunii		Algae	Charophyte	GBG68201	NLR	CC-NLR or CCR-NLR or CCG10-NLR	(NBARC)(LRR)	NL
Chara	braunii		Algae	Charophyte	GBG75463	NLR	UNDETERMINED	(NBARC)	N
Chara	braunii		Algae	Charophyte	GBG76711	NLR	UNDETERMINED	(NBARC)(LRR)	NL
Chara	braunii		Algae	Charophyte	GBG83295	NLR	UNDETERMINED	(NBARC)(LRR)	NL
Chara	braunii		Algae	Charophyte	GBG83302	NLR	UNDETERMINED	(NBARC)(LRR)	NL
Chara	braunii		Algae	Charophyte	GBG83306	NLR	UNDETERMINED	(NBARC)(LRR)	NL
Chara	braunii		Algae	Charophyte	GBG83315	NLR	UNDETERMINED	(NBARC)(LRR)	NL
Chara	braunii		Algae	Charophyte	GBG88038	NLR	UNDETERMINED	(NBARC)(LRR)(LRR)	NL
Chara	braunii		Algae	Charophyte	GBG88039	NLR	UNDETERMINED	(NBARC)(LRR)(LRR)	NL
Chara	braunii		Algae	Charophyte	GBG88046	NLR	UNDETERMINED	(NBARC)(LRR)	NL
Chara	braunii		Algae	Charophyte	GBG88058	NLR	UNDETERMINED	(NBARC)(LRR)(LRR)	NL
Chara	braunii		Algae	Charophyte	GBG88086	NLR	UNDETERMINED	(NBARC)(NBARC)(LRR)(LRR)	NNL
Chara	braunii		Algae	Charophyte	GBG91711	NLR	UNDETERMINED	(NBARC)	N
Chara	braunii		Algae	Charophyte	GBG92793	NLR	UNDETERMINED	(NBARC)(LRR)	NL
Chlorokybus	atmophyticus		Algae	Charophyte	jgi|Chlat1|1179|Chrsp114S01645	NLR	UNDETERMINED	(NBARC)(LRR)	NL
Chlorokybus	atmophyticus		Algae	Charophyte	jgi|Chlat1|1185|Chrsp114S01646	TX	TX	(LRR)(TIR)(OTHER)	LTO
Chlorokybus	atmophyticus		Algae	Charophyte	jgi|Chlat1|1189|Chrsp114S01649	TX	TX	(TIR)	T
Chlorokybus	atmophyticus		Algae	Charophyte	jgi|Chlat1|3545|Chrsp231S03545	TX	TX	(TIR)(LRR)	TL
Chlorokybus	atmophyticus		Algae	Charophyte	jgi|Chlat1|3548|Chrsp231S03547	NLR	UNDETERMINED	(TIR)(NBARC)(TPR)	TNO
Chlorokybus	atmophyticus		Algae	Charophyte	jgi|Chlat1|3606|Chrsp235S03604	NLR	UNDETERMINED	(TIR)(NBARC)(TPR)(TPR)	TNO
Chlorokybus	atmophyticus		Algae	Charophyte	jgi|Chlat1|3612|Chrsp235S03603	TX	TX	(TIR)(OTHER)	TO
Chlorokybus	atmophyticus		Algae	Charophyte	jgi|Chlat1|3720|Chrsp258S03873	TX	TX	(TIR)	T
Chlorokybus	atmophyticus		Algae	Charophyte	jgi|Chlat1|428|Chrsp102S00938	NLR	TN (OTHER)	(TIR)(NBARC)	TN
Chlorokybus	atmophyticus		Algae	Charophyte	jgi|Chlat1|4736|Chrsp30S04765	TX	TX	(OTHER)(OTHER)(TIR)(JAC)	OTO
Chlorokybus	atmophyticus		Algae	Charophyte	jgi|Chlat1|5275|Chrsp35S05232	NLR	UNDETERMINED	(TIR)(NBARC)(TPR)	TNO
Chlorokybus	atmophyticus		Algae	Charophyte	jgi|Chlat1|5279|Chrsp35S05191	NLR	UNDETERMINED	(TIR)(NBARC)(TPR)	TNO
Chlorokybus	atmophyticus		Algae	Charophyte	jgi|Chlat1|626|Chrsp103S01043	TX	TX	(TIR)(OTHER)	TO
Chlorokybus	atmophyticus		Algae	Charophyte	jgi|Chlat1|6701|Chrsp5S06985	TX	TX	(OTHER)(TIR)	OT
Chlorokybus	atmophyticus		Algae	Charophyte	jgi|Chlat1|6711|Chrsp5S06988	NLR	TIR-NLR	(TIR)(NBARC)(TPR)	TNO
Chlorokybus	atmophyticus		Algae	Charophyte	jgi|Chlat1|8919|Chrsp92S08217	degenerate NLR	UNDETERMINED	(PLOOP-OTHER)	O
Chlorokybus	atmophyticus		Algae	Charophyte	jgi|Chlat1|8932|Chrsp94S08327	NLR	UNDETERMINED	(TIR)(NBARC)(TPR)	TNO
Anthoceros	agrestis	Bonn	Hornwort	Bryophyte	AagrBONN_evm.model.Sc2ySwM_117.4053.1	NLR	UNDETERMINED	(NBARC)(LRR)	NL
Anthoceros	agrestis	Bonn	Hornwort	Bryophyte	AagrBONN_evm.model.Sc2ySwM_117.4053.2	NLR	UNDETERMINED	(NBARC)(LRR)	NL
Anthoceros	agrestis	Bonn	Hornwort	Bryophyte	AagrBONN_evm.model.Sc2ySwM_117.854.1	NLR	UNDETERMINED	(NBARC)(OTHER)	NO
Anthoceros	agrestis	Bonn	Hornwort	Bryophyte	AagrBONN_evm.model.Sc2ySwM_117.854.2	NLR	UNDETERMINED	(NBARC)(OTHER)	NO
Anthoceros	agrestis	Bonn	Hornwort	Bryophyte	AagrBONN_evm.model.Sc2ySwM_117.854.3	NLR	UNDETERMINED	(NBARC)(TPR)	NO
Anthoceros	agrestis	Bonn	Hornwort	Bryophyte	AagrBONN_evm.model.Sc2ySwM_117.854.4	NLR	UNDETERMINED	(NBARC)(TPR)	NO
Anthoceros	agrestis	Bonn	Hornwort	Bryophyte	AagrBONN_evm.model.Sc2ySwM_228.1754.1	NLR	UNDETERMINED	(NBARC)(LRR)	NL
Anthoceros	agrestis	Bonn	Hornwort	Bryophyte	AagrBONN_evm.model.Sc2ySwM_228.4244.1	NLR	UNDETERMINED	(NBARC)(LRR)(LRR)	NL
Anthoceros	agrestis	Bonn	Hornwort	Bryophyte	AagrBONN_evm.model.Sc2ySwM_344.1520.1	NLR	UNDETERMINED	(NBARC)(LRR)	NL
Anthoceros	agrestis	Bonn	Hornwort	Bryophyte	AagrBONN_evm.model.Sc2ySwM_344.1520.2	NLR	UNDETERMINED	(NBARC)(LRR)	NL
Anthoceros	agrestis	Bonn	Hornwort	Bryophyte	AagrBONN_evm.model.Sc2ySwM_344.3868.1	NLR	CC-NLR or CCR-NLR or CCG10-NLR	(NBARC)(LRR)	NL
Anthoceros	agrestis	Bonn	Hornwort	Bryophyte	AagrBONN_evm.model.Sc2ySwM_344.3868.2	NLR	CC-NLR or CCR-NLR or CCG10-NLR	(NBARC)(LRR)	NL
Anthoceros	agrestis	Bonn	Hornwort	Bryophyte	AagrBONN_evm.model.Sc2ySwM_344.3868.3	NLR	CC-NLR or CCR-NLR or CCG10-NLR	(NBARC)(LRR)	NL
Anthoceros	agrestis	Bonn	Hornwort	Bryophyte	AagrBONN_evm.model.Sc2ySwM_344.3868.4	NLR	CC-NLR or CCR-NLR or CCG10-NLR	(NBARC)(LRR)	NL
Anthoceros	agrestis	Bonn	Hornwort	Bryophyte	AagrBONN_evm.model.Sc2ySwM_344.3868.5	NLR	CC-NLR or CCR-NLR or CCG10-NLR	(NBARC)	N
Anthoceros	agrestis	Bonn	Hornwort	Bryophyte	AagrBONN_evm.model.Sc2ySwM_344.3868.6	NLR	CC-NLR or CCR-NLR or CCG10-NLR	(NBARC)	N
Anthoceros	agrestis	Bonn	Hornwort	Bryophyte	AagrBONN_evm.model.Sc2ySwM_362.936.1	NLR	UNDETERMINED	(NBARC)(LRR)	NL
Anthoceros	agrestis	Bonn	Hornwort	Bryophyte	AagrBONN_evm.model.Sc2ySwM_362.936.2	NLR	UNDETERMINED	(NBARC)(LRR)	NL
Anthoceros	agrestis	Bonn	Hornwort	Bryophyte	AagrBONN_evm.model.Sc2ySwM_365.3.1	NLR	UNDETERMINED	(NBARC)(LRR)	NL
Anthoceros	agrestis	Bonn	Hornwort	Bryophyte	AagrBONN_evm.model.Sc2ySwM_365.3.2	NLR	UNDETERMINED	(NBARC)(LRR)	NL
Anthoceros	agrestis	Bonn	Hornwort	Bryophyte	AagrBONN_evm.model.Sc2ySwM_365.3.3	NLR	UNDETERMINED	(NBARC)(LRR)	NL
Anthoceros	agrestis	Bonn	Hornwort	Bryophyte	AagrBONN_evm.model.Sc2ySwM_368.2636.1	NLR	UNDETERMINED	(NBARC)(LRR)	NL
Anthoceros	agrestis	Bonn	Hornwort	Bryophyte	AagrBONN_evm.model.Sc2ySwM_368.590.1	NLR	UNDETERMINED	(NBARC)(TPR)(OTHER)	NO
Anthoceros	agrestis	Bonn	Hornwort	Bryophyte	AagrBONN_evm.model.Sc2ySwM_94.12.1	NLR	UNDETERMINED	(NBARC)(LRR)	NL
Anthoceros	agrestis	Oxford	Hornwort	Bryophyte	AagrOXF_evm.model.utg000002l.215.1	NLR	UNDETERMINED	(NBARC)	N
Anthoceros	agrestis	Oxford	Hornwort	Bryophyte	AagrOXF_evm.model.utg000002l.215.2	NLR	UNDETERMINED	(NBARC)	N
Anthoceros	agrestis	Oxford	Hornwort	Bryophyte	AagrOXF_evm.model.utg000002l.215.3	NLR	UNDETERMINED	(NBARC)	N
Anthoceros	agrestis	Oxford	Hornwort	Bryophyte	AagrOXF_evm.model.utg000006l.101.1	NLR	UNDETERMINED	(NBARC)(LRR)	NL
Anthoceros	agrestis	Oxford	Hornwort	Bryophyte	AagrOXF_evm.model.utg000006l.101.2	NLR	UNDETERMINED	(NBARC)(LRR)	NL
Anthoceros	agrestis	Oxford	Hornwort	Bryophyte	AagrOXF_evm.model.utg000006l.99.1	NLR	UNDETERMINED	(NBARC)	N
Anthoceros	agrestis	Oxford	Hornwort	Bryophyte	AagrOXF_evm.model.utg000033l.173.1	NLR	UNDETERMINED	(NBARC)(LRR)	NL
Anthoceros	agrestis	Oxford	Hornwort	Bryophyte	AagrOXF_evm.model.utg000049l.476.1	NLR	UNDETERMINED	(NBARC)(LRR)	NL
Anthoceros	agrestis	Oxford	Hornwort	Bryophyte	AagrOXF_evm.model.utg000050l.510.1	NLR	UNDETERMINED	(NBARC)(LRR)(LRR)	NL
Anthoceros	agrestis	Oxford	Hornwort	Bryophyte	AagrOXF_evm.model.utg000061l.124.1	NLR	UNDETERMINED	(NBARC)(LRR)	NL
Anthoceros	agrestis	Oxford	Hornwort	Bryophyte	AagrOXF_evm.model.utg000061l.124.2	NLR	UNDETERMINED	(NBARC)(LRR)	NL
Anthoceros	agrestis	Oxford	Hornwort	Bryophyte	AagrOXF_evm.model.utg000083l.443.1	NLR	UNDETERMINED	(NBARC)(TPR)	NO
Anthoceros	agrestis	Oxford	Hornwort	Bryophyte	AagrOXF_evm.model.utg000083l.443.2	NLR	UNDETERMINED	(NBARC)(TPR)	NO
Anthoceros	agrestis	Oxford	Hornwort	Bryophyte	AagrOXF_evm.model.utg000083l.443.3	NLR	UNDETERMINED	(NBARC)(TPR)	NO
Anthoceros	agrestis	Oxford	Hornwort	Bryophyte	AagrOXF_evm.model.utg000083l.443.4	NLR	UNDETERMINED	(NBARC)(TPR)	NO
Anthoceros	agrestis	Oxford	Hornwort	Bryophyte	AagrOXF_evm.model.utg000083l.443.5	NLR	UNDETERMINED	(NBARC)(OTHER)	NO
Anthoceros	agrestis	Oxford	Hornwort	Bryophyte	AagrOXF_evm.model.utg000083l.443.6	NLR	UNDETERMINED	(NBARC)(OTHER)	NO
Anthoceros	agrestis	Oxford	Hornwort	Bryophyte	AagrOXF_evm.model.utg000083l.443.7	NLR	UNDETERMINED	(NBARC)(OTHER)	NO
Anthoceros	agrestis	Oxford	Hornwort	Bryophyte	AagrOXF_evm.model.utg000083l.443.8	NLR	UNDETERMINED	(NBARC)(TPR)	NO
Anthoceros	agrestis	Oxford	Hornwort	Bryophyte	AagrOXF_evm.model.utg000104l.145.1	NLR	UNDETERMINED	(NBARC)(TPR)(TPR)	NO
Anthoceros	agrestis	Oxford	Hornwort	Bryophyte	AagrOXF_evm.model.utg000104l.145.2	NLR	UNDETERMINED	(NBARC)(TPR)(OTHER)	NO
Anthoceros	agrestis	Oxford	Hornwort	Bryophyte	AagrOXF_evm.model.utg000104l.145.3	NLR	UNDETERMINED	(NBARC)(TPR)(OTHER)	NO
Anthoceros	agrestis	Oxford	Hornwort	Bryophyte	AagrOXF_evm.model.utg000104l.145.4	NLR	UNDETERMINED	(NBARC)(TPR)(OTHER)	NO
Anthoceros	agrestis	Oxford	Hornwort	Bryophyte	AagrOXF_evm.model.utg000114l.13.1	NLR	UNDETERMINED	(NBARC)(LRR)	NL
Anthoceros	agrestis	Oxford	Hornwort	Bryophyte	AagrOXF_evm.model.utg000114l.13.2	NLR	UNDETERMINED	(NBARC)(LRR)	NL
Anthoceros	agrestis	Oxford	Hornwort	Bryophyte	AagrOXF_evm.model.utg000114l.13.3	NLR	UNDETERMINED	(NBARC)(LRR)	NL
Anthoceros	agrestis	Oxford	Hornwort	Bryophyte	AagrOXF_evm.model.utg000124l.179.1	NLR	CC-NLR or CCR-NLR or CCG10-NLR	(NBARC)(LRR)	NL
Anthoceros	agrestis	Oxford	Hornwort	Bryophyte	AagrOXF_evm.model.utg000124l.179.2	NLR	CC-NLR or CCR-NLR or CCG10-NLR	(NBARC)(LRR)	NL
Anthoceros	agrestis	Oxford	Hornwort	Bryophyte	AagrOXF_evm.model.utg000124l.179.3	NLR	CC-NLR or CCR-NLR or CCG10-NLR	(NBARC)(LRR)	NL
Anthoceros	agrestis	Oxford	Hornwort	Bryophyte	AagrOXF_evm.model.utg000124l.179.4	NLR	CC-NLR or CCR-NLR or CCG10-NLR	(NBARC)(LRR)	NL
Anthoceros	agrestis	Oxford	Hornwort	Bryophyte	AagrOXF_evm.model.utg000124l.179.5	NLR	CC-NLR or CCR-NLR or CCG10-NLR	(NBARC)	N
Anthoceros	agrestis	Oxford	Hornwort	Bryophyte	AagrOXF_evm.model.utg000124l.179.6	NLR	CC-NLR or CCR-NLR or CCG10-NLR	(NBARC)	N
Anthoceros	agrestis	Oxford	Hornwort	Bryophyte	AagrOXF_evm.model.utg000124l.179.7	NLR	CC-NLR or CCR-NLR or CCG10-NLR	(NBARC)	N
Anthoceros	agrestis	Oxford	Hornwort	Bryophyte	AagrOXF_evm.model.utg000155l.2.1	NLR	UNDETERMINED	(NBARC)(LRR)	NL
Anthoceros	agrestis	Oxford	Hornwort	Bryophyte	AagrOXF_evm.model.utg000155l.2.2	NLR	UNDETERMINED	(NBARC)(LRR)	NL
Anthoceros	agrestis	Oxford	Hornwort	Bryophyte	AagrOXF_evm.model.utg000155l.2.3	NLR	UNDETERMINED	(NBARC)(LRR)	NL
Anthoceros	agrestis	Oxford	Hornwort	Bryophyte	AagrOXF_evm.model.utg000155l.2.4	NLR	UNDETERMINED	(NBARC)(LRR)	NL
Anthoceros	agrestis	Oxford	Hornwort	Bryophyte	AagrOXF_evm.model.utg000155l.2.5	NLR	UNDETERMINED	(NBARC)(LRR)	NL
Anthoceros	punctatus		Hornwort	Bryophyte	Apun_evm.model.utg000028l.533.1	NLR	CC-NLR or CCR-NLR or CCG10-NLR	(NBARC)(LRR)	NL
Anthoceros	punctatus		Hornwort	Bryophyte	Apun_evm.model.utg000028l.533.2	NLR	CC-NLR or CCR-NLR or CCG10-NLR	(NBARC)(LRR)(LRR)	NL
Anthoceros	punctatus		Hornwort	Bryophyte	Apun_evm.model.utg000028l.533.3	NLR	CC-NLR or CCR-NLR or CCG10-NLR	(NBARC)(LRR)	NL
Anthoceros	punctatus		Hornwort	Bryophyte	Apun_evm.model.utg000028l.533.4	NLR	CC-NLR or CCR-NLR or CCG10-NLR	(NBARC)	N
Anthoceros	punctatus		Hornwort	Bryophyte	Apun_evm.model.utg000028l.533.5	NLR	CC-NLR or CCR-NLR or CCG10-NLR	(NBARC)	N
Anthoceros	punctatus		Hornwort	Bryophyte	Apun_evm.model.utg000028l.533.6	NLR	CC-NLR or CCR-NLR or CCG10-NLR	(NBARC)(LRR)	NL
Anthoceros	punctatus		Hornwort	Bryophyte	Apun_evm.model.utg000028l.533.7	NLR	CC-NLR or CCR-NLR or CCG10-NLR	(NBARC)	N
Anthoceros	punctatus		Hornwort	Bryophyte	Apun_evm.model.utg000028l.533.8	NLR	CC-NLR or CCR-NLR or CCG10-NLR	(NBARC)	N
Anthoceros	punctatus		Hornwort	Bryophyte	Apun_evm.model.utg000041l.179.1	NLR	UNDETERMINED	(NBARC)(LRR)	NL
Anthoceros	punctatus		Hornwort	Bryophyte	Apun_evm.model.utg000041l.179.2	NLR	UNDETERMINED	(NBARC)(LRR)	NL
Anthoceros	punctatus		Hornwort	Bryophyte	Apun_evm.model.utg000043l.1271.1	NLR	UNDETERMINED	(NBARC)	N
Anthoceros	punctatus		Hornwort	Bryophyte	Apun_evm.model.utg000043l.1271.2	NLR	UNDETERMINED	(NBARC)	N
Anthoceros	punctatus		Hornwort	Bryophyte	Apun_evm.model.utg000043l.1271.3	NLR	UNDETERMINED	(NBARC)	N
Anthoceros	punctatus		Hornwort	Bryophyte	Apun_evm.model.utg000043l.1271.4	NLR	UNDETERMINED	(NBARC)	N
Anthoceros	punctatus		Hornwort	Bryophyte	Apun_evm.model.utg000050l.10.1	NLR	UNDETERMINED	(NBARC)(LRR)	NL
Anthoceros	punctatus		Hornwort	Bryophyte	Apun_evm.model.utg000058l.422.1	NLR	UNDETERMINED	(NBARC)	N
Anthoceros	punctatus		Hornwort	Bryophyte	Apun_evm.model.utg000058l.422.10	NLR	UNDETERMINED	(NBARC)(TPR)	NO
Anthoceros	punctatus		Hornwort	Bryophyte	Apun_evm.model.utg000058l.422.11	NLR	UNDETERMINED	(NBARC)(TPR)	NO
Anthoceros	punctatus		Hornwort	Bryophyte	Apun_evm.model.utg000058l.422.2	NLR	UNDETERMINED	(NBARC)(TPR)	NO
Anthoceros	punctatus		Hornwort	Bryophyte	Apun_evm.model.utg000058l.422.3	NLR	UNDETERMINED	(NBARC)(TPR)	NO
Anthoceros	punctatus		Hornwort	Bryophyte	Apun_evm.model.utg000058l.422.4	NLR	UNDETERMINED	(NBARC)(TPR)	NO
Anthoceros	punctatus		Hornwort	Bryophyte	Apun_evm.model.utg000058l.422.5	NLR	UNDETERMINED	(NBARC)(TPR)	NO
Anthoceros	punctatus		Hornwort	Bryophyte	Apun_evm.model.utg000058l.422.6	NLR	UNDETERMINED	(NBARC)	N
Anthoceros	punctatus		Hornwort	Bryophyte	Apun_evm.model.utg000058l.422.7	NLR	UNDETERMINED	(NBARC)(TPR)	NO
Anthoceros	punctatus		Hornwort	Bryophyte	Apun_evm.model.utg000058l.422.8	NLR	UNDETERMINED	(NBARC)(TPR)	NO
Anthoceros	punctatus		Hornwort	Bryophyte	Apun_evm.model.utg000058l.422.9	NLR	UNDETERMINED	(NBARC)	N
Anthoceros	punctatus		Hornwort	Bryophyte	Apun_evm.model.utg000090l.306.1	NLR	UNDETERMINED	(NBARC)(LRR)	NL
Anthoceros	punctatus		Hornwort	Bryophyte	Apun_evm.model.utg000091l.123.1	NLR	UNDETERMINED	(NBARC)(TPR)	NO
Anthoceros	punctatus		Hornwort	Bryophyte	Apun_evm.model.utg000092l.45.1	NLR	UNDETERMINED	(NBARC)(LRR)	NL
Anthoceros	punctatus		Hornwort	Bryophyte	Apun_evm.model.utg000092l.83.1	NLR	UNDETERMINED	(NBARC)(LRR)	NL
Marchantia	paleacea		Liverwort	Bryophyte	Marpal_utg000002g0001911	NLR	UNDETERMINED	(NBARC)(ARM)	NO
Marchantia	paleacea		Liverwort	Bryophyte	Marpal_utg000002g0004081	NLR	UNDETERMINED	(NBARC)(LRR)	NL
Marchantia	paleacea		Liverwort	Bryophyte	Marpal_utg000004g0007281	NLR	UNDETERMINED	(NBARC)(LRR)	NL
Marchantia	paleacea		Liverwort	Bryophyte	Marpal_utg000005g0011491	NLR	UNDETERMINED	(NBARC)(LRR)	NL
Marchantia	paleacea		Liverwort	Bryophyte	Marpal_utg000008g0018111	NLR	UNDETERMINED	(NBARC)(LRR)	NL
Marchantia	paleacea		Liverwort	Bryophyte	Marpal_utg000008g0018621	degenerate NLR	UNDETERMINED	(PLOOP)(LRR)	PL
Marchantia	paleacea		Liverwort	Bryophyte	Marpal_utg000008g0018631	NLR	UNDETERMINED	(NBARC)(LRR)	NL
Marchantia	paleacea		Liverwort	Bryophyte	Marpal_utg000010g0025261	NLR	UNDETERMINED	(NBARC)(LRR)(a/b)	NLO
Marchantia	paleacea		Liverwort	Bryophyte	Marpal_utg000011g0025671	NLR	UNDETERMINED	(NBARC)(ARM)	NO
Marchantia	paleacea		Liverwort	Bryophyte	Marpal_utg000012g0028371	NLR	UNDETERMINED	(NBARC)(ARM)(TPR)	NO
Marchantia	paleacea		Liverwort	Bryophyte	Marpal_utg000012g0030421	NLR	UNDETERMINED	(a/b)(NBARC)(LRR)	ONL
Marchantia	paleacea		Liverwort	Bryophyte	Marpal_utg000013g0032471	NLR	UNDETERMINED	(NBARC)	N
Marchantia	paleacea		Liverwort	Bryophyte	Marpal_utg000013g0032491	NLR	UNDETERMINED	(NBARC)	N
Marchantia	paleacea		Liverwort	Bryophyte	Marpal_utg000014g0036141	NLR	UNDETERMINED	(NBARC)	N
Marchantia	paleacea		Liverwort	Bryophyte	Marpal_utg000014g0036971	NLR	UNDETERMINED	(OTHER)(NBARC)(LRR)	ONL
Marchantia	paleacea		Liverwort	Bryophyte	Marpal_utg000018g0048631	NLR	UNDETERMINED	(a/b)(NBARC)(LRR)	ONL
Marchantia	paleacea		Liverwort	Bryophyte	Marpal_utg000018g0048661	NLR	UNDETERMINED	(a/b)(NBARC)	ON
Marchantia	paleacea		Liverwort	Bryophyte	Marpal_utg000018g0048671	NLR	UNDETERMINED	(NBARC)(LRR)	NL
Marchantia	paleacea		Liverwort	Bryophyte	Marpal_utg000018g0048691	NLR	UNDETERMINED	(NBARC)	N
Marchantia	paleacea		Liverwort	Bryophyte	Marpal_utg000020g0054561	NLR	UNDETERMINED	(NBARC)(ARM)(TPR)	NO
Marchantia	paleacea		Liverwort	Bryophyte	Marpal_utg000023g0057541	NLR	UNDETERMINED	(NBARC)(LRR)	NL
Marchantia	paleacea		Liverwort	Bryophyte	Marpal_utg000035g0070091	degenerate NLR	UNDETERMINED	(PLOOP)(LRR)(LRR)	PL
Marchantia	paleacea		Liverwort	Bryophyte	Marpal_utg000035g0070101	NLR	UNDETERMINED	(NBARC)(LRR)	NL
Marchantia	paleacea		Liverwort	Bryophyte	Marpal_utg000035g0071421	degenerate NLR	TN (OTHER)	(TIR)(PLOOP)	TP
Marchantia	paleacea		Liverwort	Bryophyte	Marpal_utg000044g0081221	NLR	UNDETERMINED	(a/b)(NBARC)(LRR)	ONL
Marchantia	paleacea		Liverwort	Bryophyte	Marpal_utg000059g0101441	NLR	UNDETERMINED	(a/b)(NBARC)(LRR)(LRR)	ONL
Marchantia	paleacea		Liverwort	Bryophyte	Marpal_utg000067g0111181	NLR	UNDETERMINED	(NBARC)(ARM)(TPR)	NO
Marchantia	paleacea		Liverwort	Bryophyte	Marpal_utg000069g0117401	NLR	UNDETERMINED	(NBARC)	N
Marchantia	paleacea		Liverwort	Bryophyte	Marpal_utg000073g0122221	NLR	UNDETERMINED	(a/b)(NBARC)	ON
Marchantia	paleacea		Liverwort	Bryophyte	Marpal_utg000080g0133641	NLR	UNDETERMINED	(NBARC)(ARM)	NO
Marchantia	paleacea		Liverwort	Bryophyte	Marpal_utg000083g0135701	NLR	UNDETERMINED	(a/b)(NBARC)(LRR)	ONL
Marchantia	paleacea		Liverwort	Bryophyte	Marpal_utg000090g0142281	NLR	UNDETERMINED	(a/b)(NBARC)(LRR)(LRR)	ONL
Marchantia	paleacea		Liverwort	Bryophyte	Marpal_utg000095g0146271	NLR	UNDETERMINED	(NBARC)	N
Marchantia	paleacea		Liverwort	Bryophyte	Marpal_utg000140g0175121	NLR	UNDETERMINED	(NBARC)	N
Marchantia	paleacea		Liverwort	Bryophyte	Marpal_utg000150g0179851	NLR	UNDETERMINED	(a/b)(NBARC)(LRR)	ONL
Marchantia	paleacea		Liverwort	Bryophyte	Marpal_utg000156g0182561	NLR	UNDETERMINED	(a/b)(NBARC)(LRR)	ONL
Marchantia	paleacea		Liverwort	Bryophyte	Marpal_utg000159g0183241	NLR	UNDETERMINED	(NBARC)	N
Marchantia	paleacea		Liverwort	Bryophyte	Marpal_utg000164g0185371	NLR	UNDETERMINED	(NBARC)(LRR)	NL
Marchantia	paleacea		Liverwort	Bryophyte	Marpal_utg000164g0185401	NLR	UNDETERMINED	(a/b)(NBARC)(LRR)(LRR)	ONL
Marchantia	polymorpha	montivagans	Liverwort	Bryophyte	MpmSA2_0005s1620.1	NLR	UNDETERMINED	(NBARC)(LRR)	NL
Marchantia	polymorpha	montivagans	Liverwort	Bryophyte	MpmSA2_0015s1120.1	degenerate NLR	TN (OTHER)	(TIR)(PLOOP)	TP
Marchantia	polymorpha	montivagans	Liverwort	Bryophyte	MpmSA2_0018s1500.1	NLR	UNDETERMINED	(NBARC)(ARM)	NO
Marchantia	polymorpha	montivagans	Liverwort	Bryophyte	MpmSA2_0039s0730.1	NLR	UNDETERMINED	(NBARC)(ARM)(TPR)	NO
Marchantia	polymorpha	montivagans	Liverwort	Bryophyte	MpmSA2_0057s0010.1	NLR	UNDETERMINED	(NBARC)(LRR)	NL
Marchantia	polymorpha	montivagans	Liverwort	Bryophyte	MpmSA2_0057s0540.1	NLR	UNDETERMINED	(NBARC)(ARM)	NO
Marchantia	polymorpha	montivagans	Liverwort	Bryophyte	MpmSA2_0091s0140.1	NLR	UNDETERMINED	(NBARC)(LRR)	NL
Marchantia	polymorpha	montivagans	Liverwort	Bryophyte	MpmSA2_0096s0380.1	NLR	UNDETERMINED	(NBARC)(LRR)	NL
Marchantia	polymorpha	montivagans	Liverwort	Bryophyte	MpmSA2_0102s0380.1	degenerate NLR	UNDETERMINED	(PLOOP)(LRR)	PL
Marchantia	polymorpha	montivagans	Liverwort	Bryophyte	MpmSA2_0123s0020.1	NLR	UNDETERMINED	(NBARC)(ARM)(TPR)	NO
Marchantia	polymorpha	montivagans	Liverwort	Bryophyte	MpmSA2_0128s0350.1	NLR	UNDETERMINED	(NBARC)(ARM)(TPR)	NO
Marchantia	polymorpha	montivagans	Liverwort	Bryophyte	MpmSA2_0189s0010.1	NLR	UNDETERMINED	(NBARC)(LRR)	NL
Marchantia	polymorpha	montivagans	Liverwort	Bryophyte	MpmSA2_0189s0030.1	NLR	CCR-NLR	(CblN)(NBARC)(LRR)	ONL
Marchantia	polymorpha	montivagans	Liverwort	Bryophyte	MpmSA2_0204s0180.1	NLR	UNDETERMINED	(a/b)(NBARC)(LRR)	ONL
Marchantia	polymorpha	montivagans	Liverwort	Bryophyte	MpmSA2_0213s0380.1	NLR	UNDETERMINED	(NBARC)	N
Marchantia	polymorpha	montivagans	Liverwort	Bryophyte	MpmSA2_0269s0010.1	NLR	UNDETERMINED	(NBARC)(LRR)	NL
Marchantia	polymorpha	montivagans	Liverwort	Bryophyte	MpmSA2_0290s0040.1	NLR	UNDETERMINED	(NBARC)(LRR)	NL
Marchantia	polymorpha	montivagans	Liverwort	Bryophyte	MpmSA2_0330s0010.1	NLR	UNDETERMINED	(NBARC)	N
Marchantia	polymorpha	montivagans	Liverwort	Bryophyte	MpmSA2_0330s0050.1	NLR	UNDETERMINED	(TRANSPOSON)(TRANSPOSON)(TRANSPOSON)(NBARC)(LRR)	ONL
Marchantia	polymorpha	montivagans	Liverwort	Bryophyte	MpmSA2_0373s0010.1	degenerate NLR	UNDETERMINED	(LRR)	L
Marchantia	polymorpha	montivagans	Liverwort	Bryophyte	MpmSA2_0423s0010.1	NLR	UNDETERMINED	(NBARC)(LRR)	NL
Marchantia	polymorpha	montivagans	Liverwort	Bryophyte	MpmSA2_0557s0010.1	NLR	CCR-NLR	(CblN)(NBARC)(LRR)	ONL
Marchantia	polymorpha	montivagans	Liverwort	Bryophyte	MpmSA2_2698s0020.1	NLR	UNDETERMINED	(NBARC)(LRR)	NL
Marchantia	polymorpha	polymorpha	Liverwort	Bryophyte	MppBR5_0020s0380.1	NLR	UNDETERMINED	(NBARC)(LRR)	NL
Marchantia	polymorpha	polymorpha	Liverwort	Bryophyte	MppBR5_0028s0620.1	degenerate NLR	UNDETERMINED	(PLOOP)(LRR)	PL
Marchantia	polymorpha	polymorpha	Liverwort	Bryophyte	MppBR5_0050s0770.1	NLR	UNDETERMINED	(NBARC)(ARM)	NO
Marchantia	polymorpha	polymorpha	Liverwort	Bryophyte	MppBR5_0061s0060.1	NLR	UNDETERMINED	(NBARC)(LRR)	NL
Marchantia	polymorpha	polymorpha	Liverwort	Bryophyte	MppBR5_0078s0290.1	NLR	UNDETERMINED	(NBARC)(LRR)	NL
Marchantia	polymorpha	polymorpha	Liverwort	Bryophyte	MppBR5_0078s0300.1	NLR	UNDETERMINED	(a/b)(NBARC)	ON
Marchantia	polymorpha	polymorpha	Liverwort	Bryophyte	MppBR5_0089s0200.1	NLR	CCR-NLR	(CblN)(NBARC)(LRR)	ONL
Marchantia	polymorpha	polymorpha	Liverwort	Bryophyte	MppBR5_0089s0210.1	NLR	CCR-NLR	(CblN)(NBARC)(LRR)	ONL
Marchantia	polymorpha	polymorpha	Liverwort	Bryophyte	MppBR5_0116s0160.1	degenerate NLR	TN (OTHER)	(TIR)(PLOOP)	TP
Marchantia	polymorpha	polymorpha	Liverwort	Bryophyte	MppBR5_0143s0270.1	NLR	UNDETERMINED	(NBARC)(LRR)	NL
Marchantia	polymorpha	polymorpha	Liverwort	Bryophyte	MppBR5_0143s0280.1	degenerate NLR	UNDETERMINED	(a/b)(PLOOP)(LRR)	OPL
Marchantia	polymorpha	polymorpha	Liverwort	Bryophyte	MppBR5_0145s0180.1	NLR	UNDETERMINED	(NBARC)(LRR)	NL
Marchantia	polymorpha	polymorpha	Liverwort	Bryophyte	MppBR5_0196s0120.1	NLR	UNDETERMINED	(NBARC)(ARM)	NO
Marchantia	polymorpha	polymorpha	Liverwort	Bryophyte	MppBR5_0362s0080.1	NLR	UNDETERMINED	(NBARC)(ARM)(TPR)	NO
Marchantia	polymorpha	polymorpha	Liverwort	Bryophyte	MppBR5_0409s0090.1	NLR	UNDETERMINED	(NBARC)(ARM)(TPR)	NO
Marchantia	polymorpha	polymorpha	Liverwort	Bryophyte	MppBR5_0594s0030.1	NLR	UNDETERMINED	(NBARC)(ARM)(TPR)	NO
Marchantia	polymorpha	polymorpha	Liverwort	Bryophyte	MppBR5_0611s0010.1	NLR	CCR-NLR	(CblN)(NBARC)(LRR)	ONL	MppCNL1
Marchantia	polymorpha	polymorpha	Liverwort	Bryophyte	MppBR5_0727s0010.1	NLR	UNDETERMINED	(NBARC)(LRR)	NL
Marchantia	polymorpha	ruderalis	Liverwort	Bryophyte	Mp1g10650.1	NLR	UNDETERMINED	(a/b)(NBARC)(LRR)	ONL
Marchantia	polymorpha	ruderalis	Liverwort	Bryophyte	Mp1g20580.1	NLR	UNDETERMINED	(NBARC)(LRR)	NL
Marchantia	polymorpha	ruderalis	Liverwort	Bryophyte	Mp1g29050.1	NLR	UNDETERMINED	(a/b)(NBARC)(LRR)	ONL
Marchantia	polymorpha	ruderalis	Liverwort	Bryophyte	Mp2g17050.1	degenerate NLR	UNDETERMINED	(PLOOP)(LRR)	PL
Marchantia	polymorpha	ruderalis	Liverwort	Bryophyte	Mp2g17050.2	degenerate NLR	UNDETERMINED	(PLOOP)(LRR)	PL
Marchantia	polymorpha	ruderalis	Liverwort	Bryophyte	Mp2g17050.3	degenerate NLR	UNDETERMINED	(PLOOP)(LRR)	PL
Marchantia	polymorpha	ruderalis	Liverwort	Bryophyte	Mp3g00170.1	NLR	UNDETERMINED	(a/b)(NBARC)(LRR)	ONL
Marchantia	polymorpha	ruderalis	Liverwort	Bryophyte	Mp3g09150.1	NLR	CCR-NLR	(CblN)(NBARC)(LRR)	ONL	MpCNL1
Marchantia	polymorpha	ruderalis	Liverwort	Bryophyte	Mp3g09170.1	NLR	UNDETERMINED	(NBARC)(LRR)	NL
Marchantia	polymorpha	ruderalis	Liverwort	Bryophyte	Mp3g09180.1	NLR	CCR-NLR	(CblN)(NBARC)(LRR)	ONL
Marchantia	polymorpha	ruderalis	Liverwort	Bryophyte	Mp3g09200.1	NLR	CCR-NLR	(CblN)(NBARC)	ON
Marchantia	polymorpha	ruderalis	Liverwort	Bryophyte	Mp3g09210.1	NLR	CCR-NLR	(CblN)(NBARC)(LRR)	ONL
Marchantia	polymorpha	ruderalis	Liverwort	Bryophyte	Mp3g09220.1	NLR	UNDETERMINED	(NBARC)(LRR)	NL
Marchantia	polymorpha	ruderalis	Liverwort	Bryophyte	Mp3g09230.1	NLR	UNDETERMINED	(NBARC)(LRR)	NL
Marchantia	polymorpha	ruderalis	Liverwort	Bryophyte	Mp3g20180.1	NLR	UNDETERMINED	(a/b)(NBARC)(LRR)	ONL
Marchantia	polymorpha	ruderalis	Liverwort	Bryophyte	Mp3g23540.1	NLR	UNDETERMINED	(NBARC)	N
Marchantia	polymorpha	ruderalis	Liverwort	Bryophyte	Mp4g04090.1	NLR	UNDETERMINED	(NBARC)(LRR)	NL
Marchantia	polymorpha	ruderalis	Liverwort	Bryophyte	Mp4g08270.1	NLR	UNDETERMINED	(a/b)(NBARC)(LRR)	ONL
Marchantia	polymorpha	ruderalis	Liverwort	Bryophyte	Mp4g08290.2	NLR	UNDETERMINED	(a/b)(NBARC)	ON
Marchantia	polymorpha	ruderalis	Liverwort	Bryophyte	Mp4g08290.3	NLR	UNDETERMINED	(a/b)(NBARC)	ON
Marchantia	polymorpha	ruderalis	Liverwort	Bryophyte	Mp4g08290.4	NLR	UNDETERMINED	(a/b)(NBARC)	ON
Marchantia	polymorpha	ruderalis	Liverwort	Bryophyte	Mp4g08290.5	NLR	UNDETERMINED	(a/b)(NBARC)(LRR)	ONL
Marchantia	polymorpha	ruderalis	Liverwort	Bryophyte	Mp4g08790.1	NLR	UNDETERMINED	(NBARC)(LRR)	NL
Marchantia	polymorpha	ruderalis	Liverwort	Bryophyte	Mp4g09370.1	NLR	UNDETERMINED	(NBARC)(ARM)	NO
Marchantia	polymorpha	ruderalis	Liverwort	Bryophyte	Mp4g21990.1	NLR	UNDETERMINED	(a/b)(NBARC)(LRR)	ONL
Marchantia	polymorpha	ruderalis	Liverwort	Bryophyte	Mp4g22030.1	NLR	UNDETERMINED	(a/b)(NBARC)(LRR)	ONL
Marchantia	polymorpha	ruderalis	Liverwort	Bryophyte	Mp4g22040.1	NLR	UNDETERMINED	(a/b)(NBARC)(LRR)	ONL
Marchantia	polymorpha	ruderalis	Liverwort	Bryophyte	Mp4g22230.1	NLR	UNDETERMINED	(NBARC)(LRR)	NL
Marchantia	polymorpha	ruderalis	Liverwort	Bryophyte	Mp5g06300.1	NLR	UNDETERMINED	(NBARC)(LRR)	NL
Marchantia	polymorpha	ruderalis	Liverwort	Bryophyte	Mp5g07240.1	degenerate NLR	UNDETERMINED	(LRR)	L
Marchantia	polymorpha	ruderalis	Liverwort	Bryophyte	Mp5g07260.1	degenerate NLR	UNDETERMINED	(LRR)	L
Marchantia	polymorpha	ruderalis	Liverwort	Bryophyte	Mp5g08960.1	NLR	UNDETERMINED	(NBARC)(ARM)(TPR)	NO
Marchantia	polymorpha	ruderalis	Liverwort	Bryophyte	Mp5g10840.1	NLR	UNDETERMINED	(NBARC)(ARM)(TPR)	NO
Marchantia	polymorpha	ruderalis	Liverwort	Bryophyte	Mp5g18500.1	NLR	UNDETERMINED	(NBARC)(ARM)	NO
Marchantia	polymorpha	ruderalis	Liverwort	Bryophyte	Mp5g19770.1	degenerate NLR	TN (OTHER)	(TIR)(PLOOP)	TP
Marchantia	polymorpha	ruderalis	Liverwort	Bryophyte	Mp5g21860.1	NLR	UNDETERMINED	(NBARC)(ARM)(TPR)	NO
Marchantia	polymorpha	ruderalis	Liverwort	Bryophyte	Mp5g21860.2	NLR	UNDETERMINED	(NBARC)(ARM)	NO
Marchantia	polymorpha	ruderalis	Liverwort	Bryophyte	Mp5g23300.1	NLR	UNDETERMINED	(a/b)(NBARC)(LRR)	ONL
Marchantia	polymorpha	ruderalis	Liverwort	Bryophyte	Mp5g23300.2	NLR	UNDETERMINED	(a/b)(NBARC)(LRR)	ONL
Marchantia	polymorpha	ruderalis	Liverwort	Bryophyte	Mp6g11260.1	NLR	UNDETERMINED	(a/b)(NBARC)	ON
Marchantia	polymorpha	ruderalis	Liverwort	Bryophyte	Mp6g11270.1	NLR	UNDETERMINED	(NBARC)(LRR)	NL
Marchantia	polymorpha	ruderalis	Liverwort	Bryophyte	Mp6g11290.1	NLR	UNDETERMINED	(NBARC)	N
Marchantia	polymorpha	ruderalis	Liverwort	Bryophyte	Mp6g13160.1	NLR	UNDETERMINED	(NBARC)(LRR)	NL
Marchantia	polymorpha	ruderalis	Liverwort	Bryophyte	Mp6g13160.2	NLR	UNDETERMINED	(a/b)(NBARC)(LRR)	ONL
Marchantia	polymorpha	ruderalis	Liverwort	Bryophyte	Mp7g04050.1	NLR	UNDETERMINED	(a/b)(NBARC)	ON
Marchantia	polymorpha	ruderalis	Liverwort	Bryophyte	Mp7g04670.1	NLR	UNDETERMINED	(a/b)(NBARC)(LRR)	ONL
Marchantia	polymorpha	ruderalis	Liverwort	Bryophyte	Mp7g19400.1	NLR	UNDETERMINED	(a/b)(NBARC)(LRR)	ONL
Marchantia	polymorpha	ruderalis	Liverwort	Bryophyte	Mp7g19400.2	NLR	UNDETERMINED	(a/b)(NBARC)(LRR)	ONL
Marchantia	polymorpha	ruderalis	Liverwort	Bryophyte	Mp8g01050.1	NLR	UNDETERMINED	(a/b)(NBARC)(LRR)	ONL
Marchantia	polymorpha	ruderalis	Liverwort	Bryophyte	Mp8g01050.2	NLR	UNDETERMINED	(a/b)(NBARC)(LRR)	ONL
Marchantia	polymorpha	ruderalis	Liverwort	Bryophyte	Mp8g04260.1	NLR	UNDETERMINED	(a/b)(NBARC)(LRR)	ONL
Marchantia	polymorpha	ruderalis	Liverwort	Bryophyte	Mp8g04260.2	NLR	UNDETERMINED	(a/b)(NBARC)(LRR)	ONL
Physcomitrium	patens	Gransden	Moss	Bryophyte	Pp3c1_17930V3.1.p	NLR	UNDETERMINED	(PKin)(NBARC)(LRR)	ONL
Physcomitrium	patens	Gransden	Moss	Bryophyte	Pp3c1_17930V3.2.p	NLR	UNDETERMINED	(PKin)(NBARC)	ON
Physcomitrium	patens	Gransden	Moss	Bryophyte	Pp3c1_30350V3.1.p	degenerate NLR	TN (OTHER)	(TIR)(PLOOP)	TP
Physcomitrium	patens	Gransden	Moss	Bryophyte	Pp3c1_30350V3.2.p	degenerate NLR	TN (OTHER)	(TIR)(PLOOP)	TP
Physcomitrium	patens	Gransden	Moss	Bryophyte	Pp3c1_30350V3.3.p	degenerate NLR	TN (OTHER)	(TIR)(PLOOP)	TP
Physcomitrium	patens	Gransden	Moss	Bryophyte	Pp3c1_34490V3.1.p	NLR	UNDETERMINED	(NBARC)	N
Physcomitrium	patens	Gransden	Moss	Bryophyte	Pp3c1_40V3.1.p	NLR	UNDETERMINED	(NBARC)	N
Physcomitrium	patens	Gransden	Moss	Bryophyte	Pp3c1_40V3.2.p	NLR	UNDETERMINED	(NBARC)	N
Physcomitrium	patens	Gransden	Moss	Bryophyte	Pp3c10_15970V3.1.p	NLR	TIR-NLR	(TIR)(NBARC)(LRR)	TNL
Physcomitrium	patens	Gransden	Moss	Bryophyte	Pp3c10_15970V3.2.p	NLR	TIR-NLR	(TIR)(NBARC)(LRR)	TNL
Physcomitrium	patens	Gransden	Moss	Bryophyte	Pp3c10_16940V3.1.p	NLR	UNDETERMINED	(NBARC)	N
Physcomitrium	patens	Gransden	Moss	Bryophyte	Pp3c10_20790V3.2.p	NLR	UNDETERMINED	(NBARC)	N
Physcomitrium	patens	Gransden	Moss	Bryophyte	Pp3c10_21680V3.1.p	NLR	TIR-NLR	(TIR)(NBARC)(LRR)(OTHER)	TNLO
Physcomitrium	patens	Gransden	Moss	Bryophyte	Pp3c10_21693V3.1.p	NLR	TIR-NLR	(TIR)(NBARC)(LRR)(OTHER)	TNLO
Physcomitrium	patens	Gransden	Moss	Bryophyte	Pp3c10_50V3.1.p	NLR	CCR-NLR	(CblN)(NBARC)(LRR)	ONL
Physcomitrium	patens	Gransden	Moss	Bryophyte	Pp3c10_50V3.3.p	NLR	CCR-NLR	(CblN)(NBARC)	ON
Physcomitrium	patens	Gransden	Moss	Bryophyte	Pp3c11_110V3.2.p	degenerate NLR	TIR-NLR	(TIR)(PLOOP)	TP
Physcomitrium	patens	Gransden	Moss	Bryophyte	Pp3c11_110V3.3.p	NLR	TIR-NLR	(TIR)(NBARC)	TN
Physcomitrium	patens	Gransden	Moss	Bryophyte	Pp3c11_13940V3.1.p	NLR	UNDETERMINED	(NBARC)(LRR)	NL
Physcomitrium	patens	Gransden	Moss	Bryophyte	Pp3c11_21080V3.1.p	NLR	UNDETERMINED	(NBARC)	N
Physcomitrium	patens	Gransden	Moss	Bryophyte	Pp3c11_21080V3.2.p	NLR	UNDETERMINED	(NBARC)	N
Physcomitrium	patens	Gransden	Moss	Bryophyte	Pp3c11_3280V3.1.p	NLR	UNDETERMINED	(NBARC)(LRR)	NL
Physcomitrium	patens	Gransden	Moss	Bryophyte	Pp3c12_12000V3.1.p	HET	HET	(HET)	(H)
Physcomitrium	patens	Gransden	Moss	Bryophyte	Pp3c12_12000V3.2.p	HET	HET	(HET)	(H)
Physcomitrium	patens	Gransden	Moss	Bryophyte	Pp3c12_12000V3.3.p	HET	HET	(HET)	(H)
Physcomitrium	patens	Gransden	Moss	Bryophyte	Pp3c12_12000V3.4.p	HET	HET	(HET)	(H)
Physcomitrium	patens	Gransden	Moss	Bryophyte	Pp3c12_12000V3.5.p	HET	HET	(HET)	(H)
Physcomitrium	patens	Gransden	Moss	Bryophyte	Pp3c12_12000V3.6.p	HET	HET	(HET)	(H)
Physcomitrium	patens	Gransden	Moss	Bryophyte	Pp3c12_3030V3.1.p	NLR	UNDETERMINED	(NBARC)(LRR)	NL
Physcomitrium	patens	Gransden	Moss	Bryophyte	Pp3c12_3810V3.1.p	degenerate NLR	UNDETERMINED	(PLOOP)(LRR)	PL
Physcomitrium	patens	Gransden	Moss	Bryophyte	Pp3c12_3810V3.2.p	degenerate NLR	UNDETERMINED	(PLOOP)(LRR)	PL
Physcomitrium	patens	Gransden	Moss	Bryophyte	Pp3c13_13820V3.1.p	NLR	UNDETERMINED	(NBARC)(LRR)	NL
Physcomitrium	patens	Gransden	Moss	Bryophyte	Pp3c13_13820V3.2.p	NLR	UNDETERMINED	(NBARC)(LRR)	NL
Physcomitrium	patens	Gransden	Moss	Bryophyte	Pp3c13_13820V3.3.p	NLR	UNDETERMINED	(NBARC)(LRR)	NL
Physcomitrium	patens	Gransden	Moss	Bryophyte	Pp3c13_14910V3.1.p	HET	HET	(HET)	(H)
Physcomitrium	patens	Gransden	Moss	Bryophyte	Pp3c13_14910V3.2.p	HET	HET	(HET)	(H)
Physcomitrium	patens	Gransden	Moss	Bryophyte	Pp3c13_15190V3.1.p	NLR	UNDETERMINED	(PKin)(NBARC)	ON
Physcomitrium	patens	Gransden	Moss	Bryophyte	Pp3c13_15200V3.1.p	NLR	UNDETERMINED	(PKin)(NBARC)(LRR)	ONL
Physcomitrium	patens	Gransden	Moss	Bryophyte	Pp3c13_15200V3.2.p	NLR	UNDETERMINED	(PKin)(NBARC)	ON
Physcomitrium	patens	Gransden	Moss	Bryophyte	Pp3c13_15270V3.1.p	NLR	UNDETERMINED	(PKin)(NBARC)(LRR)	ONL
Physcomitrium	patens	Gransden	Moss	Bryophyte	Pp3c13_15270V3.2.p	NLR	UNDETERMINED	(PKin)(NBARC)(LRR)	ONL
Physcomitrium	patens	Gransden	Moss	Bryophyte	Pp3c13_190V3.1.p	HET	HET	(HET)	(H)
Physcomitrium	patens	Gransden	Moss	Bryophyte	Pp3c13_190V3.2.p	HET	HET	(HET)	(H)
Physcomitrium	patens	Gransden	Moss	Bryophyte	Pp3c13_19900V3.1.p	NLR	UNDETERMINED	(NBARC)	N
Physcomitrium	patens	Gransden	Moss	Bryophyte	Pp3c13_21290V3.1.p	NLR	UNDETERMINED	(PKin)(NBARC)	ON
Physcomitrium	patens	Gransden	Moss	Bryophyte	Pp3c13_21290V3.3.p	NLR	UNDETERMINED	(PKin)(NBARC)(LRR)	ONL
Physcomitrium	patens	Gransden	Moss	Bryophyte	Pp3c13_21690V3.1.p	NLR	UNDETERMINED	(PKin)(NBARC)	ON
Physcomitrium	patens	Gransden	Moss	Bryophyte	Pp3c13_21690V3.2.p	NLR	UNDETERMINED	(PKin)(NBARC)	ON
Physcomitrium	patens	Gransden	Moss	Bryophyte	Pp3c13_21810V3.1.p	NLR	UNDETERMINED	(PKin)(NBARC)(LRR)	ONL
Physcomitrium	patens	Gransden	Moss	Bryophyte	Pp3c13_22110V3.1.p	NLR	UNDETERMINED	(NBARC)	N
Physcomitrium	patens	Gransden	Moss	Bryophyte	Pp3c13_2500V3.1.p	NLR	UNDETERMINED	(NBARC)	N
Physcomitrium	patens	Gransden	Moss	Bryophyte	Pp3c13_2610V3.1.p	NLR	UNDETERMINED	(PKin)(NBARC)(LRR)	ONL
Physcomitrium	patens	Gransden	Moss	Bryophyte	Pp3c13_2610V3.2.p	NLR	UNDETERMINED	(PKin)(NBARC)(LRR)	ONL
Physcomitrium	patens	Gransden	Moss	Bryophyte	Pp3c13_2820V3.1.p	NLR	UNDETERMINED	(PKin)(NBARC)	ON
Physcomitrium	patens	Gransden	Moss	Bryophyte	Pp3c13_2820V3.2.p	NLR	UNDETERMINED	(PKin)(NBARC)	ON
Physcomitrium	patens	Gransden	Moss	Bryophyte	Pp3c13_2900V3.1.p	NLR	UNDETERMINED	(NBARC)(LRR)	NL
Physcomitrium	patens	Gransden	Moss	Bryophyte	Pp3c13_2910V3.1.p	NLR	UNDETERMINED	(PKin)(NBARC)(LRR)	ONL
Physcomitrium	patens	Gransden	Moss	Bryophyte	Pp3c13_3150V3.1.p	NLR	UNDETERMINED	(NBARC)(LRR)	NL
Physcomitrium	patens	Gransden	Moss	Bryophyte	Pp3c13_650V3.1.p	HET	HET	(HET)	(H)
Physcomitrium	patens	Gransden	Moss	Bryophyte	Pp3c13_670V3.1.p	HET	HET	(HET)	(H)
Physcomitrium	patens	Gransden	Moss	Bryophyte	Pp3c13_930V3.1.p	HET	HET	(HET)	(H)
Physcomitrium	patens	Gransden	Moss	Bryophyte	Pp3c13_930V3.2.p	HET	HET	(HET)	(H)
Physcomitrium	patens	Gransden	Moss	Bryophyte	Pp3c13_970V3.1.p	HET	HET	(HET)	(H)
Physcomitrium	patens	Gransden	Moss	Bryophyte	Pp3c13_970V3.2.p	HET	HET	(HET)	(H)
Physcomitrium	patens	Gransden	Moss	Bryophyte	Pp3c13_970V3.3.p	HET	HET	(HET)	(H)
Physcomitrium	patens	Gransden	Moss	Bryophyte	Pp3c13_970V3.4.p	HET	HET	(HET)	(H)
Physcomitrium	patens	Gransden	Moss	Bryophyte	Pp3c14_10V3.1.p	HET	HET	(HET)	(H)
Physcomitrium	patens	Gransden	Moss	Bryophyte	Pp3c14_10V3.2.p	HET	HET	(HET)	(H)
Physcomitrium	patens	Gransden	Moss	Bryophyte	Pp3c14_1111V3.1.p	NLR	UNDETERMINED	(PKin)(NBARC)	ON
Physcomitrium	patens	Gransden	Moss	Bryophyte	Pp3c14_11360V3.1.p	NLR	UNDETERMINED	(NBARC)	N
Physcomitrium	patens	Gransden	Moss	Bryophyte	Pp3c14_11360V3.2.p	NLR	UNDETERMINED	(NBARC)	N
Physcomitrium	patens	Gransden	Moss	Bryophyte	Pp3c14_13230V3.1.p	NLR	UNDETERMINED	(NBARC)(LRR)	NL
Physcomitrium	patens	Gransden	Moss	Bryophyte	Pp3c14_1440V3.1.p	NLR	UNDETERMINED	(NBARC)(LRR)	NL
Physcomitrium	patens	Gransden	Moss	Bryophyte	Pp3c14_5850V3.1.p	degenerate NLR	TIR-NLR	(TIR)(PLOOP)(LRR)	TPL
Physcomitrium	patens	Gransden	Moss	Bryophyte	Pp3c14_5850V3.2.p	degenerate NLR	TIR-NLR	(TIR)(PLOOP)(LRR)	TPL
Physcomitrium	patens	Gransden	Moss	Bryophyte	Pp3c14_6750V3.1.p	NLR	UNDETERMINED	(PKin)(NBARC)	ON
Physcomitrium	patens	Gransden	Moss	Bryophyte	Pp3c14_6750V3.2.p	NLR	UNDETERMINED	(PKin)(NBARC)	ON
Physcomitrium	patens	Gransden	Moss	Bryophyte	Pp3c14_8120V3.1.p	NLR	UNDETERMINED	(PKin)(NBARC)(LRR)	ONL
Physcomitrium	patens	Gransden	Moss	Bryophyte	Pp3c14_8120V3.2.p	NLR	UNDETERMINED	(PKin)(NBARC)(LRR)	ONL
Physcomitrium	patens	Gransden	Moss	Bryophyte	Pp3c15_14980V3.1.p	NLR	UNDETERMINED	(NBARC)(LRR)	NL
Physcomitrium	patens	Gransden	Moss	Bryophyte	Pp3c15_14980V3.2.p	NLR	UNDETERMINED	(NBARC)(LRR)	NL
Physcomitrium	patens	Gransden	Moss	Bryophyte	Pp3c15_14980V3.3.p	NLR	UNDETERMINED	(NBARC)(LRR)	NL
Physcomitrium	patens	Gransden	Moss	Bryophyte	Pp3c15_14980V3.4.p	NLR	UNDETERMINED	(NBARC)(LRR)	NL
Physcomitrium	patens	Gransden	Moss	Bryophyte	Pp3c15_14980V3.5.p	NLR	UNDETERMINED	(NBARC)(LRR)	NL
Physcomitrium	patens	Gransden	Moss	Bryophyte	Pp3c15_16800V3.1.p	NLR	UNDETERMINED	(PKin)(NBARC)(LRR)(LRR)	ONL
Physcomitrium	patens	Gransden	Moss	Bryophyte	Pp3c15_2320V3.1.p	NLR	UNDETERMINED	(NBARC)	N
Physcomitrium	patens	Gransden	Moss	Bryophyte	Pp3c15_23720V3.1.p	NLR	UNDETERMINED	(NBARC)	N
Physcomitrium	patens	Gransden	Moss	Bryophyte	Pp3c15_6400V3.1.p	HET	HET	(HET)	(H)
Physcomitrium	patens	Gransden	Moss	Bryophyte	Pp3c15_960V3.1.p	NLR	UNDETERMINED	(NBARC)	N
Physcomitrium	patens	Gransden	Moss	Bryophyte	Pp3c15_960V3.2.p	NLR	UNDETERMINED	(NBARC)	N
Physcomitrium	patens	Gransden	Moss	Bryophyte	Pp3c16_20430V3.1.p	NLR	UNDETERMINED	(NBARC)(LRR)	NL
Physcomitrium	patens	Gransden	Moss	Bryophyte	Pp3c16_20430V3.2.p	NLR	UNDETERMINED	(NBARC)(LRR)	NL
Physcomitrium	patens	Gransden	Moss	Bryophyte	Pp3c16_21730V3.1.p	NLR	UNDETERMINED	(NBARC)	N
Physcomitrium	patens	Gransden	Moss	Bryophyte	Pp3c16_23160V3.1.p	NLR	UNDETERMINED	(PKin)(NBARC)	ON
Physcomitrium	patens	Gransden	Moss	Bryophyte	Pp3c16_23160V3.2.p	NLR	UNDETERMINED	(PKin)(NBARC)	ON
Physcomitrium	patens	Gransden	Moss	Bryophyte	Pp3c17_15630V3.1.p	degenerate NLR	TN (OTHER)	(TIR)(PLOOP)	TP
Physcomitrium	patens	Gransden	Moss	Bryophyte	Pp3c17_15630V3.2.p	degenerate NLR	TN (OTHER)	(TIR)(PLOOP)	TP
Physcomitrium	patens	Gransden	Moss	Bryophyte	Pp3c17_18950V3.1.p	NLR	UNDETERMINED	(NBARC)	N
Physcomitrium	patens	Gransden	Moss	Bryophyte	Pp3c17_18950V3.2.p	NLR	UNDETERMINED	(NBARC)	N
Physcomitrium	patens	Gransden	Moss	Bryophyte	Pp3c17_20870V3.1.p	NLR	UNDETERMINED	(PKin)(NBARC)	ON
Physcomitrium	patens	Gransden	Moss	Bryophyte	Pp3c17_20880V3.1.p	NLR	UNDETERMINED	(PKin)(NBARC)	ON
Physcomitrium	patens	Gransden	Moss	Bryophyte	Pp3c17_20880V3.2.p	NLR	UNDETERMINED	(PKin)(NBARC)	ON
Physcomitrium	patens	Gransden	Moss	Bryophyte	Pp3c17_21570V3.1.p	NLR	UNDETERMINED	(NBARC)(LRR)	NL
Physcomitrium	patens	Gransden	Moss	Bryophyte	Pp3c17_21730V3.1.p	NLR	UNDETERMINED	(PKin)(NBARC)	ON
Physcomitrium	patens	Gransden	Moss	Bryophyte	Pp3c17_21740V3.1.p	NLR	UNDETERMINED	(PKin)(NBARC)	ON
Physcomitrium	patens	Gransden	Moss	Bryophyte	Pp3c17_8750V3.1.p	NLR	UNDETERMINED	(NBARC)	N
Physcomitrium	patens	Gransden	Moss	Bryophyte	Pp3c17_9290V3.1.p	degenerate NLR	UNDETERMINED	(PLOOP)(LRR)	PL
Physcomitrium	patens	Gransden	Moss	Bryophyte	Pp3c17_9290V3.2.p	NLR	TIR-NLR	(TIR)(NBARC)(LRR)	TNL
Physcomitrium	patens	Gransden	Moss	Bryophyte	Pp3c17_9290V3.3.p	NLR	TIR-NLR	(TIR)(NBARC)(LRR)	TNL
Physcomitrium	patens	Gransden	Moss	Bryophyte	Pp3c18_2410V3.1.p	NLR	UNDETERMINED	(PKin)(NBARC)	ON
Physcomitrium	patens	Gransden	Moss	Bryophyte	Pp3c18_2880V3.1.p	NLR	UNDETERMINED	(PKin)(NBARC)(LRR)	ONL
Physcomitrium	patens	Gransden	Moss	Bryophyte	Pp3c18_2880V3.2.p	NLR	UNDETERMINED	(PKin)(NBARC)(LRR)	ONL
Physcomitrium	patens	Gransden	Moss	Bryophyte	Pp3c18_4530V3.1.p	NLR	UNDETERMINED	(PKin)(NBARC)(LRR)(PLOOP-OTHER)	ONLO
Physcomitrium	patens	Gransden	Moss	Bryophyte	Pp3c18_4530V3.2.p	NLR	UNDETERMINED	(PKin)(NBARC)	ON
Physcomitrium	patens	Gransden	Moss	Bryophyte	Pp3c18_4570V3.1.p	NLR	UNDETERMINED	(NBARC)	N
Physcomitrium	patens	Gransden	Moss	Bryophyte	Pp3c19_2480V3.1.p	NLR	UNDETERMINED	(NBARC)	N
Physcomitrium	patens	Gransden	Moss	Bryophyte	Pp3c2_11110V3.1.p	degenerate NLR	TN (OTHER)	(TIR)(PLOOP)	TP
Physcomitrium	patens	Gransden	Moss	Bryophyte	Pp3c2_11110V3.2.p	degenerate NLR	TN (OTHER)	(TIR)(PLOOP)	TP
Physcomitrium	patens	Gransden	Moss	Bryophyte	Pp3c2_12940V3.1.p	NLR	UNDETERMINED	(PKin)(NBARC)(LRR)	ONL
Physcomitrium	patens	Gransden	Moss	Bryophyte	Pp3c2_12950V3.1.p	NLR	UNDETERMINED	(NBARC)	N
Physcomitrium	patens	Gransden	Moss	Bryophyte	Pp3c2_13120V3.1.p	NLR	UNDETERMINED	(NBARC)	N
Physcomitrium	patens	Gransden	Moss	Bryophyte	Pp3c2_29380V3.1.p	TX	TX	(TIR)	T
Physcomitrium	patens	Gransden	Moss	Bryophyte	Pp3c2_29380V3.2.p	TX	TX	(TIR)	T
Physcomitrium	patens	Gransden	Moss	Bryophyte	Pp3c2_29540V3.1.p	TX	TX	(TIR)	T
Physcomitrium	patens	Gransden	Moss	Bryophyte	Pp3c2_29670V3.2.p	NLR	UNDETERMINED	(NBARC)	N
Physcomitrium	patens	Gransden	Moss	Bryophyte	Pp3c2_5130V3.1.p	NLR	UNDETERMINED	(NBARC)(LRR)	NL
Physcomitrium	patens	Gransden	Moss	Bryophyte	Pp3c2_5130V3.2.p	NLR	TIR-NLR	(TIR)(NBARC)(LRR)	TNL
Physcomitrium	patens	Gransden	Moss	Bryophyte	Pp3c2_5130V3.3.p	NLR	TIR-NLR	(TIR)(NBARC)(LRR)	TNL
Physcomitrium	patens	Gransden	Moss	Bryophyte	Pp3c2_5130V3.4.p	NLR	TIR-NLR	(TIR)(NBARC)(LRR)	TNL
Physcomitrium	patens	Gransden	Moss	Bryophyte	Pp3c2_5130V3.5.p	NLR	UNDETERMINED	(NBARC)(LRR)	NL
Physcomitrium	patens	Gransden	Moss	Bryophyte	Pp3c2_5130V3.6.p	NLR	UNDETERMINED	(NBARC)(LRR)	NL
Physcomitrium	patens	Gransden	Moss	Bryophyte	Pp3c2_5130V3.7.p	NLR	TIR-NLR	(TIR)(NBARC)(LRR)	TNL
Physcomitrium	patens	Gransden	Moss	Bryophyte	Pp3c2_730V3.1.p	NLR	UNDETERMINED	(PKin)(NBARC)	ON
Physcomitrium	patens	Gransden	Moss	Bryophyte	Pp3c2_780V3.1.p	NLR	UNDETERMINED	(PKin)(NBARC)(LRR)(LRR)(LRR)	ONL
Physcomitrium	patens	Gransden	Moss	Bryophyte	Pp3c20_15850V3.2.p	NLR	UNDETERMINED	(PKin)(NBARC)(LRR)	ONL
Physcomitrium	patens	Gransden	Moss	Bryophyte	Pp3c20_15960V3.1.p	NLR	UNDETERMINED	(PKin)(NBARC)	ON
Physcomitrium	patens	Gransden	Moss	Bryophyte	Pp3c20_15960V3.2.p	NLR	UNDETERMINED	(NBARC)	N
Physcomitrium	patens	Gransden	Moss	Bryophyte	Pp3c20_19770V3.1.p	HET	HET	(HET)	(H)
Physcomitrium	patens	Gransden	Moss	Bryophyte	Pp3c20_19770V3.2.p	HET	HET	(HET)	(H)
Physcomitrium	patens	Gransden	Moss	Bryophyte	Pp3c20_20760V3.1.p	NLR	UNDETERMINED	(NBARC)(LRR)	NL
Physcomitrium	patens	Gransden	Moss	Bryophyte	Pp3c20_20770V3.1.p	NLR	UNDETERMINED	(PKin)(NBARC)(LRR)	ONL
Physcomitrium	patens	Gransden	Moss	Bryophyte	Pp3c20_20770V3.2.p	NLR	UNDETERMINED	(PKin)(NBARC)	ON
Physcomitrium	patens	Gransden	Moss	Bryophyte	Pp3c20_21210V3.1.p	NLR	UNDETERMINED	(NBARC)(LRR)	NL
Physcomitrium	patens	Gransden	Moss	Bryophyte	Pp3c20_21220V3.2.p	NLR	UNDETERMINED	(PKin)(NBARC)	ON
Physcomitrium	patens	Gransden	Moss	Bryophyte	Pp3c20_22230V3.1.p	NLR	UNDETERMINED	(NBARC)	N
Physcomitrium	patens	Gransden	Moss	Bryophyte	Pp3c20_22840V3.2.p	NLR	UNDETERMINED	(PKin)(NBARC)(LRR)	ONL
Physcomitrium	patens	Gransden	Moss	Bryophyte	Pp3c20_22850V3.1.p	NLR	UNDETERMINED	(NBARC)(LRR)	NL
Physcomitrium	patens	Gransden	Moss	Bryophyte	Pp3c20_2990V3.1.p	NLR	UNDETERMINED	(NBARC)	N
Physcomitrium	patens	Gransden	Moss	Bryophyte	Pp3c20_4130V3.1.p	NLR	UNDETERMINED	(NBARC)	N
Physcomitrium	patens	Gransden	Moss	Bryophyte	Pp3c21_11820V3.2.p	NLR	UNDETERMINED	(NBARC)	N
Physcomitrium	patens	Gransden	Moss	Bryophyte	Pp3c21_14179V3.1.p	NLR	CC-NLR or CCR-NLR or CCG10-NLR	(NBARC)(LRR)	NL
Physcomitrium	patens	Gransden	Moss	Bryophyte	Pp3c21_14179V3.2.p	NLR	CC-NLR or CCR-NLR or CCG10-NLR	(NBARC)(LRR)	NL
Physcomitrium	patens	Gransden	Moss	Bryophyte	Pp3c21_14710V3.1.p	NLR	UNDETERMINED	(NBARC)	N
Physcomitrium	patens	Gransden	Moss	Bryophyte	Pp3c21_15570V3.1.p	NLR	UNDETERMINED	(PKin)(NBARC)(LRR)	ONL
Physcomitrium	patens	Gransden	Moss	Bryophyte	Pp3c21_15570V3.2.p	NLR	UNDETERMINED	(PKin)(NBARC)	ON
Physcomitrium	patens	Gransden	Moss	Bryophyte	Pp3c21_18280V3.1.p	NLR	UNDETERMINED	(NBARC)(LRR)	NL
Physcomitrium	patens	Gransden	Moss	Bryophyte	Pp3c21_18280V3.2.p	NLR	UNDETERMINED	(NBARC)	N
Physcomitrium	patens	Gransden	Moss	Bryophyte	Pp3c21_18280V3.3.p	NLR	UNDETERMINED	(NBARC)	N
Physcomitrium	patens	Gransden	Moss	Bryophyte	Pp3c21_3920V3.1.p	NLR	UNDETERMINED	(NBARC)(LRR)	NL
Physcomitrium	patens	Gransden	Moss	Bryophyte	Pp3c21_6260V3.1.p	NLR	UNDETERMINED	(NBARC)	N
Physcomitrium	patens	Gransden	Moss	Bryophyte	Pp3c21_7380V3.1.p	NLR	UNDETERMINED	(PKin)(NBARC)	ON
Physcomitrium	patens	Gransden	Moss	Bryophyte	Pp3c21_8750V3.1.p	NLR	UNDETERMINED	(PKin)(NBARC)	ON
Physcomitrium	patens	Gransden	Moss	Bryophyte	Pp3c21_8760V3.1.p	NLR	UNDETERMINED	(NBARC)	N
Physcomitrium	patens	Gransden	Moss	Bryophyte	Pp3c22_1030V3.1.p	NLR	TIR-NLR	(TIR)(NBARC)(LRR)(TPR)	TNLO
Physcomitrium	patens	Gransden	Moss	Bryophyte	Pp3c22_1030V3.2.p	NLR	TIR-NLR	(TIR)(NBARC)(LRR)(TPR)	TNLO
Physcomitrium	patens	Gransden	Moss	Bryophyte	Pp3c22_1030V3.3.p	NLR	TIR-NLR	(TIR)(NBARC)(LRR)(TPR)(TPR)	TNLO
Physcomitrium	patens	Gransden	Moss	Bryophyte	Pp3c22_1030V3.4.p	NLR	TIR-NLR	(TIR)(NBARC)(LRR)(TPR)(TPR)	TNLO
Physcomitrium	patens	Gransden	Moss	Bryophyte	Pp3c22_1030V3.5.p	NLR	TIR-NLR	(TIR)(NBARC)(LRR)(TPR)(TPR)	TNLO
Physcomitrium	patens	Gransden	Moss	Bryophyte	Pp3c22_1030V3.6.p	NLR	TIR-NLR	(TIR)(NBARC)(LRR)(TPR)(TPR)	TNLO
Physcomitrium	patens	Gransden	Moss	Bryophyte	Pp3c22_2140V3.1.p	NLR	UNDETERMINED	(PKin)(NBARC)(LRR)	ONL
Physcomitrium	patens	Gransden	Moss	Bryophyte	Pp3c22_2140V3.2.p	NLR	UNDETERMINED	(PKin)(NBARC)(LRR)	ONL
Physcomitrium	patens	Gransden	Moss	Bryophyte	Pp3c22_2140V3.3.p	NLR	UNDETERMINED	(PKin)(NBARC)(LRR)	ONL
Physcomitrium	patens	Gransden	Moss	Bryophyte	Pp3c22_2140V3.4.p	NLR	UNDETERMINED	(PKin)(NBARC)(LRR)	ONL
Physcomitrium	patens	Gransden	Moss	Bryophyte	Pp3c22_5030V3.1.p	NLR	UNDETERMINED	(NBARC)(LRR)(OTHER)	NLO
Physcomitrium	patens	Gransden	Moss	Bryophyte	Pp3c22_5030V3.2.p	NLR	UNDETERMINED	(NBARC)(LRR)(OTHER)	NLO
Physcomitrium	patens	Gransden	Moss	Bryophyte	Pp3c23_12000V3.1.p	NLR	UNDETERMINED	(NBARC)	N
Physcomitrium	patens	Gransden	Moss	Bryophyte	Pp3c23_230V3.1.p	NLR	TIR-NLR	(TIR)(NBARC)(LRR)	TNL
Physcomitrium	patens	Gransden	Moss	Bryophyte	Pp3c23_230V3.2.p	NLR	UNDETERMINED	(NBARC)(LRR)	NL
Physcomitrium	patens	Gransden	Moss	Bryophyte	Pp3c23_230V3.3.p	NLR	TIR-NLR	(TIR)(NBARC)(LRR)	TNL
Physcomitrium	patens	Gransden	Moss	Bryophyte	Pp3c23_230V3.4.p	NLR	TIR-NLR	(TIR)(NBARC)(LRR)	TNL
Physcomitrium	patens	Gransden	Moss	Bryophyte	Pp3c25_8810V3.1.p	TX	TX	(TIR)	T
Physcomitrium	patens	Gransden	Moss	Bryophyte	Pp3c25_8810V3.2.p	TX	TX	(TIR)	T
Physcomitrium	patens	Gransden	Moss	Bryophyte	Pp3c26_15380V3.1.p	NLR	TIR-NLR	(TIR)(NBARC)(LRR)(TPR)	TNLO
Physcomitrium	patens	Gransden	Moss	Bryophyte	Pp3c27_8580V3.1.p	HET	HET	(HET)	(H)
Physcomitrium	patens	Gransden	Moss	Bryophyte	Pp3c27_8580V3.2.p	HET	HET	(HET)	(H)
Physcomitrium	patens	Gransden	Moss	Bryophyte	Pp3c27_8580V3.3.p	HET	HET	(HET)	(H)
Physcomitrium	patens	Gransden	Moss	Bryophyte	Pp3c27_8580V3.4.p	HET	HET	(HET)	(H)
Physcomitrium	patens	Gransden	Moss	Bryophyte	Pp3c27_8610V3.1.p	HET	HET	(HET)	(H)
Physcomitrium	patens	Gransden	Moss	Bryophyte	Pp3c27_8610V3.2.p	HET	HET	(HET)	(H)
Physcomitrium	patens	Gransden	Moss	Bryophyte	Pp3c27_8690V3.1.p	HET	HET	(HET)	(H)
Physcomitrium	patens	Gransden	Moss	Bryophyte	Pp3c27_8695V3.1.p	HET	HET	(HET)	(H)
Physcomitrium	patens	Gransden	Moss	Bryophyte	Pp3c27_8710V3.1.p	HET	HET	(HET)	(H)
Physcomitrium	patens	Gransden	Moss	Bryophyte	Pp3c27_8710V3.3.p	HET	HET	(HET)	(H)
Physcomitrium	patens	Gransden	Moss	Bryophyte	Pp3c27_8810V3.1.p	HET	HET	(HET)	(H)
Physcomitrium	patens	Gransden	Moss	Bryophyte	Pp3c27_8820V3.1.p	HET	HET	(HET)	(H)
Physcomitrium	patens	Gransden	Moss	Bryophyte	Pp3c3_11530V3.1.p	NLR	UNDETERMINED	(NBARC)(LRR)	NL
Physcomitrium	patens	Gransden	Moss	Bryophyte	Pp3c3_12160V3.1.p	NLR	UNDETERMINED	(NBARC)	N
Physcomitrium	patens	Gransden	Moss	Bryophyte	Pp3c3_1260V3.1.p	NLR	CC-NLR or CCR-NLR or CCG10-NLR	(NBARC)(LRR)	NL
Physcomitrium	patens	Gransden	Moss	Bryophyte	Pp3c3_1260V3.2.p	NLR	CC-NLR or CCR-NLR or CCG10-NLR	(NBARC)(LRR)	NL
Physcomitrium	patens	Gransden	Moss	Bryophyte	Pp3c3_1260V3.3.p	NLR	CC-NLR or CCR-NLR or CCG10-NLR	(NBARC)(LRR)	NL
Physcomitrium	patens	Gransden	Moss	Bryophyte	Pp3c3_1280V3.1.p	NLR	CC-NLR or CCR-NLR or CCG10-NLR	(NBARC)(LRR)	NL
Physcomitrium	patens	Gransden	Moss	Bryophyte	Pp3c3_1350V3.1.p	NLR	CC-NLR or CCR-NLR or CCG10-NLR	(NBARC)(LRR)	NL
Physcomitrium	patens	Gransden	Moss	Bryophyte	Pp3c3_1350V3.2.p	NLR	CC-NLR or CCR-NLR or CCG10-NLR	(NBARC)(LRR)	NL
Physcomitrium	patens	Gransden	Moss	Bryophyte	Pp3c3_1460V3.1.p	NLR	CC-NLR or CCR-NLR or CCG10-NLR	(NBARC)	N
Physcomitrium	patens	Gransden	Moss	Bryophyte	Pp3c3_1460V3.2.p	NLR	CC-NLR or CCR-NLR or CCG10-NLR	(NBARC)	N
Physcomitrium	patens	Gransden	Moss	Bryophyte	Pp3c3_1480V3.1.p	NLR	UNDETERMINED	(NBARC)(LRR)	NL
Physcomitrium	patens	Gransden	Moss	Bryophyte	Pp3c3_1480V3.2.p	NLR	UNDETERMINED	(NBARC)(LRR)	NL
Physcomitrium	patens	Gransden	Moss	Bryophyte	Pp3c3_1700V3.1.p	NLR	UNDETERMINED	(PKin)(NBARC)	ON
Physcomitrium	patens	Gransden	Moss	Bryophyte	Pp3c3_1700V3.2.p	NLR	UNDETERMINED	(PKin)(NBARC)	ON
Physcomitrium	patens	Gransden	Moss	Bryophyte	Pp3c3_17280V3.1.p	NLR	UNDETERMINED	(NBARC)(LRR)	NL
Physcomitrium	patens	Gransden	Moss	Bryophyte	Pp3c3_17280V3.2.p	NLR	UNDETERMINED	(NBARC)(LRR)	NL
Physcomitrium	patens	Gransden	Moss	Bryophyte	Pp3c3_17280V3.3.p	NLR	UNDETERMINED	(NBARC)(LRR)	NL
Physcomitrium	patens	Gransden	Moss	Bryophyte	Pp3c3_38130V3.1.p	NLR	CCR-NLR	(CblN)(NBARC)(LRR)	ONL
Physcomitrium	patens	Gransden	Moss	Bryophyte	Pp3c3_38130V3.2.p	NLR	CCR-NLR	(CblN)(NBARC)(LRR)	ONL
Physcomitrium	patens	Gransden	Moss	Bryophyte	Pp3c3_570V3.1.p	NLR	CC-NLR or CCR-NLR or CCG10-NLR	(NBARC)(LRR)	NL
Physcomitrium	patens	Gransden	Moss	Bryophyte	Pp3c3_570V3.2.p	NLR	CC-NLR or CCR-NLR or CCG10-NLR	(NBARC)(LRR)	NL
Physcomitrium	patens	Gransden	Moss	Bryophyte	Pp3c4_30400V3.1.p	HET	HET	(HET)	(H)
Physcomitrium	patens	Gransden	Moss	Bryophyte	Pp3c4_30400V3.2.p	HET	HET	(HET)	(H)
Physcomitrium	patens	Gransden	Moss	Bryophyte	Pp3c4_30410V3.1.p	NLR	UNDETERMINED	(NBARC)	N
Physcomitrium	patens	Gransden	Moss	Bryophyte	Pp3c5_11620V3.1.p	HET	HET	(HET)	(H)
Physcomitrium	patens	Gransden	Moss	Bryophyte	Pp3c5_20920V3.1.p	CJID	CJID	(CJID)(OTHER)	JO
Physcomitrium	patens	Gransden	Moss	Bryophyte	Pp3c5_20920V3.2.p	CJID	CJID	(CJID)(OTHER)	JO
Physcomitrium	patens	Gransden	Moss	Bryophyte	Pp3c5_20920V3.3.p	CJID	CJID	(CJID)(OTHER)	JO
Physcomitrium	patens	Gransden	Moss	Bryophyte	Pp3c5_2300V3.1.p	NLR	UNDETERMINED	(NBARC)	N
Physcomitrium	patens	Gransden	Moss	Bryophyte	Pp3c6_11870V3.1.p	NLR	UNDETERMINED	(PKin)(NBARC)(LRR)	ONL
Physcomitrium	patens	Gransden	Moss	Bryophyte	Pp3c6_11870V3.2.p	NLR	UNDETERMINED	(PKin)(NBARC)(LRR)	ONL
Physcomitrium	patens	Gransden	Moss	Bryophyte	Pp3c6_19077V3.1.p	TX	TX	(TIR)	T
Physcomitrium	patens	Gransden	Moss	Bryophyte	Pp3c6_19080V3.1.p	NLR	UNDETERMINED	(NBARC)(LRR)	NL
Physcomitrium	patens	Gransden	Moss	Bryophyte	Pp3c6_19080V3.2.p	NLR	UNDETERMINED	(NBARC)(LRR)	NL
Physcomitrium	patens	Gransden	Moss	Bryophyte	Pp3c6_19100V3.1.p	NLR	UNDETERMINED	(NBARC)	N
Physcomitrium	patens	Gransden	Moss	Bryophyte	Pp3c6_22490V3.1.p	NLR	UNDETERMINED	(NBARC)(LRR)	NL
Physcomitrium	patens	Gransden	Moss	Bryophyte	Pp3c6_5450V3.2.p	NLR	UNDETERMINED	(PKin)(NBARC)(LRR)	ONL
Physcomitrium	patens	Gransden	Moss	Bryophyte	Pp3c6_5610V3.1.p	NLR	UNDETERMINED	(PKin)(NBARC)	ON
Physcomitrium	patens	Gransden	Moss	Bryophyte	Pp3c6_5620V3.1.p	NLR	UNDETERMINED	(PKin)(NBARC)	ON
Physcomitrium	patens	Gransden	Moss	Bryophyte	Pp3c6_5620V3.3.p	NLR	UNDETERMINED	(NBARC)(LRR)	NL
Physcomitrium	patens	Gransden	Moss	Bryophyte	Pp3c6_5920V3.1.p	NLR	UNDETERMINED	(PKin)(NBARC)	ON
Physcomitrium	patens	Gransden	Moss	Bryophyte	Pp3c6_5930V3.1.p	NLR	UNDETERMINED	(PKin)(NBARC)	ON
Physcomitrium	patens	Gransden	Moss	Bryophyte	Pp3c6_8150V3.1.p	NLR	UNDETERMINED	(NBARC)(LRR)	NL
Physcomitrium	patens	Gransden	Moss	Bryophyte	Pp3c7_17410V3.1.p	NLR	UNDETERMINED	(NBARC)	N
Physcomitrium	patens	Gransden	Moss	Bryophyte	Pp3c7_21000V3.1.p	NLR	UNDETERMINED	(OTHER)(NBARC)	ON
Physcomitrium	patens	Gransden	Moss	Bryophyte	Pp3c7_21100V3.1.p	NLR	UNDETERMINED	(OTHER)(NBARC)	ON
Physcomitrium	patens	Gransden	Moss	Bryophyte	Pp3c7_21110V3.1.p	NLR	UNDETERMINED	(PKin)(NBARC)	ON
Physcomitrium	patens	Gransden	Moss	Bryophyte	Pp3c7_21870V3.1.p	NLR	UNDETERMINED	(PKin)(NBARC)(LRR)	ONL
Physcomitrium	patens	Gransden	Moss	Bryophyte	Pp3c7_21880V3.1.p	NLR	UNDETERMINED	(NBARC)	N
Physcomitrium	patens	Gransden	Moss	Bryophyte	Pp3c7_4440V3.1.p	NLR	UNDETERMINED	(NBARC)	N
Physcomitrium	patens	Gransden	Moss	Bryophyte	Pp3c8_17870V3.1.p	NLR	UNDETERMINED	(NBARC)	N
Physcomitrium	patens	Gransden	Moss	Bryophyte	Pp3c8_2020V3.1.p	NLR	UNDETERMINED	(NBARC)(LRR)	NL
Physcomitrium	patens	Gransden	Moss	Bryophyte	Pp3c8_2020V3.2.p	NLR	UNDETERMINED	(NBARC)(LRR)	NL
Physcomitrium	patens	Gransden	Moss	Bryophyte	Pp3c8_2150V3.2.p	NLR	UNDETERMINED	(PKin)(NBARC)(LRR)	ONL
Physcomitrium	patens	Gransden	Moss	Bryophyte	Pp3c8_22200V3.1.p	HET	HET	(HET)	(H)
Physcomitrium	patens	Gransden	Moss	Bryophyte	Pp3c8_22202V3.1.p	HET	HET	(HET)	(H)
Physcomitrium	patens	Gransden	Moss	Bryophyte	Pp3c8_22202V3.2.p	HET	HET	(HET)	(H)
Physcomitrium	patens	Gransden	Moss	Bryophyte	Pp3c8_22202V3.3.p	HET	HET	(HET)	(H)
Physcomitrium	patens	Gransden	Moss	Bryophyte	Pp3c8_25330V3.1.p	HET	HET	(HET)	(H)
Physcomitrium	patens	Gransden	Moss	Bryophyte	Pp3c8_25331V3.1.p	HET	HET	(HET)	(H)
Physcomitrium	patens	Gransden	Moss	Bryophyte	Pp3c9_10230V3.1.p	NLR	UNDETERMINED	(NBARC)	N
Physcomitrium	patens	Gransden	Moss	Bryophyte	Pp3c9_10550V3.1.p	NLR	UNDETERMINED	(NBARC)(LRR)	NL
Physcomitrium	patens	Gransden	Moss	Bryophyte	Pp3c9_10550V3.2.p	NLR	UNDETERMINED	(NBARC)(LRR)	NL
Physcomitrium	patens	Gransden	Moss	Bryophyte	Pp3c9_10550V3.3.p	NLR	UNDETERMINED	(NBARC)(LRR)	NL
Physcomitrium	patens	Gransden	Moss	Bryophyte	Pp3c9_10550V3.4.p	NLR	UNDETERMINED	(NBARC)(LRR)	NL
Physcomitrium	patens	Gransden	Moss	Bryophyte	Pp3c9_10550V3.5.p	NLR	UNDETERMINED	(NBARC)(LRR)	NL
Physcomitrium	patens	Gransden	Moss	Bryophyte	Pp3c9_16400V3.1.p	NLR	UNDETERMINED	(NBARC)(LRR)	NL
Physcomitrium	patens	Gransden	Moss	Bryophyte	Pp3c9_16400V3.2.p	NLR	UNDETERMINED	(NBARC)	N
Physcomitrium	patens	Gransden	Moss	Bryophyte	Pp3c9_25040V3.1.p	degenerate NLR	UNDETERMINED	(PLOOP)(LRR)	PL
Physcomitrium	patens	Gransden	Moss	Bryophyte	Pp3c9_25040V3.2.p	degenerate NLR	UNDETERMINED	(PLOOP)(LRR)	PL
Physcomitrium	patens	Gransden	Moss	Bryophyte	Pp3c9_560V3.1.p	HET	HET	(HET)	(H)
Physcomitrium	patens	Gransden	Moss	Bryophyte	Pp3s203_50V3.1.p	NLR	UNDETERMINED	(NBARC)	N
Physcomitrium	patens	Gransden	Moss	Bryophyte	Pp3s794_20V3.1.p	NLR	UNDETERMINED	(NBARC)	N
Ceratodon	purpureus	GG1	Moss	Bryophyte	CepurGG1.10G015100.1.p	NLR	CC-NLR or CCR-NLR or CCG10-NLR	(NBARC)(LRR)	NL
Ceratodon	purpureus	GG1	Moss	Bryophyte	CepurGG1.10G021400.1.p	NLR	TIR-NLR	(TIR)(NBARC)(LRR)	TNL
Ceratodon	purpureus	GG1	Moss	Bryophyte	CepurGG1.10G027900.1.p	HET	HET	(HET)	(H)
Ceratodon	purpureus	GG1	Moss	Bryophyte	CepurGG1.10G035300.1.p	degenerate NLR	TIR-NLR	(TIR)(PLOOP)(LRR)	TPL
Ceratodon	purpureus	GG1	Moss	Bryophyte	CepurGG1.10G070800.1.p	HET	HET	(HET)	(H)
Ceratodon	purpureus	GG1	Moss	Bryophyte	CepurGG1.10G105700.1.p	NLR	TIR-NLR	(TIR)(NBARC)(LRR)(LRR)	TNL
Ceratodon	purpureus	GG1	Moss	Bryophyte	CepurGG1.10G115000.1.p	NLR	TIR-NLR	(TIR)(NBARC)(LRR)(WD40)	TNLO
Ceratodon	purpureus	GG1	Moss	Bryophyte	CepurGG1.10G115500.1.p	NLR	TIR-NLR	(TIR)(NBARC)(LRR)(WD40)	TNLO
Ceratodon	purpureus	GG1	Moss	Bryophyte	CepurGG1.10G115900.1.p	NLR	TIR-NLR	(TIR)(NBARC)(LRR)	TNL
Ceratodon	purpureus	GG1	Moss	Bryophyte	CepurGG1.10G116000.1.p	NLR	TIR-NLR	(TIR)(NBARC)(LRR)(WD40)	TNLO
Ceratodon	purpureus	GG1	Moss	Bryophyte	CepurGG1.10G123700.1.p	NLR	TIR-NLR	(TIR)(NBARC)(LRR)	TNL
Ceratodon	purpureus	GG1	Moss	Bryophyte	CepurGG1.10G124500.1.p	NLR	TIR-NLR	(TIR)(NBARC)(LRR)	TNL
Ceratodon	purpureus	GG1	Moss	Bryophyte	CepurGG1.10G137000.1.p	NLR	UNDETERMINED	(a/b)(NBARC)(LRR)	ONL
Ceratodon	purpureus	GG1	Moss	Bryophyte	CepurGG1.10G140000.1.p	NLR	TIR-NLR	(TIR)(NBARC)(LRR)	TNL
Ceratodon	purpureus	GG1	Moss	Bryophyte	CepurGG1.10G157100.1.p	NLR	UNDETERMINED	(a/b)(NBARC)(LRR)(LRR)	ONL
Ceratodon	purpureus	GG1	Moss	Bryophyte	CepurGG1.10G162600.1.p	NLR	UNDETERMINED	(NBARC)(LRR)(WD40)	NLO
Ceratodon	purpureus	GG1	Moss	Bryophyte	CepurGG1.11G033300.1.p	NLR	UNDETERMINED	(OTHER)(NBARC)(LRR)	ONL
Ceratodon	purpureus	GG1	Moss	Bryophyte	CepurGG1.11G042600.1.p	NLR	TIR-NLR	(TIR)(NBARC)(LRR)	TNL
Ceratodon	purpureus	GG1	Moss	Bryophyte	CepurGG1.11G045700.1.p	NLR	TIR-NLR	(TIR)(NBARC)(LRR)	TNL
Ceratodon	purpureus	GG1	Moss	Bryophyte	CepurGG1.11G054200.1.p	NLR	TIR-NLR	(TIR)(NBARC)(LRR)	TNL
Ceratodon	purpureus	GG1	Moss	Bryophyte	CepurGG1.11G058300.1.p	NLR	TIR-NLR	(TIR)(NBARC)(LRR)(LRR)	TNL
Ceratodon	purpureus	GG1	Moss	Bryophyte	CepurGG1.11G063100.1.p	NLR	TIR-NLR	(TIR)(NBARC)(LRR)	TNL
Ceratodon	purpureus	GG1	Moss	Bryophyte	CepurGG1.11G063300.1.p	NLR	TIR-NLR	(TIR)(NBARC)(LRR)	TNL
Ceratodon	purpureus	GG1	Moss	Bryophyte	CepurGG1.11G064500.1.p	NLR	UNDETERMINED	(a/b)(a/b)(NBARC)(LRR)(PKin)	ONLO
Ceratodon	purpureus	GG1	Moss	Bryophyte	CepurGG1.11G072100.1.p	NLR	UNDETERMINED	(a/b)(NBARC)(LRR)	ONL
Ceratodon	purpureus	GG1	Moss	Bryophyte	CepurGG1.11G084800.1.p	NLR	TIR-NLR	(TIR)(NBARC)(LRR)	TNL
Ceratodon	purpureus	GG1	Moss	Bryophyte	CepurGG1.11G084800.2.p	NLR	TIR-NLR	(TIR)(NBARC)	TN
Ceratodon	purpureus	GG1	Moss	Bryophyte	CepurGG1.11G084800.3.p	NLR	TIR-NLR	(TIR)(NBARC)	TN
Ceratodon	purpureus	GG1	Moss	Bryophyte	CepurGG1.11G085900.1.p	NLR	UNDETERMINED	(TIR)(NBARC)(LRR)	TNL
Ceratodon	purpureus	GG1	Moss	Bryophyte	CepurGG1.11G087100.1.p	TX	TX	(TIR)	T
Ceratodon	purpureus	GG1	Moss	Bryophyte	CepurGG1.11G087400.1.p	TX	TX	(TIR)	T
Ceratodon	purpureus	GG1	Moss	Bryophyte	CepurGG1.11G094200.1.p	NLR	TIR-NLR	(TIR)(NBARC)(LRR)	TNL
Ceratodon	purpureus	GG1	Moss	Bryophyte	CepurGG1.11G102700.1.p	NLR	UNDETERMINED	(a/b)(NBARC)(LRR)	ONL
Ceratodon	purpureus	GG1	Moss	Bryophyte	CepurGG1.11G108300.1.p	NLR	TIR-NLR	(TIR)(NBARC)(LRR)	TNL
Ceratodon	purpureus	GG1	Moss	Bryophyte	CepurGG1.11G108600.1.p	NLR	TIR-NLR	(TIR)(NBARC)(LRR)	TNL
Ceratodon	purpureus	GG1	Moss	Bryophyte	CepurGG1.11G109500.1.p	NLR	TIR-NLR	(TIR)(NBARC)	TN
Ceratodon	purpureus	GG1	Moss	Bryophyte	CepurGG1.11G109700.1.p	NLR	TIR-NLR	(TIR)(NBARC)(LRR)	TNL
Ceratodon	purpureus	GG1	Moss	Bryophyte	CepurGG1.11G109900.1.p	NLR	TIR-NLR	(TIR)(NBARC)(LRR)(OTHER)	TNLO
Ceratodon	purpureus	GG1	Moss	Bryophyte	CepurGG1.11G119300.1.p	NLR	TIR-NLR	(TIR)(NBARC)(LRR)	TNL
Ceratodon	purpureus	GG1	Moss	Bryophyte	CepurGG1.11G121100.1.p	TX	TX	(TIR)	T
Ceratodon	purpureus	GG1	Moss	Bryophyte	CepurGG1.11G148700.1.p	NLR	TIR-NLR	(TIR)(NBARC)(LRR)	TNL
Ceratodon	purpureus	GG1	Moss	Bryophyte	CepurGG1.11G152900.1.p	NLR	UNDETERMINED	(NBARC)(LRR)	NL
Ceratodon	purpureus	GG1	Moss	Bryophyte	CepurGG1.12G049500.1.p	NLR	TIR-NLR	(TIR)(NBARC)(LRR)	TNL
Ceratodon	purpureus	GG1	Moss	Bryophyte	CepurGG1.12G056400.1.p	NLR	TIR-NLR	(TIR)(NBARC)(LRR)	TNL
Ceratodon	purpureus	GG1	Moss	Bryophyte	CepurGG1.12G059300.1.p	NLR	TIR-NLR	(TIR)(NBARC)(LRR)	TNL
Ceratodon	purpureus	GG1	Moss	Bryophyte	CepurGG1.12G059800.1.p	NLR	TIR-NLR	(TIR)(NBARC)(LRR)	TNL
Ceratodon	purpureus	GG1	Moss	Bryophyte	CepurGG1.12G060500.1.p	degenerate NLR	TIR-NLR	(TIR)(PLOOP)	TP
Ceratodon	purpureus	GG1	Moss	Bryophyte	CepurGG1.12G061400.1.p	NLR	TIR-NLR	(TIR)(NBARC)(LRR)	TNL
Ceratodon	purpureus	GG1	Moss	Bryophyte	CepurGG1.12G062000.1.p	NLR	TIR-NLR	(TIR)(NBARC)(LRR)	TNL
Ceratodon	purpureus	GG1	Moss	Bryophyte	CepurGG1.12G066100.1.p	TX	TX	(TIR)(PLOOP-OTHER)	TO
Ceratodon	purpureus	GG1	Moss	Bryophyte	CepurGG1.12G073700.1.p	NLR	TIR-NLR	(TIR)(NBARC)(LRR)	TNL
Ceratodon	purpureus	GG1	Moss	Bryophyte	CepurGG1.12G088900.1.p	NLR	TIR-NLR	(TIR)(NBARC)	TN
Ceratodon	purpureus	GG1	Moss	Bryophyte	CepurGG1.12G090000.1.p	NLR	UNDETERMINED	(NBARC)(LRR)	NL
Ceratodon	purpureus	GG1	Moss	Bryophyte	CepurGG1.12G090100.1.p	TX	TX	(TIR)	T
Ceratodon	purpureus	GG1	Moss	Bryophyte	CepurGG1.12G104600.1.p	NLR	UNDETERMINED	(NBARC)	N
Ceratodon	purpureus	GG1	Moss	Bryophyte	CepurGG1.12G104700.1.p	degenerate NLR	UNDETERMINED	(LRR)	L
Ceratodon	purpureus	GG1	Moss	Bryophyte	CepurGG1.12G105100.1.p	NLR	UNDETERMINED	(a/b)(NBARC)(LRR)	ONL
Ceratodon	purpureus	GG1	Moss	Bryophyte	CepurGG1.12G113400.1.p	NLR	CCR-NLR	(CblN)(NBARC)(LRR)	ONL
Ceratodon	purpureus	GG1	Moss	Bryophyte	CepurGG1.12G113500.1.p	NLR	CCR-NLR	(CblN)(NBARC)(LRR)(LRR)	ONL
Ceratodon	purpureus	GG1	Moss	Bryophyte	CepurGG1.12G113900.1.p	NLR	CCR-NLR	(CblN)(NBARC)(LRR)	ONL
Ceratodon	purpureus	GG1	Moss	Bryophyte	CepurGG1.12G114500.1.p	NLR	CC-NLR or CCR-NLR or CCG10-NLR	(NBARC)(LRR)	NL
Ceratodon	purpureus	GG1	Moss	Bryophyte	CepurGG1.12G160500.1.p	NLR	TIR-NLR	(TIR)(NBARC)(LRR)	TNL
Ceratodon	purpureus	GG1	Moss	Bryophyte	CepurGG1.1G020800.1.p	NLR	TIR-NLR	(TIR)(NBARC)(LRR)(OTHER)	TNLO
Ceratodon	purpureus	GG1	Moss	Bryophyte	CepurGG1.1G043000.1.p	NLR	TIR-NLR	(TIR)(NBARC)(LRR)(LRR)	TNL
Ceratodon	purpureus	GG1	Moss	Bryophyte	CepurGG1.1G043000.2.p	NLR	UNDETERMINED	(NBARC)(LRR)	NL
Ceratodon	purpureus	GG1	Moss	Bryophyte	CepurGG1.1G044000.1.p	NLR	TIR-NLR	(TIR)(NBARC)(LRR)(OTHER)	TNLO
Ceratodon	purpureus	GG1	Moss	Bryophyte	CepurGG1.1G099300.1.p	NLR	UNDETERMINED	(NBARC)(LRR)(LRR)	NL
Ceratodon	purpureus	GG1	Moss	Bryophyte	CepurGG1.1G109300.1.p	degenerate NLR	UNDETERMINED	(TIR)(PLOOP)(LRR)	TPL
Ceratodon	purpureus	GG1	Moss	Bryophyte	CepurGG1.1G112700.1.p	NLR	TIR-NLR	(TIR)(NBARC)(LRR)	TNL
Ceratodon	purpureus	GG1	Moss	Bryophyte	CepurGG1.1G113100.1.p	NLR	TIR-NLR	(TIR)(NBARC)(LRR)	TNL
Ceratodon	purpureus	GG1	Moss	Bryophyte	CepurGG1.1G125100.1.p	HET	HET	(HET)	(H)
Ceratodon	purpureus	GG1	Moss	Bryophyte	CepurGG1.1G125100.2.p	HET	HET	(HET)	(H)
Ceratodon	purpureus	GG1	Moss	Bryophyte	CepurGG1.1G140500.1.p	NLR	UNDETERMINED	(NBARC)(LRR)	NL
Ceratodon	purpureus	GG1	Moss	Bryophyte	CepurGG1.1G198400.1.p	degenerate NLR	TIR-NLR	(TIR)(PLOOP)(LRR)	TPL
Ceratodon	purpureus	GG1	Moss	Bryophyte	CepurGG1.1G231600.1.p	NLR	TIR-NLR	(TIR)(NBARC)(LRR)	TNL
Ceratodon	purpureus	GG1	Moss	Bryophyte	CepurGG1.1G256900.1.p	degenerate NLR	TIR-NLR	(TIR)(PLOOP)(LRR)	TPL
Ceratodon	purpureus	GG1	Moss	Bryophyte	CepurGG1.1G277600.1.p	NLR	TIR-NLR	(TIR)(NBARC)(LRR)(LRR)	TNL
Ceratodon	purpureus	GG1	Moss	Bryophyte	CepurGG1.1G277600.2.p	NLR	TIR-NLR	(TIR)(NBARC)(LRR)(LRR)	TNL
Ceratodon	purpureus	GG1	Moss	Bryophyte	CepurGG1.1G277600.3.p	NLR	TIR-NLR	(TIR)(NBARC)(LRR)(LRR)	TNL
Ceratodon	purpureus	GG1	Moss	Bryophyte	CepurGG1.1G277600.4.p	NLR	TIR-NLR	(TIR)(NBARC)(LRR)(LRR)	TNL
Ceratodon	purpureus	GG1	Moss	Bryophyte	CepurGG1.1G277600.5.p	NLR	TIR-NLR	(TIR)(NBARC)(LRR)(LRR)	TNL
Ceratodon	purpureus	GG1	Moss	Bryophyte	CepurGG1.1G277600.6.p	NLR	TIR-NLR	(TIR)(NBARC)(LRR)(LRR)	TNL
Ceratodon	purpureus	GG1	Moss	Bryophyte	CepurGG1.1G277600.7.p	NLR	TIR-NLR	(TIR)(NBARC)(LRR)(LRR)	TNL
Ceratodon	purpureus	GG1	Moss	Bryophyte	CepurGG1.1G277600.8.p	NLR	TIR-NLR	(TIR)(NBARC)(LRR)(LRR)	TNL
Ceratodon	purpureus	GG1	Moss	Bryophyte	CepurGG1.1G332200.1.p	degenerate NLR	UNDETERMINED	(LRR)	L
Ceratodon	purpureus	GG1	Moss	Bryophyte	CepurGG1.1G332700.1.p	NLR	UNDETERMINED	(a/b)(NBARC)(LRR)	ONL
Ceratodon	purpureus	GG1	Moss	Bryophyte	CepurGG1.1G332700.2.p	NLR	UNDETERMINED	(a/b)(NBARC)(LRR)	ONL
Ceratodon	purpureus	GG1	Moss	Bryophyte	CepurGG1.1G332700.3.p	NLR	UNDETERMINED	(a/b)(NBARC)(LRR)	ONL
Ceratodon	purpureus	GG1	Moss	Bryophyte	CepurGG1.2G046300.1.p	degenerate NLR	TN (OTHER)	(TIR)(PLOOP)	TP
Ceratodon	purpureus	GG1	Moss	Bryophyte	CepurGG1.2G070500.1.p	NLR	TIR-NLR	(TIR)(NBARC)(LRR)	TNL
Ceratodon	purpureus	GG1	Moss	Bryophyte	CepurGG1.2G071100.1.p	NLR	TIR-NLR	(TIR)(NBARC)(LRR)	TNL
Ceratodon	purpureus	GG1	Moss	Bryophyte	CepurGG1.2G076400.1.p	NLR	UNDETERMINED	(TIR)(NBARC)(LRR)(PLOOP-OTHER)	TNLO
Ceratodon	purpureus	GG1	Moss	Bryophyte	CepurGG1.2G092400.1.p	NLR	TIR-NLR	(TIR)(NBARC)(LRR)	TNL
Ceratodon	purpureus	GG1	Moss	Bryophyte	CepurGG1.2G105800.1.p	TX	TX	(TIR)	T
Ceratodon	purpureus	GG1	Moss	Bryophyte	CepurGG1.2G112100.1.p	TX	TX	(TIR)	T
Ceratodon	purpureus	GG1	Moss	Bryophyte	CepurGG1.2G112300.1.p	NLR	TIR-NLR	(TIR)(NBARC)	TN
Ceratodon	purpureus	GG1	Moss	Bryophyte	CepurGG1.2G119700.1.p	HET	HET	(HET)	(H)
Ceratodon	purpureus	GG1	Moss	Bryophyte	CepurGG1.2G125000.1.p	NLR	UNDETERMINED	(NBARC)	N
Ceratodon	purpureus	GG1	Moss	Bryophyte	CepurGG1.2G138900.1.p	NLR	TIR-NLR	(TIR)(NBARC)	TN
Ceratodon	purpureus	GG1	Moss	Bryophyte	CepurGG1.2G140400.1.p	degenerate NLR	TIR-NLR	(TIR)(PLOOP)	TP
Ceratodon	purpureus	GG1	Moss	Bryophyte	CepurGG1.2G161000.1.p	NLR	TIR-NLR	(TIR)(NBARC)	TN
Ceratodon	purpureus	GG1	Moss	Bryophyte	CepurGG1.2G165300.1.p	NLR	TIR-NLR	(TIR)(NBARC)(LRR)	TNL
Ceratodon	purpureus	GG1	Moss	Bryophyte	CepurGG1.2G165800.1.p	NLR	TIR-NLR	(TIR)(NBARC)	TN
Ceratodon	purpureus	GG1	Moss	Bryophyte	CepurGG1.2G175500.1.p	NLR	TIR-NLR	(TIR)(NBARC)(LRR)	TNL
Ceratodon	purpureus	GG1	Moss	Bryophyte	CepurGG1.2G187700.1.p	NLR	UNDETERMINED	(a/b)(NBARC)(LRR)(OTHER)	ONLO
Ceratodon	purpureus	GG1	Moss	Bryophyte	CepurGG1.2G189500.1.p	HET	HET	(HET)	(H)
Ceratodon	purpureus	GG1	Moss	Bryophyte	CepurGG1.2G189500.2.p	HET	HET	(HET)	(H)
Ceratodon	purpureus	GG1	Moss	Bryophyte	CepurGG1.2G190800.1.p	HET	HET	(HET)	(H)
Ceratodon	purpureus	GG1	Moss	Bryophyte	CepurGG1.2G190800.2.p	HET	HET	(HET)	(H)
Ceratodon	purpureus	GG1	Moss	Bryophyte	CepurGG1.2G191100.1.p	HET	HET	(OTHER)(HET)	O(H)
Ceratodon	purpureus	GG1	Moss	Bryophyte	CepurGG1.2G191200.1.p	NLR	UNDETERMINED	(NBARC)(LRR)	NL
Ceratodon	purpureus	GG1	Moss	Bryophyte	CepurGG1.2G191800.1.p	NLR	UNDETERMINED	(NBARC)	N
Ceratodon	purpureus	GG1	Moss	Bryophyte	CepurGG1.2G192700.1.p	NLR	TIR-NLR	(TIR)(NBARC)(LRR)(OTHER)	TNLO
Ceratodon	purpureus	GG1	Moss	Bryophyte	CepurGG1.2G202000.1.p	NLR	UNDETERMINED	(a/b)(NBARC)(LRR)	ONL
Ceratodon	purpureus	GG1	Moss	Bryophyte	CepurGG1.2G206500.1.p	NLR	TIR-NLR	(TIR)(NBARC)(LRR)	TNL
Ceratodon	purpureus	GG1	Moss	Bryophyte	CepurGG1.2G210900.1.p	NLR	TIR-NLR	(TIR)(NBARC)(LRR)	TNL
Ceratodon	purpureus	GG1	Moss	Bryophyte	CepurGG1.2G223400.1.p	NLR	TIR-NLR	(TIR)(NBARC)(LRR)(OTHER)(OTHER)	TNLO
Ceratodon	purpureus	GG1	Moss	Bryophyte	CepurGG1.2G232200.1.p	NLR	TIR-NLR	(TIR)(NBARC)(LRR)(LRR)	TNL
Ceratodon	purpureus	GG1	Moss	Bryophyte	CepurGG1.2G232400.1.p	NLR	TIR-NLR	(TIR)(NBARC)(LRR)(LRR)	TNL
Ceratodon	purpureus	GG1	Moss	Bryophyte	CepurGG1.2G232600.1.p	NLR	TIR-NLR	(TIR)(NBARC)	TN
Ceratodon	purpureus	GG1	Moss	Bryophyte	CepurGG1.2G232600.2.p	NLR	TIR-NLR	(TIR)(NBARC)	TN
Ceratodon	purpureus	GG1	Moss	Bryophyte	CepurGG1.2G232600.3.p	NLR	TIR-NLR	(TIR)(NBARC)	TN
Ceratodon	purpureus	GG1	Moss	Bryophyte	CepurGG1.2G233100.1.p	NLR	TIR-NLR	(TIR)(NBARC)(LRR)	TNL
Ceratodon	purpureus	GG1	Moss	Bryophyte	CepurGG1.2G233500.1.p	NLR	TIR-NLR	(TIR)(NBARC)(LRR)	TNL
Ceratodon	purpureus	GG1	Moss	Bryophyte	CepurGG1.2G234200.1.p	NLR	TIR-NLR	(TIR)(NBARC)(LRR)(LRR)	TNL
Ceratodon	purpureus	GG1	Moss	Bryophyte	CepurGG1.2G234400.1.p	NLR	TIR-NLR	(TIR)(NBARC)(LRR)(LRR)	TNL
Ceratodon	purpureus	GG1	Moss	Bryophyte	CepurGG1.2G237400.1.p	HET	HET	(HET)	(H)
Ceratodon	purpureus	GG1	Moss	Bryophyte	CepurGG1.3G036400.1.p	NLR	UNDETERMINED	(NBARC)(LRR)	NL
Ceratodon	purpureus	GG1	Moss	Bryophyte	CepurGG1.3G039500.1.p	NLR	TIR-NLR	(TIR)(NBARC)(LRR)	TNL
Ceratodon	purpureus	GG1	Moss	Bryophyte	CepurGG1.3G039500.2.p	NLR	TIR-NLR	(TIR)(NBARC)(LRR)	TNL
Ceratodon	purpureus	GG1	Moss	Bryophyte	CepurGG1.3G054900.1.p	NLR	UNDETERMINED	(NBARC)	N
Ceratodon	purpureus	GG1	Moss	Bryophyte	CepurGG1.3G055600.1.p	NLR	UNDETERMINED	(NBARC)	N
Ceratodon	purpureus	GG1	Moss	Bryophyte	CepurGG1.3G062300.1.p	TX	TX	(TIR)	T
Ceratodon	purpureus	GG1	Moss	Bryophyte	CepurGG1.3G079400.1.p	NLR	TIR-NLR	(TIR)(NBARC)(LRR)	TNL
Ceratodon	purpureus	GG1	Moss	Bryophyte	CepurGG1.3G080300.1.p	NLR	TIR-NLR	(TIR)(NBARC)(LRR)	TNL
Ceratodon	purpureus	GG1	Moss	Bryophyte	CepurGG1.3G083200.1.p	NLR	TIR-NLR	(TIR)(NBARC)(LRR)(LRR)	TNL
Ceratodon	purpureus	GG1	Moss	Bryophyte	CepurGG1.3G084900.1.p	NLR	TIR-NLR	(TIR)(NBARC)(LRR)(LRR)	TNL
Ceratodon	purpureus	GG1	Moss	Bryophyte	CepurGG1.3G085000.1.p	NLR	TIR-NLR	(TIR)(NBARC)(LRR)	TNL
Ceratodon	purpureus	GG1	Moss	Bryophyte	CepurGG1.3G085100.1.p	NLR	TIR-NLR	(TIR)(NBARC)(LRR)	TNL
Ceratodon	purpureus	GG1	Moss	Bryophyte	CepurGG1.3G087800.1.p	degenerate NLR	UNDETERMINED	(LRR)	L
Ceratodon	purpureus	GG1	Moss	Bryophyte	CepurGG1.3G088200.1.p	NLR	TIR-NLR	(TIR)(NBARC)(LRR)(LRR)	TNL
Ceratodon	purpureus	GG1	Moss	Bryophyte	CepurGG1.3G088300.1.p	NLR	UNDETERMINED	(NBARC)(LRR)	NL
Ceratodon	purpureus	GG1	Moss	Bryophyte	CepurGG1.3G088300.2.p	NLR	UNDETERMINED	(NBARC)(LRR)	NL
Ceratodon	purpureus	GG1	Moss	Bryophyte	CepurGG1.3G088600.1.p	TX	TX	(TIR)	T
Ceratodon	purpureus	GG1	Moss	Bryophyte	CepurGG1.3G090500.1.p	TX	TX	(TIR)	T
Ceratodon	purpureus	GG1	Moss	Bryophyte	CepurGG1.3G090500.2.p	TX	TX	(TIR)	T
Ceratodon	purpureus	GG1	Moss	Bryophyte	CepurGG1.3G099300.1.p	NLR	TIR-NLR	(TIR)(NBARC)	TN
Ceratodon	purpureus	GG1	Moss	Bryophyte	CepurGG1.3G099400.1.p	NLR	TIR-NLR	(TIR)(NBARC)(LRR)(LRR)	TNL
Ceratodon	purpureus	GG1	Moss	Bryophyte	CepurGG1.3G100000.1.p	NLR	TIR-NLR	(OTHER)(TIR)(NBARC)(LRR)	OTNL
Ceratodon	purpureus	GG1	Moss	Bryophyte	CepurGG1.3G113300.1.p	NLR	TIR-NLR	(TIR)(NBARC)(LRR)(LRR)	TNL
Ceratodon	purpureus	GG1	Moss	Bryophyte	CepurGG1.3G126300.1.p	NLR	TIR-NLR	(TIR)(NBARC)(LRR)(OTHER)	TNLO
Ceratodon	purpureus	GG1	Moss	Bryophyte	CepurGG1.3G126300.2.p	NLR	TIR-NLR	(TIR)(NBARC)(LRR)(OTHER)	TNLO
Ceratodon	purpureus	GG1	Moss	Bryophyte	CepurGG1.3G127400.1.p	NLR	TIR-NLR	(TIR)(NBARC)(LRR)	TNL
Ceratodon	purpureus	GG1	Moss	Bryophyte	CepurGG1.3G127400.2.p	NLR	TIR-NLR	(TIR)(NBARC)(LRR)	TNL
Ceratodon	purpureus	GG1	Moss	Bryophyte	CepurGG1.3G128200.1.p	NLR	TIR-NLR	(TIR)(NBARC)	TN
Ceratodon	purpureus	GG1	Moss	Bryophyte	CepurGG1.3G128500.1.p	NLR	TIR-NLR	(TIR)(NBARC)(LRR)	TNL
Ceratodon	purpureus	GG1	Moss	Bryophyte	CepurGG1.3G149500.1.p	NLR	TIR-NLR	(TIR)(NBARC)(LRR)	TNL
Ceratodon	purpureus	GG1	Moss	Bryophyte	CepurGG1.3G149500.2.p	NLR	TIR-NLR	(TIR)(NBARC)(LRR)	TNL
Ceratodon	purpureus	GG1	Moss	Bryophyte	CepurGG1.3G152800.1.p	NLR	TIR-NLR	(TIR)(NBARC)	TN
Ceratodon	purpureus	GG1	Moss	Bryophyte	CepurGG1.3G170200.1.p	CCX	CCX	(CblN)(CC)	OC
Ceratodon	purpureus	GG1	Moss	Bryophyte	CepurGG1.3G172500.1.p	degenerate NLR	TIR-NLR	(TIR)(PLOOP)(LRR)	TPL
Ceratodon	purpureus	GG1	Moss	Bryophyte	CepurGG1.3G181400.1.p	NLR	TIR-NLR	(TIR)(NBARC)	TN
Ceratodon	purpureus	GG1	Moss	Bryophyte	CepurGG1.3G184400.1.p	NLR	TIR-NLR	(TIR)(NBARC)(LRR)	TNL
Ceratodon	purpureus	GG1	Moss	Bryophyte	CepurGG1.3G189800.1.p	NLR	TIR-NLR	(TIR)(NBARC)(LRR)	TNL
Ceratodon	purpureus	GG1	Moss	Bryophyte	CepurGG1.3G190100.1.p	NLR	TIR-NLR	(TIR)(NBARC)(LRR)	TNL
Ceratodon	purpureus	GG1	Moss	Bryophyte	CepurGG1.3G226900.1.p	NLR	TIR-NLR	(TIR)(NBARC)(LRR)(LRR)	TNL
Ceratodon	purpureus	GG1	Moss	Bryophyte	CepurGG1.3G228400.1.p	HET	HET	(HET)	(H)
Ceratodon	purpureus	GG1	Moss	Bryophyte	CepurGG1.3G248800.1.p	HET	HET	(HET)	(H)
Ceratodon	purpureus	GG1	Moss	Bryophyte	CepurGG1.3G253700.1.p	HET	HET	(HET)	(H)
Ceratodon	purpureus	GG1	Moss	Bryophyte	CepurGG1.3G253700.2.p	HET	HET	(HET)	(H)
Ceratodon	purpureus	GG1	Moss	Bryophyte	CepurGG1.3G255800.1.p	HET	HET	(HET)	(H)
Ceratodon	purpureus	GG1	Moss	Bryophyte	CepurGG1.4G005500.1.p	NLR	TIR-NLR	(TIR)(NBARC)(LRR)(TPR)	TNLO
Ceratodon	purpureus	GG1	Moss	Bryophyte	CepurGG1.4G006700.1.p	HET	HET	(HET)	(H)
Ceratodon	purpureus	GG1	Moss	Bryophyte	CepurGG1.4G006800.1.p	HET	HET	(HET)	(H)
Ceratodon	purpureus	GG1	Moss	Bryophyte	CepurGG1.4G006800.2.p	HET	HET	(HET)	(H)
Ceratodon	purpureus	GG1	Moss	Bryophyte	CepurGG1.4G006800.3.p	HET	HET	(HET)	(H)
Ceratodon	purpureus	GG1	Moss	Bryophyte	CepurGG1.4G015700.1.p	NLR	UNDETERMINED	(a/b)(NBARC)(LRR)	ONL
Ceratodon	purpureus	GG1	Moss	Bryophyte	CepurGG1.4G048900.1.p	NLR	TIR-NLR	(TIR)(NBARC)(LRR)(LRR)	TNL
Ceratodon	purpureus	GG1	Moss	Bryophyte	CepurGG1.4G069800.1.p	TX	TX	(OTHER)(TIR)	OT
Ceratodon	purpureus	GG1	Moss	Bryophyte	CepurGG1.4G098300.1.p	NLR	TIR-NLR	(OTHER)(TIR)(NBARC)(LRR)(LRR)	OTNL
Ceratodon	purpureus	GG1	Moss	Bryophyte	CepurGG1.4G128200.1.p	NLR	TIR-NLR	(TIR)(NBARC)(LRR)	TNL
Ceratodon	purpureus	GG1	Moss	Bryophyte	CepurGG1.4G129200.1.p	NLR	TIR-NLR	(TIR)(NBARC)(LRR)	TNL
Ceratodon	purpureus	GG1	Moss	Bryophyte	CepurGG1.4G134900.1.p	NLR	TIR-NLR	(TIR)(NBARC)(LRR)	TNL
Ceratodon	purpureus	GG1	Moss	Bryophyte	CepurGG1.4G153000.1.p	TX	TX	(OTHER)(TIR)	OT
Ceratodon	purpureus	GG1	Moss	Bryophyte	CepurGG1.4G153500.1.p	NLR	UNDETERMINED	(NBARC)	N
Ceratodon	purpureus	GG1	Moss	Bryophyte	CepurGG1.4G160500.1.p	HET	HET	(HET)	(H)
Ceratodon	purpureus	GG1	Moss	Bryophyte	CepurGG1.4G169400.1.p	NLR	UNDETERMINED	(PKin)(NBARC)(LRR)	ONL
Ceratodon	purpureus	GG1	Moss	Bryophyte	CepurGG1.4G179800.1.p	NLR	TIR-NLR	(TIR)(NBARC)(LRR)(TPR)(TPR)	TNLO
Ceratodon	purpureus	GG1	Moss	Bryophyte	CepurGG1.4G191800.1.p	NLR	UNDETERMINED	(OTHER)(NBARC)(LRR)	ONL
Ceratodon	purpureus	GG1	Moss	Bryophyte	CepurGG1.4G192000.1.p	NLR	UNDETERMINED	(OTHER)(NBARC)(LRR)	ONL
Ceratodon	purpureus	GG1	Moss	Bryophyte	CepurGG1.4G201100.1.p	TX	TX	(TIR)	T
Ceratodon	purpureus	GG1	Moss	Bryophyte	CepurGG1.4G247000.1.p	degenerate NLR	TIR-NLR	(TIR)(PLOOP)(LRR)	TPL
Ceratodon	purpureus	GG1	Moss	Bryophyte	CepurGG1.5G009500.1.p	NLR	CC-NLR or CCR-NLR or CCG10-NLR	(OTHER)(a/b)(NBARC)(LRR)(ARM)	ONLO
Ceratodon	purpureus	GG1	Moss	Bryophyte	CepurGG1.5G009700.1.p	NLR	CC-NLR or CCR-NLR or CCG10-NLR	(OTHER)(NBARC)(LRR)(ARM)	ONLO
Ceratodon	purpureus	GG1	Moss	Bryophyte	CepurGG1.5G009900.1.p	NLR	CC-NLR or CCR-NLR or CCG10-NLR	(PKin)(OTHER)(a/b)(NBARC)(LRR)(ARM)	ONLO
Ceratodon	purpureus	GG1	Moss	Bryophyte	CepurGG1.5G022300.1.p	NLR	TIR-NLR	(TIR)(NBARC)(LRR)	TNL
Ceratodon	purpureus	GG1	Moss	Bryophyte	CepurGG1.5G023600.1.p	HET	HET	(HET)	(H)
Ceratodon	purpureus	GG1	Moss	Bryophyte	CepurGG1.5G023900.1.p	NLR	TIR-NLR	(TIR)(NBARC)(LRR)	TNL
Ceratodon	purpureus	GG1	Moss	Bryophyte	CepurGG1.5G027600.1.p	NLR	TIR-NLR	(TIR)(NBARC)(LRR)	TNL
Ceratodon	purpureus	GG1	Moss	Bryophyte	CepurGG1.5G028000.1.p	NLR	TIR-NLR	(TIR)(NBARC)(LRR)	TNL
Ceratodon	purpureus	GG1	Moss	Bryophyte	CepurGG1.5G033400.1.p	NLR	TIR-NLR	(TIR)(NBARC)(LRR)	TNL
Ceratodon	purpureus	GG1	Moss	Bryophyte	CepurGG1.5G034700.1.p	NLR	TIR-NLR	(TIR)(NBARC)(LRR)	TNL
Ceratodon	purpureus	GG1	Moss	Bryophyte	CepurGG1.5G039800.1.p	NLR	TIR-NLR	(TIR)(NBARC)(LRR)	TNL
Ceratodon	purpureus	GG1	Moss	Bryophyte	CepurGG1.5G040900.1.p	NLR	TIR-NLR	(TIR)(NBARC)(LRR)	TNL
Ceratodon	purpureus	GG1	Moss	Bryophyte	CepurGG1.5G040900.2.p	NLR	TIR-NLR	(TIR)(NBARC)(LRR)	TNL
Ceratodon	purpureus	GG1	Moss	Bryophyte	CepurGG1.5G040900.3.p	NLR	TIR-NLR	(TIR)(NBARC)(LRR)	TNL
Ceratodon	purpureus	GG1	Moss	Bryophyte	CepurGG1.5G040900.4.p	NLR	TIR-NLR	(TIR)(NBARC)(LRR)	TNL
Ceratodon	purpureus	GG1	Moss	Bryophyte	CepurGG1.5G041800.1.p	NLR	TIR-NLR	(TIR)(NBARC)(LRR)	TNL
Ceratodon	purpureus	GG1	Moss	Bryophyte	CepurGG1.5G042000.1.p	NLR	TIR-NLR	(TIR)(NBARC)(LRR)	TNL
Ceratodon	purpureus	GG1	Moss	Bryophyte	CepurGG1.5G043000.1.p	NLR	TIR-NLR	(TIR)(NBARC)(LRR)	TNL
Ceratodon	purpureus	GG1	Moss	Bryophyte	CepurGG1.5G044100.1.p	NLR	TIR-NLR	(TIR)(NBARC)(LRR)	TNL
Ceratodon	purpureus	GG1	Moss	Bryophyte	CepurGG1.5G047700.1.p	NLR	TIR-NLR	(TIR)(NBARC)(LRR)	TNL
Ceratodon	purpureus	GG1	Moss	Bryophyte	CepurGG1.5G053300.1.p	NLR	TIR-NLR	(TIR)(NBARC)(LRR)	TNL
Ceratodon	purpureus	GG1	Moss	Bryophyte	CepurGG1.5G053900.1.p	NLR	TIR-NLR	(TIR)(NBARC)(LRR)	TNL
Ceratodon	purpureus	GG1	Moss	Bryophyte	CepurGG1.5G053900.2.p	TX	TX	(TIR)	T
Ceratodon	purpureus	GG1	Moss	Bryophyte	CepurGG1.5G068900.1.p	NLR	TIR-NLR	(TIR)(NBARC)(LRR)(WD40)	TNLO
Ceratodon	purpureus	GG1	Moss	Bryophyte	CepurGG1.5G087600.1.p	HET	HET	(HET)	(H)
Ceratodon	purpureus	GG1	Moss	Bryophyte	CepurGG1.5G135300.1.p	NLR	TIR-NLR	(TIR)(NBARC)	TN
Ceratodon	purpureus	GG1	Moss	Bryophyte	CepurGG1.5G136200.1.p	degenerate NLR	TIR-NLR	(TIR)(PLOOP)(LRR)	TPL
Ceratodon	purpureus	GG1	Moss	Bryophyte	CepurGG1.5G140600.1.p	NLR	TIR-NLR	(TIR)(NBARC)(LRR)	TNL
Ceratodon	purpureus	GG1	Moss	Bryophyte	CepurGG1.5G140600.2.p	NLR	UNDETERMINED	(NBARC)(LRR)	NL
Ceratodon	purpureus	GG1	Moss	Bryophyte	CepurGG1.5G168800.1.p	NLR	CCR-NLR	(RPW8)(NBARC)(LRR)	RNL
Ceratodon	purpureus	GG1	Moss	Bryophyte	CepurGG1.5G174500.1.p	NLR	TIR-NLR	(TIR)(NBARC)(LRR)	TNL
Ceratodon	purpureus	GG1	Moss	Bryophyte	CepurGG1.5G174500.2.p	NLR	UNDETERMINED	(NBARC)(LRR)	NL
Ceratodon	purpureus	GG1	Moss	Bryophyte	CepurGG1.5G192000.1.p	NLR	UNDETERMINED	(NBARC)(LRR)	NL
Ceratodon	purpureus	GG1	Moss	Bryophyte	CepurGG1.5G192100.1.p	TX	TX	(TIR)	T
Ceratodon	purpureus	GG1	Moss	Bryophyte	CepurGG1.6G015900.1.p	degenerate NLR	TN (OTHER)	(TIR)(PLOOP)	TP
Ceratodon	purpureus	GG1	Moss	Bryophyte	CepurGG1.6G017300.1.p	NLR	TIR-NLR	(TIR)(NBARC)(LRR)(OTHER)	TNLO
Ceratodon	purpureus	GG1	Moss	Bryophyte	CepurGG1.6G017700.1.p	NLR	TIR-NLR	(TIR)(NBARC)(LRR)	TNL
Ceratodon	purpureus	GG1	Moss	Bryophyte	CepurGG1.6G018800.1.p	NLR	TIR-NLR	(TIR)(NBARC)	TN
Ceratodon	purpureus	GG1	Moss	Bryophyte	CepurGG1.6G023300.1.p	NLR	UNDETERMINED	(NBARC)(LRR)(OTHER)	NLO
Ceratodon	purpureus	GG1	Moss	Bryophyte	CepurGG1.6G026700.1.p	TX	TX	(TIR)	T
Ceratodon	purpureus	GG1	Moss	Bryophyte	CepurGG1.6G045500.1.p	degenerate NLR	TIR-NLR	(TIR)(PLOOP)(LRR)	TPL
Ceratodon	purpureus	GG1	Moss	Bryophyte	CepurGG1.6G046000.1.p	NLR	CC-NLR or CCR-NLR or CCG10-NLR	(NBARC)(LRR)	NL
Ceratodon	purpureus	GG1	Moss	Bryophyte	CepurGG1.6G046200.1.p	NLR	CC-NLR or CCR-NLR or CCG10-NLR	(NBARC)(LRR)	NL
Ceratodon	purpureus	GG1	Moss	Bryophyte	CepurGG1.6G049000.1.p	NLR	TIR-NLR	(TIR)(NBARC)(LRR)	TNL
Ceratodon	purpureus	GG1	Moss	Bryophyte	CepurGG1.6G067500.1.p	NLR	CC-NLR or CCR-NLR or CCG10-NLR	(NBARC)(LRR)	NL
Ceratodon	purpureus	GG1	Moss	Bryophyte	CepurGG1.6G070400.1.p	TX	TX	(TIR)	T
Ceratodon	purpureus	GG1	Moss	Bryophyte	CepurGG1.6G078500.1.p	degenerate NLR	TIR-NLR	(TIR)(PLOOP)(LRR)	TPL
Ceratodon	purpureus	GG1	Moss	Bryophyte	CepurGG1.6G089100.1.p	NLR	UNDETERMINED	(NBARC)(LRR)	NL
Ceratodon	purpureus	GG1	Moss	Bryophyte	CepurGG1.6G092100.1.p	NLR	TIR-NLR	(TIR)(NBARC)(LRR)	TNL
Ceratodon	purpureus	GG1	Moss	Bryophyte	CepurGG1.6G096100.1.p	TX	TX	(TIR)(OTHER)(OTHER)	TO
Ceratodon	purpureus	GG1	Moss	Bryophyte	CepurGG1.6G117100.1.p	NLR	TIR-NLR	(TIR)(NBARC)(LRR)	TNL
Ceratodon	purpureus	GG1	Moss	Bryophyte	CepurGG1.6G117300.1.p	NLR	TIR-NLR	(TIR)(NBARC)(LRR)	TNL
Ceratodon	purpureus	GG1	Moss	Bryophyte	CepurGG1.6G131300.1.p	HET	HET	(HET)	(H)
Ceratodon	purpureus	GG1	Moss	Bryophyte	CepurGG1.6G131300.2.p	HET	HET	(HET)	(H)
Ceratodon	purpureus	GG1	Moss	Bryophyte	CepurGG1.6G131300.3.p	HET	HET	(HET)	(H)
Ceratodon	purpureus	GG1	Moss	Bryophyte	CepurGG1.6G147700.1.p	NLR	UNDETERMINED	(a/b)(NBARC)(LRR)	ONL
Ceratodon	purpureus	GG1	Moss	Bryophyte	CepurGG1.6G169000.1.p	NLR	TIR-NLR	(TIR)(NBARC)(LRR)	TNL
Ceratodon	purpureus	GG1	Moss	Bryophyte	CepurGG1.6G169200.1.p	NLR	TIR-NLR	(TIR)(NBARC)(LRR)	TNL
Ceratodon	purpureus	GG1	Moss	Bryophyte	CepurGG1.7G014600.1.p	TX	TX	(TIR)	T
Ceratodon	purpureus	GG1	Moss	Bryophyte	CepurGG1.7G027200.1.p	NLR	TIR-NLR	(OTHER)(TIR)(NBARC)(LRR)(OTHER)	OTNLO
Ceratodon	purpureus	GG1	Moss	Bryophyte	CepurGG1.7G031000.1.p	NLR	TIR-NLR	(TIR)(NBARC)(LRR)(OTHER)	TNLO
Ceratodon	purpureus	GG1	Moss	Bryophyte	CepurGG1.7G094800.1.p	NLR	UNDETERMINED	(NBARC)(LRR)	NL
Ceratodon	purpureus	GG1	Moss	Bryophyte	CepurGG1.7G095000.1.p	NLR	TIR-NLR	(TIR)(NBARC)(LRR)	TNL
Ceratodon	purpureus	GG1	Moss	Bryophyte	CepurGG1.7G108200.1.p	NLR	TIR-NLR	(TIR)(NBARC)(LRR)(TPR)	TNLO
Ceratodon	purpureus	GG1	Moss	Bryophyte	CepurGG1.7G108200.2.p	NLR	TIR-NLR	(TIR)(NBARC)(LRR)	TNL
Ceratodon	purpureus	GG1	Moss	Bryophyte	CepurGG1.7G108200.3.p	NLR	TIR-NLR	(TIR)(NBARC)(LRR)	TNL
Ceratodon	purpureus	GG1	Moss	Bryophyte	CepurGG1.7G135500.1.p	NLR	TIR-NLR	(TIR)(NBARC)(LRR)	TNL
Ceratodon	purpureus	GG1	Moss	Bryophyte	CepurGG1.7G148400.1.p	NLR	TIR-NLR	(TIR)(NBARC)(LRR)	TNL
Ceratodon	purpureus	GG1	Moss	Bryophyte	CepurGG1.7G152900.1.p	NLR	TIR-NLR	(TIR)(NBARC)(LRR)	TNL
Ceratodon	purpureus	GG1	Moss	Bryophyte	CepurGG1.7G152900.2.p	NLR	TIR-NLR	(TIR)(NBARC)(LRR)	TNL
Ceratodon	purpureus	GG1	Moss	Bryophyte	CepurGG1.7G152900.3.p	NLR	TIR-NLR	(TIR)(NBARC)(LRR)	TNL
Ceratodon	purpureus	GG1	Moss	Bryophyte	CepurGG1.7G152900.4.p	NLR	TIR-NLR	(TIR)(NBARC)(LRR)	TNL
Ceratodon	purpureus	GG1	Moss	Bryophyte	CepurGG1.7G152900.5.p	NLR	TIR-NLR	(TIR)(NBARC)(LRR)	TNL
Ceratodon	purpureus	GG1	Moss	Bryophyte	CepurGG1.7G152900.6.p	NLR	TIR-NLR	(TIR)(NBARC)(LRR)	TNL
Ceratodon	purpureus	GG1	Moss	Bryophyte	CepurGG1.7G152900.7.p	NLR	UNDETERMINED	(NBARC)(LRR)	NL
Ceratodon	purpureus	GG1	Moss	Bryophyte	CepurGG1.7G154700.1.p	NLR	TIR-NLR	(TIR)(NBARC)(LRR)	TNL
Ceratodon	purpureus	GG1	Moss	Bryophyte	CepurGG1.8G013800.1.p	NLR	UNDETERMINED	(NBARC)	N
Ceratodon	purpureus	GG1	Moss	Bryophyte	CepurGG1.8G013900.1.p	TX	TX	(TIR)	T
Ceratodon	purpureus	GG1	Moss	Bryophyte	CepurGG1.8G022000.1.p	NLR	TIR-NLR	(TIR)(NBARC)(LRR)	TNL
Ceratodon	purpureus	GG1	Moss	Bryophyte	CepurGG1.8G022100.1.p	NLR	TIR-NLR	(TIR)(NBARC)(LRR)	TNL
Ceratodon	purpureus	GG1	Moss	Bryophyte	CepurGG1.8G032800.1.p	NLR	TIR-NLR	(TIR)(NBARC)	TN
Ceratodon	purpureus	GG1	Moss	Bryophyte	CepurGG1.8G035600.1.p	NLR	TIR-NLR	(TIR)(NBARC)(LRR)	TNL
Ceratodon	purpureus	GG1	Moss	Bryophyte	CepurGG1.8G036000.1.p	NLR	TIR-NLR	(TIR)(NBARC)(LRR)	TNL
Ceratodon	purpureus	GG1	Moss	Bryophyte	CepurGG1.8G038700.1.p	NLR	TIR-NLR	(TIR)(NBARC)(LRR)	TNL
Ceratodon	purpureus	GG1	Moss	Bryophyte	CepurGG1.8G040700.1.p	TX	TX	(TIR)	T
Ceratodon	purpureus	GG1	Moss	Bryophyte	CepurGG1.8G048300.1.p	NLR	TIR-NLR	(TIR)(NBARC)(LRR)	TNL
Ceratodon	purpureus	GG1	Moss	Bryophyte	CepurGG1.8G048500.1.p	NLR	TIR-NLR	(TIR)(NBARC)(LRR)	TNL
Ceratodon	purpureus	GG1	Moss	Bryophyte	CepurGG1.8G049800.1.p	NLR	TIR-NLR	(TIR)(NBARC)(LRR)	TNL
Ceratodon	purpureus	GG1	Moss	Bryophyte	CepurGG1.8G049800.2.p	NLR	UNDETERMINED	(NBARC)(LRR)	NL
Ceratodon	purpureus	GG1	Moss	Bryophyte	CepurGG1.8G050400.1.p	NLR	TIR-NLR	(TIR)(NBARC)(LRR)	TNL
Ceratodon	purpureus	GG1	Moss	Bryophyte	CepurGG1.8G051100.1.p	NLR	TIR-NLR	(TIR)(NBARC)(LRR)	TNL
Ceratodon	purpureus	GG1	Moss	Bryophyte	CepurGG1.8G053000.1.p	NLR	TIR-NLR	(TIR)(NBARC)(LRR)	TNL
Ceratodon	purpureus	GG1	Moss	Bryophyte	CepurGG1.8G063300.1.p	NLR	TIR-NLR	(TIR)(NBARC)(LRR)	TNL
Ceratodon	purpureus	GG1	Moss	Bryophyte	CepurGG1.8G073200.1.p	NLR	TIR-NLR	(TIR)(NBARC)(LRR)	TNL
Ceratodon	purpureus	GG1	Moss	Bryophyte	CepurGG1.8G078700.1.p	NLR	UNDETERMINED	(a/b)(NBARC)	ON
Ceratodon	purpureus	GG1	Moss	Bryophyte	CepurGG1.8G080700.1.p	NLR	UNDETERMINED	(NBARC)(LRR)	NL
Ceratodon	purpureus	GG1	Moss	Bryophyte	CepurGG1.8G082400.1.p	NLR	UNDETERMINED	(a/b)(NBARC)(LRR)	ONL
Ceratodon	purpureus	GG1	Moss	Bryophyte	CepurGG1.8G086800.1.p	NLR	TIR-NLR	(TIR)(NBARC)(LRR)	TNL
Ceratodon	purpureus	GG1	Moss	Bryophyte	CepurGG1.8G087000.1.p	NLR	TIR-NLR	(TIR)(NBARC)(LRR)	TNL
Ceratodon	purpureus	GG1	Moss	Bryophyte	CepurGG1.8G088800.1.p	NLR	TIR-NLR	(TIR)(NBARC)(LRR)	TNL
Ceratodon	purpureus	GG1	Moss	Bryophyte	CepurGG1.8G099700.1.p	HET	HET	(HET)	(H)
Ceratodon	purpureus	GG1	Moss	Bryophyte	CepurGG1.8G109700.1.p	NLR	UNDETERMINED	(TIR)(NBARC)(LRR)(OTHER)	TNLO
Ceratodon	purpureus	GG1	Moss	Bryophyte	CepurGG1.8G121100.1.p	NLR	TIR-NLR	(TIR)(NBARC)(LRR)	TNL
Ceratodon	purpureus	GG1	Moss	Bryophyte	CepurGG1.8G128400.1.p	NLR	TIR-NLR	(TIR)(NBARC)(LRR)(LRR)	TNL
Ceratodon	purpureus	GG1	Moss	Bryophyte	CepurGG1.8G128400.2.p	NLR	TIR-NLR	(TIR)(NBARC)(LRR)(LRR)	TNL
Ceratodon	purpureus	GG1	Moss	Bryophyte	CepurGG1.8G170700.1.p	HET	HET	(HET)	(H)
Ceratodon	purpureus	GG1	Moss	Bryophyte	CepurGG1.8G185100.1.p	NLR	TIR-NLR	(TIR)(NBARC)(LRR)	TNL
Ceratodon	purpureus	GG1	Moss	Bryophyte	CepurGG1.8G185200.1.p	NLR	TIR-NLR	(TIR)(NBARC)(LRR)	TNL
Ceratodon	purpureus	GG1	Moss	Bryophyte	CepurGG1.8G191800.1.p	TX	TX	(TIR)(OTHER)(LRR)	TOL
Ceratodon	purpureus	GG1	Moss	Bryophyte	CepurGG1.9G033700.1.p	NLR	TIR-NLR	(TIR)(NBARC)(LRR)	TNL
Ceratodon	purpureus	GG1	Moss	Bryophyte	CepurGG1.9G036100.1.p	TX	TX	(TIR)	T
Ceratodon	purpureus	GG1	Moss	Bryophyte	CepurGG1.9G039200.1.p	HET	HET	(HET)	(H)
Ceratodon	purpureus	GG1	Moss	Bryophyte	CepurGG1.9G041100.1.p	NLR	TIR-NLR	(TIR)(NBARC)(LRR)	TNL
Ceratodon	purpureus	GG1	Moss	Bryophyte	CepurGG1.9G044500.1.p	degenerate NLR	TIR-NLR	(TIR)(PLOOP)(LRR)	TPL
Ceratodon	purpureus	GG1	Moss	Bryophyte	CepurGG1.9G045100.1.p	NLR	TIR-NLR	(TIR)(NBARC)(LRR)	TNL
Ceratodon	purpureus	GG1	Moss	Bryophyte	CepurGG1.9G049300.1.p	NLR	TIR-NLR	(TIR)(NBARC)(LRR)	TNL
Ceratodon	purpureus	GG1	Moss	Bryophyte	CepurGG1.9G049500.1.p	NLR	TIR-NLR	(TIR)(NBARC)(LRR)	TNL
Ceratodon	purpureus	GG1	Moss	Bryophyte	CepurGG1.9G054400.1.p	degenerate NLR	UNDETERMINED	(PLOOP)(LRR)	PL
Ceratodon	purpureus	GG1	Moss	Bryophyte	CepurGG1.9G055500.1.p	degenerate NLR	TIR-NLR	(TIR)(PLOOP)(LRR)	TPL
Ceratodon	purpureus	GG1	Moss	Bryophyte	CepurGG1.9G055800.1.p	degenerate NLR	TIR-NLR	(TIR)(PLOOP)(LRR)	TPL
Ceratodon	purpureus	GG1	Moss	Bryophyte	CepurGG1.9G056500.1.p	degenerate NLR	TIR-NLR	(TIR)(PLOOP)(LRR)	TPL
Ceratodon	purpureus	GG1	Moss	Bryophyte	CepurGG1.9G061200.1.p	TX	TX	(TIR)	T
Ceratodon	purpureus	GG1	Moss	Bryophyte	CepurGG1.9G064500.1.p	NLR	TIR-NLR	(TIR)(NBARC)(LRR)	TNL
Ceratodon	purpureus	GG1	Moss	Bryophyte	CepurGG1.9G067200.1.p	NLR	TIR-NLR	(TIR)(NBARC)(LRR)	TNL
Ceratodon	purpureus	GG1	Moss	Bryophyte	CepurGG1.9G071300.1.p	NLR	TIR-NLR	(TIR)(NBARC)(LRR)	TNL
Ceratodon	purpureus	GG1	Moss	Bryophyte	CepurGG1.9G076000.1.p	TX	TX	(TIR)	T
Ceratodon	purpureus	GG1	Moss	Bryophyte	CepurGG1.9G081000.1.p	NLR	TIR-NLR	(TIR)(NBARC)(LRR)(LRR)	TNL
Ceratodon	purpureus	GG1	Moss	Bryophyte	CepurGG1.9G081300.1.p	NLR	TIR-NLR	(TIR)(NBARC)	TN
Ceratodon	purpureus	GG1	Moss	Bryophyte	CepurGG1.9G085500.1.p	HET	HET	(HET)	(H)
Ceratodon	purpureus	GG1	Moss	Bryophyte	CepurGG1.9G085800.1.p	NLR	TIR-NLR	(TIR)(NBARC)(LRR)	TNL
Ceratodon	purpureus	GG1	Moss	Bryophyte	CepurGG1.9G088700.1.p	NLR	TIR-NLR	(TIR)(NBARC)(LRR)(OTHER)(OTHER)	TNLO
Ceratodon	purpureus	GG1	Moss	Bryophyte	CepurGG1.9G088700.2.p	NLR	TIR-NLR	(TIR)(NBARC)(LRR)	TNL
Ceratodon	purpureus	GG1	Moss	Bryophyte	CepurGG1.9G090600.1.p	NLR	TIR-NLR	(TIR)(NBARC)	TN
Ceratodon	purpureus	GG1	Moss	Bryophyte	CepurGG1.9G096000.1.p	degenerate NLR	TIR-NLR	(TIR)(PLOOP)	TP
Ceratodon	purpureus	GG1	Moss	Bryophyte	CepurGG1.9G096300.1.p	NLR	TIR-NLR	(TIR)(NBARC)(LRR)	TNL
Ceratodon	purpureus	GG1	Moss	Bryophyte	CepurGG1.9G097400.1.p	TX	TX	(TIR)	T
Ceratodon	purpureus	GG1	Moss	Bryophyte	CepurGG1.9G101200.1.p	NLR	UNDETERMINED	(NBARC)(ARM)(TPR)	NO
Ceratodon	purpureus	GG1	Moss	Bryophyte	CepurGG1.9G102900.1.p	NLR	TIR-NLR	(TIR)(NBARC)(LRR)(LRR)	TNL
Ceratodon	purpureus	GG1	Moss	Bryophyte	CepurGG1.9G112900.1.p	degenerate NLR	TIR-NLR	(TIR)(PLOOP)(LRR)	TPL
Ceratodon	purpureus	GG1	Moss	Bryophyte	CepurGG1.9G113100.1.p	NLR	TIR-NLR	(TIR)(NBARC)(LRR)(OTHER)	TNLO
Ceratodon	purpureus	GG1	Moss	Bryophyte	CepurGG1.9G118000.1.p	HET	HET	(HET)	(H)
Ceratodon	purpureus	GG1	Moss	Bryophyte	CepurGG1.9G118000.2.p	HET	HET	(HET)	(H)
Ceratodon	purpureus	GG1	Moss	Bryophyte	CepurGG1.9G120800.1.p	TX	TX	(TIR)	T
Ceratodon	purpureus	GG1	Moss	Bryophyte	CepurGG1.9G120800.2.p	TX	TX	(TIR)	T
Ceratodon	purpureus	GG1	Moss	Bryophyte	CepurGG1.9G120900.1.p	NLR	TIR-NLR	(TIR)(NBARC)(LRR)	TNL
Ceratodon	purpureus	GG1	Moss	Bryophyte	CepurGG1.9G120900.2.p	NLR	TIR-NLR	(TIR)(NBARC)(LRR)	TNL
Ceratodon	purpureus	GG1	Moss	Bryophyte	CepurGG1.9G121300.1.p	NLR	TIR-NLR	(TIR)(NBARC)(LRR)(LRR)	TNL
Ceratodon	purpureus	GG1	Moss	Bryophyte	CepurGG1.9G124200.1.p	TX	TX	(TIR)(OTHER)(OTHER)	TO
Ceratodon	purpureus	GG1	Moss	Bryophyte	CepurGG1.9G126600.1.p	NLR	TIR-NLR	(TIR)(NBARC)(LRR)	TNL
Ceratodon	purpureus	GG1	Moss	Bryophyte	CepurGG1.9G128300.1.p	TX	TX	(TIR)	T
Ceratodon	purpureus	GG1	Moss	Bryophyte	CepurGG1.9G128400.1.p	degenerate NLR	UNDETERMINED	(PLOOP)(LRR)	PL
Ceratodon	purpureus	GG1	Moss	Bryophyte	CepurGG1.9G130900.1.p	NLR	TIR-NLR	(TIR)(NBARC)(LRR)	TNL
Ceratodon	purpureus	GG1	Moss	Bryophyte	CepurGG1.9G131300.1.p	degenerate NLR	TIR-NLR	(TIR)(PLOOP)(LRR)(LRR)	TPL
Ceratodon	purpureus	GG1	Moss	Bryophyte	CepurGG1.9G136500.1.p	degenerate NLR	TIR-NLR	(TIR)(PLOOP)(LRR)	TPL
Ceratodon	purpureus	GG1	Moss	Bryophyte	CepurGG1.9G137000.1.p	degenerate NLR	TIR-NLR	(TIR)(PLOOP)(LRR)	TPL
Ceratodon	purpureus	GG1	Moss	Bryophyte	CepurGG1.9G137800.1.p	NLR	TIR-NLR	(TIR)(NBARC)(LRR)	TNL
Ceratodon	purpureus	GG1	Moss	Bryophyte	CepurGG1.9G152100.1.p	NLR	CCR-NLR	(RPW8)(NBARC)	RN
Ceratodon	purpureus	GG1	Moss	Bryophyte	CepurGG1.9G153000.1.p	NLR	TIR-NLR	(TIR)(NBARC)(LRR)(LRR)	TNL
Ceratodon	purpureus	GG1	Moss	Bryophyte	CepurGG1.9G156100.1.p	NLR	TIR-NLR	(TIR)(NBARC)(LRR)	TNL
Ceratodon	purpureus	GG1	Moss	Bryophyte	CepurGG1.9G156200.1.p	NLR	TIR-NLR	(TIR)(NBARC)(LRR)	TNL
Ceratodon	purpureus	GG1	Moss	Bryophyte	CepurGG1.9G158500.1.p	NLR	UNDETERMINED	(NBARC)(LRR)	NL
Ceratodon	purpureus	GG1	Moss	Bryophyte	CepurGG1.9G158600.1.p	NLR	TIR-NLR	(TIR)(NBARC)	TN
Ceratodon	purpureus	GG1	Moss	Bryophyte	CepurGG1.9G160000.1.p	HET	HET	(HET)	(H)
Ceratodon	purpureus	GG1	Moss	Bryophyte	CepurGG1.9G160600.1.p	NLR	TIR-NLR	(TIR)(NBARC)(LRR)	TNL
Ceratodon	purpureus	GG1	Moss	Bryophyte	CepurGG1.9G160600.2.p	NLR	TIR-NLR	(TIR)(NBARC)(LRR)	TNL
Ceratodon	purpureus	GG1	Moss	Bryophyte	CepurGG1.9G160600.3.p	NLR	TIR-NLR	(TIR)(NBARC)(LRR)	TNL
Ceratodon	purpureus	GG1	Moss	Bryophyte	CepurGG1.9G160600.4.p	NLR	TIR-NLR	(TIR)(NBARC)(LRR)	TNL
Ceratodon	purpureus	GG1	Moss	Bryophyte	CepurGG1.9G173400.1.p	NLR	TIR-NLR	(TIR)(NBARC)(LRR)(HMA)	TNLO
Ceratodon	purpureus	GG1	Moss	Bryophyte	CepurGG1.9G175800.1.p	NLR	TIR-NLR	(TIR)(NBARC)(LRR)	TNL
Ceratodon	purpureus	GG1	Moss	Bryophyte	CepurGG1.9G183400.1.p	TX	TX	(TIR)	T
Ceratodon	purpureus	GG1	Moss	Bryophyte	CepurGG1.9G183400.2.p	TX	TX	(TIR)	T
Ceratodon	purpureus	GG1	Moss	Bryophyte	CepurGG1.9G184700.1.p	TX	TX	(TIR)(TIR)	TT
Ceratodon	purpureus	GG1	Moss	Bryophyte	CepurGG1.9G184700.2.p	TX	TX	(TIR)(TIR)	TT
Ceratodon	purpureus	GG1	Moss	Bryophyte	CepurGG1.9G184700.3.p	TX	TX	(TIR)(TIR)	TT
Ceratodon	purpureus	GG1	Moss	Bryophyte	CepurGG1.9G184700.4.p	TX	TX	(TIR)(TIR)	TT
Ceratodon	purpureus	GG1	Moss	Bryophyte	CepurGG1.9G184700.5.p	TX	TX	(TIR)(TIR)	TT
Ceratodon	purpureus	GG1	Moss	Bryophyte	CepurGG1.9G184700.6.p	TX	TX	(TIR)(TIR)	TT
Ceratodon	purpureus	GG1	Moss	Bryophyte	CepurGG1.N020300.1.p	NLR	TIR-NLR	(TIR)(NBARC)(LRR)	TNL
Ceratodon	purpureus	GG1	Moss	Bryophyte	CepurGG1.UG189400.1.p	TX	TX	(TIR)	T
Ceratodon	purpureus	GG1	Moss	Bryophyte	CepurGG1.UG222100.1.p	TX	TX	(TIR)	T
Ceratodon	purpureus	GG1	Moss	Bryophyte	CepurGG1.UG222100.2.p	TX	TX	(TIR)	T
Ceratodon	purpureus	GG1	Moss	Bryophyte	CepurGG1.UG222100.3.p	TX	TX	(TIR)	T
Ceratodon	purpureus	R40	Moss	Bryophyte	CepurR40.10G029400.1.p	HET	HET	(HET)	(H)
Ceratodon	purpureus	R40	Moss	Bryophyte	CepurR40.10G038200.1.p	NLR	TIR-NLR	(TIR)(NBARC)(LRR)	TNL
Ceratodon	purpureus	R40	Moss	Bryophyte	CepurR40.10G041500.1.p	HET	HET	(HET)	(H)
Ceratodon	purpureus	R40	Moss	Bryophyte	CepurR40.10G109500.1.p	NLR	TIR-NLR	(TIR)(NBARC)	TN
Ceratodon	purpureus	R40	Moss	Bryophyte	CepurR40.10G116300.1.p	NLR	TIR-NLR	(TIR)(NBARC)(LRR)	TNL
Ceratodon	purpureus	R40	Moss	Bryophyte	CepurR40.10G116800.1.p	NLR	TIR-NLR	(TIR)(NBARC)(LRR)(WD40)	TNLO
Ceratodon	purpureus	R40	Moss	Bryophyte	CepurR40.10G116800.2.p	NLR	UNDETERMINED	(NBARC)	N
Ceratodon	purpureus	R40	Moss	Bryophyte	CepurR40.10G119600.1.p	NLR	TIR-NLR	(TIR)(NBARC)	TN
Ceratodon	purpureus	R40	Moss	Bryophyte	CepurR40.10G119900.1.p	NLR	TIR-NLR	(TIR)(NBARC)	TN
Ceratodon	purpureus	R40	Moss	Bryophyte	CepurR40.10G120200.1.p	NLR	TIR-NLR	(TIR)(NBARC)(LRR)	TNL
Ceratodon	purpureus	R40	Moss	Bryophyte	CepurR40.10G120400.1.p	NLR	TIR-NLR	(TIR)(NBARC)(LRR)(WD40)	TNLO
Ceratodon	purpureus	R40	Moss	Bryophyte	CepurR40.10G128600.1.p	NLR	TIR-NLR	(TIR)(NBARC)(LRR)	TNL
Ceratodon	purpureus	R40	Moss	Bryophyte	CepurR40.10G129300.1.p	NLR	TIR-NLR	(TIR)(NBARC)(LRR)(LRR)	TNL
Ceratodon	purpureus	R40	Moss	Bryophyte	CepurR40.10G141600.1.p	NLR	UNDETERMINED	(a/b)(NBARC)(LRR)	ONL
Ceratodon	purpureus	R40	Moss	Bryophyte	CepurR40.10G144800.1.p	NLR	TIR-NLR	(TIR)(NBARC)(LRR)(WD40)	TNLO
Ceratodon	purpureus	R40	Moss	Bryophyte	CepurR40.10G148400.1.p	NLR	TIR-NLR	(TIR)(NBARC)(LRR)	TNL
Ceratodon	purpureus	R40	Moss	Bryophyte	CepurR40.10G149000.1.p	degenerate NLR	TIR-NLR	(TIR)(PLOOP)(LRR)	TPL
Ceratodon	purpureus	R40	Moss	Bryophyte	CepurR40.10G161400.1.p	NLR	UNDETERMINED	(a/b)(NBARC)(LRR)	ONL
Ceratodon	purpureus	R40	Moss	Bryophyte	CepurR40.10G161500.1.p	NLR	UNDETERMINED	(a/b)(NBARC)(LRR)(LRR)	ONL
Ceratodon	purpureus	R40	Moss	Bryophyte	CepurR40.10G167300.1.p	NLR	TIR-NLR	(TIR)(NBARC)(LRR)(WD40)	TNLO
Ceratodon	purpureus	R40	Moss	Bryophyte	CepurR40.11G034300.1.p	NLR	UNDETERMINED	(OTHER)(NBARC)(LRR)	ONL
Ceratodon	purpureus	R40	Moss	Bryophyte	CepurR40.11G043900.1.p	degenerate NLR	TIR-NLR	(TIR)(PLOOP)(LRR)	TPL
Ceratodon	purpureus	R40	Moss	Bryophyte	CepurR40.11G044200.1.p	NLR	TIR-NLR	(TIR)(NBARC)(LRR)	TNL
Ceratodon	purpureus	R40	Moss	Bryophyte	CepurR40.11G047400.1.p	NLR	TIR-NLR	(TIR)(NBARC)(LRR)	TNL
Ceratodon	purpureus	R40	Moss	Bryophyte	CepurR40.11G056000.1.p	NLR	TIR-NLR	(TIR)(NBARC)	TN
Ceratodon	purpureus	R40	Moss	Bryophyte	CepurR40.11G060000.1.p	NLR	TIR-NLR	(TIR)(NBARC)(LRR)(LRR)	TNL
Ceratodon	purpureus	R40	Moss	Bryophyte	CepurR40.11G060100.1.p	NLR	TIR-NLR	(TIR)(NBARC)(LRR)(LRR)(LRR)	TNL
Ceratodon	purpureus	R40	Moss	Bryophyte	CepurR40.11G064700.1.p	NLR	TIR-NLR	(TIR)(NBARC)(LRR)(LRR)	TNL
Ceratodon	purpureus	R40	Moss	Bryophyte	CepurR40.11G064900.1.p	NLR	TIR-NLR	(TIR)(NBARC)	TN
Ceratodon	purpureus	R40	Moss	Bryophyte	CepurR40.11G065100.1.p	NLR	TIR-NLR	(TIR)(NBARC)(LRR)(LRR)	TNL
Ceratodon	purpureus	R40	Moss	Bryophyte	CepurR40.11G065100.2.p	NLR	TIR-NLR	(TIR)(NBARC)(LRR)	TNL
Ceratodon	purpureus	R40	Moss	Bryophyte	CepurR40.11G065200.1.p	NLR	TIR-NLR	(TIR)(NBARC)(LRR)	TNL
Ceratodon	purpureus	R40	Moss	Bryophyte	CepurR40.11G074500.1.p	NLR	UNDETERMINED	(OTHER)(NBARC)(LRR)	ONL
Ceratodon	purpureus	R40	Moss	Bryophyte	CepurR40.11G083300.1.p	NLR	TIR-NLR	(TIR)(NBARC)(LRR)	TNL
Ceratodon	purpureus	R40	Moss	Bryophyte	CepurR40.11G090200.1.p	TX	TX	(TIR)	T
Ceratodon	purpureus	R40	Moss	Bryophyte	CepurR40.11G090300.1.p	TX	TX	(TIR)	T
Ceratodon	purpureus	R40	Moss	Bryophyte	CepurR40.11G097100.1.p	NLR	TIR-NLR	(TIR)(NBARC)(LRR)	TNL
Ceratodon	purpureus	R40	Moss	Bryophyte	CepurR40.11G098900.1.p	NLR	TIR-NLR	(TIR)(NBARC)(LRR)	TNL
Ceratodon	purpureus	R40	Moss	Bryophyte	CepurR40.11G102400.1.p	NLR	UNDETERMINED	(a/b)(NBARC)(LRR)	ONL
Ceratodon	purpureus	R40	Moss	Bryophyte	CepurR40.11G106800.1.p	NLR	UNDETERMINED	(a/b)(NBARC)(LRR)	ONL
Ceratodon	purpureus	R40	Moss	Bryophyte	CepurR40.11G111500.1.p	NLR	TIR-NLR	(TIR)(NBARC)(LRR)	TNL
Ceratodon	purpureus	R40	Moss	Bryophyte	CepurR40.11G113000.1.p	NLR	TIR-NLR	(TIR)(NBARC)(LRR)	TNL
Ceratodon	purpureus	R40	Moss	Bryophyte	CepurR40.11G113400.1.p	NLR	TIR-NLR	(TIR)(NBARC)(LRR)	TNL
Ceratodon	purpureus	R40	Moss	Bryophyte	CepurR40.11G125300.1.p	TX	TX	(TIR)	T
Ceratodon	purpureus	R40	Moss	Bryophyte	CepurR40.11G157000.1.p	NLR	TIR-NLR	(TIR)(NBARC)(LRR)	TNL
Ceratodon	purpureus	R40	Moss	Bryophyte	CepurR40.12G009900.1.p	NLR	UNDETERMINED	(NBARC)	N
Ceratodon	purpureus	R40	Moss	Bryophyte	CepurR40.12G053800.1.p	NLR	TIR-NLR	(TIR)(NBARC)(LRR)	TNL
Ceratodon	purpureus	R40	Moss	Bryophyte	CepurR40.12G056800.1.p	NLR	TIR-NLR	(TIR)(NBARC)(LRR)	TNL
Ceratodon	purpureus	R40	Moss	Bryophyte	CepurR40.12G057300.1.p	NLR	TIR-NLR	(TIR)(NBARC)(LRR)	TNL
Ceratodon	purpureus	R40	Moss	Bryophyte	CepurR40.12G058100.1.p	NLR	TIR-NLR	(TIR)(NBARC)(LRR)	TNL
Ceratodon	purpureus	R40	Moss	Bryophyte	CepurR40.12G058600.1.p	NLR	TIR-NLR	(TIR)(NBARC)(LRR)	TNL
Ceratodon	purpureus	R40	Moss	Bryophyte	CepurR40.12G064300.1.p	NLR	TIR-NLR	(TIR)(NBARC)(LRR)(LRR)	TNL
Ceratodon	purpureus	R40	Moss	Bryophyte	CepurR40.12G069600.1.p	degenerate NLR	TIR-NLR	(TIR)(PLOOP)(LRR)	TPL
Ceratodon	purpureus	R40	Moss	Bryophyte	CepurR40.12G069600.2.p	degenerate NLR	TIR-NLR	(TIR)(PLOOP)(LRR)	TPL
Ceratodon	purpureus	R40	Moss	Bryophyte	CepurR40.12G081800.1.p	NLR	UNDETERMINED	(a/b)(NBARC)(LRR)	ONL
Ceratodon	purpureus	R40	Moss	Bryophyte	CepurR40.12G101300.1.p	NLR	UNDETERMINED	(a/b)(NBARC)(LRR)(LRR)	ONL
Ceratodon	purpureus	R40	Moss	Bryophyte	CepurR40.12G109800.1.p	NLR	CC-NLR or CCR-NLR or CCG10-NLR	(PKin)(NBARC)(LRR)	ONL
Ceratodon	purpureus	R40	Moss	Bryophyte	CepurR40.12G110500.1.p	NLR	CC-NLR or CCR-NLR or CCG10-NLR	(PKin)(NBARC)(LRR)	ONL
Ceratodon	purpureus	R40	Moss	Bryophyte	CepurR40.12G111300.1.p	NLR	CC-NLR or CCR-NLR or CCG10-NLR	(NBARC)(LRR)	NL
Ceratodon	purpureus	R40	Moss	Bryophyte	CepurR40.12G157800.1.p	NLR	TIR-NLR	(TIR)(NBARC)(LRR)	TNL
Ceratodon	purpureus	R40	Moss	Bryophyte	CepurR40.12G180800.1.p	NLR	TIR-NLR	(TIR)(NBARC)(LRR)	TNL
Ceratodon	purpureus	R40	Moss	Bryophyte	CepurR40.1G022000.1.p	NLR	TIR-NLR	(TIR)(NBARC)(LRR)(OTHER)	TNLO
Ceratodon	purpureus	R40	Moss	Bryophyte	CepurR40.1G045400.1.p	NLR	TIR-NLR	(TIR)(NBARC)(LRR)	TNL
Ceratodon	purpureus	R40	Moss	Bryophyte	CepurR40.1G046500.1.p	NLR	TIR-NLR	(TIR)(NBARC)(LRR)(OTHER)	TNLO
Ceratodon	purpureus	R40	Moss	Bryophyte	CepurR40.1G101700.1.p	degenerate NLR	UNDETERMINED	(TIR)(PLOOP)(LRR)	TPL
Ceratodon	purpureus	R40	Moss	Bryophyte	CepurR40.1G106000.1.p	NLR	TIR-NLR	(TIR)(NBARC)(LRR)	TNL
Ceratodon	purpureus	R40	Moss	Bryophyte	CepurR40.1G106300.1.p	NLR	TIR-NLR	(TIR)(NBARC)(LRR)(LRR)	TNL
Ceratodon	purpureus	R40	Moss	Bryophyte	CepurR40.1G109900.1.p	TX	TX	(TIR)	T
Ceratodon	purpureus	R40	Moss	Bryophyte	CepurR40.1G110000.1.p	NLR	UNDETERMINED	(NBARC)(LRR)(LRR)	NL
Ceratodon	purpureus	R40	Moss	Bryophyte	CepurR40.1G129400.1.p	HET	HET	(HET)	(H)
Ceratodon	purpureus	R40	Moss	Bryophyte	CepurR40.1G132100.1.p	NLR	TIR-NLR	(TIR)(NBARC)(LRR)	TNL
Ceratodon	purpureus	R40	Moss	Bryophyte	CepurR40.1G132100.10.p	NLR	TIR-NLR	(TIR)(NBARC)(LRR)	TNL
Ceratodon	purpureus	R40	Moss	Bryophyte	CepurR40.1G132100.11.p	NLR	TIR-NLR	(TIR)(NBARC)(LRR)	TNL
Ceratodon	purpureus	R40	Moss	Bryophyte	CepurR40.1G132100.12.p	NLR	TIR-NLR	(TIR)(NBARC)(LRR)	TNL
Ceratodon	purpureus	R40	Moss	Bryophyte	CepurR40.1G132100.2.p	NLR	TIR-NLR	(TIR)(NBARC)(LRR)	TNL
Ceratodon	purpureus	R40	Moss	Bryophyte	CepurR40.1G132100.3.p	NLR	TIR-NLR	(TIR)(NBARC)(LRR)	TNL
Ceratodon	purpureus	R40	Moss	Bryophyte	CepurR40.1G132100.4.p	NLR	TIR-NLR	(TIR)(NBARC)(LRR)	TNL
Ceratodon	purpureus	R40	Moss	Bryophyte	CepurR40.1G132100.5.p	NLR	TIR-NLR	(TIR)(NBARC)(LRR)	TNL
Ceratodon	purpureus	R40	Moss	Bryophyte	CepurR40.1G132100.6.p	NLR	TIR-NLR	(TIR)(NBARC)(LRR)	TNL
Ceratodon	purpureus	R40	Moss	Bryophyte	CepurR40.1G132100.7.p	NLR	TIR-NLR	(TIR)(NBARC)(LRR)	TNL
Ceratodon	purpureus	R40	Moss	Bryophyte	CepurR40.1G132100.8.p	NLR	TIR-NLR	(TIR)(NBARC)(LRR)	TNL
Ceratodon	purpureus	R40	Moss	Bryophyte	CepurR40.1G132100.9.p	NLR	TIR-NLR	(TIR)(NBARC)(LRR)	TNL
Ceratodon	purpureus	R40	Moss	Bryophyte	CepurR40.1G144800.1.p	NLR	UNDETERMINED	(NBARC)(LRR)	NL
Ceratodon	purpureus	R40	Moss	Bryophyte	CepurR40.1G205600.1.p	NLR	UNDETERMINED	(PKin)(NBARC)(LRR)	ONL
Ceratodon	purpureus	R40	Moss	Bryophyte	CepurR40.1G222500.1.p	degenerate NLR	TIR-NLR	(TIR)(PLOOP)(LRR)	TPL
Ceratodon	purpureus	R40	Moss	Bryophyte	CepurR40.1G238000.1.p	NLR	TIR-NLR	(TIR)(NBARC)(LRR)	TNL
Ceratodon	purpureus	R40	Moss	Bryophyte	CepurR40.1G263300.1.p	NLR	TIR-NLR	(TIR)(NBARC)(LRR)	TNL
Ceratodon	purpureus	R40	Moss	Bryophyte	CepurR40.2G047400.1.p	degenerate NLR	TN (OTHER)	(TIR)(PLOOP)	TP
Ceratodon	purpureus	R40	Moss	Bryophyte	CepurR40.2G049100.1.p	NLR	TIR-NLR	(TIR)(NBARC)(LRR)	TNL
Ceratodon	purpureus	R40	Moss	Bryophyte	CepurR40.2G068200.1.p	NLR	UNDETERMINED	(OTHER)(NBARC)(LRR)	ONL
Ceratodon	purpureus	R40	Moss	Bryophyte	CepurR40.2G073400.1.p	NLR	TIR-NLR	(TIR)(NBARC)(LRR)	TNL
Ceratodon	purpureus	R40	Moss	Bryophyte	CepurR40.2G073400.2.p	NLR	TIR-NLR	(TIR)(NBARC)(LRR)	TNL
Ceratodon	purpureus	R40	Moss	Bryophyte	CepurR40.2G074100.1.p	NLR	TIR-NLR	(TIR)(NBARC)(LRR)	TNL
Ceratodon	purpureus	R40	Moss	Bryophyte	CepurR40.2G074100.2.p	NLR	TIR-NLR	(TIR)(NBARC)(LRR)	TNL
Ceratodon	purpureus	R40	Moss	Bryophyte	CepurR40.2G074800.1.p	NLR	TIR-NLR	(TIR)(NBARC)(LRR)	TNL
Ceratodon	purpureus	R40	Moss	Bryophyte	CepurR40.2G076200.1.p	NLR	TIR-NLR	(TIR)(NBARC)(LRR)	TNL
Ceratodon	purpureus	R40	Moss	Bryophyte	CepurR40.2G076800.1.p	NLR	TIR-NLR	(TIR)(NBARC)(LRR)	TNL
Ceratodon	purpureus	R40	Moss	Bryophyte	CepurR40.2G077600.1.p	NLR	TIR-NLR	(TIR)(NBARC)(LRR)	TNL
Ceratodon	purpureus	R40	Moss	Bryophyte	CepurR40.2G078700.1.p	NLR	TIR-NLR	(TIR)(NBARC)(LRR)	TNL
Ceratodon	purpureus	R40	Moss	Bryophyte	CepurR40.2G080900.1.p	NLR	TIR-NLR	(TIR)(NBARC)(LRR)	TNL
Ceratodon	purpureus	R40	Moss	Bryophyte	CepurR40.2G080900.2.p	NLR	UNDETERMINED	(NBARC)(LRR)	NL
Ceratodon	purpureus	R40	Moss	Bryophyte	CepurR40.2G083500.1.p	NLR	TIR-NLR	(TIR)(NBARC)(LRR)	TNL
Ceratodon	purpureus	R40	Moss	Bryophyte	CepurR40.2G101200.1.p	NLR	TIR-NLR	(TIR)(NBARC)(LRR)	TNL
Ceratodon	purpureus	R40	Moss	Bryophyte	CepurR40.2G101700.1.p	NLR	UNDETERMINED	(NBARC)(LRR)	NL
Ceratodon	purpureus	R40	Moss	Bryophyte	CepurR40.2G108800.1.p	NLR	TIR-NLR	(TIR)(NBARC)(LRR)	TNL
Ceratodon	purpureus	R40	Moss	Bryophyte	CepurR40.2G121000.1.p	TX	TX	(TIR)	T
Ceratodon	purpureus	R40	Moss	Bryophyte	CepurR40.2G121000.2.p	TX	TX	(TIR)	T
Ceratodon	purpureus	R40	Moss	Bryophyte	CepurR40.2G122900.1.p	NLR	UNDETERMINED	(TIR)(NBARC)(LRR)(PLOOP-OTHER)	TNLO
Ceratodon	purpureus	R40	Moss	Bryophyte	CepurR40.2G122900.2.p	NLR	UNDETERMINED	(TIR)(NBARC)(LRR)(PLOOP-OTHER)	TNLO
Ceratodon	purpureus	R40	Moss	Bryophyte	CepurR40.2G122900.3.p	NLR	UNDETERMINED	(TIR)(NBARC)(LRR)(PLOOP-OTHER)	TNLO
Ceratodon	purpureus	R40	Moss	Bryophyte	CepurR40.2G122900.4.p	NLR	UNDETERMINED	(TIR)(NBARC)(LRR)(PLOOP-OTHER)	TNLO
Ceratodon	purpureus	R40	Moss	Bryophyte	CepurR40.2G122900.5.p	NLR	UNDETERMINED	(NBARC)(LRR)(PLOOP-OTHER)	NLO
Ceratodon	purpureus	R40	Moss	Bryophyte	CepurR40.2G130000.1.p	NLR	TIR-NLR	(TIR)(NBARC)(LRR)	TNL
Ceratodon	purpureus	R40	Moss	Bryophyte	CepurR40.2G130900.1.p	TX	TX	(OTHER)(TIR)	OT
Ceratodon	purpureus	R40	Moss	Bryophyte	CepurR40.2G135900.1.p	NLR	TIR-NLR	(TIR)(NBARC)(LRR)	TNL
Ceratodon	purpureus	R40	Moss	Bryophyte	CepurR40.2G141600.1.p	NLR	CCR-NLR	(RPW8)(NBARC)(LRR)	RNL
Ceratodon	purpureus	R40	Moss	Bryophyte	CepurR40.2G146200.1.p	NLR	TIR-NLR	(TIR)(NBARC)(LRR)	TNL
Ceratodon	purpureus	R40	Moss	Bryophyte	CepurR40.2G146700.1.p	NLR	UNDETERMINED	(OTHER)(NBARC)(LRR)(OTHER)	ONLO
Ceratodon	purpureus	R40	Moss	Bryophyte	CepurR40.2G162600.1.p	HET	HET	(HET)	(H)
Ceratodon	purpureus	R40	Moss	Bryophyte	CepurR40.2G169000.1.p	TX	TX	(TIR)	T
Ceratodon	purpureus	R40	Moss	Bryophyte	CepurR40.2G181500.1.p	NLR	TIR-NLR	(TIR)(NBARC)(LRR)	TNL
Ceratodon	purpureus	R40	Moss	Bryophyte	CepurR40.2G181800.1.p	NLR	TIR-NLR	(TIR)(NBARC)(LRR)	TNL
Ceratodon	purpureus	R40	Moss	Bryophyte	CepurR40.2G182800.1.p	NLR	TIR-NLR	(TIR)(NBARC)(LRR)	TNL
Ceratodon	purpureus	R40	Moss	Bryophyte	CepurR40.2G182800.2.p	TX	TX	(TIR)	T
Ceratodon	purpureus	R40	Moss	Bryophyte	CepurR40.2G183700.1.p	NLR	CCR-NLR	(RPW8)(NBARC)(LRR)	RNL
Ceratodon	purpureus	R40	Moss	Bryophyte	CepurR40.2G185600.1.p	NLR	TIR-NLR	(TIR)(NBARC)(LRR)	TNL
Ceratodon	purpureus	R40	Moss	Bryophyte	CepurR40.2G189100.1.p	NLR	UNDETERMINED	(a/b)(NBARC)(LRR)(OTHER)	ONLO
Ceratodon	purpureus	R40	Moss	Bryophyte	CepurR40.2G191000.1.p	degenerate NLR	UNDETERMINED	(PLOOP)(LRR)	PL
Ceratodon	purpureus	R40	Moss	Bryophyte	CepurR40.2G193500.1.p	NLR	UNDETERMINED	(OTHER)(NBARC)(LRR)	ONL
Ceratodon	purpureus	R40	Moss	Bryophyte	CepurR40.2G208200.1.p	NLR	UNDETERMINED	(OTHER)(NBARC)(LRR)	ONL
Ceratodon	purpureus	R40	Moss	Bryophyte	CepurR40.2G211000.1.p	NLR	TIR-NLR	(TIR)(NBARC)(LRR)	TNL
Ceratodon	purpureus	R40	Moss	Bryophyte	CepurR40.2G211500.1.p	NLR	TIR-NLR	(TIR)(NBARC)(LRR)	TNL
Ceratodon	purpureus	R40	Moss	Bryophyte	CepurR40.2G211700.1.p	NLR	TIR-NLR	(TIR)(TIR)(NBARC)(LRR)	TTNL
Ceratodon	purpureus	R40	Moss	Bryophyte	CepurR40.2G211700.2.p	NLR	TIR-NLR	(TIR)(TIR)(NBARC)(LRR)	TTNL
Ceratodon	purpureus	R40	Moss	Bryophyte	CepurR40.2G219200.1.p	NLR	UNDETERMINED	(OTHER)(NBARC)(LRR)	ONL
Ceratodon	purpureus	R40	Moss	Bryophyte	CepurR40.2G219600.1.p	NLR	UNDETERMINED	(OTHER)(NBARC)(LRR)	ONL
Ceratodon	purpureus	R40	Moss	Bryophyte	CepurR40.2G220000.1.p	NLR	UNDETERMINED	(OTHER)(NBARC)(LRR)	ONL
Ceratodon	purpureus	R40	Moss	Bryophyte	CepurR40.2G223500.1.p	NLR	TIR-NLR	(TIR)(NBARC)(LRR)	TNL
Ceratodon	purpureus	R40	Moss	Bryophyte	CepurR40.2G223500.2.p	NLR	TIR-NLR	(TIR)(NBARC)	TN
Ceratodon	purpureus	R40	Moss	Bryophyte	CepurR40.2G228700.1.p	NLR	TIR-NLR	(TIR)(NBARC)(LRR)(OTHER)	TNLO
Ceratodon	purpureus	R40	Moss	Bryophyte	CepurR40.2G235200.1.p	NLR	UNDETERMINED	(OTHER)(NBARC)(LRR)(OTHER)	ONLO
Ceratodon	purpureus	R40	Moss	Bryophyte	CepurR40.2G235800.1.p	NLR	UNDETERMINED	(a/b)(NBARC)	ON
Ceratodon	purpureus	R40	Moss	Bryophyte	CepurR40.2G237500.1.p	HET	HET	(OTHER)(HET)	O(H)
Ceratodon	purpureus	R40	Moss	Bryophyte	CepurR40.2G237600.1.p	NLR	UNDETERMINED	(a/b)(NBARC)(LRR)(OTHER)	ONLO
Ceratodon	purpureus	R40	Moss	Bryophyte	CepurR40.2G238200.1.p	NLR	UNDETERMINED	(OTHER)(NBARC)(LRR)(LRR)(OTHER)	ONLO
Ceratodon	purpureus	R40	Moss	Bryophyte	CepurR40.2G246300.1.p	NLR	UNDETERMINED	(a/b)(NBARC)(LRR)(OTHER)	ONLO
Ceratodon	purpureus	R40	Moss	Bryophyte	CepurR40.2G246300.2.p	NLR	UNDETERMINED	(a/b)(NBARC)(LRR)(OTHER)	ONLO
Ceratodon	purpureus	R40	Moss	Bryophyte	CepurR40.2G247600.1.p	NLR	UNDETERMINED	(a/b)(NBARC)(LRR)	ONL
Ceratodon	purpureus	R40	Moss	Bryophyte	CepurR40.2G247800.1.p	NLR	UNDETERMINED	(OTHER)(NBARC)(LRR)(OTHER)	ONLO
Ceratodon	purpureus	R40	Moss	Bryophyte	CepurR40.2G251700.1.p	NLR	TIR-NLR	(TIR)(NBARC)(LRR)(OTHER)(OTHER)	TNLO
Ceratodon	purpureus	R40	Moss	Bryophyte	CepurR40.2G252200.1.p	NLR	TIR-NLR	(TIR)(NBARC)(LRR)	TNL
Ceratodon	purpureus	R40	Moss	Bryophyte	CepurR40.2G256600.1.p	NLR	TIR-NLR	(TIR)(NBARC)(LRR)	TNL
Ceratodon	purpureus	R40	Moss	Bryophyte	CepurR40.2G278200.1.p	TX	TX	(TIR)(LRR)(LRR)	TL
Ceratodon	purpureus	R40	Moss	Bryophyte	CepurR40.2G278200.2.p	TX	TX	(TIR)(LRR)(LRR)	TL
Ceratodon	purpureus	R40	Moss	Bryophyte	CepurR40.2G278800.1.p	NLR	TIR-NLR	(TIR)(NBARC)(LRR)(LRR)	TNL
Ceratodon	purpureus	R40	Moss	Bryophyte	CepurR40.2G278800.2.p	NLR	TIR-NLR	(TIR)(NBARC)(LRR)(LRR)	TNL
Ceratodon	purpureus	R40	Moss	Bryophyte	CepurR40.2G279700.1.p	NLR	TIR-NLR	(TIR)(NBARC)(LRR)(LRR)	TNL
Ceratodon	purpureus	R40	Moss	Bryophyte	CepurR40.2G280600.1.p	NLR	TIR-NLR	(TIR)(NBARC)(LRR)(LRR)	TNL
Ceratodon	purpureus	R40	Moss	Bryophyte	CepurR40.2G280800.1.p	NLR	TIR-NLR	(TIR)(NBARC)(LRR)(LRR)	TNL
Ceratodon	purpureus	R40	Moss	Bryophyte	CepurR40.2G283700.1.p	HET	HET	(HET)	(H)
Ceratodon	purpureus	R40	Moss	Bryophyte	CepurR40.3G037400.1.p	NLR	UNDETERMINED	(NBARC)(LRR)	NL
Ceratodon	purpureus	R40	Moss	Bryophyte	CepurR40.3G037400.2.p	NLR	UNDETERMINED	(NBARC)(LRR)	NL
Ceratodon	purpureus	R40	Moss	Bryophyte	CepurR40.3G041400.1.p	NLR	TIR-NLR	(TIR)(NBARC)(LRR)	TNL
Ceratodon	purpureus	R40	Moss	Bryophyte	CepurR40.3G062800.1.p	TX	TX	(TIR)	T
Ceratodon	purpureus	R40	Moss	Bryophyte	CepurR40.3G078300.1.p	NLR	TIR-NLR	(TIR)(NBARC)(LRR)	TNL
Ceratodon	purpureus	R40	Moss	Bryophyte	CepurR40.3G079300.1.p	NLR	TIR-NLR	(TIR)(NBARC)(LRR)	TNL
Ceratodon	purpureus	R40	Moss	Bryophyte	CepurR40.3G081900.1.p	NLR	TIR-NLR	(TIR)(NBARC)(LRR)	TNL
Ceratodon	purpureus	R40	Moss	Bryophyte	CepurR40.3G083300.1.p	NLR	TIR-NLR	(TIR)(NBARC)(LRR)(LRR)	TNL
Ceratodon	purpureus	R40	Moss	Bryophyte	CepurR40.3G083400.1.p	NLR	TIR-NLR	(TIR)(NBARC)(LRR)(LRR)	TNL
Ceratodon	purpureus	R40	Moss	Bryophyte	CepurR40.3G083500.1.p	NLR	TIR-NLR	(TIR)(NBARC)(LRR)(LRR)	TNL
Ceratodon	purpureus	R40	Moss	Bryophyte	CepurR40.3G086800.1.p	NLR	TIR-NLR	(TIR)(NBARC)(LRR)	TNL
Ceratodon	purpureus	R40	Moss	Bryophyte	CepurR40.3G086900.1.p	NLR	TIR-NLR	(TIR)(NBARC)(LRR)	TNL
Ceratodon	purpureus	R40	Moss	Bryophyte	CepurR40.3G088600.1.p	TX	TX	(TIR)	T
Ceratodon	purpureus	R40	Moss	Bryophyte	CepurR40.3G088600.2.p	TX	TX	(TIR)	T
Ceratodon	purpureus	R40	Moss	Bryophyte	CepurR40.3G091400.1.p	NLR	UNDETERMINED	(a/b)(NBARC)(LRR)	ONL
Ceratodon	purpureus	R40	Moss	Bryophyte	CepurR40.3G096300.1.p	TX	TX	(TIR)(TIR)(PKin)	TTO
Ceratodon	purpureus	R40	Moss	Bryophyte	CepurR40.3G103200.1.p	NLR	TIR-NLR	(TIR)(NBARC)	TN
Ceratodon	purpureus	R40	Moss	Bryophyte	CepurR40.3G103600.1.p	NLR	TIR-NLR	(TIR)(NBARC)(LRR)	TNL
Ceratodon	purpureus	R40	Moss	Bryophyte	CepurR40.3G111900.1.p	NLR	TIR-NLR	(TIR)(NBARC)(LRR)	TNL
Ceratodon	purpureus	R40	Moss	Bryophyte	CepurR40.3G125600.1.p	NLR	TIR-NLR	(TIR)(NBARC)(LRR)	TNL
Ceratodon	purpureus	R40	Moss	Bryophyte	CepurR40.3G125600.2.p	NLR	TIR-NLR	(TIR)(NBARC)(LRR)	TNL
Ceratodon	purpureus	R40	Moss	Bryophyte	CepurR40.3G125800.1.p	NLR	TIR-NLR	(TIR)(NBARC)(LRR)	TNL
Ceratodon	purpureus	R40	Moss	Bryophyte	CepurR40.3G126500.1.p	NLR	TIR-NLR	(TIR)(NBARC)(LRR)(LRR)	TNL
Ceratodon	purpureus	R40	Moss	Bryophyte	CepurR40.3G126700.1.p	NLR	TIR-NLR	(TIR)(NBARC)(LRR)	TNL
Ceratodon	purpureus	R40	Moss	Bryophyte	CepurR40.3G144600.1.p	NLR	TIR-NLR	(TIR)(NBARC)(LRR)	TNL
Ceratodon	purpureus	R40	Moss	Bryophyte	CepurR40.3G145700.1.p	NLR	TIR-NLR	(TIR)(NBARC)(LRR)	TNL
Ceratodon	purpureus	R40	Moss	Bryophyte	CepurR40.3G148200.1.p	NLR	TIR-NLR	(TIR)(NBARC)(LRR)	TNL
Ceratodon	purpureus	R40	Moss	Bryophyte	CepurR40.3G148800.1.p	NLR	TIR-NLR	(TIR)(NBARC)(LRR)(LRR)	TNL
Ceratodon	purpureus	R40	Moss	Bryophyte	CepurR40.3G152200.1.p	NLR	TIR-NLR	(TIR)(NBARC)(LRR)	TNL
Ceratodon	purpureus	R40	Moss	Bryophyte	CepurR40.3G152600.1.p	NLR	TIR-NLR	(TIR)(NBARC)(LRR)	TNL
Ceratodon	purpureus	R40	Moss	Bryophyte	CepurR40.3G155600.1.p	NLR	TIR-NLR	(TIR)(NBARC)(LRR)	TNL
Ceratodon	purpureus	R40	Moss	Bryophyte	CepurR40.3G170200.1.p	CCX	CCX	(CblN)(CC)	OC
Ceratodon	purpureus	R40	Moss	Bryophyte	CepurR40.3G180900.1.p	degenerate NLR	TIR-NLR	(TIR)(PLOOP)	TP
Ceratodon	purpureus	R40	Moss	Bryophyte	CepurR40.3G184300.1.p	NLR	TIR-NLR	(TIR)(NBARC)(LRR)	TNL
Ceratodon	purpureus	R40	Moss	Bryophyte	CepurR40.3G190400.1.p	NLR	TIR-NLR	(TIR)(NBARC)(LRR)	TNL
Ceratodon	purpureus	R40	Moss	Bryophyte	CepurR40.3G190800.1.p	NLR	TIR-NLR	(TIR)(NBARC)(LRR)	TNL
Ceratodon	purpureus	R40	Moss	Bryophyte	CepurR40.3G226900.1.p	HET	HET	(HET)	(H)
Ceratodon	purpureus	R40	Moss	Bryophyte	CepurR40.3G248100.1.p	HET	HET	(HET)	(H)
Ceratodon	purpureus	R40	Moss	Bryophyte	CepurR40.3G248200.1.p	HET	HET	(HET)	(H)
Ceratodon	purpureus	R40	Moss	Bryophyte	CepurR40.3G253400.1.p	HET	HET	(HET)	(H)
Ceratodon	purpureus	R40	Moss	Bryophyte	CepurR40.3G253400.2.p	HET	HET	(HET)	(H)
Ceratodon	purpureus	R40	Moss	Bryophyte	CepurR40.3G255300.1.p	HET	HET	(HET)	(H)
Ceratodon	purpureus	R40	Moss	Bryophyte	CepurR40.4G006100.1.p	NLR	TIR-NLR	(TIR)(NBARC)(LRR)(TPR)	TNLO
Ceratodon	purpureus	R40	Moss	Bryophyte	CepurR40.4G006100.2.p	NLR	UNDETERMINED	(NBARC)(LRR)(TPR)	NLO
Ceratodon	purpureus	R40	Moss	Bryophyte	CepurR40.4G006100.3.p	NLR	UNDETERMINED	(NBARC)(LRR)(TPR)	NLO
Ceratodon	purpureus	R40	Moss	Bryophyte	CepurR40.4G007100.1.p	HET	HET	(HET)	(H)
Ceratodon	purpureus	R40	Moss	Bryophyte	CepurR40.4G007200.1.p	HET	HET	(HET)	(H)
Ceratodon	purpureus	R40	Moss	Bryophyte	CepurR40.4G007200.2.p	HET	HET	(HET)	(H)
Ceratodon	purpureus	R40	Moss	Bryophyte	CepurR40.4G007200.3.p	HET	HET	(HET)	(H)
Ceratodon	purpureus	R40	Moss	Bryophyte	CepurR40.4G007200.4.p	HET	HET	(HET)	(H)
Ceratodon	purpureus	R40	Moss	Bryophyte	CepurR40.4G017700.1.p	NLR	UNDETERMINED	(a/b)(NBARC)(LRR)	ONL
Ceratodon	purpureus	R40	Moss	Bryophyte	CepurR40.4G051400.1.p	NLR	TIR-NLR	(TIR)(NBARC)	TN
Ceratodon	purpureus	R40	Moss	Bryophyte	CepurR40.4G051400.2.p	NLR	TIR-NLR	(TIR)(NBARC)	TN
Ceratodon	purpureus	R40	Moss	Bryophyte	CepurR40.4G051400.3.p	NLR	TIR-NLR	(TIR)(NBARC)	TN
Ceratodon	purpureus	R40	Moss	Bryophyte	CepurR40.4G069000.1.p	TX	TX	(OTHER)(TIR)	OT
Ceratodon	purpureus	R40	Moss	Bryophyte	CepurR40.4G073200.1.p	NLR	TIR-NLR	(TIR)(NBARC)(PKin)	TNO
Ceratodon	purpureus	R40	Moss	Bryophyte	CepurR40.4G098600.1.p	NLR	TIR-NLR	(OTHER)(TIR)(NBARC)(LRR)(LRR)	OTNL
Ceratodon	purpureus	R40	Moss	Bryophyte	CepurR40.4G098600.2.p	NLR	TIR-NLR	(OTHER)(TIR)(NBARC)(LRR)(LRR)	OTNL
Ceratodon	purpureus	R40	Moss	Bryophyte	CepurR40.4G098600.3.p	NLR	TIR-NLR	(TIR)(NBARC)(LRR)(LRR)	TNL
Ceratodon	purpureus	R40	Moss	Bryophyte	CepurR40.4G098600.4.p	NLR	TIR-NLR	(TIR)(NBARC)(LRR)(LRR)	TNL
Ceratodon	purpureus	R40	Moss	Bryophyte	CepurR40.4G098600.5.p	NLR	TIR-NLR	(TIR)(NBARC)(LRR)(LRR)	TNL
Ceratodon	purpureus	R40	Moss	Bryophyte	CepurR40.4G120900.1.p	NLR	TIR-NLR	(TIR)(NBARC)(LRR)	TNL
Ceratodon	purpureus	R40	Moss	Bryophyte	CepurR40.4G127000.1.p	NLR	TIR-NLR	(TIR)(NBARC)(LRR)	TNL
Ceratodon	purpureus	R40	Moss	Bryophyte	CepurR40.4G127900.1.p	NLR	TIR-NLR	(TIR)(NBARC)(LRR)	TNL
Ceratodon	purpureus	R40	Moss	Bryophyte	CepurR40.4G133700.1.p	NLR	TIR-NLR	(TIR)(NBARC)(LRR)	TNL
Ceratodon	purpureus	R40	Moss	Bryophyte	CepurR40.4G152300.1.p	TX	TX	(OTHER)(TIR)	OT
Ceratodon	purpureus	R40	Moss	Bryophyte	CepurR40.4G152800.1.p	NLR	UNDETERMINED	(NBARC)	N
Ceratodon	purpureus	R40	Moss	Bryophyte	CepurR40.4G156500.1.p	NLR	TIR-NLR	(TIR)(NBARC)(LRR)	TNL
Ceratodon	purpureus	R40	Moss	Bryophyte	CepurR40.4G156500.2.p	NLR	TIR-NLR	(TIR)(NBARC)(LRR)	TNL
Ceratodon	purpureus	R40	Moss	Bryophyte	CepurR40.4G159800.1.p	HET	HET	(HET)	(H)
Ceratodon	purpureus	R40	Moss	Bryophyte	CepurR40.4G167800.1.p	NLR	UNDETERMINED	(PKin)(NBARC)	ON
Ceratodon	purpureus	R40	Moss	Bryophyte	CepurR40.4G177500.1.p	NLR	TIR-NLR	(TIR)(NBARC)(LRR)(TPR)(TPR)	TNLO
Ceratodon	purpureus	R40	Moss	Bryophyte	CepurR40.4G177500.2.p	NLR	TIR-NLR	(TIR)(NBARC)(LRR)	TNL
Ceratodon	purpureus	R40	Moss	Bryophyte	CepurR40.4G177500.3.p	NLR	UNDETERMINED	(NBARC)(LRR)(TPR)(TPR)	NLO
Ceratodon	purpureus	R40	Moss	Bryophyte	CepurR40.4G188800.1.p	NLR	UNDETERMINED	(OTHER)(NBARC)(LRR)	ONL
Ceratodon	purpureus	R40	Moss	Bryophyte	CepurR40.4G188800.2.p	NLR	UNDETERMINED	(OTHER)(NBARC)(LRR)	ONL
Ceratodon	purpureus	R40	Moss	Bryophyte	CepurR40.4G188800.3.p	NLR	UNDETERMINED	(OTHER)(NBARC)(LRR)	ONL
Ceratodon	purpureus	R40	Moss	Bryophyte	CepurR40.4G197800.1.p	NLR	TIR-NLR	(TIR)(NBARC)(LRR)	TNL
Ceratodon	purpureus	R40	Moss	Bryophyte	CepurR40.4G197800.2.p	NLR	TIR-NLR	(TIR)(NBARC)(LRR)	TNL
Ceratodon	purpureus	R40	Moss	Bryophyte	CepurR40.4G197800.3.p	NLR	TIR-NLR	(TIR)(NBARC)(LRR)	TNL
Ceratodon	purpureus	R40	Moss	Bryophyte	CepurR40.4G197800.4.p	NLR	TIR-NLR	(TIR)(NBARC)(LRR)	TNL
Ceratodon	purpureus	R40	Moss	Bryophyte	CepurR40.4G197800.5.p	NLR	TIR-NLR	(TIR)(NBARC)(LRR)	TNL
Ceratodon	purpureus	R40	Moss	Bryophyte	CepurR40.4G242500.1.p	degenerate NLR	TIR-NLR	(TIR)(PLOOP)(LRR)	TPL
Ceratodon	purpureus	R40	Moss	Bryophyte	CepurR40.5G008700.1.p	NLR	CC-NLR or CCR-NLR or CCG10-NLR	(OTHER)(a/b)(NBARC)(LRR)(ARM)	ONLO
Ceratodon	purpureus	R40	Moss	Bryophyte	CepurR40.5G008800.1.p	NLR	UNDETERMINED	(OTHER)(NBARC)(LRR)(ARM)	ONLO
Ceratodon	purpureus	R40	Moss	Bryophyte	CepurR40.5G020500.1.p	NLR	TIR-NLR	(TIR)(NBARC)(LRR)	TNL
Ceratodon	purpureus	R40	Moss	Bryophyte	CepurR40.5G021900.1.p	HET	HET	(HET)	(H)
Ceratodon	purpureus	R40	Moss	Bryophyte	CepurR40.5G022200.1.p	NLR	TIR-NLR	(TIR)(NBARC)(LRR)	TNL
Ceratodon	purpureus	R40	Moss	Bryophyte	CepurR40.5G026200.1.p	NLR	TIR-NLR	(TIR)(NBARC)(LRR)	TNL
Ceratodon	purpureus	R40	Moss	Bryophyte	CepurR40.5G031900.1.p	NLR	TIR-NLR	(TIR)(NBARC)(LRR)	TNL
Ceratodon	purpureus	R40	Moss	Bryophyte	CepurR40.5G034700.1.p	NLR	TIR-NLR	(TIR)(NBARC)(LRR)	TNL
Ceratodon	purpureus	R40	Moss	Bryophyte	CepurR40.5G034700.2.p	NLR	UNDETERMINED	(NBARC)(LRR)	NL
Ceratodon	purpureus	R40	Moss	Bryophyte	CepurR40.5G034700.3.p	NLR	TIR-NLR	(TIR)(NBARC)(LRR)	TNL
Ceratodon	purpureus	R40	Moss	Bryophyte	CepurR40.5G034700.4.p	NLR	TIR-NLR	(TIR)(NBARC)(LRR)	TNL
Ceratodon	purpureus	R40	Moss	Bryophyte	CepurR40.5G039800.1.p	NLR	TIR-NLR	(TIR)(NBARC)(LRR)	TNL
Ceratodon	purpureus	R40	Moss	Bryophyte	CepurR40.5G041900.1.p	TX	TX	(TIR)	T
Ceratodon	purpureus	R40	Moss	Bryophyte	CepurR40.5G042700.1.p	NLR	UNDETERMINED	(NBARC)(LRR)	NL
Ceratodon	purpureus	R40	Moss	Bryophyte	CepurR40.5G042800.1.p	NLR	TIR-NLR	(TIR)(NBARC)(LRR)(OTHER)(OTHER)	TNLO
Ceratodon	purpureus	R40	Moss	Bryophyte	CepurR40.5G043000.1.p	NLR	TIR-NLR	(TIR)(NBARC)(LRR)	TNL
Ceratodon	purpureus	R40	Moss	Bryophyte	CepurR40.5G044200.1.p	NLR	TIR-NLR	(TIR)(NBARC)(LRR)	TNL
Ceratodon	purpureus	R40	Moss	Bryophyte	CepurR40.5G044200.2.p	TX	TX	(TIR)	T
Ceratodon	purpureus	R40	Moss	Bryophyte	CepurR40.5G045100.1.p	NLR	TIR-NLR	(TIR)(NBARC)(LRR)(OTHER)	TNLO
Ceratodon	purpureus	R40	Moss	Bryophyte	CepurR40.5G048200.1.p	NLR	TIR-NLR	(TIR)(NBARC)(LRR)	TNL
Ceratodon	purpureus	R40	Moss	Bryophyte	CepurR40.5G048700.1.p	NLR	TIR-NLR	(TIR)(NBARC)(LRR)	TNL
Ceratodon	purpureus	R40	Moss	Bryophyte	CepurR40.5G054000.1.p	NLR	TIR-NLR	(TIR)(NBARC)(LRR)	TNL
Ceratodon	purpureus	R40	Moss	Bryophyte	CepurR40.5G054400.1.p	NLR	TIR-NLR	(TIR)(NBARC)(LRR)	TNL
Ceratodon	purpureus	R40	Moss	Bryophyte	CepurR40.5G069200.1.p	NLR	TIR-NLR	(TIR)(NBARC)(LRR)(WD40)	TNLO
Ceratodon	purpureus	R40	Moss	Bryophyte	CepurR40.5G077600.1.p	HET	HET	(HET)	(H)
Ceratodon	purpureus	R40	Moss	Bryophyte	CepurR40.5G091900.1.p	NLR	TIR-NLR	(TIR)(NBARC)(LRR)	TNL
Ceratodon	purpureus	R40	Moss	Bryophyte	CepurR40.5G105100.1.p	NLR	TIR-NLR	(TIR)(NBARC)(LRR)	TNL
Ceratodon	purpureus	R40	Moss	Bryophyte	CepurR40.5G132000.1.p	NLR	TIR-NLR	(TIR)(NBARC)(LRR)	TNL
Ceratodon	purpureus	R40	Moss	Bryophyte	CepurR40.5G137400.1.p	NLR	TIR-NLR	(TIR)(NBARC)(LRR)	TNL
Ceratodon	purpureus	R40	Moss	Bryophyte	CepurR40.5G141500.1.p	NLR	TIR-NLR	(TIR)(NBARC)(OTHER)	TNO
Ceratodon	purpureus	R40	Moss	Bryophyte	CepurR40.5G142600.1.p	degenerate NLR	TIR-NLR	(TIR)(PLOOP)(LRR)	TPL
Ceratodon	purpureus	R40	Moss	Bryophyte	CepurR40.5G146900.1.p	NLR	TIR-NLR	(TIR)(NBARC)(LRR)	TNL
Ceratodon	purpureus	R40	Moss	Bryophyte	CepurR40.5G146900.2.p	NLR	UNDETERMINED	(NBARC)(LRR)	NL
Ceratodon	purpureus	R40	Moss	Bryophyte	CepurR40.5G153200.1.p	NLR	TIR-NLR	(TIR)(NBARC)(LRR)	TNL
Ceratodon	purpureus	R40	Moss	Bryophyte	CepurR40.5G176000.1.p	NLR	CCR-NLR	(RPW8)(NBARC)(LRR)	RNL
Ceratodon	purpureus	R40	Moss	Bryophyte	CepurR40.5G199100.1.p	NLR	UNDETERMINED	(NBARC)(LRR)	NL
Ceratodon	purpureus	R40	Moss	Bryophyte	CepurR40.6G015700.1.p	NLR	CCR-NLR	(RPW8)(NBARC)(LRR)	RNL
Ceratodon	purpureus	R40	Moss	Bryophyte	CepurR40.6G018300.1.p	degenerate NLR	TN (OTHER)	(TIR)(PLOOP)	TP
Ceratodon	purpureus	R40	Moss	Bryophyte	CepurR40.6G018300.2.p	degenerate NLR	TN (OTHER)	(TIR)(PLOOP)	TP
Ceratodon	purpureus	R40	Moss	Bryophyte	CepurR40.6G019900.1.p	NLR	TIR-NLR	(TIR)(NBARC)(LRR)	TNL
Ceratodon	purpureus	R40	Moss	Bryophyte	CepurR40.6G021500.1.p	NLR	TIR-NLR	(TIR)(NBARC)	TN
Ceratodon	purpureus	R40	Moss	Bryophyte	CepurR40.6G026000.1.p	NLR	UNDETERMINED	(a/b)(NBARC)(LRR)(OTHER)	ONLO
Ceratodon	purpureus	R40	Moss	Bryophyte	CepurR40.6G028200.1.p	TX	TX	(OTHER)(TIR)	OT
Ceratodon	purpureus	R40	Moss	Bryophyte	CepurR40.6G029600.1.p	TX	TX	(TIR)	T
Ceratodon	purpureus	R40	Moss	Bryophyte	CepurR40.6G048600.1.p	degenerate NLR	TIR-NLR	(TIR)(PLOOP)(LRR)	TPL
Ceratodon	purpureus	R40	Moss	Bryophyte	CepurR40.6G049200.1.p	NLR	CC-NLR or CCR-NLR or CCG10-NLR	(NBARC)(LRR)	NL
Ceratodon	purpureus	R40	Moss	Bryophyte	CepurR40.6G049300.1.p	NLR	CC-NLR or CCR-NLR or CCG10-NLR	(NBARC)(LRR)	NL
Ceratodon	purpureus	R40	Moss	Bryophyte	CepurR40.6G051900.1.p	degenerate NLR	UNDETERMINED	(TIR)(PLOOP)(LRR)	TPL
Ceratodon	purpureus	R40	Moss	Bryophyte	CepurR40.6G054800.1.p	NLR	TIR-NLR	(TIR)(NBARC)(LRR)(LRR)	TNL
Ceratodon	purpureus	R40	Moss	Bryophyte	CepurR40.6G072100.1.p	NLR	CC-NLR or CCR-NLR or CCG10-NLR	(NBARC)(LRR)	NL
Ceratodon	purpureus	R40	Moss	Bryophyte	CepurR40.6G072100.2.p	NLR	CC-NLR or CCR-NLR or CCG10-NLR	(NBARC)(LRR)	NL
Ceratodon	purpureus	R40	Moss	Bryophyte	CepurR40.6G072100.3.p	NLR	CC-NLR or CCR-NLR or CCG10-NLR	(NBARC)(LRR)(OTHER)	NLO
Ceratodon	purpureus	R40	Moss	Bryophyte	CepurR40.6G093000.1.p	NLR	UNDETERMINED	(PKin)(OTHER)(NBARC)(LRR)	ONL
Ceratodon	purpureus	R40	Moss	Bryophyte	CepurR40.6G095800.1.p	NLR	TIR-NLR	(TIR)(NBARC)(LRR)	TNL
Ceratodon	purpureus	R40	Moss	Bryophyte	CepurR40.6G095800.2.p	NLR	TIR-NLR	(TIR)(NBARC)(LRR)	TNL
Ceratodon	purpureus	R40	Moss	Bryophyte	CepurR40.6G095800.3.p	NLR	TIR-NLR	(TIR)(NBARC)(LRR)	TNL
Ceratodon	purpureus	R40	Moss	Bryophyte	CepurR40.6G099900.1.p	TX	TX	(TIR)(OTHER)(OTHER)	TO
Ceratodon	purpureus	R40	Moss	Bryophyte	CepurR40.6G122000.1.p	NLR	TIR-NLR	(TIR)(NBARC)(LRR)	TNL
Ceratodon	purpureus	R40	Moss	Bryophyte	CepurR40.6G122200.1.p	NLR	TIR-NLR	(TIR)(NBARC)(LRR)	TNL
Ceratodon	purpureus	R40	Moss	Bryophyte	CepurR40.6G122400.1.p	NLR	TIR-NLR	(TIR)(NBARC)(LRR)	TNL
Ceratodon	purpureus	R40	Moss	Bryophyte	CepurR40.6G136600.1.p	HET	HET	(HET)	(H)
Ceratodon	purpureus	R40	Moss	Bryophyte	CepurR40.6G136600.2.p	HET	HET	(HET)	(H)
Ceratodon	purpureus	R40	Moss	Bryophyte	CepurR40.6G136600.3.p	HET	HET	(HET)	(H)
Ceratodon	purpureus	R40	Moss	Bryophyte	CepurR40.6G136600.4.p	HET	HET	(HET)	(H)
Ceratodon	purpureus	R40	Moss	Bryophyte	CepurR40.6G137500.1.p	NLR	TIR-NLR	(TIR)(NBARC)(LRR)	TNL
Ceratodon	purpureus	R40	Moss	Bryophyte	CepurR40.6G153100.1.p	NLR	UNDETERMINED	(a/b)(NBARC)(LRR)	ONL
Ceratodon	purpureus	R40	Moss	Bryophyte	CepurR40.6G153100.2.p	NLR	UNDETERMINED	(OTHER)(NBARC)	ON
Ceratodon	purpureus	R40	Moss	Bryophyte	CepurR40.6G175400.1.p	NLR	TIR-NLR	(TIR)(NBARC)	TN
Ceratodon	purpureus	R40	Moss	Bryophyte	CepurR40.6G175600.1.p	degenerate NLR	TN (OTHER)	(TIR)(PLOOP)	TP
Ceratodon	purpureus	R40	Moss	Bryophyte	CepurR40.6G175800.1.p	NLR	TIR-NLR	(TIR)(NBARC)(LRR)	TNL
Ceratodon	purpureus	R40	Moss	Bryophyte	CepurR40.7G014600.1.p	TX	TX	(TIR)	T
Ceratodon	purpureus	R40	Moss	Bryophyte	CepurR40.7G026000.1.p	NLR	TIR-NLR	(TIR)(NBARC)	TN
Ceratodon	purpureus	R40	Moss	Bryophyte	CepurR40.7G032500.1.p	NLR	TIR-NLR	(TIR)(NBARC)	TN
Ceratodon	purpureus	R40	Moss	Bryophyte	CepurR40.7G101100.1.p	NLR	UNDETERMINED	(NBARC)(LRR)	NL
Ceratodon	purpureus	R40	Moss	Bryophyte	CepurR40.7G123500.1.p	NLR	TIR-NLR	(TIR)(NBARC)(LRR)(LRR)	TNL
Ceratodon	purpureus	R40	Moss	Bryophyte	CepurR40.7G125300.1.p	NLR	TIR-NLR	(TIR)(NBARC)(LRR)	TNL
Ceratodon	purpureus	R40	Moss	Bryophyte	CepurR40.7G142300.1.p	NLR	TIR-NLR	(TIR)(NBARC)(LRR)	TNL
Ceratodon	purpureus	R40	Moss	Bryophyte	CepurR40.7G142400.1.p	degenerate NLR	TIR-NLR	(TIR)(PLOOP)(LRR)	TPL
Ceratodon	purpureus	R40	Moss	Bryophyte	CepurR40.7G168100.1.p	NLR	TIR-NLR	(TIR)(NBARC)(LRR)(TPR)	TNLO
Ceratodon	purpureus	R40	Moss	Bryophyte	CepurR40.7G168100.2.p	NLR	TIR-NLR	(TIR)(NBARC)(LRR)	TNL
Ceratodon	purpureus	R40	Moss	Bryophyte	CepurR40.8G014600.1.p	NLR	TIR-NLR	(TIR)(NBARC)(LRR)	TNL
Ceratodon	purpureus	R40	Moss	Bryophyte	CepurR40.8G023000.1.p	NLR	TIR-NLR	(TIR)(NBARC)(LRR)	TNL
Ceratodon	purpureus	R40	Moss	Bryophyte	CepurR40.8G033400.1.p	NLR	TIR-NLR	(TIR)(NBARC)(LRR)	TNL
Ceratodon	purpureus	R40	Moss	Bryophyte	CepurR40.8G036600.1.p	NLR	TIR-NLR	(TIR)(NBARC)(LRR)	TNL
Ceratodon	purpureus	R40	Moss	Bryophyte	CepurR40.8G040300.1.p	NLR	TIR-NLR	(TIR)(NBARC)(LRR)	TNL
Ceratodon	purpureus	R40	Moss	Bryophyte	CepurR40.8G042800.1.p	NLR	TIR-NLR	(OTHER)(TIR)(NBARC)(LRR)	OTNL
Ceratodon	purpureus	R40	Moss	Bryophyte	CepurR40.8G046500.1.p	NLR	TIR-NLR	(TIR)(NBARC)(LRR)	TNL
Ceratodon	purpureus	R40	Moss	Bryophyte	CepurR40.8G050100.1.p	NLR	TIR-NLR	(TIR)(NBARC)(LRR)	TNL
Ceratodon	purpureus	R40	Moss	Bryophyte	CepurR40.8G051300.1.p	NLR	TIR-NLR	(TIR)(NBARC)(LRR)	TNL
Ceratodon	purpureus	R40	Moss	Bryophyte	CepurR40.8G052400.1.p	NLR	TIR-NLR	(TIR)(NBARC)(LRR)	TNL
Ceratodon	purpureus	R40	Moss	Bryophyte	CepurR40.8G053100.1.p	NLR	TIR-NLR	(TIR)(NBARC)(LRR)	TNL
Ceratodon	purpureus	R40	Moss	Bryophyte	CepurR40.8G055000.1.p	NLR	TIR-NLR	(TIR)(NBARC)(LRR)	TNL
Ceratodon	purpureus	R40	Moss	Bryophyte	CepurR40.8G055400.1.p	NLR	TIR-NLR	(TIR)(NBARC)(LRR)	TNL
Ceratodon	purpureus	R40	Moss	Bryophyte	CepurR40.8G062900.1.p	NLR	UNDETERMINED	(a/b)(NBARC)(LRR)	ONL
Ceratodon	purpureus	R40	Moss	Bryophyte	CepurR40.8G066000.1.p	NLR	TIR-NLR	(TIR)(NBARC)(LRR)	TNL
Ceratodon	purpureus	R40	Moss	Bryophyte	CepurR40.8G066900.1.p	NLR	TIR-NLR	(TIR)(NBARC)(LRR)	TNL
Ceratodon	purpureus	R40	Moss	Bryophyte	CepurR40.8G078200.1.p	NLR	TIR-NLR	(TIR)(NBARC)(LRR)	TNL
Ceratodon	purpureus	R40	Moss	Bryophyte	CepurR40.8G078500.1.p	NLR	TIR-NLR	(TIR)(NBARC)(LRR)	TNL
Ceratodon	purpureus	R40	Moss	Bryophyte	CepurR40.8G083000.1.p	NLR	UNDETERMINED	(a/b)(NBARC)(LRR)	ONL
Ceratodon	purpureus	R40	Moss	Bryophyte	CepurR40.8G084000.1.p	NLR	UNDETERMINED	(a/b)(NBARC)	ON
Ceratodon	purpureus	R40	Moss	Bryophyte	CepurR40.8G086800.1.p	NLR	UNDETERMINED	(a/b)(NBARC)(LRR)	ONL
Ceratodon	purpureus	R40	Moss	Bryophyte	CepurR40.8G091000.1.p	NLR	TIR-NLR	(TIR)(NBARC)(LRR)	TNL
Ceratodon	purpureus	R40	Moss	Bryophyte	CepurR40.8G091200.1.p	NLR	UNDETERMINED	(NBARC)	N
Ceratodon	purpureus	R40	Moss	Bryophyte	CepurR40.8G091300.1.p	NLR	TIR-NLR	(TIR)(NBARC)(LRR)	TNL
Ceratodon	purpureus	R40	Moss	Bryophyte	CepurR40.8G091400.1.p	NLR	TIR-NLR	(TIR)(NBARC)(LRR)	TNL
Ceratodon	purpureus	R40	Moss	Bryophyte	CepurR40.8G093100.1.p	NLR	TIR-NLR	(TIR)(NBARC)(LRR)	TNL
Ceratodon	purpureus	R40	Moss	Bryophyte	CepurR40.8G093100.2.p	NLR	UNDETERMINED	(NBARC)	N
Ceratodon	purpureus	R40	Moss	Bryophyte	CepurR40.8G104000.1.p	HET	HET	(HET)	(H)
Ceratodon	purpureus	R40	Moss	Bryophyte	CepurR40.8G113200.1.p	NLR	UNDETERMINED	(TIR)(NBARC)(LRR)(OTHER)	TNLO
Ceratodon	purpureus	R40	Moss	Bryophyte	CepurR40.8G113200.2.p	degenerate NLR	UNDETERMINED	(PLOOP)(LRR)(OTHER)	PLO
Ceratodon	purpureus	R40	Moss	Bryophyte	CepurR40.8G113200.3.p	degenerate NLR	UNDETERMINED	(PLOOP)(LRR)(OTHER)	PLO
Ceratodon	purpureus	R40	Moss	Bryophyte	CepurR40.8G126300.1.p	TX	TX	(TIR)	T
Ceratodon	purpureus	R40	Moss	Bryophyte	CepurR40.8G126400.1.p	NLR	TIR-NLR	(TIR)(NBARC)(LRR)	TNL
Ceratodon	purpureus	R40	Moss	Bryophyte	CepurR40.8G132700.1.p	NLR	TIR-NLR	(TIR)(NBARC)(LRR)(LRR)(LRR)	TNL
Ceratodon	purpureus	R40	Moss	Bryophyte	CepurR40.8G163700.1.p	NLR	UNDETERMINED	(NBARC)	N
Ceratodon	purpureus	R40	Moss	Bryophyte	CepurR40.8G175900.1.p	HET	HET	(HET)	(H)
Ceratodon	purpureus	R40	Moss	Bryophyte	CepurR40.8G189700.1.p	NLR	TIR-NLR	(TIR)(NBARC)(LRR)	TNL
Ceratodon	purpureus	R40	Moss	Bryophyte	CepurR40.8G190000.1.p	NLR	TIR-NLR	(TIR)(NBARC)(LRR)	TNL
Ceratodon	purpureus	R40	Moss	Bryophyte	CepurR40.8G190100.1.p	NLR	TIR-NLR	(TIR)(NBARC)(LRR)	TNL
Ceratodon	purpureus	R40	Moss	Bryophyte	CepurR40.8G196800.1.p	TX	TX	(TIR)(OTHER)(LRR)	TOL
Ceratodon	purpureus	R40	Moss	Bryophyte	CepurR40.9G031300.1.p	NLR	TIR-NLR	(TIR)(NBARC)(LRR)	TNL
Ceratodon	purpureus	R40	Moss	Bryophyte	CepurR40.9G033300.1.p	TX	TX	(TIR)	T
Ceratodon	purpureus	R40	Moss	Bryophyte	CepurR40.9G038200.1.p	HET	HET	(HET)	(H)
Ceratodon	purpureus	R40	Moss	Bryophyte	CepurR40.9G040400.1.p	NLR	TIR-NLR	(TIR)(NBARC)(LRR)	TNL
Ceratodon	purpureus	R40	Moss	Bryophyte	CepurR40.9G044900.1.p	degenerate NLR	TIR-NLR	(TIR)(PLOOP)(LRR)	TPL
Ceratodon	purpureus	R40	Moss	Bryophyte	CepurR40.9G045200.1.p	NLR	TIR-NLR	(TIR)(NBARC)(LRR)	TNL
Ceratodon	purpureus	R40	Moss	Bryophyte	CepurR40.9G049900.1.p	NLR	TIR-NLR	(TIR)(NBARC)(LRR)	TNL
Ceratodon	purpureus	R40	Moss	Bryophyte	CepurR40.9G050100.1.p	NLR	TIR-NLR	(TIR)(NBARC)(LRR)	TNL
Ceratodon	purpureus	R40	Moss	Bryophyte	CepurR40.9G054500.1.p	degenerate NLR	TIR-NLR	(TIR)(PLOOP)(LRR)	TPL
Ceratodon	purpureus	R40	Moss	Bryophyte	CepurR40.9G055600.1.p	degenerate NLR	TIR-NLR	(TIR)(PLOOP)(LRR)	TPL
Ceratodon	purpureus	R40	Moss	Bryophyte	CepurR40.9G056000.1.p	degenerate NLR	TIR-NLR	(TIR)(PLOOP)(LRR)	TPL
Ceratodon	purpureus	R40	Moss	Bryophyte	CepurR40.9G056200.1.p	degenerate NLR	UNDETERMINED	(PLOOP)(LRR)	PL
Ceratodon	purpureus	R40	Moss	Bryophyte	CepurR40.9G056300.1.p	degenerate NLR	UNDETERMINED	(TIR)(PLOOP)(LRR)	TPL
Ceratodon	purpureus	R40	Moss	Bryophyte	CepurR40.9G056500.1.p	degenerate NLR	UNDETERMINED	(TIR)(PLOOP)(LRR)	TPL
Ceratodon	purpureus	R40	Moss	Bryophyte	CepurR40.9G056700.1.p	degenerate NLR	TIR-NLR	(TIR)(PLOOP)(LRR)	TPL
Ceratodon	purpureus	R40	Moss	Bryophyte	CepurR40.9G056900.1.p	NLR	TIR-NLR	(TIR)(NBARC)(LRR)	TNL
Ceratodon	purpureus	R40	Moss	Bryophyte	CepurR40.9G061500.1.p	NLR	TIR-NLR	(TIR)(NBARC)(LRR)	TNL
Ceratodon	purpureus	R40	Moss	Bryophyte	CepurR40.9G062400.1.p	NLR	TIR-NLR	(TIR)(NBARC)(LRR)	TNL
Ceratodon	purpureus	R40	Moss	Bryophyte	CepurR40.9G066000.1.p	NLR	UNDETERMINED	(NBARC)(LRR)	NL
Ceratodon	purpureus	R40	Moss	Bryophyte	CepurR40.9G074300.1.p	NLR	TIR-NLR	(TIR)(NBARC)(LRR)	TNL
Ceratodon	purpureus	R40	Moss	Bryophyte	CepurR40.9G083900.1.p	NLR	TIR-NLR	(TIR)(NBARC)(LRR)	TNL
Ceratodon	purpureus	R40	Moss	Bryophyte	CepurR40.9G084600.1.p	NLR	TIR-NLR	(TIR)(NBARC)(LRR)	TNL
Ceratodon	purpureus	R40	Moss	Bryophyte	CepurR40.9G085400.1.p	NLR	TIR-NLR	(TIR)(NBARC)(LRR)	TNL
Ceratodon	purpureus	R40	Moss	Bryophyte	CepurR40.9G086800.1.p	NLR	TIR-NLR	(TIR)(NBARC)	TN
Ceratodon	purpureus	R40	Moss	Bryophyte	CepurR40.9G098000.1.p	degenerate NLR	TIR-NLR	(TIR)(PLOOP)(LRR)	TPL
Ceratodon	purpureus	R40	Moss	Bryophyte	CepurR40.9G098200.1.p	NLR	TIR-NLR	(TIR)(NBARC)(LRR)(OTHER)	TNLO
Ceratodon	purpureus	R40	Moss	Bryophyte	CepurR40.9G102700.1.p	HET	HET	(HET)	(H)
Ceratodon	purpureus	R40	Moss	Bryophyte	CepurR40.9G106000.1.p	NLR	TIR-NLR	(TIR)(NBARC)(LRR)(LRR)	TNL
Ceratodon	purpureus	R40	Moss	Bryophyte	CepurR40.9G109400.1.p	TX	TX	(TIR)(OTHER)(OTHER)	TO
Ceratodon	purpureus	R40	Moss	Bryophyte	CepurR40.9G109400.2.p	TX	TX	(TIR)(OTHER)(OTHER)	TO
Ceratodon	purpureus	R40	Moss	Bryophyte	CepurR40.9G112500.1.p	TX	TX	(TIR)	T
Ceratodon	purpureus	R40	Moss	Bryophyte	CepurR40.9G114400.1.p	degenerate NLR	TIR-NLR	(TIR)(PLOOP)(LRR)	TPL
Ceratodon	purpureus	R40	Moss	Bryophyte	CepurR40.9G129000.1.p	NLR	TIR-NLR	(TIR)(NBARC)(LRR)	TNL
Ceratodon	purpureus	R40	Moss	Bryophyte	CepurR40.9G134300.1.p	NLR	TIR-NLR	(TIR)(NBARC)(LRR)	TNL
Ceratodon	purpureus	R40	Moss	Bryophyte	CepurR40.9G136400.1.p	NLR	TIR-NLR	(TIR)(NBARC)(LRR)	TNL
Ceratodon	purpureus	R40	Moss	Bryophyte	CepurR40.9G139100.1.p	NLR	UNDETERMINED	(NBARC)(LRR)	NL
Ceratodon	purpureus	R40	Moss	Bryophyte	CepurR40.9G139200.1.p	degenerate NLR	TIR-NLR	(TIR)(PLOOP)	TP
Ceratodon	purpureus	R40	Moss	Bryophyte	CepurR40.9G140100.1.p	NLR	CCR-NLR	(RPW8)(NBARC)(LRR)	RNL
Ceratodon	purpureus	R40	Moss	Bryophyte	CepurR40.9G147000.1.p	NLR	TIR-NLR	(TIR)(NBARC)	TN
Ceratodon	purpureus	R40	Moss	Bryophyte	CepurR40.9G153800.1.p	NLR	TIR-NLR	(TIR)(NBARC)(LRR)(LRR)	TNL
Ceratodon	purpureus	R40	Moss	Bryophyte	CepurR40.9G155500.1.p	NLR	UNDETERMINED	(NBARC)(ARM)(TPR)	NO
Ceratodon	purpureus	R40	Moss	Bryophyte	CepurR40.9G155500.2.p	NLR	UNDETERMINED	(NBARC)(ARM)(TPR)	NO
Ceratodon	purpureus	R40	Moss	Bryophyte	CepurR40.9G155500.3.p	NLR	UNDETERMINED	(NBARC)(ARM)(TPR)	NO
Ceratodon	purpureus	R40	Moss	Bryophyte	CepurR40.9G155500.4.p	NLR	UNDETERMINED	(NBARC)(ARM)(TPR)	NO
Ceratodon	purpureus	R40	Moss	Bryophyte	CepurR40.9G155500.5.p	NLR	UNDETERMINED	(NBARC)(ARM)(TPR)	NO
Ceratodon	purpureus	R40	Moss	Bryophyte	CepurR40.9G155500.6.p	NLR	UNDETERMINED	(NBARC)(ARM)(TPR)	NO
Ceratodon	purpureus	R40	Moss	Bryophyte	CepurR40.9G155500.7.p	NLR	UNDETERMINED	(NBARC)(ARM)(TPR)	NO
Ceratodon	purpureus	R40	Moss	Bryophyte	CepurR40.9G160500.1.p	NLR	TIR-NLR	(TIR)(NBARC)(LRR)	TNL
Ceratodon	purpureus	R40	Moss	Bryophyte	CepurR40.9G165100.1.p	TX	TX	(TIR)	T
Ceratodon	purpureus	R40	Moss	Bryophyte	CepurR40.9G165700.1.p	TX	TX	(TIR)	T
Ceratodon	purpureus	R40	Moss	Bryophyte	CepurR40.9G172900.1.p	NLR	TIR-NLR	(TIR)(NBARC)	TN
Ceratodon	purpureus	R40	Moss	Bryophyte	CepurR40.9G173000.1.p	NLR	TIR-NLR	(TIR)(NBARC)(LRR)	TNL
Ceratodon	purpureus	R40	Moss	Bryophyte	CepurR40.9G178200.1.p	NLR	TIR-NLR	(TIR)(NBARC)	TN
Ceratodon	purpureus	R40	Moss	Bryophyte	CepurR40.N002100.1.p	NLR	TIR-NLR	(TIR)(NBARC)(LRR)(OTHER)	TNLO
Ceratodon	purpureus	R40	Moss	Bryophyte	CepurR40.N017000.1.p	TX	TX	(TIR)	T
Ceratodon	purpureus	R40	Moss	Bryophyte	CepurR40.N018900.1.p	NLR	UNDETERMINED	(NBARC)(LRR)	NL
Ceratodon	purpureus	R40	Moss	Bryophyte	CepurR40.N035800.1.p	NLR	UNDETERMINED	(NBARC)	N
Ceratodon	purpureus	R40	Moss	Bryophyte	CepurR40.VG056200.1.p	CCX	CCX	(RPW8)(CC)	RC
Sphagnum	fallax		Moss	Bryophyte	Sphfalx01G004100.1.p	NLR	UNDETERMINED	(OTHER)(NBARC)(LRR)	ONL
Sphagnum	fallax		Moss	Bryophyte	Sphfalx01G004100.2.p	NLR	UNDETERMINED	(OTHER)(NBARC)(LRR)	ONL
Sphagnum	fallax		Moss	Bryophyte	Sphfalx01G004100.3.p	NLR	UNDETERMINED	(OTHER)(NBARC)(LRR)	ONL
Sphagnum	fallax		Moss	Bryophyte	Sphfalx01G010200.1.p	NLR	UNDETERMINED	(a/b)(NBARC)	ON
Sphagnum	fallax		Moss	Bryophyte	Sphfalx01G010200.2.p	NLR	UNDETERMINED	(a/b)(NBARC)	ON
Sphagnum	fallax		Moss	Bryophyte	Sphfalx01G010200.3.p	NLR	UNDETERMINED	(a/b)(NBARC)	ON
Sphagnum	fallax		Moss	Bryophyte	Sphfalx01G012100.1.p	NLR	UNDETERMINED	(a/b)(NBARC)(LRR)	ONL
Sphagnum	fallax		Moss	Bryophyte	Sphfalx01G012100.10.p	NLR	UNDETERMINED	(a/b)(NBARC)(LRR)	ONL
Sphagnum	fallax		Moss	Bryophyte	Sphfalx01G012100.11.p	NLR	UNDETERMINED	(a/b)(NBARC)(LRR)	ONL
Sphagnum	fallax		Moss	Bryophyte	Sphfalx01G012100.12.p	NLR	UNDETERMINED	(a/b)(NBARC)(LRR)	ONL
Sphagnum	fallax		Moss	Bryophyte	Sphfalx01G012100.13.p	NLR	UNDETERMINED	(a/b)(NBARC)(LRR)	ONL
Sphagnum	fallax		Moss	Bryophyte	Sphfalx01G012100.14.p	NLR	UNDETERMINED	(a/b)(NBARC)(LRR)	ONL
Sphagnum	fallax		Moss	Bryophyte	Sphfalx01G012100.15.p	NLR	UNDETERMINED	(a/b)(NBARC)(LRR)	ONL
Sphagnum	fallax		Moss	Bryophyte	Sphfalx01G012100.2.p	NLR	UNDETERMINED	(NBARC)(LRR)	NL
Sphagnum	fallax		Moss	Bryophyte	Sphfalx01G012100.3.p	NLR	UNDETERMINED	(NBARC)(LRR)	NL
Sphagnum	fallax		Moss	Bryophyte	Sphfalx01G012100.4.p	NLR	UNDETERMINED	(NBARC)(LRR)	NL
Sphagnum	fallax		Moss	Bryophyte	Sphfalx01G012100.5.p	NLR	UNDETERMINED	(NBARC)(LRR)	NL
Sphagnum	fallax		Moss	Bryophyte	Sphfalx01G012100.6.p	NLR	UNDETERMINED	(NBARC)(LRR)	NL
Sphagnum	fallax		Moss	Bryophyte	Sphfalx01G012100.7.p	NLR	UNDETERMINED	(NBARC)(LRR)	NL
Sphagnum	fallax		Moss	Bryophyte	Sphfalx01G012100.8.p	NLR	UNDETERMINED	(a/b)(NBARC)(LRR)	ONL
Sphagnum	fallax		Moss	Bryophyte	Sphfalx01G012100.9.p	NLR	UNDETERMINED	(a/b)(NBARC)(LRR)	ONL
Sphagnum	fallax		Moss	Bryophyte	Sphfalx01G012400.1.p	NLR	UNDETERMINED	(a/b)(NBARC)(LRR)	ONL
Sphagnum	fallax		Moss	Bryophyte	Sphfalx01G012400.2.p	NLR	UNDETERMINED	(a/b)(NBARC)(LRR)	ONL
Sphagnum	fallax		Moss	Bryophyte	Sphfalx01G023300.1.p	NLR	UNDETERMINED	(PKin)(NBARC)(LRR)	ONL
Sphagnum	fallax		Moss	Bryophyte	Sphfalx01G023500.1.p	NLR	UNDETERMINED	(PKin)(NBARC)(LRR)	ONL
Sphagnum	fallax		Moss	Bryophyte	Sphfalx01G025500.1.p	NLR	UNDETERMINED	(PKin)(NBARC)(LRR)	ONL
Sphagnum	fallax		Moss	Bryophyte	Sphfalx01G041000.1.p	NLR	TIR-NLR	(TIR)(NBARC)(LRR)	TNL
Sphagnum	fallax		Moss	Bryophyte	Sphfalx01G074100.1.p	NLR	UNDETERMINED	(NBARC)	N
Sphagnum	fallax		Moss	Bryophyte	Sphfalx01G074300.1.p	NLR	UNDETERMINED	(a/b)(NBARC)(LRR)	ONL
Sphagnum	fallax		Moss	Bryophyte	Sphfalx01G074300.2.p	NLR	UNDETERMINED	(NBARC)(LRR)	NL
Sphagnum	fallax		Moss	Bryophyte	Sphfalx01G074300.3.p	NLR	UNDETERMINED	(a/b)(NBARC)(LRR)	ONL
Sphagnum	fallax		Moss	Bryophyte	Sphfalx01G090200.1.p	NLR	UNDETERMINED	(a/b)(NBARC)	ON
Sphagnum	fallax		Moss	Bryophyte	Sphfalx01G182000.1.p	NLR	CC-NLR or CCR-NLR or CCG10-NLR	(a/b)(NBARC)(LRR)	ONL
Sphagnum	fallax		Moss	Bryophyte	Sphfalx01G190200.1.p	NLR	TIR-NLR	(TIR)(NBARC)(LRR)	TNL
Sphagnum	fallax		Moss	Bryophyte	Sphfalx02G105900.1.p	NLR	TIR-NLR	(TIR)(NBARC)(LRR)	TNL
Sphagnum	fallax		Moss	Bryophyte	Sphfalx02G105900.2.p	NLR	TIR-NLR	(TIR)(NBARC)(LRR)	TNL
Sphagnum	fallax		Moss	Bryophyte	Sphfalx02G105900.3.p	NLR	TIR-NLR	(TIR)(NBARC)(LRR)	TNL
Sphagnum	fallax		Moss	Bryophyte	Sphfalx02G129300.1.p	degenerate NLR	UNDETERMINED	(LRR)	L
Sphagnum	fallax		Moss	Bryophyte	Sphfalx02G133800.1.p	NLR	UNDETERMINED	(NBARC)(LRR)	NL
Sphagnum	fallax		Moss	Bryophyte	Sphfalx02G133900.1.p	NLR	UNDETERMINED	(NBARC)(LRR)	NL
Sphagnum	fallax		Moss	Bryophyte	Sphfalx02G150100.1.p	NLR	UNDETERMINED	(a/b)(NBARC)	ON
Sphagnum	fallax		Moss	Bryophyte	Sphfalx02G150400.1.p	NLR	UNDETERMINED	(a/b)(NBARC)	ON
Sphagnum	fallax		Moss	Bryophyte	Sphfalx02G159500.1.p	NLR	TIR-NLR	(TIR)(NBARC)(LRR)	TNL
Sphagnum	fallax		Moss	Bryophyte	Sphfalx02G196100.1.p	NLR	UNDETERMINED	(a/b)(NBARC)(LRR)	ONL
Sphagnum	fallax		Moss	Bryophyte	Sphfalx02G206900.1.p	NLR	TIR-NLR	(TIR)(NBARC)(LRR)	TNL
Sphagnum	fallax		Moss	Bryophyte	Sphfalx02G206900.2.p	NLR	UNDETERMINED	(NBARC)(LRR)	NL
Sphagnum	fallax		Moss	Bryophyte	Sphfalx02G208700.1.p	NLR	UNDETERMINED	(NBARC)	N
Sphagnum	fallax		Moss	Bryophyte	Sphfalx03G001100.1.p	NLR	UNDETERMINED	(NBARC)	N
Sphagnum	fallax		Moss	Bryophyte	Sphfalx03G003400.1.p	NLR	TIR-NLR	(TIR)(NBARC)(LRR)	TNL
Sphagnum	fallax		Moss	Bryophyte	Sphfalx03G003400.2.p	NLR	TIR-NLR	(TIR)(NBARC)	TN
Sphagnum	fallax		Moss	Bryophyte	Sphfalx03G023600.1.p	NLR	UNDETERMINED	(NBARC)(LRR)	NL
Sphagnum	fallax		Moss	Bryophyte	Sphfalx03G043000.1.p	NLR	UNDETERMINED	(a/b)(NBARC)	ON
Sphagnum	fallax		Moss	Bryophyte	Sphfalx03G043400.1.p	NLR	UNDETERMINED	(OTHER)(NBARC)	ON
Sphagnum	fallax		Moss	Bryophyte	Sphfalx03G043400.2.p	NLR	UNDETERMINED	(OTHER)(NBARC)	ON
Sphagnum	fallax		Moss	Bryophyte	Sphfalx03G043400.3.p	NLR	UNDETERMINED	(a/b)(NBARC)	ON
Sphagnum	fallax		Moss	Bryophyte	Sphfalx03G050800.1.p	NLR	CC-NLR or CCR-NLR or CCG10-NLR	(a/b)(NBARC)(LRR)	ONL
Sphagnum	fallax		Moss	Bryophyte	Sphfalx03G050800.2.p	NLR	CC-NLR or CCR-NLR or CCG10-NLR	(NBARC)(LRR)	NL
Sphagnum	fallax		Moss	Bryophyte	Sphfalx03G050800.3.p	NLR	CC-NLR or CCR-NLR or CCG10-NLR	(a/b)(NBARC)(LRR)	ONL
Sphagnum	fallax		Moss	Bryophyte	Sphfalx03G051300.1.p	NLR	CC-NLR or CCR-NLR or CCG10-NLR	(NBARC)(LRR)	NL
Sphagnum	fallax		Moss	Bryophyte	Sphfalx03G059700.1.p	NLR	UNDETERMINED	(OTHER)(NBARC)	ON
Sphagnum	fallax		Moss	Bryophyte	Sphfalx03G070000.1.p	NLR	UNDETERMINED	(NBARC)(LRR)	NL
Sphagnum	fallax		Moss	Bryophyte	Sphfalx03G070000.2.p	NLR	UNDETERMINED	(NBARC)(LRR)	NL
Sphagnum	fallax		Moss	Bryophyte	Sphfalx03G070000.3.p	NLR	UNDETERMINED	(NBARC)(LRR)	NL
Sphagnum	fallax		Moss	Bryophyte	Sphfalx03G071600.1.p	NLR	TIR-NLR	(TIR)(NBARC)	TN
Sphagnum	fallax		Moss	Bryophyte	Sphfalx03G071800.1.p	NLR	TIR-NLR	(TIR)(NBARC)	TN
Sphagnum	fallax		Moss	Bryophyte	Sphfalx03G073700.1.p	NLR	UNDETERMINED	(NBARC)	N
Sphagnum	fallax		Moss	Bryophyte	Sphfalx03G075100.1.p	NLR	UNDETERMINED	(OTHER)(NBARC)(LRR)	ONL
Sphagnum	fallax		Moss	Bryophyte	Sphfalx03G075100.2.p	NLR	UNDETERMINED	(a/b)(NBARC)(LRR)	ONL
Sphagnum	fallax		Moss	Bryophyte	Sphfalx03G075400.1.p	NLR	UNDETERMINED	(a/b)(NBARC)	ON
Sphagnum	fallax		Moss	Bryophyte	Sphfalx03G075400.2.p	NLR	UNDETERMINED	(NBARC)	N
Sphagnum	fallax		Moss	Bryophyte	Sphfalx03G075400.3.p	NLR	UNDETERMINED	(NBARC)	N
Sphagnum	fallax		Moss	Bryophyte	Sphfalx03G084800.1.p	NLR	UNDETERMINED	(a/b)(NBARC)(LRR)	ONL
Sphagnum	fallax		Moss	Bryophyte	Sphfalx03G085000.1.p	NLR	UNDETERMINED	(a/b)(NBARC)	ON
Sphagnum	fallax		Moss	Bryophyte	Sphfalx03G085700.1.p	NLR	UNDETERMINED	(a/b)(NBARC)	ON
Sphagnum	fallax		Moss	Bryophyte	Sphfalx03G085800.1.p	degenerate NLR	UNDETERMINED	(LRR)	L
Sphagnum	fallax		Moss	Bryophyte	Sphfalx03G110100.1.p	degenerate NLR	TN (OTHER)	(TIR)(PLOOP)	TP
Sphagnum	fallax		Moss	Bryophyte	Sphfalx03G110100.2.p	degenerate NLR	TN (OTHER)	(TIR)(PLOOP)	TP
Sphagnum	fallax		Moss	Bryophyte	Sphfalx03G110100.3.p	degenerate NLR	TN (OTHER)	(TIR)(PLOOP)	TP
Sphagnum	fallax		Moss	Bryophyte	Sphfalx03G110100.4.p	degenerate NLR	TN (OTHER)	(TIR)(PLOOP)	TP
Sphagnum	fallax		Moss	Bryophyte	Sphfalx03G110100.5.p	degenerate NLR	TN (OTHER)	(TIR)(PLOOP)	TP
Sphagnum	fallax		Moss	Bryophyte	Sphfalx03G135500.1.p	NLR	UNDETERMINED	(a/b)(NBARC)(LRR)	ONL
Sphagnum	fallax		Moss	Bryophyte	Sphfalx03G148300.1.p	NLR	UNDETERMINED	(OTHER)(NBARC)	ON
Sphagnum	fallax		Moss	Bryophyte	Sphfalx04G014200.1.p	NLR	CC-NLR or CCR-NLR or CCG10-NLR	(NBARC)(LRR)	NL
Sphagnum	fallax		Moss	Bryophyte	Sphfalx04G067700.1.p	NLR	UNDETERMINED	(OTHER)(NBARC)	ON
Sphagnum	fallax		Moss	Bryophyte	Sphfalx04G084900.1.p	NLR	UNDETERMINED	(a/b)(NBARC)(LRR)	ONL
Sphagnum	fallax		Moss	Bryophyte	Sphfalx04G084900.2.p	NLR	UNDETERMINED	(a/b)(NBARC)(LRR)	ONL
Sphagnum	fallax		Moss	Bryophyte	Sphfalx04G084900.3.p	NLR	UNDETERMINED	(a/b)(NBARC)(LRR)	ONL
Sphagnum	fallax		Moss	Bryophyte	Sphfalx04G084900.4.p	NLR	UNDETERMINED	(a/b)(NBARC)(LRR)	ONL
Sphagnum	fallax		Moss	Bryophyte	Sphfalx04G084900.5.p	NLR	UNDETERMINED	(NBARC)(LRR)	NL
Sphagnum	fallax		Moss	Bryophyte	Sphfalx04G142000.1.p	NLR	UNDETERMINED	(NBARC)	N
Sphagnum	fallax		Moss	Bryophyte	Sphfalx04G142200.1.p	NLR	UNDETERMINED	(NBARC)(TPR)	NO
Sphagnum	fallax		Moss	Bryophyte	Sphfalx04G142200.2.p	NLR	UNDETERMINED	(NBARC)(TPR)	NO
Sphagnum	fallax		Moss	Bryophyte	Sphfalx04G142500.1.p	NLR	UNDETERMINED	(NBARC)(TPR)	NO
Sphagnum	fallax		Moss	Bryophyte	Sphfalx04G142500.2.p	NLR	UNDETERMINED	(NBARC)(TPR)	NO
Sphagnum	fallax		Moss	Bryophyte	Sphfalx04G144400.1.p	NLR	UNDETERMINED	(NBARC)(LRR)(LRR)(PKin)	NLO
Sphagnum	fallax		Moss	Bryophyte	Sphfalx04G144400.2.p	NLR	TIR-NLR	(TIR)(NBARC)	TN
Sphagnum	fallax		Moss	Bryophyte	Sphfalx04G144800.1.p	NLR	TIR-NLR	(TIR)(NBARC)(LRR)(LRR)(PKin)	TNLO
Sphagnum	fallax		Moss	Bryophyte	Sphfalx05G049900.1.p	NLR	CC-NLR or CCR-NLR or CCG10-NLR	(a/b)(NBARC)(LRR)	ONL
Sphagnum	fallax		Moss	Bryophyte	Sphfalx05G049900.2.p	NLR	CC-NLR or CCR-NLR or CCG10-NLR	(a/b)(NBARC)(LRR)	ONL
Sphagnum	fallax		Moss	Bryophyte	Sphfalx05G049900.3.p	NLR	CC-NLR or CCR-NLR or CCG10-NLR	(a/b)(NBARC)(LRR)	ONL
Sphagnum	fallax		Moss	Bryophyte	Sphfalx05G053600.1.p	NLR	UNDETERMINED	(OTHER)(NBARC)(LRR)	ONL
Sphagnum	fallax		Moss	Bryophyte	Sphfalx05G053600.2.p	NLR	UNDETERMINED	(OTHER)(NBARC)(LRR)	ONL
Sphagnum	fallax		Moss	Bryophyte	Sphfalx05G053600.3.p	NLR	UNDETERMINED	(OTHER)(NBARC)(LRR)	ONL
Sphagnum	fallax		Moss	Bryophyte	Sphfalx05G069400.1.p	NLR	UNDETERMINED	(a/b)(NBARC)	ON
Sphagnum	fallax		Moss	Bryophyte	Sphfalx05G071500.1.p	NLR	UNDETERMINED	(a/b)(NBARC)(LRR)	ONL
Sphagnum	fallax		Moss	Bryophyte	Sphfalx05G096400.1.p	NLR	UNDETERMINED	(NBARC)(LRR)	NL
Sphagnum	fallax		Moss	Bryophyte	Sphfalx05G096400.2.p	NLR	UNDETERMINED	(NBARC)(LRR)	NL
Sphagnum	fallax		Moss	Bryophyte	Sphfalx05G103600.1.p	NLR	UNDETERMINED	(NBARC)(LRR)	NL
Sphagnum	fallax		Moss	Bryophyte	Sphfalx05G103600.2.p	NLR	UNDETERMINED	(NBARC)(LRR)	NL
Sphagnum	fallax		Moss	Bryophyte	Sphfalx05G103600.3.p	NLR	UNDETERMINED	(NBARC)	N
Sphagnum	fallax		Moss	Bryophyte	Sphfalx05G103600.4.p	NLR	UNDETERMINED	(NBARC)(LRR)	NL
Sphagnum	fallax		Moss	Bryophyte	Sphfalx05G113200.1.p	NLR	UNDETERMINED	(OTHER)(NBARC)(LRR)	ONL
Sphagnum	fallax		Moss	Bryophyte	Sphfalx05G113200.2.p	NLR	UNDETERMINED	(NBARC)(LRR)	NL
Sphagnum	fallax		Moss	Bryophyte	Sphfalx05G113200.3.p	NLR	UNDETERMINED	(OTHER)(NBARC)(LRR)	ONL
Sphagnum	fallax		Moss	Bryophyte	Sphfalx05G113200.4.p	NLR	UNDETERMINED	(NBARC)(LRR)	NL
Sphagnum	fallax		Moss	Bryophyte	Sphfalx05G140200.1.p	NLR	UNDETERMINED	(a/b)(NBARC)	ON
Sphagnum	fallax		Moss	Bryophyte	Sphfalx05G140400.1.p	NLR	UNDETERMINED	(a/b)(NBARC)	ON
Sphagnum	fallax		Moss	Bryophyte	Sphfalx05G140400.2.p	NLR	UNDETERMINED	(a/b)(NBARC)	ON
Sphagnum	fallax		Moss	Bryophyte	Sphfalx05G140600.1.p	NLR	UNDETERMINED	(a/b)(NBARC)	ON
Sphagnum	fallax		Moss	Bryophyte	Sphfalx05G140600.2.p	NLR	UNDETERMINED	(a/b)(NBARC)	ON
Sphagnum	fallax		Moss	Bryophyte	Sphfalx05G141400.1.p	NLR	UNDETERMINED	(a/b)(NBARC)(ARM)	ONO
Sphagnum	fallax		Moss	Bryophyte	Sphfalx05G142000.1.p	NLR	UNDETERMINED	(a/b)(NBARC)(ARM)	ONO
Sphagnum	fallax		Moss	Bryophyte	Sphfalx05G142000.2.p	NLR	UNDETERMINED	(a/b)(NBARC)(ARM)	ONO
Sphagnum	fallax		Moss	Bryophyte	Sphfalx05G142500.1.p	NLR	UNDETERMINED	(a/b)(NBARC)(ARM)	ONO
Sphagnum	fallax		Moss	Bryophyte	Sphfalx05G142700.1.p	NLR	UNDETERMINED	(a/b)(NBARC)(ARM)	ONO
Sphagnum	fallax		Moss	Bryophyte	Sphfalx05G142900.1.p	NLR	UNDETERMINED	(a/b)(NBARC)(ARM)	ONO
Sphagnum	fallax		Moss	Bryophyte	Sphfalx06G000100.1.p	NLR	UNDETERMINED	(NBARC)	N
Sphagnum	fallax		Moss	Bryophyte	Sphfalx06G000200.1.p	NLR	CC-NLR or CCR-NLR or CCG10-NLR	(NBARC)	N
Sphagnum	fallax		Moss	Bryophyte	Sphfalx06G000300.1.p	NLR	CC-NLR or CCR-NLR or CCG10-NLR	(NBARC)	N
Sphagnum	fallax		Moss	Bryophyte	Sphfalx06G004300.1.p	NLR	UNDETERMINED	(a/b)(NBARC)	ON
Sphagnum	fallax		Moss	Bryophyte	Sphfalx06G004300.2.p	NLR	UNDETERMINED	(a/b)(NBARC)	ON
Sphagnum	fallax		Moss	Bryophyte	Sphfalx06G009100.1.p	NLR	UNDETERMINED	(a/b)(NBARC)(LRR)	ONL
Sphagnum	fallax		Moss	Bryophyte	Sphfalx06G011000.1.p	NLR	UNDETERMINED	(OTHER)(NBARC)	ON
Sphagnum	fallax		Moss	Bryophyte	Sphfalx06G029100.1.p	NLR	TIR-NLR	(TIR)(NBARC)(LRR)	TNL
Sphagnum	fallax		Moss	Bryophyte	Sphfalx06G029100.2.p	NLR	TIR-NLR	(TIR)(NBARC)(LRR)(LRR)	TNL
Sphagnum	fallax		Moss	Bryophyte	Sphfalx06G033800.1.p	MLKL	MLKL	(MLKL)(PKin)	MO
Sphagnum	fallax		Moss	Bryophyte	Sphfalx06G034500.1.p	MLKL	MLKL	(MLKL)(PKin)	MO
Sphagnum	fallax		Moss	Bryophyte	Sphfalx06G069500.1.p	NLR	CC-NLR or CCR-NLR or CCG10-NLR	(a/b)(NBARC)(LRR)	ONL
Sphagnum	fallax		Moss	Bryophyte	Sphfalx06G105200.1.p	NLR	UNDETERMINED	(NBARC)	N
Sphagnum	fallax		Moss	Bryophyte	Sphfalx06G130100.1.p	NLR	TIR-NLR	(TIR)(NBARC)(LRR)(OTHER)	TNLO
Sphagnum	fallax		Moss	Bryophyte	Sphfalx06G137400.1.p	TX	TX	(TIR)	T
Sphagnum	fallax		Moss	Bryophyte	Sphfalx06G137500.1.p	NLR	UNDETERMINED	(NBARC)(LRR)	NL
Sphagnum	fallax		Moss	Bryophyte	Sphfalx07G005100.1.p	NLR	UNDETERMINED	(a/b)(NBARC)(LRR)	ONL
Sphagnum	fallax		Moss	Bryophyte	Sphfalx07G010300.1.p	NLR	TIR-NLR	(TIR)(NBARC)	TN
Sphagnum	fallax		Moss	Bryophyte	Sphfalx07G024600.1.p	NLR	CC-NLR or CCR-NLR or CCG10-NLR	(a/b)(NBARC)(LRR)	ONL
Sphagnum	fallax		Moss	Bryophyte	Sphfalx07G024800.1.p	NLR	CC-NLR or CCR-NLR or CCG10-NLR	(a/b)(NBARC)(LRR)	ONL
Sphagnum	fallax		Moss	Bryophyte	Sphfalx07G044900.1.p	NLR	CC-NLR or CCR-NLR or CCG10-NLR	(NBARC)(LRR)	NL
Sphagnum	fallax		Moss	Bryophyte	Sphfalx07G044900.2.p	NLR	CC-NLR or CCR-NLR or CCG10-NLR	(NBARC)(LRR)	NL
Sphagnum	fallax		Moss	Bryophyte	Sphfalx07G045100.1.p	NLR	CC-NLR or CCR-NLR or CCG10-NLR	(NBARC)(LRR)	NL
Sphagnum	fallax		Moss	Bryophyte	Sphfalx07G045500.1.p	NLR	CC-NLR or CCR-NLR or CCG10-NLR	(NBARC)(LRR)(LRR)	NL
Sphagnum	fallax		Moss	Bryophyte	Sphfalx07G045500.2.p	NLR	CC-NLR or CCR-NLR or CCG10-NLR	(NBARC)(LRR)(LRR)	NL
Sphagnum	fallax		Moss	Bryophyte	Sphfalx07G045700.1.p	NLR	CC-NLR or CCR-NLR or CCG10-NLR	(NBARC)(LRR)	NL
Sphagnum	fallax		Moss	Bryophyte	Sphfalx07G045900.1.p	NLR	CC-NLR or CCR-NLR or CCG10-NLR	(NBARC)(LRR)	NL
Sphagnum	fallax		Moss	Bryophyte	Sphfalx07G106300.1.p	NLR	UNDETERMINED	(OTHER)(NBARC)(LRR)	ONL
Sphagnum	fallax		Moss	Bryophyte	Sphfalx07G106300.2.p	NLR	UNDETERMINED	(NBARC)(LRR)	NL
Sphagnum	fallax		Moss	Bryophyte	Sphfalx07G106300.3.p	NLR	UNDETERMINED	(NBARC)	N
Sphagnum	fallax		Moss	Bryophyte	Sphfalx07G120300.1.p	NLR	UNDETERMINED	(NBARC)(LRR)	NL
Sphagnum	fallax		Moss	Bryophyte	Sphfalx07G122900.1.p	NLR	CC-NLR or CCR-NLR or CCG10-NLR	(NBARC)(LRR)	NL
Sphagnum	fallax		Moss	Bryophyte	Sphfalx07G122900.2.p	NLR	CC-NLR or CCR-NLR or CCG10-NLR	(NBARC)(LRR)	NL
Sphagnum	fallax		Moss	Bryophyte	Sphfalx07G122900.3.p	NLR	CC-NLR or CCR-NLR or CCG10-NLR	(NBARC)(LRR)	NL
Sphagnum	fallax		Moss	Bryophyte	Sphfalx07G122900.4.p	NLR	CC-NLR or CCR-NLR or CCG10-NLR	(NBARC)(LRR)	NL
Sphagnum	fallax		Moss	Bryophyte	Sphfalx07G122900.5.p	NLR	CC-NLR or CCR-NLR or CCG10-NLR	(NBARC)(LRR)	NL
Sphagnum	fallax		Moss	Bryophyte	Sphfalx07G122900.6.p	NLR	CC-NLR or CCR-NLR or CCG10-NLR	(NBARC)(LRR)	NL
Sphagnum	fallax		Moss	Bryophyte	Sphfalx07G123000.1.p	NLR	CC-NLR or CCR-NLR or CCG10-NLR	(NBARC)	N
Sphagnum	fallax		Moss	Bryophyte	Sphfalx08G000700.1.p	NLR	CC-NLR or CCR-NLR or CCG10-NLR	(a/b)(NBARC)(LRR)	ONL
Sphagnum	fallax		Moss	Bryophyte	Sphfalx08G000700.2.p	NLR	CC-NLR or CCR-NLR or CCG10-NLR	(a/b)(NBARC)(LRR)	ONL
Sphagnum	fallax		Moss	Bryophyte	Sphfalx08G002300.1.p	NLR	UNDETERMINED	(OTHER)(NBARC)	ON
Sphagnum	fallax		Moss	Bryophyte	Sphfalx08G041700.1.p	NLR	UNDETERMINED	(a/b)(NBARC)	ON
Sphagnum	fallax		Moss	Bryophyte	Sphfalx08G041700.2.p	NLR	UNDETERMINED	(a/b)(NBARC)	ON
Sphagnum	fallax		Moss	Bryophyte	Sphfalx08G042700.1.p	NLR	UNDETERMINED	(NBARC)	N
Sphagnum	fallax		Moss	Bryophyte	Sphfalx08G042800.1.p	NLR	UNDETERMINED	(NBARC)(LRR)	NL
Sphagnum	fallax		Moss	Bryophyte	Sphfalx08G043400.1.p	NLR	UNDETERMINED	(a/b)(NBARC)(LRR)	ONL
Sphagnum	fallax		Moss	Bryophyte	Sphfalx08G043400.2.p	NLR	UNDETERMINED	(a/b)(NBARC)(LRR)	ONL
Sphagnum	fallax		Moss	Bryophyte	Sphfalx08G043600.1.p	NLR	UNDETERMINED	(a/b)(NBARC)(LRR)	ONL
Sphagnum	fallax		Moss	Bryophyte	Sphfalx08G054300.1.p	NLR	CC-NLR or CCR-NLR or CCG10-NLR	(a/b)(NBARC)(LRR)	ONL
Sphagnum	fallax		Moss	Bryophyte	Sphfalx08G054300.2.p	NLR	CC-NLR or CCR-NLR or CCG10-NLR	(NBARC)(LRR)	NL
Sphagnum	fallax		Moss	Bryophyte	Sphfalx08G054300.3.p	NLR	CC-NLR or CCR-NLR or CCG10-NLR	(NBARC)(LRR)	NL
Sphagnum	fallax		Moss	Bryophyte	Sphfalx08G054300.4.p	NLR	CC-NLR or CCR-NLR or CCG10-NLR	(NBARC)(LRR)	NL
Sphagnum	fallax		Moss	Bryophyte	Sphfalx08G054300.5.p	NLR	CC-NLR or CCR-NLR or CCG10-NLR	(a/b)(NBARC)(LRR)	ONL
Sphagnum	fallax		Moss	Bryophyte	Sphfalx08G062300.1.p	NLR	UNDETERMINED	(OTHER)(NBARC)	ON
Sphagnum	fallax		Moss	Bryophyte	Sphfalx08G075400.1.p	NLR	UNDETERMINED	(NBARC)(LRR)	NL
Sphagnum	fallax		Moss	Bryophyte	Sphfalx08G089900.1.p	NLR	UNDETERMINED	(a/b)(NBARC)(LRR)	ONL
Sphagnum	fallax		Moss	Bryophyte	Sphfalx08G108600.1.p	NLR	UNDETERMINED	(a/b)(NBARC)	ON
Sphagnum	fallax		Moss	Bryophyte	Sphfalx08G108600.2.p	NLR	UNDETERMINED	(NBARC)	N
Sphagnum	fallax		Moss	Bryophyte	Sphfalx08G108600.3.p	NLR	UNDETERMINED	(a/b)(NBARC)	ON
Sphagnum	fallax		Moss	Bryophyte	Sphfalx08G108600.4.p	NLR	UNDETERMINED	(a/b)(NBARC)	ON
Sphagnum	fallax		Moss	Bryophyte	Sphfalx08G108600.5.p	NLR	UNDETERMINED	(NBARC)	N
Sphagnum	fallax		Moss	Bryophyte	Sphfalx08G128300.1.p	NLR	UNDETERMINED	(NBARC)(LRR)	NL
Sphagnum	fallax		Moss	Bryophyte	Sphfalx08G133100.1.p	NLR	UNDETERMINED	(OTHER)(NBARC)	ON
Sphagnum	fallax		Moss	Bryophyte	Sphfalx08G133300.1.p	NLR	UNDETERMINED	(a/b)(NBARC)	ON
Sphagnum	fallax		Moss	Bryophyte	Sphfalx08G135900.1.p	NLR	UNDETERMINED	(a/b)(NBARC)(LRR)	ONL
Sphagnum	fallax		Moss	Bryophyte	Sphfalx08G136300.1.p	NLR	UNDETERMINED	(NBARC)	N
Sphagnum	fallax		Moss	Bryophyte	Sphfalx08G136600.1.p	NLR	UNDETERMINED	(a/b)(NBARC)(LRR)	ONL
Sphagnum	fallax		Moss	Bryophyte	Sphfalx08G136600.2.p	NLR	UNDETERMINED	(NBARC)(LRR)	NL
Sphagnum	fallax		Moss	Bryophyte	Sphfalx08G136600.3.p	NLR	UNDETERMINED	(OTHER)(NBARC)(LRR)	ONL
Sphagnum	fallax		Moss	Bryophyte	Sphfalx08G138200.1.p	NLR	UNDETERMINED	(a/b)(NBARC)	ON
Sphagnum	fallax		Moss	Bryophyte	Sphfalx08G138800.1.p	NLR	UNDETERMINED	(a/b)(NBARC)(LRR)	ONL
Sphagnum	fallax		Moss	Bryophyte	Sphfalx08G138800.2.p	NLR	UNDETERMINED	(NBARC)	N
Sphagnum	fallax		Moss	Bryophyte	Sphfalx08G138800.3.p	NLR	UNDETERMINED	(OTHER)(NBARC)	ON
Sphagnum	fallax		Moss	Bryophyte	Sphfalx08G139600.1.p	NLR	UNDETERMINED	(NBARC)(LRR)	NL
Sphagnum	fallax		Moss	Bryophyte	Sphfalx08G140000.1.p	NLR	UNDETERMINED	(NBARC)(LRR)	NL
Sphagnum	fallax		Moss	Bryophyte	Sphfalx08G141200.1.p	NLR	UNDETERMINED	(a/b)(NBARC)(LRR)	ONL
Sphagnum	fallax		Moss	Bryophyte	Sphfalx08G148400.1.p	NLR	UNDETERMINED	(NBARC)	N
Sphagnum	fallax		Moss	Bryophyte	Sphfalx08G148700.1.p	NLR	UNDETERMINED	(NBARC)	N
Sphagnum	fallax		Moss	Bryophyte	Sphfalx08G148800.1.p	NLR	UNDETERMINED	(NBARC)	N
Sphagnum	fallax		Moss	Bryophyte	Sphfalx08G149100.1.p	NLR	UNDETERMINED	(NBARC)(LRR)	NL
Sphagnum	fallax		Moss	Bryophyte	Sphfalx08G151500.1.p	NLR	UNDETERMINED	(a/b)(NBARC)	ON
Sphagnum	fallax		Moss	Bryophyte	Sphfalx09G054200.1.p	NLR	UNDETERMINED	(OTHER)(NBARC)	ON
Sphagnum	fallax		Moss	Bryophyte	Sphfalx09G054200.2.p	NLR	UNDETERMINED	(OTHER)(NBARC)	ON
Sphagnum	fallax		Moss	Bryophyte	Sphfalx09G082300.1.p	NLR	UNDETERMINED	(NBARC)	N
Sphagnum	fallax		Moss	Bryophyte	Sphfalx09G102800.1.p	NLR	CC-NLR or CCR-NLR or CCG10-NLR	(a/b)(NBARC)(LRR)	ONL
Sphagnum	fallax		Moss	Bryophyte	Sphfalx09G102800.2.p	NLR	CC-NLR or CCR-NLR or CCG10-NLR	(a/b)(NBARC)	ON
Sphagnum	fallax		Moss	Bryophyte	Sphfalx09G102800.3.p	NLR	CC-NLR or CCR-NLR or CCG10-NLR	(a/b)(NBARC)	ON
Sphagnum	fallax		Moss	Bryophyte	Sphfalx09G102800.4.p	NLR	CC-NLR or CCR-NLR or CCG10-NLR	(a/b)(NBARC)(LRR)	ONL
Sphagnum	fallax		Moss	Bryophyte	Sphfalx09G103500.1.p	NLR	UNDETERMINED	(NBARC)	N
Sphagnum	fallax		Moss	Bryophyte	Sphfalx10G000100.1.p	NLR	CC-NLR or CCR-NLR or CCG10-NLR	(NBARC)	N
Sphagnum	fallax		Moss	Bryophyte	Sphfalx10G000200.1.p	NLR	UNDETERMINED	(NBARC)	N
Sphagnum	fallax		Moss	Bryophyte	Sphfalx10G009400.1.p	NLR	UNDETERMINED	(NBARC)(LRR)	NL
Sphagnum	fallax		Moss	Bryophyte	Sphfalx10G009400.2.p	NLR	UNDETERMINED	(NBARC)(LRR)	NL
Sphagnum	fallax		Moss	Bryophyte	Sphfalx10G010500.1.p	NLR	UNDETERMINED	(NBARC)	N
Sphagnum	fallax		Moss	Bryophyte	Sphfalx10G020800.1.p	TX	TX	(TIR)(LRR)(LRR)	TL
Sphagnum	fallax		Moss	Bryophyte	Sphfalx10G020900.1.p	NLR	CC-NLR or CCR-NLR or CCG10-NLR	(NBARC)(LRR)	NL
Sphagnum	fallax		Moss	Bryophyte	Sphfalx10G021400.1.p	NLR	CC-NLR or CCR-NLR or CCG10-NLR	(NBARC)	N
Sphagnum	fallax		Moss	Bryophyte	Sphfalx10G021400.2.p	NLR	CC-NLR or CCR-NLR or CCG10-NLR	(NBARC)	N
Sphagnum	fallax		Moss	Bryophyte	Sphfalx10G021400.3.p	NLR	CC-NLR or CCR-NLR or CCG10-NLR	(NBARC)	N
Sphagnum	fallax		Moss	Bryophyte	Sphfalx10G021400.4.p	NLR	CC-NLR or CCR-NLR or CCG10-NLR	(NBARC)	N
Sphagnum	fallax		Moss	Bryophyte	Sphfalx10G022200.1.p	NLR	CC-NLR or CCR-NLR or CCG10-NLR	(NBARC)	N
Sphagnum	fallax		Moss	Bryophyte	Sphfalx10G022300.1.p	NLR	CC-NLR or CCR-NLR or CCG10-NLR	(NBARC)	N
Sphagnum	fallax		Moss	Bryophyte	Sphfalx10G022400.1.p	NLR	CC-NLR or CCR-NLR or CCG10-NLR	(NBARC)(LRR)	NL
Sphagnum	fallax		Moss	Bryophyte	Sphfalx10G022700.1.p	NLR	CC-NLR or CCR-NLR or CCG10-NLR	(NBARC)(LRR)	NL
Sphagnum	fallax		Moss	Bryophyte	Sphfalx10G044300.1.p	NLR	UNDETERMINED	(NBARC)	N
Sphagnum	fallax		Moss	Bryophyte	Sphfalx10G045800.1.p	NLR	CC-NLR or CCR-NLR or CCG10-NLR	(a/b)(NBARC)(LRR)	ONL
Sphagnum	fallax		Moss	Bryophyte	Sphfalx10G058600.1.p	NLR	CC-NLR or CCR-NLR or CCG10-NLR	(a/b)(NBARC)(LRR)	ONL
Sphagnum	fallax		Moss	Bryophyte	Sphfalx10G065800.1.p	NLR	TIR-NLR	(TIR)(NBARC)	TN
Sphagnum	fallax		Moss	Bryophyte	Sphfalx10G065900.1.p	NLR	TIR-NLR	(TIR)(NBARC)(LRR)	TNL
Sphagnum	fallax		Moss	Bryophyte	Sphfalx10G065900.2.p	NLR	TIR-NLR	(TIR)(NBARC)(LRR)	TNL
Sphagnum	fallax		Moss	Bryophyte	Sphfalx10G066200.1.p	NLR	TIR-NLR	(TIR)(NBARC)(LRR)	TNL
Sphagnum	fallax		Moss	Bryophyte	Sphfalx10G068700.1.p	NLR	TIR-NLR	(TIR)(NBARC)(LRR)	TNL
Sphagnum	fallax		Moss	Bryophyte	Sphfalx10G079000.1.p	NLR	CC-NLR or CCR-NLR or CCG10-NLR	(a/b)(NBARC)	ON
Sphagnum	fallax		Moss	Bryophyte	Sphfalx10G079000.2.p	NLR	CC-NLR or CCR-NLR or CCG10-NLR	(a/b)(NBARC)	ON
Sphagnum	fallax		Moss	Bryophyte	Sphfalx10G079000.3.p	NLR	CC-NLR or CCR-NLR or CCG10-NLR	(a/b)(NBARC)	ON
Sphagnum	fallax		Moss	Bryophyte	Sphfalx10G079000.4.p	NLR	CC-NLR or CCR-NLR or CCG10-NLR	(a/b)(NBARC)	ON
Sphagnum	fallax		Moss	Bryophyte	Sphfalx10G079000.5.p	NLR	CC-NLR or CCR-NLR or CCG10-NLR	(a/b)(NBARC)	ON
Sphagnum	fallax		Moss	Bryophyte	Sphfalx10G079000.6.p	NLR	CC-NLR or CCR-NLR or CCG10-NLR	(a/b)(NBARC)	ON
Sphagnum	fallax		Moss	Bryophyte	Sphfalx10G079200.1.p	NLR	CC-NLR or CCR-NLR or CCG10-NLR	(NBARC)(LRR)	NL
Sphagnum	fallax		Moss	Bryophyte	Sphfalx10G079400.1.p	NLR	CC-NLR or CCR-NLR or CCG10-NLR	(NBARC)(LRR)	NL
Sphagnum	fallax		Moss	Bryophyte	Sphfalx10G079600.1.p	degenerate NLR	CC-NLR or CCR-NLR or CCG10-NLR	(a/b)(LRR)	OL
Sphagnum	fallax		Moss	Bryophyte	Sphfalx10G079900.1.p	NLR	CC-NLR or CCR-NLR or CCG10-NLR	(a/b)(NBARC)(LRR)	ONL
Sphagnum	fallax		Moss	Bryophyte	Sphfalx10G079900.2.p	NLR	CC-NLR or CCR-NLR or CCG10-NLR	(a/b)(NBARC)(LRR)	ONL
Sphagnum	fallax		Moss	Bryophyte	Sphfalx10G079900.3.p	NLR	CC-NLR or CCR-NLR or CCG10-NLR	(a/b)(NBARC)(LRR)	ONL
Sphagnum	fallax		Moss	Bryophyte	Sphfalx10G085300.1.p	NLR	CC-NLR or CCR-NLR or CCG10-NLR	(NBARC)(LRR)	NL
Sphagnum	fallax		Moss	Bryophyte	Sphfalx10G085300.2.p	NLR	CC-NLR or CCR-NLR or CCG10-NLR	(NBARC)(LRR)	NL
Sphagnum	fallax		Moss	Bryophyte	Sphfalx10G098700.1.p	NLR	UNDETERMINED	(OTHER)(NBARC)(LRR)	ONL
Sphagnum	fallax		Moss	Bryophyte	Sphfalx11G007800.1.p	NLR	UNDETERMINED	(a/b)(NBARC)	ON
Sphagnum	fallax		Moss	Bryophyte	Sphfalx11G007800.2.p	NLR	UNDETERMINED	(NBARC)	N
Sphagnum	fallax		Moss	Bryophyte	Sphfalx11G008900.1.p	NLR	CC-NLR or CCR-NLR or CCG10-NLR	(NBARC)(LRR)	NL
Sphagnum	fallax		Moss	Bryophyte	Sphfalx11G017500.1.p	NLR	CC-NLR or CCR-NLR or CCG10-NLR	(NBARC)(LRR)	NL
Sphagnum	fallax		Moss	Bryophyte	Sphfalx11G017500.2.p	NLR	CC-NLR or CCR-NLR or CCG10-NLR	(NBARC)(LRR)	NL
Sphagnum	fallax		Moss	Bryophyte	Sphfalx11G020300.1.p	NLR	UNDETERMINED	(a/b)(NBARC)(LRR)	ONL
Sphagnum	fallax		Moss	Bryophyte	Sphfalx11G020300.2.p	NLR	UNDETERMINED	(a/b)(NBARC)(LRR)	ONL
Sphagnum	fallax		Moss	Bryophyte	Sphfalx11G068500.1.p	NLR	UNDETERMINED	(NBARC)(LRR)(OTHER)	NLO
Sphagnum	fallax		Moss	Bryophyte	Sphfalx11G068500.2.p	NLR	UNDETERMINED	(NBARC)(LRR)(OTHER)	NLO
Sphagnum	fallax		Moss	Bryophyte	Sphfalx11G071500.1.p	NLR	UNDETERMINED	(a/b)(NBARC)	ON
Sphagnum	fallax		Moss	Bryophyte	Sphfalx11G071600.1.p	NLR	UNDETERMINED	(a/b)(NBARC)	ON
Sphagnum	fallax		Moss	Bryophyte	Sphfalx12G027500.1.p	MLKL	MLKL	(MLKL)(PKin)	MO
Sphagnum	fallax		Moss	Bryophyte	Sphfalx12G027600.1.p	MLKL	MLKL	(MLKL)(PKin)	MO
Sphagnum	fallax		Moss	Bryophyte	Sphfalx12G040300.1.p	NLR	UNDETERMINED	(NBARC)	N
Sphagnum	fallax		Moss	Bryophyte	Sphfalx12G070300.1.p	NLR	UNDETERMINED	(a/b)(NBARC)(LRR)	ONL
Sphagnum	fallax		Moss	Bryophyte	Sphfalx12G070300.2.p	NLR	UNDETERMINED	(a/b)(NBARC)	ON
Sphagnum	fallax		Moss	Bryophyte	Sphfalx12G070300.3.p	NLR	UNDETERMINED	(NBARC)(LRR)	NL
Sphagnum	fallax		Moss	Bryophyte	Sphfalx12G070300.4.p	NLR	UNDETERMINED	(NBARC)(LRR)	NL
Sphagnum	fallax		Moss	Bryophyte	Sphfalx12G070300.5.p	NLR	UNDETERMINED	(NBARC)(LRR)	NL
Sphagnum	fallax		Moss	Bryophyte	Sphfalx12G070300.6.p	NLR	UNDETERMINED	(a/b)(NBARC)	ON
Sphagnum	fallax		Moss	Bryophyte	Sphfalx12G070500.1.p	NLR	UNDETERMINED	(a/b)(NBARC)(LRR)	ONL
Sphagnum	fallax		Moss	Bryophyte	Sphfalx12G070600.1.p	NLR	UNDETERMINED	(a/b)(NBARC)(LRR)	ONL
Sphagnum	fallax		Moss	Bryophyte	Sphfalx12G083000.1.p	NLR	UNDETERMINED	(a/b)(NBARC)(LRR)	ONL
Sphagnum	fallax		Moss	Bryophyte	Sphfalx12G083000.2.p	NLR	UNDETERMINED	(a/b)(NBARC)(LRR)	ONL
Sphagnum	fallax		Moss	Bryophyte	Sphfalx12G083000.3.p	NLR	UNDETERMINED	(a/b)(NBARC)(LRR)	ONL
Sphagnum	fallax		Moss	Bryophyte	Sphfalx12G083000.4.p	NLR	UNDETERMINED	(a/b)(NBARC)(LRR)	ONL
Sphagnum	fallax		Moss	Bryophyte	Sphfalx12G103900.1.p	TX	TX	(TIR)	T
Sphagnum	fallax		Moss	Bryophyte	Sphfalx12G104500.1.p	NLR	TIR-NLR	(TIR)(NBARC)(LRR)	TNL
Sphagnum	fallax		Moss	Bryophyte	Sphfalx12G104500.2.p	NLR	TIR-NLR	(TIR)(NBARC)	TN
Sphagnum	fallax		Moss	Bryophyte	Sphfalx12G104700.1.p	NLR	TIR-NLR	(TIR)(NBARC)(LRR)(OTHER)	TNLO
Sphagnum	fallax		Moss	Bryophyte	Sphfalx12G104700.2.p	NLR	TIR-NLR	(TIR)(NBARC)(LRR)(OTHER)	TNLO
Sphagnum	fallax		Moss	Bryophyte	Sphfalx12G104900.1.p	NLR	TIR-NLR	(TIR)(NBARC)(LRR)	TNL
Sphagnum	fallax		Moss	Bryophyte	Sphfalx13G001000.1.p	NLR	TIR-NLR	(TIR)(NBARC)(LRR)	TNL
Sphagnum	fallax		Moss	Bryophyte	Sphfalx13G001000.2.p	NLR	TIR-NLR	(TIR)(NBARC)(LRR)	TNL
Sphagnum	fallax		Moss	Bryophyte	Sphfalx13G001300.1.p	NLR	TIR-NLR	(TIR)(NBARC)(LRR)	TNL
Sphagnum	fallax		Moss	Bryophyte	Sphfalx13G002700.1.p	NLR	TIR-NLR	(TIR)(NBARC)(LRR)	TNL
Sphagnum	fallax		Moss	Bryophyte	Sphfalx13G003400.1.p	NLR	TIR-NLR	(TIR)(NBARC)(LRR)	TNL
Sphagnum	fallax		Moss	Bryophyte	Sphfalx13G004500.1.p	NLR	TIR-NLR	(TIR)(NBARC)(LRR)	TNL
Sphagnum	fallax		Moss	Bryophyte	Sphfalx13G004500.2.p	NLR	TIR-NLR	(TIR)(NBARC)(LRR)	TNL
Sphagnum	fallax		Moss	Bryophyte	Sphfalx13G009200.1.p	TX	TX	(TIR)	T
Sphagnum	fallax		Moss	Bryophyte	Sphfalx13G013300.1.p	NLR	TIR-NLR	(TIR)(NBARC)(LRR)	TNL
Sphagnum	fallax		Moss	Bryophyte	Sphfalx13G013300.2.p	NLR	UNDETERMINED	(NBARC)(LRR)	NL
Sphagnum	fallax		Moss	Bryophyte	Sphfalx13G013600.1.p	NLR	TIR-NLR	(TIR)(NBARC)(LRR)	TNL
Sphagnum	fallax		Moss	Bryophyte	Sphfalx13G014400.1.p	NLR	TIR-NLR	(TIR)(NBARC)(LRR)	TNL
Sphagnum	fallax		Moss	Bryophyte	Sphfalx13G014700.1.p	NLR	TIR-NLR	(TIR)(NBARC)	TN
Sphagnum	fallax		Moss	Bryophyte	Sphfalx13G015300.1.p	NLR	UNDETERMINED	(NBARC)	N
Sphagnum	fallax		Moss	Bryophyte	Sphfalx13G015500.1.p	TX	TX	(TIR)	T
Sphagnum	fallax		Moss	Bryophyte	Sphfalx13G023400.1.p	degenerate NLR	UNDETERMINED	(PLOOP)(LRR)	PL
Sphagnum	fallax		Moss	Bryophyte	Sphfalx13G023400.2.p	degenerate NLR	UNDETERMINED	(PLOOP)(LRR)	PL
Sphagnum	fallax		Moss	Bryophyte	Sphfalx13G107200.1.p	NLR	UNDETERMINED	(NBARC)(LRR)	NL
Sphagnum	fallax		Moss	Bryophyte	Sphfalx13G107200.2.p	NLR	UNDETERMINED	(NBARC)(LRR)	NL
Sphagnum	fallax		Moss	Bryophyte	Sphfalx13G107200.3.p	NLR	UNDETERMINED	(NBARC)(LRR)	NL
Sphagnum	fallax		Moss	Bryophyte	Sphfalx13G107300.1.p	NLR	UNDETERMINED	(OTHER)(NBARC)	ON
Sphagnum	fallax		Moss	Bryophyte	Sphfalx13G107300.2.p	NLR	UNDETERMINED	(OTHER)(NBARC)	ON
Sphagnum	fallax		Moss	Bryophyte	Sphfalx13G107500.1.p	NLR	UNDETERMINED	(a/b)(NBARC)	ON
Sphagnum	fallax		Moss	Bryophyte	Sphfalx13G107500.2.p	NLR	UNDETERMINED	(a/b)(NBARC)	ON
Sphagnum	fallax		Moss	Bryophyte	Sphfalx13G111400.1.p	NLR	UNDETERMINED	(NBARC)	N
Sphagnum	fallax		Moss	Bryophyte	Sphfalx13G111700.1.p	NLR	UNDETERMINED	(OTHER)(NBARC)(LRR)	ONL
Sphagnum	fallax		Moss	Bryophyte	Sphfalx13G111700.2.p	NLR	UNDETERMINED	(OTHER)(NBARC)(LRR)	ONL
Sphagnum	fallax		Moss	Bryophyte	Sphfalx13G111700.3.p	NLR	UNDETERMINED	(OTHER)(NBARC)(LRR)	ONL
Sphagnum	fallax		Moss	Bryophyte	Sphfalx13G128600.1.p	NLR	UNDETERMINED	(NBARC)(LRR)	NL
Sphagnum	fallax		Moss	Bryophyte	Sphfalx13G128800.1.p	NLR	CC-NLR or CCR-NLR or CCG10-NLR	(a/b)(NBARC)(LRR)	ONL
Sphagnum	fallax		Moss	Bryophyte	Sphfalx14G001100.1.p	NLR	UNDETERMINED	(NBARC)	N
Sphagnum	fallax		Moss	Bryophyte	Sphfalx14G022100.1.p	HET	HET	(HET)	(H)
Sphagnum	fallax		Moss	Bryophyte	Sphfalx14G022100.2.p	HET	HET	(HET)	(H)
Sphagnum	fallax		Moss	Bryophyte	Sphfalx14G022100.3.p	HET	HET	(HET)	(H)
Sphagnum	fallax		Moss	Bryophyte	Sphfalx14G022100.4.p	HET	HET	(HET)	(H)
Sphagnum	fallax		Moss	Bryophyte	Sphfalx14G032400.1.p	NLR	CC-NLR or CCR-NLR or CCG10-NLR	(a/b)(NBARC)(LRR)	ONL
Sphagnum	fallax		Moss	Bryophyte	Sphfalx14G032400.2.p	NLR	CC-NLR or CCR-NLR or CCG10-NLR	(a/b)(NBARC)(LRR)	ONL
Sphagnum	fallax		Moss	Bryophyte	Sphfalx14G107200.1.p	NLR	UNDETERMINED	(NBARC)(LRR)	NL
Sphagnum	fallax		Moss	Bryophyte	Sphfalx14G108700.1.p	NLR	CC-NLR or CCR-NLR or CCG10-NLR	(a/b)(NBARC)(LRR)	ONL
Sphagnum	fallax		Moss	Bryophyte	Sphfalx14G108700.2.p	NLR	CC-NLR or CCR-NLR or CCG10-NLR	(a/b)(NBARC)(LRR)	ONL
Sphagnum	fallax		Moss	Bryophyte	Sphfalx14G108800.1.p	NLR	UNDETERMINED	(NBARC)	N
Sphagnum	fallax		Moss	Bryophyte	Sphfalx15G037500.1.p	NLR	UNDETERMINED	(a/b)(NBARC)(LRR)	ONL
Sphagnum	fallax		Moss	Bryophyte	Sphfalx15G037500.2.p	NLR	UNDETERMINED	(a/b)(NBARC)(LRR)	ONL
Sphagnum	fallax		Moss	Bryophyte	Sphfalx15G037500.3.p	NLR	UNDETERMINED	(a/b)(NBARC)(LRR)	ONL
Sphagnum	fallax		Moss	Bryophyte	Sphfalx15G037500.4.p	NLR	UNDETERMINED	(a/b)(NBARC)(LRR)	ONL
Sphagnum	fallax		Moss	Bryophyte	Sphfalx15G037800.1.p	NLR	UNDETERMINED	(a/b)(NBARC)(LRR)	ONL
Sphagnum	fallax		Moss	Bryophyte	Sphfalx15G037800.2.p	NLR	UNDETERMINED	(a/b)(NBARC)(LRR)	ONL
Sphagnum	fallax		Moss	Bryophyte	Sphfalx15G037800.3.p	NLR	UNDETERMINED	(a/b)(NBARC)(LRR)	ONL
Sphagnum	fallax		Moss	Bryophyte	Sphfalx15G037800.4.p	NLR	UNDETERMINED	(a/b)(NBARC)(LRR)	ONL
Sphagnum	fallax		Moss	Bryophyte	Sphfalx15G073100.1.p	NLR	TIR-NLR	(TIR)(NBARC)(LRR)	TNL
Sphagnum	fallax		Moss	Bryophyte	Sphfalx15G094200.1.p	NLR	UNDETERMINED	(NBARC)(LRR)	NL
Sphagnum	fallax		Moss	Bryophyte	Sphfalx15G104100.1.p	NLR	TIR-NLR	(TIR)(NBARC)(LRR)	TNL
Sphagnum	fallax		Moss	Bryophyte	Sphfalx15G104100.2.p	NLR	UNDETERMINED	(NBARC)(LRR)	NL
Sphagnum	fallax		Moss	Bryophyte	Sphfalx17G005000.1.p	NLR	TIR-NLR	(TIR)(NBARC)(LRR)	TNL
Sphagnum	fallax		Moss	Bryophyte	Sphfalx17G005000.2.p	NLR	UNDETERMINED	(NBARC)(LRR)	NL
Sphagnum	fallax		Moss	Bryophyte	Sphfalx17G005000.3.p	NLR	UNDETERMINED	(NBARC)(LRR)	NL
Sphagnum	fallax		Moss	Bryophyte	Sphfalx17G012800.1.p	NLR	UNDETERMINED	(a/b)(NBARC)(LRR)	ONL
Sphagnum	fallax		Moss	Bryophyte	Sphfalx17G012800.2.p	NLR	UNDETERMINED	(a/b)(NBARC)(LRR)	ONL
Sphagnum	fallax		Moss	Bryophyte	Sphfalx17G012800.3.p	NLR	UNDETERMINED	(a/b)(NBARC)(LRR)	ONL
Sphagnum	fallax		Moss	Bryophyte	Sphfalx17G013100.1.p	NLR	UNDETERMINED	(NBARC)	N
Sphagnum	fallax		Moss	Bryophyte	Sphfalx17G021100.1.p	NLR	UNDETERMINED	(a/b)(NBARC)(ARM)	ONO
Sphagnum	fallax		Moss	Bryophyte	Sphfalx17G041300.1.p	NLR	CC-NLR or CCR-NLR or CCG10-NLR	(a/b)(NBARC)(LRR)	ONL
Sphagnum	fallax		Moss	Bryophyte	Sphfalx17G041400.1.p	NLR	CC-NLR or CCR-NLR or CCG10-NLR	(NBARC)	N
Sphagnum	fallax		Moss	Bryophyte	Sphfalx17G041500.1.p	NLR	CC-NLR or CCR-NLR or CCG10-NLR	(a/b)(NBARC)(LRR)	ONL
Sphagnum	fallax		Moss	Bryophyte	Sphfalx17G041600.1.p	NLR	CC-NLR or CCR-NLR or CCG10-NLR	(NBARC)	N
Sphagnum	fallax		Moss	Bryophyte	Sphfalx17G052100.1.p	NLR	UNDETERMINED	(a/b)(NBARC)(LRR)	ONL
Sphagnum	fallax		Moss	Bryophyte	Sphfalx17G052100.2.p	NLR	UNDETERMINED	(a/b)(NBARC)(LRR)	ONL
Sphagnum	fallax		Moss	Bryophyte	Sphfalx17G052100.3.p	NLR	UNDETERMINED	(a/b)(NBARC)(LRR)	ONL
Sphagnum	fallax		Moss	Bryophyte	Sphfalx17G052500.1.p	NLR	UNDETERMINED	(a/b)(NBARC)(LRR)	ONL
Sphagnum	fallax		Moss	Bryophyte	Sphfalx17G052500.2.p	NLR	UNDETERMINED	(a/b)(NBARC)	ON
Sphagnum	fallax		Moss	Bryophyte	Sphfalx17G052500.3.p	NLR	UNDETERMINED	(a/b)(NBARC)	ON
Sphagnum	fallax		Moss	Bryophyte	Sphfalx17G052500.4.p	NLR	UNDETERMINED	(a/b)(NBARC)(LRR)	ONL
Sphagnum	fallax		Moss	Bryophyte	Sphfalx17G052500.5.p	NLR	UNDETERMINED	(NBARC)(LRR)	NL
Sphagnum	fallax		Moss	Bryophyte	Sphfalx17G052500.6.p	NLR	UNDETERMINED	(NBARC)(LRR)	NL
Sphagnum	fallax		Moss	Bryophyte	Sphfalx17G056600.1.p	NLR	UNDETERMINED	(NBARC)(LRR)	NL
Sphagnum	fallax		Moss	Bryophyte	Sphfalx17G056700.1.p	NLR	UNDETERMINED	(a/b)(NBARC)(LRR)	ONL
Sphagnum	fallax		Moss	Bryophyte	Sphfalx17G056700.2.p	NLR	UNDETERMINED	(a/b)(NBARC)(LRR)	ONL
Sphagnum	fallax		Moss	Bryophyte	Sphfalx17G099800.1.p	NLR	CC-NLR or CCR-NLR or CCG10-NLR	(a/b)(NBARC)(LRR)	ONL
Sphagnum	fallax		Moss	Bryophyte	Sphfalx17G099800.2.p	NLR	CC-NLR or CCR-NLR or CCG10-NLR	(a/b)(NBARC)(LRR)	ONL
Sphagnum	fallax		Moss	Bryophyte	Sphfalx17G099800.3.p	NLR	CC-NLR or CCR-NLR or CCG10-NLR	(a/b)(NBARC)(LRR)	ONL
Sphagnum	fallax		Moss	Bryophyte	Sphfalx17G099800.4.p	NLR	CC-NLR or CCR-NLR or CCG10-NLR	(a/b)(NBARC)(LRR)	ONL
Sphagnum	fallax		Moss	Bryophyte	Sphfalx17G099800.5.p	NLR	CC-NLR or CCR-NLR or CCG10-NLR	(a/b)(NBARC)(LRR)	ONL
Sphagnum	fallax		Moss	Bryophyte	Sphfalx17G099800.6.p	NLR	CC-NLR or CCR-NLR or CCG10-NLR	(a/b)(NBARC)(LRR)	ONL
Sphagnum	fallax		Moss	Bryophyte	Sphfalx17G103800.1.p	NLR	CC-NLR or CCR-NLR or CCG10-NLR	(a/b)(NBARC)(LRR)	ONL
Sphagnum	fallax		Moss	Bryophyte	Sphfalx17G106500.1.p	NLR	CC-NLR or CCR-NLR or CCG10-NLR	(NBARC)(LRR)(NBARC)	NLN
Sphagnum	fallax		Moss	Bryophyte	Sphfalx17G107100.1.p	NLR	CC-NLR or CCR-NLR or CCG10-NLR	(NBARC)(LRR)	NL
Sphagnum	fallax		Moss	Bryophyte	Sphfalx17G107600.1.p	NLR	CC-NLR or CCR-NLR or CCG10-NLR	(a/b)(NBARC)(LRR)	ONL
Sphagnum	fallax		Moss	Bryophyte	Sphfalx17G107600.2.p	NLR	CC-NLR or CCR-NLR or CCG10-NLR	(a/b)(NBARC)(LRR)	ONL
Sphagnum	fallax		Moss	Bryophyte	Sphfalx17G107600.3.p	NLR	CC-NLR or CCR-NLR or CCG10-NLR	(a/b)(NBARC)(LRR)	ONL
Sphagnum	fallax		Moss	Bryophyte	Sphfalx17G107600.4.p	NLR	CC-NLR or CCR-NLR or CCG10-NLR	(NBARC)(LRR)	NL
Sphagnum	fallax		Moss	Bryophyte	Sphfalx17G107800.1.p	NLR	CC-NLR or CCR-NLR or CCG10-NLR	(a/b)(NBARC)(LRR)	ONL
Sphagnum	fallax		Moss	Bryophyte	Sphfalx17G107800.2.p	NLR	CC-NLR or CCR-NLR or CCG10-NLR	(a/b)(NBARC)(LRR)	ONL
Sphagnum	fallax		Moss	Bryophyte	Sphfalx17G107800.3.p	NLR	CC-NLR or CCR-NLR or CCG10-NLR	(a/b)(NBARC)(LRR)	ONL
Sphagnum	fallax		Moss	Bryophyte	Sphfalx17G108300.1.p	NLR	UNDETERMINED	(NBARC)	N
Sphagnum	fallax		Moss	Bryophyte	Sphfalx17G108800.1.p	NLR	UNDETERMINED	(NBARC)	N
Sphagnum	fallax		Moss	Bryophyte	Sphfalx17G109600.1.p	NLR	CC-NLR or CCR-NLR or CCG10-NLR	(NBARC)(LRR)	NL
Sphagnum	fallax		Moss	Bryophyte	Sphfalx17G110300.1.p	NLR	CC-NLR or CCR-NLR or CCG10-NLR	(NBARC)	N
Sphagnum	fallax		Moss	Bryophyte	Sphfalx17G110700.1.p	NLR	CC-NLR or CCR-NLR or CCG10-NLR	(NBARC)(LRR)	NL
Sphagnum	fallax		Moss	Bryophyte	Sphfalx18G019800.1.p	NLR	TIR-NLR	(TIR)(NBARC)(LRR)(OTHER)	TNLO
Sphagnum	fallax		Moss	Bryophyte	Sphfalx18G019800.2.p	NLR	TIR-NLR	(TIR)(NBARC)(LRR)	TNL
Sphagnum	fallax		Moss	Bryophyte	Sphfalx18G020000.1.p	TX	TX	(TIR)(LRR)	TL
Sphagnum	fallax		Moss	Bryophyte	Sphfalx18G020000.2.p	TX	TX	(TIR)(LRR)	TL
Sphagnum	fallax		Moss	Bryophyte	Sphfalx18G020000.3.p	TX	TX	(TIR)(LRR)	TL
Sphagnum	fallax		Moss	Bryophyte	Sphfalx18G020200.1.p	NLR	TIR-NLR	(TIR)(NBARC)(LRR)(OTHER)	TNLO
Sphagnum	fallax		Moss	Bryophyte	Sphfalx18G020200.2.p	NLR	TIR-NLR	(TIR)(NBARC)(LRR)	TNL
Sphagnum	fallax		Moss	Bryophyte	Sphfalx18G020400.1.p	NLR	TIR-NLR	(TIR)(NBARC)(LRR)(OTHER)	TNLO
Sphagnum	fallax		Moss	Bryophyte	Sphfalx18G020400.2.p	NLR	TIR-NLR	(TIR)(NBARC)(LRR)	TNL
Sphagnum	fallax		Moss	Bryophyte	Sphfalx18G020600.1.p	NLR	TIR-NLR	(TIR)(NBARC)(LRR)(LRR)	TNL
Sphagnum	fallax		Moss	Bryophyte	Sphfalx18G022200.1.p	TX	TX	(TIR)(TIR)(PKin)	TTO
Sphagnum	fallax		Moss	Bryophyte	Sphfalx18G022200.2.p	TX	TX	(TIR)(PKin)	TO
Sphagnum	fallax		Moss	Bryophyte	Sphfalx18G068600.1.p	NLR	TIR-NLR	(TIR)(NBARC)(LRR)	TNL
Sphagnum	fallax		Moss	Bryophyte	Sphfalx18G068600.2.p	NLR	TIR-NLR	(TIR)(NBARC)(LRR)	TNL
Sphagnum	fallax		Moss	Bryophyte	Sphfalx18G069400.1.p	NLR	UNDETERMINED	(OTHER)(NBARC)	ON
Sphagnum	fallax		Moss	Bryophyte	Sphfalx18G069400.2.p	NLR	UNDETERMINED	(a/b)(NBARC)	ON
Sphagnum	fallax		Moss	Bryophyte	Sphfalx18G084000.1.p	NLR	UNDETERMINED	(OTHER)(NBARC)(LRR)	ONL
Sphagnum	fallax		Moss	Bryophyte	Sphfalx18G084400.1.p	NLR	UNDETERMINED	(OTHER)(NBARC)(LRR)	ONL
Sphagnum	fallax		Moss	Bryophyte	Sphfalx18G084400.2.p	NLR	UNDETERMINED	(OTHER)(NBARC)(LRR)	ONL
Sphagnum	fallax		Moss	Bryophyte	Sphfalx18G096300.1.p	NLR	UNDETERMINED	(NBARC)(LRR)	NL
Sphagnum	fallax		Moss	Bryophyte	Sphfalx19G011000.1.p	NLR	UNDETERMINED	(NBARC)(PKin)	NO
Sphagnum	fallax		Moss	Bryophyte	Sphfalx19G011000.2.p	NLR	UNDETERMINED	(NBARC)(PKin)	NO
Sphagnum	fallax		Moss	Bryophyte	Sphfalx19G059100.1.p	NLR	UNDETERMINED	(a/b)(NBARC)(LRR)	ONL
Sphagnum	fallax		Moss	Bryophyte	Sphfalx19G059100.2.p	NLR	UNDETERMINED	(a/b)(NBARC)(LRR)	ONL
Sphagnum	fallax		Moss	Bryophyte	Sphfalx19G061500.1.p	NLR	UNDETERMINED	(NBARC)	N
Sphagnum	fallax		Moss	Bryophyte	Sphfalx19G089400.1.p	NLR	UNDETERMINED	(NBARC)(LRR)	NL
Sphagnum	fallax		Moss	Bryophyte	Sphfalx19G089500.1.p	TX	TX	(TIR)	T
Sphagnum	fallax		Moss	Bryophyte	Sphfalx19G089600.1.p	NLR	TIR-NLR	(TIR)(NBARC)(LRR)	TNL
Sphagnum	fallax		Moss	Bryophyte	Sphfalx19G089600.2.p	NLR	TIR-NLR	(TIR)(NBARC)(LRR)	TNL
Sphagnum	fallax		Moss	Bryophyte	Sphfalx19G092300.1.p	NLR	UNDETERMINED	(NBARC)(LRR)	NL
Sphagnum	fallax		Moss	Bryophyte	Sphfalx19G092300.2.p	NLR	UNDETERMINED	(NBARC)(LRR)	NL
Sphagnum	fallax		Moss	Bryophyte	Sphfalx19G092300.3.p	NLR	UNDETERMINED	(NBARC)(LRR)	NL
Sphagnum	fallax		Moss	Bryophyte	Sphfalx19G092300.4.p	NLR	UNDETERMINED	(NBARC)(LRR)	NL
Sphagnum	fallax		Moss	Bryophyte	Sphfalx19G094000.1.p	NLR	UNDETERMINED	(NBARC)	N
Sphagnum	fallax		Moss	Bryophyte	Sphfalx19G096100.1.p	NLR	UNDETERMINED	(OTHER)(NBARC)	ON
Sphagnum	fallax		Moss	Bryophyte	Sphfalx19G096500.1.p	NLR	CC-NLR or CCR-NLR or CCG10-NLR	(NBARC)(LRR)(OTHER)	NLO
Sphagnum	fallax		Moss	Bryophyte	Sphfalx19G097400.1.p	NLR	UNDETERMINED	(a/b)(NBARC)	ON
Sphagnum	magellanicum		Moss	Bryophyte	Sphmag01G020800.1.p	NLR	UNDETERMINED	(PKin)(NBARC)(LRR)	ONL
Sphagnum	magellanicum		Moss	Bryophyte	Sphmag01G044400.1.p	NLR	UNDETERMINED	(PKin)(NBARC)(LRR)	ONL
Sphagnum	magellanicum		Moss	Bryophyte	Sphmag01G044400.2.p	NLR	UNDETERMINED	(NBARC)(LRR)	NL
Sphagnum	magellanicum		Moss	Bryophyte	Sphmag01G044400.3.p	NLR	UNDETERMINED	(NBARC)(LRR)	NL
Sphagnum	magellanicum		Moss	Bryophyte	Sphmag01G044400.4.p	NLR	UNDETERMINED	(PKin)(NBARC)(LRR)	ONL
Sphagnum	magellanicum		Moss	Bryophyte	Sphmag01G046300.1.p	NLR	TIR-NLR	(TIR)(NBARC)(LRR)	TNL
Sphagnum	magellanicum		Moss	Bryophyte	Sphmag01G070000.1.p	NLR	UNDETERMINED	(NBARC)	N
Sphagnum	magellanicum		Moss	Bryophyte	Sphmag02G003200.1.p	NLR	UNDETERMINED	(NBARC)(LRR)	NL
Sphagnum	magellanicum		Moss	Bryophyte	Sphmag02G040700.1.p	NLR	UNDETERMINED	(NBARC)	N
Sphagnum	magellanicum		Moss	Bryophyte	Sphmag02G041700.1.p	NLR	UNDETERMINED	(NBARC)	N
Sphagnum	magellanicum		Moss	Bryophyte	Sphmag02G079000.1.p	NLR	UNDETERMINED	(NBARC)(LRR)	NL
Sphagnum	magellanicum		Moss	Bryophyte	Sphmag02G149700.1.p	NLR	UNDETERMINED	(a/b)(NBARC)	ON
Sphagnum	magellanicum		Moss	Bryophyte	Sphmag02G149900.1.p	NLR	UNDETERMINED	(a/b)(NBARC)	ON
Sphagnum	magellanicum		Moss	Bryophyte	Sphmag02G150200.1.p	NLR	UNDETERMINED	(a/b)(NBARC)	ON
Sphagnum	magellanicum		Moss	Bryophyte	Sphmag02G151600.1.p	NLR	UNDETERMINED	(a/b)(NBARC)(ARM)	ONO
Sphagnum	magellanicum		Moss	Bryophyte	Sphmag02G151600.2.p	NLR	UNDETERMINED	(a/b)(NBARC)(ARM)	ONO
Sphagnum	magellanicum		Moss	Bryophyte	Sphmag02G151700.1.p	NLR	UNDETERMINED	(a/b)(NBARC)	ON
Sphagnum	magellanicum		Moss	Bryophyte	Sphmag02G151800.1.p	NLR	UNDETERMINED	(a/b)(NBARC)(ARM)	ONO
Sphagnum	magellanicum		Moss	Bryophyte	Sphmag02G151900.1.p	NLR	UNDETERMINED	(a/b)(NBARC)	ON
Sphagnum	magellanicum		Moss	Bryophyte	Sphmag02G152000.1.p	NLR	UNDETERMINED	(a/b)(NBARC)	ON
Sphagnum	magellanicum		Moss	Bryophyte	Sphmag02G161100.1.p	NLR	TIR-NLR	(TIR)(NBARC)(LRR)	TNL
Sphagnum	magellanicum		Moss	Bryophyte	Sphmag02G161100.2.p	NLR	UNDETERMINED	(NBARC)(LRR)	NL
Sphagnum	magellanicum		Moss	Bryophyte	Sphmag03G021000.1.p	NLR	UNDETERMINED	(NBARC)(LRR)	NL
Sphagnum	magellanicum		Moss	Bryophyte	Sphmag03G037500.1.p	NLR	UNDETERMINED	(a/b)(NBARC)	ON
Sphagnum	magellanicum		Moss	Bryophyte	Sphmag03G066900.1.p	NLR	UNDETERMINED	(NBARC)(LRR)	NL
Sphagnum	magellanicum		Moss	Bryophyte	Sphmag03G066900.2.p	NLR	UNDETERMINED	(NBARC)(LRR)	NL
Sphagnum	magellanicum		Moss	Bryophyte	Sphmag03G066900.3.p	NLR	UNDETERMINED	(NBARC)(LRR)	NL
Sphagnum	magellanicum		Moss	Bryophyte	Sphmag03G081300.1.p	NLR	UNDETERMINED	(a/b)(NBARC)(LRR)	ONL
Sphagnum	magellanicum		Moss	Bryophyte	Sphmag03G081300.2.p	NLR	UNDETERMINED	(a/b)(NBARC)(LRR)	ONL
Sphagnum	magellanicum		Moss	Bryophyte	Sphmag03G084800.1.p	NLR	UNDETERMINED	(a/b)(NBARC)(LRR)	ONL
Sphagnum	magellanicum		Moss	Bryophyte	Sphmag03G084900.1.p	NLR	UNDETERMINED	(a/b)(NBARC)(LRR)	ONL
Sphagnum	magellanicum		Moss	Bryophyte	Sphmag03G084900.2.p	NLR	UNDETERMINED	(NBARC)(LRR)	NL
Sphagnum	magellanicum		Moss	Bryophyte	Sphmag03G104200.1.p	degenerate NLR	TN (OTHER)	(TIR)(PLOOP)	TP
Sphagnum	magellanicum		Moss	Bryophyte	Sphmag03G104200.2.p	degenerate NLR	UNDETERMINED	(TIR)(PLOOP)	TP
Sphagnum	magellanicum		Moss	Bryophyte	Sphmag03G124500.1.p	NLR	UNDETERMINED	(NBARC)(LRR)	NL
Sphagnum	magellanicum		Moss	Bryophyte	Sphmag03G139500.1.p	NLR	CC-NLR or CCR-NLR or CCG10-NLR	(a/b)(NBARC)(LRR)	ONL
Sphagnum	magellanicum		Moss	Bryophyte	Sphmag03G139600.1.p	NLR	CC-NLR or CCR-NLR or CCG10-NLR	(NBARC)(LRR)	NL
Sphagnum	magellanicum		Moss	Bryophyte	Sphmag03G139800.1.p	NLR	CC-NLR or CCR-NLR or CCG10-NLR	(NBARC)(LRR)	NL
Sphagnum	magellanicum		Moss	Bryophyte	Sphmag03G139800.2.p	NLR	CC-NLR or CCR-NLR or CCG10-NLR	(NBARC)(LRR)	NL
Sphagnum	magellanicum		Moss	Bryophyte	Sphmag03G140000.1.p	NLR	CC-NLR or CCR-NLR or CCG10-NLR	(a/b)(NBARC)(LRR)	ONL
Sphagnum	magellanicum		Moss	Bryophyte	Sphmag03G140000.2.p	NLR	CC-NLR or CCR-NLR or CCG10-NLR	(a/b)(NBARC)(LRR)	ONL
Sphagnum	magellanicum		Moss	Bryophyte	Sphmag03G140000.3.p	NLR	CC-NLR or CCR-NLR or CCG10-NLR	(a/b)(NBARC)(LRR)	ONL
Sphagnum	magellanicum		Moss	Bryophyte	Sphmag03G140000.4.p	NLR	CC-NLR or CCR-NLR or CCG10-NLR	(a/b)(NBARC)(LRR)	ONL
Sphagnum	magellanicum		Moss	Bryophyte	Sphmag03G140000.5.p	NLR	CC-NLR or CCR-NLR or CCG10-NLR	(a/b)(NBARC)(LRR)	ONL
Sphagnum	magellanicum		Moss	Bryophyte	Sphmag03G140000.6.p	NLR	CC-NLR or CCR-NLR or CCG10-NLR	(a/b)(NBARC)(LRR)	ONL
Sphagnum	magellanicum		Moss	Bryophyte	Sphmag03G140100.1.p	NLR	CC-NLR or CCR-NLR or CCG10-NLR	(NBARC)(LRR)	NL
Sphagnum	magellanicum		Moss	Bryophyte	Sphmag03G140100.2.p	NLR	CC-NLR or CCR-NLR or CCG10-NLR	(NBARC)	N
Sphagnum	magellanicum		Moss	Bryophyte	Sphmag03G140100.3.p	NLR	CC-NLR or CCR-NLR or CCG10-NLR	(NBARC)(LRR)	NL
Sphagnum	magellanicum		Moss	Bryophyte	Sphmag03G140200.1.p	NLR	CC-NLR or CCR-NLR or CCG10-NLR	(a/b)(NBARC)(LRR)	ONL
Sphagnum	magellanicum		Moss	Bryophyte	Sphmag03G140200.2.p	NLR	CC-NLR or CCR-NLR or CCG10-NLR	(NBARC)(LRR)	NL
Sphagnum	magellanicum		Moss	Bryophyte	Sphmag03G140500.1.p	NLR	UNDETERMINED	(NBARC)(LRR)	NL
Sphagnum	magellanicum		Moss	Bryophyte	Sphmag03G140600.1.p	NLR	CC-NLR or CCR-NLR or CCG10-NLR	(a/b)(NBARC)(LRR)	ONL
Sphagnum	magellanicum		Moss	Bryophyte	Sphmag03G140600.2.p	NLR	CC-NLR or CCR-NLR or CCG10-NLR	(a/b)(NBARC)(LRR)	ONL
Sphagnum	magellanicum		Moss	Bryophyte	Sphmag03G140800.1.p	NLR	CC-NLR or CCR-NLR or CCG10-NLR	(a/b)(NBARC)(LRR)	ONL
Sphagnum	magellanicum		Moss	Bryophyte	Sphmag03G140800.2.p	NLR	CC-NLR or CCR-NLR or CCG10-NLR	(a/b)(NBARC)(LRR)	ONL
Sphagnum	magellanicum		Moss	Bryophyte	Sphmag03G140900.1.p	NLR	CC-NLR or CCR-NLR or CCG10-NLR	(a/b)(NBARC)(LRR)	ONL
Sphagnum	magellanicum		Moss	Bryophyte	Sphmag03G140900.2.p	NLR	CC-NLR or CCR-NLR or CCG10-NLR	(a/b)(NBARC)(LRR)	ONL
Sphagnum	magellanicum		Moss	Bryophyte	Sphmag03G140900.3.p	NLR	CC-NLR or CCR-NLR or CCG10-NLR	(a/b)(NBARC)(LRR)	ONL
Sphagnum	magellanicum		Moss	Bryophyte	Sphmag03G140900.4.p	NLR	CC-NLR or CCR-NLR or CCG10-NLR	(a/b)(NBARC)(LRR)	ONL
Sphagnum	magellanicum		Moss	Bryophyte	Sphmag03G142100.1.p	NLR	TIR-NLR	(TIR)(NBARC)	TN
Sphagnum	magellanicum		Moss	Bryophyte	Sphmag04G015800.1.p	NLR	CC-NLR or CCR-NLR or CCG10-NLR	(NBARC)(LRR)	NL
Sphagnum	magellanicum		Moss	Bryophyte	Sphmag04G048400.1.p	NLR	UNDETERMINED	(NBARC)(TPR)	NO
Sphagnum	magellanicum		Moss	Bryophyte	Sphmag04G048400.2.p	NLR	UNDETERMINED	(NBARC)(TPR)	NO
Sphagnum	magellanicum		Moss	Bryophyte	Sphmag04G048400.3.p	NLR	UNDETERMINED	(NBARC)(TPR)	NO
Sphagnum	magellanicum		Moss	Bryophyte	Sphmag04G048400.4.p	NLR	UNDETERMINED	(NBARC)(TPR)	NO
Sphagnum	magellanicum		Moss	Bryophyte	Sphmag04G048400.5.p	NLR	UNDETERMINED	(NBARC)(TPR)	NO
Sphagnum	magellanicum		Moss	Bryophyte	Sphmag04G098300.1.p	NLR	UNDETERMINED	(NBARC)(TPR)	NO
Sphagnum	magellanicum		Moss	Bryophyte	Sphmag04G098300.2.p	NLR	UNDETERMINED	(NBARC)(TPR)	NO
Sphagnum	magellanicum		Moss	Bryophyte	Sphmag04G098300.3.p	NLR	UNDETERMINED	(NBARC)(TPR)	NO
Sphagnum	magellanicum		Moss	Bryophyte	Sphmag04G098300.4.p	NLR	UNDETERMINED	(NBARC)(TPR)	NO
Sphagnum	magellanicum		Moss	Bryophyte	Sphmag04G118000.1.p	NLR	TIR-NLR	(TIR)(NBARC)(LRR)	TNL
Sphagnum	magellanicum		Moss	Bryophyte	Sphmag04G118000.2.p	NLR	TIR-NLR	(TIR)(NBARC)(LRR)	TNL
Sphagnum	magellanicum		Moss	Bryophyte	Sphmag04G134300.1.p	NLR	CC-NLR or CCR-NLR or CCG10-NLR	(NBARC)	N
Sphagnum	magellanicum		Moss	Bryophyte	Sphmag04G134400.1.p	NLR	CC-NLR or CCR-NLR or CCG10-NLR	(a/b)(NBARC)(LRR)	ONL
Sphagnum	magellanicum		Moss	Bryophyte	Sphmag04G148500.1.p	NLR	UNDETERMINED	(NBARC)(TPR)	NO
Sphagnum	magellanicum		Moss	Bryophyte	Sphmag04G148500.2.p	NLR	UNDETERMINED	(NBARC)(TPR)	NO
Sphagnum	magellanicum		Moss	Bryophyte	Sphmag04G148500.3.p	NLR	UNDETERMINED	(NBARC)(TPR)	NO
Sphagnum	magellanicum		Moss	Bryophyte	Sphmag04G148600.1.p	NLR	UNDETERMINED	(NBARC)(TPR)	NO
Sphagnum	magellanicum		Moss	Bryophyte	Sphmag04G148600.2.p	NLR	UNDETERMINED	(NBARC)(TPR)	NO
Sphagnum	magellanicum		Moss	Bryophyte	Sphmag05G044000.1.p	NLR	TIR-NLR	(TIR)(NBARC)	TN
Sphagnum	magellanicum		Moss	Bryophyte	Sphmag05G044200.1.p	NLR	TIR-NLR	(TIR)(NBARC)(LRR)(OTHER)	TNLO
Sphagnum	magellanicum		Moss	Bryophyte	Sphmag05G044400.1.p	NLR	TIR-NLR	(TIR)(NBARC)(LRR)	TNL
Sphagnum	magellanicum		Moss	Bryophyte	Sphmag05G049300.1.p	NLR	UNDETERMINED	(NBARC)	N
Sphagnum	magellanicum		Moss	Bryophyte	Sphmag05G103400.1.p	NLR	UNDETERMINED	(NBARC)(LRR)	NL
Sphagnum	magellanicum		Moss	Bryophyte	Sphmag05G103400.2.p	NLR	UNDETERMINED	(NBARC)(LRR)	NL
Sphagnum	magellanicum		Moss	Bryophyte	Sphmag05G103400.3.p	NLR	UNDETERMINED	(NBARC)(LRR)	NL
Sphagnum	magellanicum		Moss	Bryophyte	Sphmag05G103900.1.p	NLR	UNDETERMINED	(NBARC)	N
Sphagnum	magellanicum		Moss	Bryophyte	Sphmag05G110300.1.p	NLR	UNDETERMINED	(NBARC)(LRR)	NL
Sphagnum	magellanicum		Moss	Bryophyte	Sphmag05G110300.2.p	NLR	UNDETERMINED	(NBARC)(LRR)	NL
Sphagnum	magellanicum		Moss	Bryophyte	Sphmag05G110300.3.p	NLR	UNDETERMINED	(NBARC)(LRR)	NL
Sphagnum	magellanicum		Moss	Bryophyte	Sphmag05G123000.1.p	NLR	UNDETERMINED	(NBARC)	N
Sphagnum	magellanicum		Moss	Bryophyte	Sphmag05G150500.1.p	NLR	UNDETERMINED	(a/b)(NBARC)(ARM)	ONO
Sphagnum	magellanicum		Moss	Bryophyte	Sphmag05G150500.2.p	NLR	UNDETERMINED	(a/b)(NBARC)(ARM)	ONO
Sphagnum	magellanicum		Moss	Bryophyte	Sphmag06G004400.1.p	NLR	UNDETERMINED	(NBARC)	N
Sphagnum	magellanicum		Moss	Bryophyte	Sphmag06G008700.1.p	NLR	UNDETERMINED	(NBARC)(LRR)	NL
Sphagnum	magellanicum		Moss	Bryophyte	Sphmag06G027600.1.p	NLR	UNDETERMINED	(OTHER)(PKin)(NBARC)	ON
Sphagnum	magellanicum		Moss	Bryophyte	Sphmag06G027700.1.p	NLR	UNDETERMINED	(NBARC)(LRR)(LRR)	NL
Sphagnum	magellanicum		Moss	Bryophyte	Sphmag06G027800.1.p	NLR	TIR-NLR	(TIR)(NBARC)(LRR)(LRR)(OTHER)	TNLO
Sphagnum	magellanicum		Moss	Bryophyte	Sphmag06G027900.1.p	NLR	UNDETERMINED	(NBARC)(LRR)	NL
Sphagnum	magellanicum		Moss	Bryophyte	Sphmag06G028000.1.p	NLR	UNDETERMINED	(NBARC)(LRR)	NL
Sphagnum	magellanicum		Moss	Bryophyte	Sphmag06G028100.1.p	NLR	UNDETERMINED	(NBARC)(LRR)(OTHER)	NLO
Sphagnum	magellanicum		Moss	Bryophyte	Sphmag06G028100.3.p	NLR	UNDETERMINED	(NBARC)(LRR)(LRR)(OTHER)	NLO
Sphagnum	magellanicum		Moss	Bryophyte	Sphmag06G028300.1.p	NLR	UNDETERMINED	(NBARC)(LRR)	NL
Sphagnum	magellanicum		Moss	Bryophyte	Sphmag06G028400.1.p	NLR	UNDETERMINED	(NBARC)(LRR)	NL
Sphagnum	magellanicum		Moss	Bryophyte	Sphmag06G028400.2.p	NLR	UNDETERMINED	(NBARC)(LRR)	NL
Sphagnum	magellanicum		Moss	Bryophyte	Sphmag06G028400.3.p	NLR	UNDETERMINED	(NBARC)(LRR)	NL
Sphagnum	magellanicum		Moss	Bryophyte	Sphmag06G033200.1.p	MLKL	MLKL	(MLKL)	M
Sphagnum	magellanicum		Moss	Bryophyte	Sphmag06G033400.1.p	MLKL	MLKL	(MLKL)(PKin)	MO
Sphagnum	magellanicum		Moss	Bryophyte	Sphmag06G033400.2.p	MLKL	MLKL	(MLKL)(PKin)	MO
Sphagnum	magellanicum		Moss	Bryophyte	Sphmag06G049400.1.p	NLR	UNDETERMINED	(NBARC)(LRR)	NL
Sphagnum	magellanicum		Moss	Bryophyte	Sphmag06G050000.1.p	NLR	UNDETERMINED	(NBARC)(LRR)	NL
Sphagnum	magellanicum		Moss	Bryophyte	Sphmag06G051700.1.p	NLR	UNDETERMINED	(a/b)(NBARC)(LRR)(LRR)	ONL
Sphagnum	magellanicum		Moss	Bryophyte	Sphmag06G136200.1.p	NLR	TIR-NLR	(TIR)(NBARC)(LRR)(OTHER)	TNLO
Sphagnum	magellanicum		Moss	Bryophyte	Sphmag07G031900.1.p	NLR	UNDETERMINED	(NBARC)	N
Sphagnum	magellanicum		Moss	Bryophyte	Sphmag07G033900.1.p	NLR	UNDETERMINED	(a/b)(NBARC)	ON
Sphagnum	magellanicum		Moss	Bryophyte	Sphmag07G042200.1.p	NLR	UNDETERMINED	(a/b)(NBARC)	ON
Sphagnum	magellanicum		Moss	Bryophyte	Sphmag07G053600.1.p	NLR	CC-NLR or CCR-NLR or CCG10-NLR	(NBARC)(LRR)	NL
Sphagnum	magellanicum		Moss	Bryophyte	Sphmag07G053600.2.p	NLR	CC-NLR or CCR-NLR or CCG10-NLR	(NBARC)(LRR)	NL
Sphagnum	magellanicum		Moss	Bryophyte	Sphmag07G129200.1.p	NLR	CC-NLR or CCR-NLR or CCG10-NLR	(NBARC)(LRR)	NL
Sphagnum	magellanicum		Moss	Bryophyte	Sphmag07G129300.1.p	NLR	UNDETERMINED	(NBARC)	N
Sphagnum	magellanicum		Moss	Bryophyte	Sphmag08G047400.1.p	NLR	UNDETERMINED	(NBARC)	N
Sphagnum	magellanicum		Moss	Bryophyte	Sphmag08G062000.1.p	NLR	UNDETERMINED	(NBARC)(LRR)	NL
Sphagnum	magellanicum		Moss	Bryophyte	Sphmag08G071400.1.p	NLR	UNDETERMINED	(NBARC)(LRR)	NL
Sphagnum	magellanicum		Moss	Bryophyte	Sphmag09G002600.1.p	NLR	UNDETERMINED	(NBARC)	N
Sphagnum	magellanicum		Moss	Bryophyte	Sphmag09G002700.1.p	TX	TX	(TIR)	T
Sphagnum	magellanicum		Moss	Bryophyte	Sphmag09G006300.1.p	NLR	UNDETERMINED	(OTHER)(NBARC)	ON
Sphagnum	magellanicum		Moss	Bryophyte	Sphmag09G013600.1.p	NLR	CC-NLR or CCR-NLR or CCG10-NLR	(a/b)(NBARC)(LRR)	ONL
Sphagnum	magellanicum		Moss	Bryophyte	Sphmag09G013700.1.p	NLR	CC-NLR or CCR-NLR or CCG10-NLR	(a/b)(NBARC)(LRR)	ONL
Sphagnum	magellanicum		Moss	Bryophyte	Sphmag09G013700.2.p	NLR	CC-NLR or CCR-NLR or CCG10-NLR	(a/b)(NBARC)(LRR)	ONL
Sphagnum	magellanicum		Moss	Bryophyte	Sphmag09G013800.1.p	NLR	CC-NLR or CCR-NLR or CCG10-NLR	(a/b)(NBARC)(LRR)	ONL
Sphagnum	magellanicum		Moss	Bryophyte	Sphmag09G013800.2.p	NLR	CC-NLR or CCR-NLR or CCG10-NLR	(a/b)(NBARC)(LRR)	ONL
Sphagnum	magellanicum		Moss	Bryophyte	Sphmag09G013800.3.p	NLR	CC-NLR or CCR-NLR or CCG10-NLR	(a/b)(NBARC)(LRR)	ONL
Sphagnum	magellanicum		Moss	Bryophyte	Sphmag09G050400.1.p	NLR	TIR-NLR	(TIR)(NBARC)(LRR)(OTHER)	TNLO
Sphagnum	magellanicum		Moss	Bryophyte	Sphmag09G091400.1.p	NLR	UNDETERMINED	(NBARC)	N
Sphagnum	magellanicum		Moss	Bryophyte	Sphmag09G110500.1.p	NLR	TIR-NLR	(TIR)(NBARC)(LRR)	TNL
Sphagnum	magellanicum		Moss	Bryophyte	Sphmag09G110500.2.p	NLR	TIR-NLR	(TIR)(NBARC)	TN
Sphagnum	magellanicum		Moss	Bryophyte	Sphmag10G013800.1.p	NLR	CCR-NLR	(CblN)(NBARC)	ON
Sphagnum	magellanicum		Moss	Bryophyte	Sphmag10G017600.1.p	NLR	CC-NLR or CCR-NLR or CCG10-NLR	(NBARC)(LRR)	NL
Sphagnum	magellanicum		Moss	Bryophyte	Sphmag10G018700.1.p	NLR	CC-NLR or CCR-NLR or CCG10-NLR	(NBARC)(LRR)	NL
Sphagnum	magellanicum		Moss	Bryophyte	Sphmag10G018900.1.p	NLR	CC-NLR or CCR-NLR or CCG10-NLR	(NBARC)(LRR)	NL
Sphagnum	magellanicum		Moss	Bryophyte	Sphmag10G019000.1.p	NLR	CC-NLR or CCR-NLR or CCG10-NLR	(NBARC)(LRR)	NL
Sphagnum	magellanicum		Moss	Bryophyte	Sphmag10G019000.2.p	NLR	CC-NLR or CCR-NLR or CCG10-NLR	(NBARC)(LRR)	NL
Sphagnum	magellanicum		Moss	Bryophyte	Sphmag10G019000.3.p	NLR	CC-NLR or CCR-NLR or CCG10-NLR	(NBARC)(LRR)	NL
Sphagnum	magellanicum		Moss	Bryophyte	Sphmag10G019100.1.p	NLR	CC-NLR or CCR-NLR or CCG10-NLR	(NBARC)(LRR)	NL
Sphagnum	magellanicum		Moss	Bryophyte	Sphmag10G019200.1.p	NLR	CC-NLR or CCR-NLR or CCG10-NLR	(NBARC)(LRR)	NL
Sphagnum	magellanicum		Moss	Bryophyte	Sphmag10G020000.1.p	NLR	CC-NLR or CCR-NLR or CCG10-NLR	(NBARC)(LRR)	NL
Sphagnum	magellanicum		Moss	Bryophyte	Sphmag10G020000.2.p	NLR	CC-NLR or CCR-NLR or CCG10-NLR	(NBARC)(LRR)	NL
Sphagnum	magellanicum		Moss	Bryophyte	Sphmag10G020000.3.p	NLR	CC-NLR or CCR-NLR or CCG10-NLR	(NBARC)(LRR)	NL
Sphagnum	magellanicum		Moss	Bryophyte	Sphmag10G037900.1.p	NLR	TIR-NLR	(TIR)(NBARC)	TN
Sphagnum	magellanicum		Moss	Bryophyte	Sphmag10G051100.1.p	NLR	CC-NLR or CCR-NLR or CCG10-NLR	(NBARC)(LRR)	NL
Sphagnum	magellanicum		Moss	Bryophyte	Sphmag10G053600.1.p	NLR	CC-NLR or CCR-NLR or CCG10-NLR	(NBARC)(LRR)	NL
Sphagnum	magellanicum		Moss	Bryophyte	Sphmag10G053800.1.p	NLR	CC-NLR or CCR-NLR or CCG10-NLR	(NBARC)(LRR)	NL
Sphagnum	magellanicum		Moss	Bryophyte	Sphmag10G053800.2.p	NLR	CC-NLR or CCR-NLR or CCG10-NLR	(NBARC)(LRR)	NL
Sphagnum	magellanicum		Moss	Bryophyte	Sphmag10G074800.1.p	NLR	CC-NLR or CCR-NLR or CCG10-NLR	(a/b)(NBARC)(LRR)	ONL
Sphagnum	magellanicum		Moss	Bryophyte	Sphmag10G074800.10.p	NLR	CC-NLR or CCR-NLR or CCG10-NLR	(a/b)(NBARC)(LRR)	ONL
Sphagnum	magellanicum		Moss	Bryophyte	Sphmag10G074800.11.p	NLR	CC-NLR or CCR-NLR or CCG10-NLR	(a/b)(NBARC)(LRR)	ONL
Sphagnum	magellanicum		Moss	Bryophyte	Sphmag10G074800.12.p	NLR	CC-NLR or CCR-NLR or CCG10-NLR	(a/b)(NBARC)(LRR)	ONL
Sphagnum	magellanicum		Moss	Bryophyte	Sphmag10G074800.2.p	NLR	CC-NLR or CCR-NLR or CCG10-NLR	(a/b)(NBARC)(LRR)	ONL
Sphagnum	magellanicum		Moss	Bryophyte	Sphmag10G074800.3.p	NLR	CC-NLR or CCR-NLR or CCG10-NLR	(a/b)(NBARC)(LRR)	ONL
Sphagnum	magellanicum		Moss	Bryophyte	Sphmag10G074800.4.p	NLR	CC-NLR or CCR-NLR or CCG10-NLR	(a/b)(NBARC)(LRR)	ONL
Sphagnum	magellanicum		Moss	Bryophyte	Sphmag10G074800.5.p	NLR	CC-NLR or CCR-NLR or CCG10-NLR	(a/b)(NBARC)(LRR)	ONL
Sphagnum	magellanicum		Moss	Bryophyte	Sphmag10G074800.6.p	NLR	CC-NLR or CCR-NLR or CCG10-NLR	(a/b)(NBARC)(LRR)	ONL
Sphagnum	magellanicum		Moss	Bryophyte	Sphmag10G074800.7.p	NLR	CC-NLR or CCR-NLR or CCG10-NLR	(a/b)(NBARC)(LRR)	ONL
Sphagnum	magellanicum		Moss	Bryophyte	Sphmag10G074800.8.p	NLR	CC-NLR or CCR-NLR or CCG10-NLR	(a/b)(NBARC)(LRR)	ONL
Sphagnum	magellanicum		Moss	Bryophyte	Sphmag10G074800.9.p	NLR	CC-NLR or CCR-NLR or CCG10-NLR	(a/b)(NBARC)(LRR)	ONL
Sphagnum	magellanicum		Moss	Bryophyte	Sphmag11G009500.1.p	NLR	CC-NLR or CCR-NLR or CCG10-NLR	(NBARC)(LRR)	NL
Sphagnum	magellanicum		Moss	Bryophyte	Sphmag11G074000.1.p	NLR	UNDETERMINED	(a/b)(NBARC)	ON
Sphagnum	magellanicum		Moss	Bryophyte	Sphmag11G083800.1.p	NLR	UNDETERMINED	(NBARC)	N
Sphagnum	magellanicum		Moss	Bryophyte	Sphmag12G054800.1.p	NLR	UNDETERMINED	(a/b)(NBARC)	ON
Sphagnum	magellanicum		Moss	Bryophyte	Sphmag12G054800.2.p	NLR	UNDETERMINED	(NBARC)	N
Sphagnum	magellanicum		Moss	Bryophyte	Sphmag12G054800.3.p	NLR	UNDETERMINED	(NBARC)	N
Sphagnum	magellanicum		Moss	Bryophyte	Sphmag12G054900.1.p	NLR	UNDETERMINED	(a/b)(NBARC)	ON
Sphagnum	magellanicum		Moss	Bryophyte	Sphmag12G054900.2.p	NLR	UNDETERMINED	(a/b)(NBARC)	ON
Sphagnum	magellanicum		Moss	Bryophyte	Sphmag12G054900.3.p	NLR	UNDETERMINED	(a/b)(NBARC)	ON
Sphagnum	magellanicum		Moss	Bryophyte	Sphmag12G054900.4.p	NLR	UNDETERMINED	(a/b)(NBARC)	ON
Sphagnum	magellanicum		Moss	Bryophyte	Sphmag12G055000.1.p	NLR	UNDETERMINED	(NBARC)	N
Sphagnum	magellanicum		Moss	Bryophyte	Sphmag12G055100.1.p	NLR	UNDETERMINED	(a/b)(NBARC)	ON
Sphagnum	magellanicum		Moss	Bryophyte	Sphmag12G055100.2.p	NLR	UNDETERMINED	(a/b)(NBARC)	ON
Sphagnum	magellanicum		Moss	Bryophyte	Sphmag12G055100.3.p	NLR	UNDETERMINED	(a/b)(NBARC)	ON
Sphagnum	magellanicum		Moss	Bryophyte	Sphmag12G064400.1.p	NLR	UNDETERMINED	(NBARC)	N
Sphagnum	magellanicum		Moss	Bryophyte	Sphmag12G096000.1.p	NLR	UNDETERMINED	(a/b)(NBARC)(LRR)	ONL
Sphagnum	magellanicum		Moss	Bryophyte	Sphmag12G096000.2.p	NLR	UNDETERMINED	(NBARC)(LRR)	NL
Sphagnum	magellanicum		Moss	Bryophyte	Sphmag12G096000.3.p	NLR	UNDETERMINED	(NBARC)(LRR)	NL
Sphagnum	magellanicum		Moss	Bryophyte	Sphmag12G096300.1.p	NLR	UNDETERMINED	(a/b)(NBARC)(LRR)	ONL
Sphagnum	magellanicum		Moss	Bryophyte	Sphmag12G113700.1.p	TX	TX	(TIR)(PKin)	TO
Sphagnum	magellanicum		Moss	Bryophyte	Sphmag12G114200.1.p	NLR	TIR-NLR	(TIR)(NBARC)(LRR)(OTHER)	TNLO
Sphagnum	magellanicum		Moss	Bryophyte	Sphmag12G114500.1.p	NLR	TIR-NLR	(TIR)(NBARC)(LRR)(LRR)	TNL
Sphagnum	magellanicum		Moss	Bryophyte	Sphmag12G118400.1.p	NLR	UNDETERMINED	(NBARC)	N
Sphagnum	magellanicum		Moss	Bryophyte	Sphmag13G001400.1.p	NLR	TIR-NLR	(TIR)(NBARC)(LRR)	TNL
Sphagnum	magellanicum		Moss	Bryophyte	Sphmag13G012600.1.p	NLR	TIR-NLR	(TIR)(NBARC)	TN
Sphagnum	magellanicum		Moss	Bryophyte	Sphmag13G013200.1.p	NLR	TIR-NLR	(OTHER)(TIR)(NBARC)(LRR)	OTNL
Sphagnum	magellanicum		Moss	Bryophyte	Sphmag13G019900.1.p	degenerate NLR	UNDETERMINED	(PLOOP)(LRR)	PL
Sphagnum	magellanicum		Moss	Bryophyte	Sphmag13G075700.1.p	NLR	CC-NLR or CCR-NLR or CCG10-NLR	(a/b)(NBARC)(LRR)	ONL
Sphagnum	magellanicum		Moss	Bryophyte	Sphmag13G075700.2.p	NLR	CC-NLR or CCR-NLR or CCG10-NLR	(a/b)(NBARC)(LRR)	ONL
Sphagnum	magellanicum		Moss	Bryophyte	Sphmag13G076300.1.p	NLR	CC-NLR or CCR-NLR or CCG10-NLR	(a/b)(NBARC)(LRR)	ONL
Sphagnum	magellanicum		Moss	Bryophyte	Sphmag13G076300.2.p	NLR	CC-NLR or CCR-NLR or CCG10-NLR	(a/b)(NBARC)(LRR)	ONL
Sphagnum	magellanicum		Moss	Bryophyte	Sphmag13G076300.3.p	NLR	CC-NLR or CCR-NLR or CCG10-NLR	(NBARC)(LRR)	NL
Sphagnum	magellanicum		Moss	Bryophyte	Sphmag13G076300.4.p	NLR	CC-NLR or CCR-NLR or CCG10-NLR	(a/b)(NBARC)(LRR)	ONL
Sphagnum	magellanicum		Moss	Bryophyte	Sphmag13G076300.5.p	NLR	CC-NLR or CCR-NLR or CCG10-NLR	(a/b)(NBARC)(LRR)	ONL
Sphagnum	magellanicum		Moss	Bryophyte	Sphmag13G076300.6.p	NLR	CC-NLR or CCR-NLR or CCG10-NLR	(a/b)(NBARC)(LRR)	ONL
Sphagnum	magellanicum		Moss	Bryophyte	Sphmag13G076300.7.p	NLR	CC-NLR or CCR-NLR or CCG10-NLR	(a/b)(NBARC)(LRR)	ONL
Sphagnum	magellanicum		Moss	Bryophyte	Sphmag13G076300.8.p	NLR	CC-NLR or CCR-NLR or CCG10-NLR	(a/b)(NBARC)(LRR)	ONL
Sphagnum	magellanicum		Moss	Bryophyte	Sphmag13G076300.9.p	NLR	CC-NLR or CCR-NLR or CCG10-NLR	(a/b)(NBARC)(LRR)	ONL
Sphagnum	magellanicum		Moss	Bryophyte	Sphmag13G076600.1.p	NLR	CC-NLR or CCR-NLR or CCG10-NLR	(a/b)(NBARC)(LRR)	ONL
Sphagnum	magellanicum		Moss	Bryophyte	Sphmag13G076600.2.p	NLR	CC-NLR or CCR-NLR or CCG10-NLR	(a/b)(NBARC)(LRR)	ONL
Sphagnum	magellanicum		Moss	Bryophyte	Sphmag13G076600.3.p	NLR	CC-NLR or CCR-NLR or CCG10-NLR	(a/b)(NBARC)(LRR)	ONL
Sphagnum	magellanicum		Moss	Bryophyte	Sphmag13G076600.4.p	NLR	CC-NLR or CCR-NLR or CCG10-NLR	(a/b)(NBARC)(LRR)	ONL
Sphagnum	magellanicum		Moss	Bryophyte	Sphmag13G076600.5.p	NLR	CC-NLR or CCR-NLR or CCG10-NLR	(NBARC)(LRR)	NL
Sphagnum	magellanicum		Moss	Bryophyte	Sphmag13G076900.1.p	NLR	CC-NLR or CCR-NLR or CCG10-NLR	(NBARC)	N
Sphagnum	magellanicum		Moss	Bryophyte	Sphmag13G092300.1.p	NLR	CCR-NLR	(RPW8)(NBARC)(LRR)	RNL
Sphagnum	magellanicum		Moss	Bryophyte	Sphmag13G092300.2.p	NLR	CCR-NLR	(RPW8)(NBARC)(LRR)	RNL
Sphagnum	magellanicum		Moss	Bryophyte	Sphmag13G092300.3.p	NLR	CCR-NLR	(RPW8)(NBARC)(LRR)	RNL
Sphagnum	magellanicum		Moss	Bryophyte	Sphmag13G092300.4.p	NLR	CCR-NLR	(RPW8)(NBARC)	RN
Sphagnum	magellanicum		Moss	Bryophyte	Sphmag13G092300.5.p	NLR	CCR-NLR	(RPW8)(NBARC)	RN
Sphagnum	magellanicum		Moss	Bryophyte	Sphmag13G097700.1.p	NLR	TIR-NLR	(TIR)(NBARC)(LRR)	TNL
Sphagnum	magellanicum		Moss	Bryophyte	Sphmag14G042000.1.p	TX	TX	(TIR)	T
Sphagnum	magellanicum		Moss	Bryophyte	Sphmag14G049700.1.p	NLR	UNDETERMINED	(NBARC)	N
Sphagnum	magellanicum		Moss	Bryophyte	Sphmag14G109900.1.p	NLR	UNDETERMINED	(NBARC)(LRR)	NL
Sphagnum	magellanicum		Moss	Bryophyte	Sphmag16G030000.1.p	NLR	UNDETERMINED	(a/b)(NBARC)	ON
Sphagnum	magellanicum		Moss	Bryophyte	Sphmag16G030000.2.p	NLR	UNDETERMINED	(NBARC)	N
Sphagnum	magellanicum		Moss	Bryophyte	Sphmag17G073400.1.p	NLR	CC-NLR or CCR-NLR or CCG10-NLR	(NBARC)	N
Sphagnum	magellanicum		Moss	Bryophyte	Sphmag17G076700.1.p	NLR	UNDETERMINED	(a/b)(NBARC)	ON
Sphagnum	magellanicum		Moss	Bryophyte	Sphmag17G090100.1.p	NLR	UNDETERMINED	(NBARC)	N
Sphagnum	magellanicum		Moss	Bryophyte	Sphmag17G104200.1.p	NLR	CC-NLR or CCR-NLR or CCG10-NLR	(a/b)(NBARC)(LRR)	ONL
Sphagnum	magellanicum		Moss	Bryophyte	Sphmag17G108300.1.p	NLR	UNDETERMINED	(NBARC)	N
Sphagnum	magellanicum		Moss	Bryophyte	Sphmag17G108400.1.p	NLR	CC-NLR or CCR-NLR or CCG10-NLR	(NBARC)(LRR)	NL
Sphagnum	magellanicum		Moss	Bryophyte	Sphmag17G108700.1.p	NLR	CC-NLR or CCR-NLR or CCG10-NLR	(a/b)(NBARC)(LRR)	ONL
Sphagnum	magellanicum		Moss	Bryophyte	Sphmag17G108700.2.p	NLR	CC-NLR or CCR-NLR or CCG10-NLR	(a/b)(NBARC)(LRR)	ONL
Sphagnum	magellanicum		Moss	Bryophyte	Sphmag17G108700.3.p	NLR	CC-NLR or CCR-NLR or CCG10-NLR	(a/b)(NBARC)(LRR)	ONL
Sphagnum	magellanicum		Moss	Bryophyte	Sphmag17G108700.4.p	NLR	CC-NLR or CCR-NLR or CCG10-NLR	(a/b)(NBARC)(LRR)	ONL
Sphagnum	magellanicum		Moss	Bryophyte	Sphmag17G108700.5.p	NLR	CC-NLR or CCR-NLR or CCG10-NLR	(a/b)(NBARC)(LRR)	ONL
Sphagnum	magellanicum		Moss	Bryophyte	Sphmag17G108700.6.p	NLR	CC-NLR or CCR-NLR or CCG10-NLR	(a/b)(NBARC)(LRR)	ONL
Sphagnum	magellanicum		Moss	Bryophyte	Sphmag17G108800.1.p	NLR	CC-NLR or CCR-NLR or CCG10-NLR	(NBARC)(LRR)	NL
Sphagnum	magellanicum		Moss	Bryophyte	Sphmag17G108900.1.p	NLR	CC-NLR or CCR-NLR or CCG10-NLR	(NBARC)(LRR)	NL
Sphagnum	magellanicum		Moss	Bryophyte	Sphmag17G109000.1.p	NLR	UNDETERMINED	(NBARC)	N
Sphagnum	magellanicum		Moss	Bryophyte	Sphmag18G075900.1.p	NLR	TIR-NLR	(TIR)(NBARC)(LRR)(LRR)(PKin)	TNLO
Sphagnum	magellanicum		Moss	Bryophyte	Sphmag18G075900.2.p	NLR	TIR-NLR	(TIR)(NBARC)(LRR)	TNL
Sphagnum	magellanicum		Moss	Bryophyte	Sphmag18G078500.1.p	NLR	TIR-NLR	(TIR)(NBARC)	TN
Sphagnum	magellanicum		Moss	Bryophyte	Sphmag18G078800.1.p	NLR	TIR-NLR	(TIR)(NBARC)	TN
Sphagnum	magellanicum		Moss	Bryophyte	Sphmag18G078900.1.p	TX	TX	(TIR)	T
Sphagnum	magellanicum		Moss	Bryophyte	Sphmag18G079000.1.p	NLR	UNDETERMINED	(NBARC)	N
Sphagnum	magellanicum		Moss	Bryophyte	Sphmag18G079900.1.p	NLR	TIR-NLR	(TIR)(NBARC)(LRR)	TNL
Sphagnum	magellanicum		Moss	Bryophyte	Sphmag18G081800.1.p	NLR	TIR-NLR	(TIR)(NBARC)	TN
Sphagnum	magellanicum		Moss	Bryophyte	Sphmag18G098900.1.p	NLR	UNDETERMINED	(OTHER)(NBARC)	ON
Sphagnum	magellanicum		Moss	Bryophyte	Sphmag19G000600.1.p	HET	HET	(HET)	(H)
Sphagnum	magellanicum		Moss	Bryophyte	Sphmag19G000900.1.p	HET	HET	(HET)	(H)
Sphagnum	magellanicum		Moss	Bryophyte	Sphmag19G013000.1.p	NLR	UNDETERMINED	(NBARC)(PKin)	NO
Sphagnum	magellanicum		Moss	Bryophyte	Sphmag19G013000.2.p	NLR	UNDETERMINED	(NBARC)(PKin)	NO
Sphagnum	magellanicum		Moss	Bryophyte	Sphmag19G095200.1.p	NLR	UNDETERMINED	(a/b)(NBARC)(LRR)	ONL
Entodon	seductrix		Moss	Bryophyte	jg10283.t1	NLR	UNDETERMINED	(NBARC)(LRR)	NL
Entodon	seductrix		Moss	Bryophyte	jg10294.t1	NLR	UNDETERMINED	(NBARC)	N
Entodon	seductrix		Moss	Bryophyte	jg10300.t1	NLR	TIR-NLR	(TIR)(NBARC)	TN
Entodon	seductrix		Moss	Bryophyte	jg11131.t1	NLR	TIR-NLR	(TIR)(NBARC)(LRR)	TNL
Entodon	seductrix		Moss	Bryophyte	jg136.t1	HET	HET	(HET)	(H)
Entodon	seductrix		Moss	Bryophyte	jg14490.t1	TX	TX	(TIR)	T
[truncated: 5,778 more rows]

## Sheet: 4. NLR domains
Genus	Species	Subtype	Classification	Lineage	seqname	type	description	start	end	Domain	Status	Subclass (putative)	Simple	sequence
Anthoceros	agrestis	Bonn	Hornwort	Bryophyte	AagrBONN_evm.model.Sc2ySwM_117.4053.1	REGION	NBARC	204	483	(NBARC)(LRR)	NLR	UNDETERMINED	NL	ALLTRHPIPDLPALDGPEAIGIDAQIDEVLEFVENINSDGSGSGSGGGGGGVSYLVTFCGVQGVGKSRLMFEVQKRFPAKSTIDTFYTMDFTLASDPISRLYLQQGLVEHLQGTGTATALRSTGSGKATIKRCLAFLKTKNQRVLFSFDNVGKPDDLTSILPLNLCEELPAGSCILVSLANNKPILRAITQVFPLGKTCKHKHHLVPPLKDEDAKELFCLHAGSLRPGDKLQRVADEIVARCEGLPLLLKAVGQVDRADWQAVLDALTKAEDVALVPQLI
Anthoceros	agrestis	Bonn	Hornwort	Bryophyte	AagrBONN_evm.model.Sc2ySwM_117.4053.1	REGION	LRR	658	1016	(NBARC)(LRR)	NLR	UNDETERMINED	NL	RLASLVELDHPEAVTPERIQGVKYLVLHNSKLKLGSSRLLADLKFLYWSVGSDDTGPSNASFTFPFQQGPDVLPQLKMLIISGNLDVHGFTMPSELPRFILTNCSATRELPEAMFSSRKLEELHLRDCPRLASLHLPQKNNHLQTLCLERCHALKSLPTAIAGLEALRTLELLSCDGLEELEAEGIGRLENLRALSVIGCNRLAALPHDIKNVSTLKSLNLSFCLNLREVMQIGDGFGELEELDLTGCSSIRKLPPEIKMLKSLTRLKLNACSNLVSLPDEIGELRNLQDLEMGFCIRVCNLPAGLTNLASLRRLMLTECSRLEALPEGLHALIKLEYLNLLGCSALDQSQSAKVIHRL
Anthoceros	agrestis	Bonn	Hornwort	Bryophyte	AagrBONN_evm.model.Sc2ySwM_117.4053.2	REGION	NBARC	171	450	(NBARC)(LRR)	NLR	UNDETERMINED	NL	ALLTRHPIPDLPALDGPEAIGIDAQIDEVLEFVENINSDGSGSGSGGGGGGVSYLVTFCGVQGVGKSRLMFEVQKRFPAKSTIDTFYTMDFTLASDPISRLYLQQGLVEHLQGTGTATALRSTGSGKATIKRCLAFLKTKNQRVLFSFDNVGKPDDLTSILPLNLCEELPAGSCILVSLANNKPILRAITQVFPLGKTCKHKHHLVPPLKDEDAKELFCLHAGSLRPGDKLQRVADEIVARCEGLPLLLKAVGQVDRADWQAVLDALTKAEDVALVPQLI
Anthoceros	agrestis	Bonn	Hornwort	Bryophyte	AagrBONN_evm.model.Sc2ySwM_117.4053.2	REGION	LRR	625	984	(NBARC)(LRR)	NLR	UNDETERMINED	NL	RLASLVELDHPEAVTPERIQGVKYLVLHNSKLKLGSSRLLADLKFLYWSVGSDDTGPSNASFTFPFQQGPDVLPQLKMLIISGNLDVHGFTMPSELPRFILTNCSATRELPEAMFSSRKLEELHLRDCPRLASLHLPQKNNHLQTLCLERCHALKSLPTAIAGLEALRTLELLSCDGLEELEAEGIGRLENLRALSVIGCNRLAALPHDIKNVSTLKSLNLSFCLNLREVMQIGDGFGELEELDLTGCSSIRKLPPEIKMLKSLTRLKLNACSNLVSLPDEIGELRNLQDLEMGFCIRVCNLPAGLTNLASLRRLMLTECSRLEALPEGLHALIKLEYLNLLGCSALDQSQSAKVIHRLR
Anthoceros	agrestis	Bonn	Hornwort	Bryophyte	AagrBONN_evm.model.Sc2ySwM_117.854.1	REGION	NBARC	40	255	(NBARC)(OTHER)	NLR	UNDETERMINED	NO	GFDYPGGVHFITFGEEYGTTCSQTELDEKVCVELKHILKFVGGEMGRRSGDTSMPHSYKVNEIKDVLRTVLSSLRCLIVLDDVWHPRIWEDFWFEGHPGNLLITTRLRGPLSQNSKLFKISPEDYMDVERLDEKILAGKISGDSTNFQVPARMILAKCHGCPLAINVMGNAVRDKTQPREWQNAAQEFAFYAEQRQSLDGYASTMFHGVKSSIAAC
Anthoceros	agrestis	Bonn	Hornwort	Bryophyte	AagrBONN_evm.model.Sc2ySwM_117.854.1	DOMAIN	OTHER	412	686	(NBARC)(OTHER)	NLR	UNDETERMINED	NO	EELSTLKKPVLAATLRSWGLAKVIQTQKGDGLVDLEEANRLQPEHPITLRNLGIAHFTLRKYNDAVEYLRAARSLNPHDSLTLSFLGTAMMGKSDWQGAKLELKDDLPSPTSLSLSSRGLLRWNLGLVESALEDFEQCPNQNPFILSLRGAVKMESGDLVGAKADLRKALTSLHGEDAAFTLCILGLTRLYAGDYGGAKEDLDRAVSAQPESAFCLSVRGEVNRMLKEYEAAATDLEKARQSSPDRFTIECLMNVRWMQGMFDETIKKTRRLVSE
Anthoceros	agrestis	Bonn	Hornwort	Bryophyte	AagrBONN_evm.model.Sc2ySwM_117.854.2	REGION	NBARC	13	75	(NBARC)(OTHER)	NLR	UNDETERMINED	NO	FHPWVCSFYLQVPARMILAKCHGCPLAINVMGNAVRDKTQPREWQNAAQEFAFYAEQRQSLDG
Anthoceros	agrestis	Bonn	Hornwort	Bryophyte	AagrBONN_evm.model.Sc2ySwM_117.854.2	DOMAIN	OTHER	248	500	(NBARC)(OTHER)	NLR	UNDETERMINED	NO	EELSTLKKPVLAATLRSWGLAKVIQTQKGDGLVDLEEANRLQPEHPITLRNLGIAHFTLRKYNDAVEYLRAARSLNPHDSLTLSFLGTAMMGKSDWQGAKLELKDDLPSPTSLSLSSRGLLRWNLGLVESALEDFEQCPNQNPFILSLRGAVKMESGDLVGAKADLRKALTSLHGEDAAFTLCILGLTRLYAGDYGGAKEDLDRAVSAQPESAFCLSVRGEVNRMLKEYEAAATDLEKARQSSPDRFTIECVE
Anthoceros	agrestis	Bonn	Hornwort	Bryophyte	AagrBONN_evm.model.Sc2ySwM_117.854.3	REGION	NBARC	40	255	(NBARC)(TPR)	NLR	UNDETERMINED	NO	GFDYPGGVHFITFGEEYGTTCSQTELDEKVCVELKHILKFVGGEMGRRSGDTSMPHSYKVNEIKDVLRTVLSSLRCLIVLDDVWHPRIWEDFWFEGHPGNLLITTRLRGPLSQNSKLFKISPEDYMDVERLDEKILAGKISGDSTNFQVPARMILAKCHGCPLAINVMGNAVRDKTQPREWQNAAQEFAFYAEQRQSLDGYASTMFHGVKSSIAAC
Anthoceros	agrestis	Bonn	Hornwort	Bryophyte	AagrBONN_evm.model.Sc2ySwM_117.854.3	DOMAIN	TPR	407	651	(NBARC)(TPR)	NLR	UNDETERMINED	NO	PNLTDEELSTLKKPVLAATLRSWGLAKVIQTQKGDGLVDLEEANRLQPEHPITLRNLGIAHFTLRKYNDAVEYLRAARSLNPHDSLTLSFLGTAMMGKSDWQGAKLELKDDLPSPTSLSLSSRGLLRWNLGLVESALEDFEQCPNQNPFILSLRGAVKMESGDLVGAKADLRKALTSLHGEDAAFTLCILGLTRLYAGDYGGAKEDLDRAVSAQPESAFCLRYASEQYSKMKHGTLEREAIEDHY
Anthoceros	agrestis	Bonn	Hornwort	Bryophyte	AagrBONN_evm.model.Sc2ySwM_117.854.4	REGION	NBARC	145	421	(NBARC)(TPR)	NLR	UNDETERMINED	NO	FDIQQRSLEKNRPPNYRQVSRLHDELLQYLREESSKIVIIAGMFGMGKSALALELASTLRASFDYPGGVHFITFGEEYGTTCSQTELDEKVCVELKHILKFVGGEMGRRSGDTSMPHSYKVNEIKDVLRTVLSSLRCLIVLDDVWHPRIWEDFWFEGHPGNLLITTRLRGPLSQNSKLFKISPEDYMDVERLDEKILAGKISGDSTNFQVPARMILAKCHGCPLAINVMGNAVRDKTQPREWQNAAQEFAFYAEQRQSLDGYASTMFHGVKSSIAAC
Anthoceros	agrestis	Bonn	Hornwort	Bryophyte	AagrBONN_evm.model.Sc2ySwM_117.854.4	DOMAIN	TPR	574	849	(NBARC)(TPR)	NLR	UNDETERMINED	NO	NLTDEELSTLKKPVLAATLRSWGLAKVIQTQKGDGLVDLEEANRLQPEHPITLRNLGIAHFTLRKYNDAVEYLRAARSLNPHDSLTLSFLGTAMMGKSDWQGAKLELKDDLPSPTSLSLSSRGLLRWNLGLVESALEDFEQCPNQNPFILSLRGAVKMESGDLVGAKADLRKALTSLHGEDAAFTLCILGLTRLYAGDYGGAKEDLDRAVSAQPESAFCLSVRGEVNRMLKEYEAAATDLEKARQSSPDRFTIECLMNVRWMQGMFDETIKLAGLL
Anthoceros	agrestis	Bonn	Hornwort	Bryophyte	AagrBONN_evm.model.Sc2ySwM_228.1754.1	REGION	NBARC	206	491	(NBARC)(LRR)	NLR	UNDETERMINED	NL	AISTPDLGPVISVGIDQHVNHIVDFLQQEGICIVGIHGQGGLGKTTLLHEVITSVEKSEKRLFAFIEVGKNPDDVYLRKLQASLLQQLGGGRKEFSNTSKGRNALLDQFVNLKMGSKQARIAIDNVFEVKHVVELLPPNLGKILPPRSSVLITSRSSAVVSKLDQICKTTVHPYFHLSYKLPCLSPQQSRDLFLFHASKRTDMPTKSVEALLEFIVPQCEGLPLALKVIGSLFSDEANLAEEQWVAIGKKMKQAEELLLPEDQIFGKLQVSYDRLSPEMKETFLDI
Anthoceros	agrestis	Bonn	Hornwort	Bryophyte	AagrBONN_evm.model.Sc2ySwM_228.1754.1	REGION	LRR	546	969	(NBARC)(LRR)	NLR	UNDETERMINED	NL	KMELVGMHDLLSDIGSSLSQQTRVRSEDASQLPEILGDKNMELKRIEGISLLNCHDPLQGRFVDKMEGLRVLILHDTAVRGYRVESLNELEFIYWGWSRPVQDMKFPFQLGRCRKLDMVMIRCNKIDLSLRFPPQLKDLTLMGCVNMERLPEPITQLSALRELHLTGWSRLQELPSTLGNLAALKRFHMEDCGTIRSLPKTISQLQALEEMDLSGCLNLKTLPAEIGSLEALQKLNLNRCKSFVRLPPEIGSLQNLSRLYLGHCNISVVCPEIGGLSALEELSLTACARIEKLPKEIGSLTTLQRLSLSSCKSLKSLPKEIKGLTSLQRLSLVSCSVLATLPEELCELTSLQYLDLDYCEQLLKLPRGIENLGSLLRLSLSYCSKLAELPTEITFLPSL…
Anthoceros	agrestis	Bonn	Hornwort	Bryophyte	AagrBONN_evm.model.Sc2ySwM_228.4244.1	REGION	NBARC	366	598	(NBARC)(LRR)(LRR)	NLR	UNDETERMINED	NL	EQIPTSHTSHLFLEDVEKVKGKLLSRDGPVWVVIIGKDGFGKTSLAGNACRSPDVMDRFLGGVFWVSLGRFPDLTALQSRLLEDITGCRETFASVADGLAALSKQLAERLPCVLVMDDVWEAEHLKGFAVYDNTARGKCLVTTQHINVLDWTSKEEVVLLPRGEQEAADLFSCVFTSCVSPPSASPLTSEAGFVEEYVKLCDGVPLILHAFGSSFSGERDKHKLDKLRKMVET
Anthoceros	agrestis	Bonn	Hornwort	Bryophyte	AagrBONN_evm.model.Sc2ySwM_228.4244.1	REGION	LRR	952	1169	(NBARC)(LRR)(LRR)	NLR	UNDETERMINED	NL	SSLTPRLFSPASQENRFPIGWVDDSISMVTKKLSIDRCNISHLPDSLNFPCLRVALLGNNGLLKEIPSPTFNSMGNLEVLEFKGCSALRALPKAICFLQSLKLFDLSDCTCLQVIPTSISKLTSLVHFRLARCVSLTSLPQSMCSLTRLESLDISGCSKLRCLPANIGSLRSLKYLCLKGCTALQSIPRSITQLNSLVSVDFTECRSLVYTPPYLNRL
Anthoceros	agrestis	Bonn	Hornwort	Bryophyte	AagrBONN_evm.model.Sc2ySwM_228.4244.1	REGION	LRR	1170	1429	(NBARC)(LRR)(LRR)	NLR	UNDETERMINED	NL	VASFQGVPPMVVPPGIWKMTNLETLHLSSIMRLTFVPSTVAQLAHVRQLDLSGCRSLEYLPQELGSLTSLEELDLSSTALRKLPPAIGNLANLLHLYLRDCPRLLSLPPTIASLPKLQVLELSHCWDLIVIPASFGESDSFRELGELNISGCGFKSLPPFSPGACQKLRKLNLSACFNLASLPSGLGGLQLLEVLNLDGCRTLSSLRDIGSAGVSSLAHLSLRNCTALTSLPAAELSQLKTLKYLDVSGCPANPIPEVIL
Anthoceros	agrestis	Bonn	Hornwort	Bryophyte	AagrBONN_evm.model.Sc2ySwM_344.1520.1	REGION	NBARC	205	469	(NBARC)(LRR)	NLR	UNDETERMINED	NL	TRLPISDLPDLQGPPAVGIDEQIDEVLEFLGQTNSDQGVSCVVCFRGVKGVGKSRLMFEVQNRFPAKSTIDRFYTMNFAGASDPQSLLYLQQGLVEHLQGTGTAAALRSIDSGRTTIRRCLAFLKTKKKRVLFAFDNVGKAEHLTSILPLDLAEKLPAGSCILVSLANNDQILRAIKQVFPRSRTCQHKTHWVTPLKEEDAKKLFSLHAISLPKDESVVDKVVARCEGLPLLLKAVGQEERADWQAVLDALTRAEDVAQVSDELT
Anthoceros	agrestis	Bonn	Hornwort	Bryophyte	AagrBONN_evm.model.Sc2ySwM_344.1520.1	REGION	LRR	621	979	(NBARC)(LRR)	NLR	UNDETERMINED	NL	LDHPEAVTLDRIQGVKYLVVHNSSLDGTSSRHLADLKFLYWSVSRVGASTSFTFPFQGLDVLPELKLLIISGNLDVQQFTIPSELPRLILISCGVAQELPEAIFVSRKLEELRLRDCRNLARLRLPHRNNHLQTLCLERCPALKTLPKAISGLRALQTLELLSCDGLEELEAAGVGSLTNLRALSVIGCNNLTALPDDLKNVSTLESLNLSFCSKLGELPQLGDGLGKLEELDLTGCSSIRKLSPDIKMLKSLSRLSLVACSNLVSLPDQIGELRNLQDLEMGFCIRVRNLPASLINLASLRRLALTSCSRLEELPEGLDALSSLEYLNLLGCRDLDVSKHAEVIQKLRNNKAVVHVEP
Anthoceros	agrestis	Bonn	Hornwort	Bryophyte	AagrBONN_evm.model.Sc2ySwM_344.1520.2	REGION	NBARC	13	209	(NBARC)(LRR)	NLR	UNDETERMINED	NL	TIDRFYTMNFAGASDPQSLLYLQQGLVEHLQGTGTAAALRSIDSGRTTIRRCLAFLKTKKKRVLFAFDNVGKAEHLTSILPLDLAEKLPAGSCILVSLANNDQILRAIKQVFPRSRTCQHKTHWVTPLKEEDAKKLFSLHAISLPKDESVVDKVVARCEGLPLLLKAVGQEERADWQAVLDALTRAEDVAQVSDELT
Anthoceros	agrestis	Bonn	Hornwort	Bryophyte	AagrBONN_evm.model.Sc2ySwM_344.1520.2	REGION	LRR	357	718	(NBARC)(LRR)	NLR	UNDETERMINED	NL	SLVELDHPEAVTLDRIQGVKYLVVHNSSLDGTSSRHLADLKFLYWSVSRVGASTSFTFPFQGLDVLPELKLLIISGNLDVQQFTIPSELPRLILISCGVAQELPEAIFVSRKLEELRLRDCRNLARLRLPHRNNHLQTLCLERCPALKTLPKAISGLRALQTLELLSCDGLEELEAAGVGSLTNLRALSVIGCNNLTALPDDLKNVSTLESLNLSFCSKLGELPQLGDGLGKLEELDLTGCSSIRKLSPDIKMLKSLSRLSLVACSNLVSLPDQIGELRNLQDLEMGFCIRVRNLPASLINLASLRRLALTSCSRLEELPEGLDALSSLEYLNLLGCRDLDVSKHAEVIQKLRNNKAVVHVE
Anthoceros	agrestis	Bonn	Hornwort	Bryophyte	AagrBONN_evm.model.Sc2ySwM_344.3868.1	REGION	NBARC	252	612	(NBARC)(LRR)	NLR	CC-NLR or CCR-NLR or CCG10-NLR	NL	ETGRNSFASGQDLEPEPDFVFGTDDAMNRLLGFLLSGENGSQWVGIWGKGGIGKTLLAQRVKNNPRVHNYFTGMTFWLTVGREPSVERLQVKLCEKIGIQVAVATKEDYKKNLRNALRGRKFLLVLDDVWEDDGRPILEWMDVVSREELGSRILVTTRNLDVLERVHAADEATIRMQRLNDLDSWKLFCQHAFGGADKRAGSKSFQSLVKEVVSECKGLPLALKVVARALASQKSEEQWQRALSKLREAEILNQDHELLLYQRVQLSYDALIPIDPRLQKCFLYFAAFPEDEVVKVEYLVDLWAGEGLLQPNEYNDLMPDAYFLVGVLIGRSLIDLSYQSNRYMRMQWCQIHDVLRDFALY
Anthoceros	agrestis	Bonn	Hornwort	Bryophyte	AagrBONN_evm.model.Sc2ySwM_344.3868.1	REGION	LRR	653	1115	(NBARC)(LRR)	NLR	CC-NLR or CCR-NLR or CCG10-NLR	NL	SSKKLVLAATRISLVDNSLKALPSRLRAPSLKVLLLRKNKPLKAIPPSFLEGFPELKVLDLSRTNLETLPSSIGDLVNLCHLDLSANTSLRKLPSSLKKLRNLKFLSVQGCSGLEPLSFEVSYLKSLRSLNTAGCRGFWEEKVTGPVLRRTRSKIKLPLIPRQRIASLDSLCSLSRLADLRIESARHESLPARISSLDNLQVLKVSFESLISLPDDLETSIVHQLQILDVSFCRALVSLPPWMPSLTQLVTLDLRRCSGLTSLPDLHKLPRLQRLYLNDCKGISELPSKFACEGAFPALQELWMEDCNRLEEFPPIGKGAFEMLLQLKLSGCSSLRRLPTSLSSLPNLGHLDLSRCTGITSLDDCIPDASLVFDSCKTDAVEDCPGMSQIPGTVDDDSW…
Anthoceros	agrestis	Bonn	Hornwort	Bryophyte	AagrBONN_evm.model.Sc2ySwM_344.3868.2	REGION	NBARC	145	505	(NBARC)(LRR)	NLR	CC-NLR or CCR-NLR or CCG10-NLR	NL	ETGRNSFASGQDLEPEPDFVFGTDDAMNRLLGFLLSGENGSQWVGIWGKGGIGKTLLAQRVKNNPRVHNYFTGMTFWLTVGREPSVERLQVKLCEKIGIQVAVATKEDYKKNLRNALRGRKFLLVLDDVWEDDGRPILEWMDVVSREELGSRILVTTRNLDVLERVHAADEATIRMQRLNDLDSWKLFCQHAFGGADKRAGSKSFQSLVKEVVSECKGLPLALKVVARALASQKSEEQWQRALSKLREAEILNQDHELLLYQRVQLSYDALIPIDPRLQKCFLYFAAFPEDEVVKVEYLVDLWAGEGLLQPNEYNDLMPDAYFLVGVLIGRSLIDLSYQSNRYMRMQWCQIHDVLRDFALY
Anthoceros	agrestis	Bonn	Hornwort	Bryophyte	AagrBONN_evm.model.Sc2ySwM_344.3868.2	REGION	LRR	546	1008	(NBARC)(LRR)	NLR	CC-NLR or CCR-NLR or CCG10-NLR	NL	SSKKLVLAATRISLVDNSLKALPSRLRAPSLKVLLLRKNKPLKAIPPSFLEGFPELKVLDLSRTNLETLPSSIGDLVNLCHLDLSANTSLRKLPSSLKKLRNLKFLSVQGCSGLEPLSFEVSYLKSLRSLNTAGCRGFWEEKVTGPVLRRTRSKIKLPLIPRQRIASLDSLCSLSRLADLRIESARHESLPARISSLDNLQVLKVSFESLISLPDDLETSIVHQLQILDVSFCRALVSLPPWMPSLTQLVTLDLRRCSGLTSLPDLHKLPRLQRLYLNDCKGISELPSKFACEGAFPALQELWMEDCNRLEEFPPIGKGAFEMLLQLKLSGCSSLRRLPTSLSSLPNLGHLDLSRCTGITSLDDCIPDASLVFDSCKTDAVEDCPGMSQIPGTVDDDSW…
Anthoceros	agrestis	Bonn	Hornwort	Bryophyte	AagrBONN_evm.model.Sc2ySwM_344.3868.3	REGION	NBARC	252	612	(NBARC)(LRR)	NLR	CC-NLR or CCR-NLR or CCG10-NLR	NL	ETGRNSFASGQDLEPEPDFVFGTDDAMNRLLGFLLSGENGSQWVGIWGKGGIGKTLLAQRVKNNPRVHNYFTGMTFWLTVGREPSVERLQVKLCEKIGIQVAVATKEDYKKNLRNALRGRKFLLVLDDVWEDDGRPILEWMDVVSREELGSRILVTTRNLDVLERVHAADEATIRMQRLNDLDSWKLFCQHAFGGADKRAGSKSFQSLVKEVVSECKGLPLALKVVARALASQKSEEQWQRALSKLREAEILNQDHELLLYQRVQLSYDALIPIDPRLQKCFLYFAAFPEDEVVKVEYLVDLWAGEGLLQPNEYNDLMPDAYFLVGVLIGRSLIDLSYQSNRYMRMQWCQIHDVLRDFALY
Anthoceros	agrestis	Bonn	Hornwort	Bryophyte	AagrBONN_evm.model.Sc2ySwM_344.3868.3	REGION	LRR	653	950	(NBARC)(LRR)	NLR	CC-NLR or CCR-NLR or CCG10-NLR	NL	SSKKLVLAATRISLVDNSLKALPSRLRAPSLKVLLLRKNKPLKAIPPSFLEGFPELKVLDLSRTNLETLPSSIGDLVNLCHLDLSANTSLRKLPSSLKKLRNLKFLSVQGCSGLEPLSFEVSYLKSLRSLNTAGCRGFWEEKVTGPVLRRTRSKIKLPLIPRQRIASLDSLCSLSRLADLRIESARHESLPARISSLDNLQVLKVSFESLISLPDDLETSIVHQLQILDVSFCRALVSLPPWMPSLTQLVTLDLRRCSGLTSLPDLHKLPRLQRLYLNDCKGISELPSKFACEGAFPA
Anthoceros	agrestis	Bonn	Hornwort	Bryophyte	AagrBONN_evm.model.Sc2ySwM_344.3868.4	REGION	NBARC	145	505	(NBARC)(LRR)	NLR	CC-NLR or CCR-NLR or CCG10-NLR	NL	ETGRNSFASGQDLEPEPDFVFGTDDAMNRLLGFLLSGENGSQWVGIWGKGGIGKTLLAQRVKNNPRVHNYFTGMTFWLTVGREPSVERLQVKLCEKIGIQVAVATKEDYKKNLRNALRGRKFLLVLDDVWEDDGRPILEWMDVVSREELGSRILVTTRNLDVLERVHAADEATIRMQRLNDLDSWKLFCQHAFGGADKRAGSKSFQSLVKEVVSECKGLPLALKVVARALASQKSEEQWQRALSKLREAEILNQDHELLLYQRVQLSYDALIPIDPRLQKCFLYFAAFPEDEVVKVEYLVDLWAGEGLLQPNEYNDLMPDAYFLVGVLIGRSLIDLSYQSNRYMRMQWCQIHDVLRDFALY
Anthoceros	agrestis	Bonn	Hornwort	Bryophyte	AagrBONN_evm.model.Sc2ySwM_344.3868.4	REGION	LRR	546	843	(NBARC)(LRR)	NLR	CC-NLR or CCR-NLR or CCG10-NLR	NL	SSKKLVLAATRISLVDNSLKALPSRLRAPSLKVLLLRKNKPLKAIPPSFLEGFPELKVLDLSRTNLETLPSSIGDLVNLCHLDLSANTSLRKLPSSLKKLRNLKFLSVQGCSGLEPLSFEVSYLKSLRSLNTAGCRGFWEEKVTGPVLRRTRSKIKLPLIPRQRIASLDSLCSLSRLADLRIESARHESLPARISSLDNLQVLKVSFESLISLPDDLETSIVHQLQILDVSFCRALVSLPPWMPSLTQLVTLDLRRCSGLTSLPDLHKLPRLQRLYLNDCKGISELPSKFACEGAFPA
Anthoceros	agrestis	Bonn	Hornwort	Bryophyte	AagrBONN_evm.model.Sc2ySwM_344.3868.5	REGION	NBARC	252	612	(NBARC)	NLR	CC-NLR or CCR-NLR or CCG10-NLR	N	ETGRNSFASGQDLEPEPDFVFGTDDAMNRLLGFLLSGENGSQWVGIWGKGGIGKTLLAQRVKNNPRVHNYFTGMTFWLTVGREPSVERLQVKLCEKIGIQVAVATKEDYKKNLRNALRGRKFLLVLDDVWEDDGRPILEWMDVVSREELGSRILVTTRNLDVLERVHAADEATIRMQRLNDLDSWKLFCQHAFGGADKRAGSKSFQSLVKEVVSECKGLPLALKVVARALASQKSEEQWQRALSKLREAEILNQDHELLLYQRVQLSYDALIPIDPRLQKCFLYFAAFPEDEVVKVEYLVDLWAGEGLLQPNEYNDLMPDAYFLVGVLIGRSLIDLSYQSNRYMRMQWCQIHDVLRDFALY
Anthoceros	agrestis	Bonn	Hornwort	Bryophyte	AagrBONN_evm.model.Sc2ySwM_344.3868.6	REGION	NBARC	145	505	(NBARC)	NLR	CC-NLR or CCR-NLR or CCG10-NLR	N	ETGRNSFASGQDLEPEPDFVFGTDDAMNRLLGFLLSGENGSQWVGIWGKGGIGKTLLAQRVKNNPRVHNYFTGMTFWLTVGREPSVERLQVKLCEKIGIQVAVATKEDYKKNLRNALRGRKFLLVLDDVWEDDGRPILEWMDVVSREELGSRILVTTRNLDVLERVHAADEATIRMQRLNDLDSWKLFCQHAFGGADKRAGSKSFQSLVKEVVSECKGLPLALKVVARALASQKSEEQWQRALSKLREAEILNQDHELLLYQRVQLSYDALIPIDPRLQKCFLYFAAFPEDEVVKVEYLVDLWAGEGLLQPNEYNDLMPDAYFLVGVLIGRSLIDLSYQSNRYMRMQWCQIHDVLRDFALY
Anthoceros	agrestis	Bonn	Hornwort	Bryophyte	AagrBONN_evm.model.Sc2ySwM_362.936.1	REGION	NBARC	35	304	(NBARC)(LRR)	NLR	UNDETERMINED	NL	ETRQPIPDLPALEGPPAVGIDAHISEVLSFLGQTNSDQGQGVSCVVSFYGLQGVGKSRLMFEVQHRFPVRSTIDRFYTMNLGLASDPISLLYLQQRLVEHLQGTGTASTLRSMDSGKTAITRCQAFLKTKKQRVLLSFDNVGKAEDLTSILPLNLSEELPAGSCILVSLANKQQILRAIAQVFPGGSTCQHKHQLVTPLKEQDALELFKLNATSVVWMSSRVVHEIVSRCEGLPLLLKVVGQGNWPNWQAALDALTKAEGEGIAQVTKLI
Anthoceros	agrestis	Bonn	Hornwort	Bryophyte	AagrBONN_evm.model.Sc2ySwM_362.936.1	REGION	LRR	460	804	(NBARC)(LRR)	NLR	UNDETERMINED	NL	HPEAVTQDRIQGVKYLVLHNSKLDESSSRHLAHLKFLYWSVSDDNSTSVSKSFTFPFQGPHVLPELKLLTISGNLDVHHFTIPSQLPRLILINCSATLELPEALFASKKLEELRLRDWPKLARLRLPQDNYYLQRLCLERCPSLKTLPKAIAGLKCLRILELLSCDALEELEAEGIGSLRDLVLSVIGCNMLAAPPHDLKNVRRLRYLNLSFCTNLGEVLHIDKGLLSLEELVLTGCSSIRKLSPDIKMLQALTVLNLVACSNLVYLPAELGGLKKLEDLEMSFCIRLRNLPTPLCHSSLRRLTLTGCSSLEELPGYLQNMCNLEYLNLLGCQKLDVSKYADAIA
Anthoceros	agrestis	Bonn	Hornwort	Bryophyte	AagrBONN_evm.model.Sc2ySwM_362.936.2	REGION	NBARC	35	304	(NBARC)(LRR)	NLR	UNDETERMINED	NL	ETRQPIPDLPALEGPPAVGIDAHISEVLSFLGQTNSDQGQGVSCVVSFYGLQGVGKSRLMFEVQHRFPVRSTIDRFYTMNLGLASDPISLLYLQQRLVEHLQGTGTASTLRSMDSGKTAITRCQAFLKTKKQRVLLSFDNVGKAEDLTSILPLNLSEELPAGSCILVSLANKQQILRAIAQVFPGGSTCQHKHQLVTPLKEQDALELFKLNATSVVWMSSRVVHEIVSRCEGLPLLLKVVGQGNWPNWQAALDALTKAEGEGIAQVTKLI
Anthoceros	agrestis	Bonn	Hornwort	Bryophyte	AagrBONN_evm.model.Sc2ySwM_362.936.2	REGION	LRR	460	804	(NBARC)(LRR)	NLR	UNDETERMINED	NL	HPEAVTQDRIQGVKYLVLHNSKLDESSSRHLAHLKFLYWSVSDDNSTSVSKSFTFPFQGPHVLPELKLLTISGNLDVHHFTIPSQLPRLILINCSATLELPEALFASKKLEELRLRDWPKLARLRLPQDNYYLQRLCLERCPSLKTLPKAIAGLKCLRILELLSCDALEELEAEGIGSLRDLVLSVIGCNMLAAPPHDLKNVRRLRYLNLSFCTNLGEVLHIDKGLLSLEELVLTGCSSIRKLSPDIKMLQALTVLNLVACSNLVYLPAELGGLKKLEDLEMSFCIRLRNLPTPLCHSSLRRLTLTGCSSLEELPGYLQNMCNLEYLNLLGCQKLDVSKYADAIA
Anthoceros	agrestis	Bonn	Hornwort	Bryophyte	AagrBONN_evm.model.Sc2ySwM_365.3.1	REGION	NBARC	209	463	(NBARC)(LRR)	NLR	UNDETERMINED	NL	PLIYDLPDLEGPPAVGIDAQIDEVLQFLGQANSDQGVSCVVSFYGRKGVGKSRLMFEVENRFPPNSTMDRFYTMNFADPVSRLYLQQGLVEHLQGKGTATALRSTDAGKKTIRRCLAFLKTKKKRVLFAFDNVGNADDLTSILPLKLSEELPAGSCILVSHANNQEILRRVTDSVELVFPVSRTCRHRIHWVTPLKEEDAKTLFCLHAGSLMQPSDESVVDEIVSRCEGLPTLLLKAVGQVGRADWQAVLDALTN
Anthoceros	agrestis	Bonn	Hornwort	Bryophyte	AagrBONN_evm.model.Sc2ySwM_365.3.1	REGION	LRR	583	953	(NBARC)(LRR)	NLR	UNDETERMINED	NL	LHPSNGTLASLVELDHPESVTLDRIQGVKYLVLHNSTLDRSSSRHLADLRFLYWSVSSDDASGSRSFTFPFEGPDALPQLTLLIISGNLDVHQFRIPPELPRLILVNCTSTQELPPTVFVSRKLEELRLRDWPKLARLCLPGWNNGLQTLSLERCPALKTLPKAIAGLRALRTLELLSCDGLEELEAEGIGNLENLRTLSVIGCNGLAALPHDLTNVSTLRSLNLSFCSKLGEVLVAFDGLVNLEELDLTSCSSIRKLSPSISMLKSLTRLNLVGCSNLLSLPDGIGQLRNLQHLDMGLCFQVRTLPASLIKLESLRRLMLAGCSRLEELPKGLDELLSLEYLNLLGCQALDVSKHADVIQKLRSQLVVVF
Anthoceros	agrestis	Bonn	Hornwort	Bryophyte	AagrBONN_evm.model.Sc2ySwM_365.3.2	REGION	NBARC	164	418	(NBARC)(LRR)	NLR	UNDETERMINED	NL	PLIYDLPDLEGPPAVGIDAQIDEVLQFLGQANSDQGVSCVVSFYGRKGVGKSRLMFEVENRFPPNSTMDRFYTMNFADPVSRLYLQQGLVEHLQGKGTATALRSTDAGKKTIRRCLAFLKTKKKRVLFAFDNVGNADDLTSILPLKLSEELPAGSCILVSHANNQEILRRVTDSVELVFPVSRTCRHRIHWVTPLKEEDAKTLFCLHAGSLMQPSDESVVDEIVSRCEGLPTLLLKAVGQVGRADWQAVLDALTN
Anthoceros	agrestis	Bonn	Hornwort	Bryophyte	AagrBONN_evm.model.Sc2ySwM_365.3.2	REGION	LRR	538	908	(NBARC)(LRR)	NLR	UNDETERMINED	NL	LHPSNGTLASLVELDHPESVTLDRIQGVKYLVLHNSTLDRSSSRHLADLRFLYWSVSSDDASGSRSFTFPFEGPDALPQLTLLIISGNLDVHQFRIPPELPRLILVNCTSTQELPPTVFVSRKLEELRLRDWPKLARLCLPGWNNGLQTLSLERCPALKTLPKAIAGLRALRTLELLSCDGLEELEAEGIGNLENLRTLSVIGCNGLAALPHDLTNVSTLRSLNLSFCSKLGEVLVAFDGLVNLEELDLTSCSSIRKLSPSISMLKSLTRLNLVGCSNLLSLPDGIGQLRNLQHLDMGLCFQVRTLPASLIKLESLRRLMLAGCSRLEELPKGLDELLSLEYLNLLGCQALDVSKHADVIQKLRSQLVVVF
Anthoceros	agrestis	Bonn	Hornwort	Bryophyte	AagrBONN_evm.model.Sc2ySwM_365.3.3	REGION	NBARC	54	308	(NBARC)(LRR)	NLR	UNDETERMINED	NL	PLIYDLPDLEGPPAVGIDAQIDEVLQFLGQANSDQGVSCVVSFYGRKGVGKSRLMFEVENRFPPNSTMDRFYTMNFADPVSRLYLQQGLVEHLQGKGTATALRSTDAGKKTIRRCLAFLKTKKKRVLFAFDNVGNADDLTSILPLKLSEELPAGSCILVSHANNQEILRRVTDSVELVFPVSRTCRHRIHWVTPLKEEDAKTLFCLHAGSLMQPSDESVVDEIVSRCEGLPTLLLKAVGQVGRADWQAVLDALTN
Anthoceros	agrestis	Bonn	Hornwort	Bryophyte	AagrBONN_evm.model.Sc2ySwM_365.3.3	REGION	LRR	426	796	(NBARC)(LRR)	NLR	UNDETERMINED	NL	SLLHPSNGTLASLVELDHPESVTLDRIQGVKYLVLHNSTLDRSSSRHLADLRFLYWSVSSDDASGSRSFTFPFEGPDALPQLTLLIISGNLDVHQFRIPPELPRLILVNCTSTQELPPTVFVSRKLEELRLRDWPKLARLCLPGWNNGLQTLSLERCPALKTLPKAIAGLRALRTLELLSCDGLEELEAEGIGNLENLRTLSVIGCNGLAALPHDLTNVSTLRSLNLSFCSKLGEVLVAFDGLVNLEELDLTSCSSIRKLSPSISMLKSLTRLNLVGCSNLLSLPDGIGQLRNLQHLDMGLCFQVRTLPASLIKLESLRRLMLAGCSRLEELPKGLDELLSLEYLNLLGCQALDVSKHADVIQKLRSQLVV
Anthoceros	agrestis	Bonn	Hornwort	Bryophyte	AagrBONN_evm.model.Sc2ySwM_368.2636.1	REGION	NBARC	190	457	(NBARC)(LRR)	NLR	UNDETERMINED	NL	ALETRHPIPDLPALDGPEAIGIDAQINEVLAFVGQSNSHPGRGVSYLVSFCGVQGVGKSRLMFEVQKRFPAKSTIDRFYTMNFALASDPISRLYLQQGLVEHLQGTNTATALRSTDSGKTTIKRCLAFFKKKKQRVLFSFDNVGKAEDLTSILPRNLSEELPAGSCILVSLANNKHILRAITQVFPRSKRCKHKHHLVTPLKEEDAKKLFSLHAVSMRPSDEPVVDEIVARCEGLPLLLKALGQVGRADWQAVLEALTKAEDVARVPL
Anthoceros	agrestis	Bonn	Hornwort	Bryophyte	AagrBONN_evm.model.Sc2ySwM_368.2636.1	REGION	LRR	643	808	(NBARC)(LRR)	NLR	UNDETERMINED	NL	ERIQGVKYLVLHNSKLGGSRSSRLLADLKFLYWSVSSDGPSTSFTFPFKRGPDVLPQLRMLIISGNLDVHDFTMPLKLPRFILTNCSATQDLPEAMFSSRKLEELRLRDCPKLARLRLPQDNNHLQTLCLERCPALKTLPKAISGLRALRTLELLSCDGLEELEAE
Anthoceros	agrestis	Bonn	Hornwort	Bryophyte	AagrBONN_evm.model.Sc2ySwM_368.590.1	REGION	NBARC	305	583	(NBARC)(TPR)(OTHER)	NLR	UNDETERMINED	NO	KSRLTEICTGLGLKNTPPTYVRVKRLADLILQTLRSGPHKVVLLHGVFGMGKSLLALDIALELENGLDYPGGVYYLHFGERFGAHCDEAELDTKIIEQQKLLIMLMAYGDEKVSETPGVSKADTTQLLASKLSGKRSLLIMDEVWSPKIVEKFMFPGHKGKLLVTSSLGLTGSMLTDDNIRKQCVGSAGVSSCTSIQVGLDDYYGKQIDHQILESCSWTTIDPDRKESATKILDTCGGCPLALSIIGGMLRGKDATAWAQLSAELHILLEGLTKKLSES
Anthoceros	agrestis	Bonn	Hornwort	Bryophyte	AagrBONN_evm.model.Sc2ySwM_368.590.1	DOMAIN	TPR	880	1087	(NBARC)(TPR)(OTHER)	NLR	UNDETERMINED	NO	AFSMYTEEGRLPILEPEHQADMVLAATLRQSGNLRTSLGDLKGALAELNRSYKLKPDHVLTLQMRGAILVHFEDYEAALADVDRADELAPNDSFTLQIRGNIKRCVDDNEGALHDLEKANELEPNKSFTLSVMGAVKLNLGDYRGALMDLDKAAQIEPNDHFILTVRGNTKLHLEDYQGAMEDLDRALDKALERLSSSKSMSNAVLDK
Anthoceros	agrestis	Bonn	Hornwort	Bryophyte	AagrBONN_evm.model.Sc2ySwM_368.590.1	DOMAIN	OTHER	1091	1333	(NBARC)(TPR)(OTHER)	NLR	UNDETERMINED	NO	GAEDPNRSFTLSVRGAVKLNMGDLQGALADLDEADELYPNDSFTLNLRATAKVQLGDYTGALEDLNHCCELDPDDTDVLRLRGNVRRLLGDCKGALKDFTRSNFMEPRNSYTLKFRGNVKRCLGDPHGALEDLNLANELKPDNSYTLLIRASVRGLLGDHEGALVDLNQALRSDTASAFGLLERGVAKYLTGDLEGALQDLDRAYKIQPQNADILRHRGRVKFLLNDVAGAKADQLEAGSREV
Anthoceros	agrestis	Bonn	Hornwort	Bryophyte	AagrBONN_evm.model.Sc2ySwM_94.12.1	REGION	NBARC	155	413	(NBARC)(LRR)	NLR	UNDETERMINED	NL	SDLPYLEGPPAVGIDAQIDEVLTFLKPDHEGLGVSCVVSFHGVKGVGKSRLMFEVQNRFPAKSIIDEFYTMNFALASDPISQLYLQQGLVEHLQGTGTATALRSTDSGKTTIRRCLAFLKTKKKRVLFAFDNVGKVGDLTSILPLSLSEELPPGSCILASLANNNQILRDITRVFPESFTCRRKDHRVPTLKEEDAKKVFSLYAASRRPKDESMVDKIVSLCEGLPLLLKAVGQAGWEDWQAGLDALTKAENVAQKTEL
Anthoceros	agrestis	Bonn	Hornwort	Bryophyte	AagrBONN_evm.model.Sc2ySwM_94.12.1	REGION	LRR	575	864	(NBARC)(LRR)	NLR	UNDETERMINED	NL	IPQPSKTVASLVELDHPKAVTPDRIQGVKYLVLHNSKLDETSCRHLADLKFLYWSVSSDGASTSFTFPFQGPDVLPQLKLLIIRGNIDVHNFTIPSELPRLILKYCSAKQELPEAIFASRKLDELRLRDCPNLSRLRLPQANNHLQTLWLERCPALKTLPKAIAGLRVLRTLELLSCDGLKEVEAGALGSLKNLRALSLIGCNSLEALPHDLKKLTNLESLNLSFCSKLGEVLQIGEGLGKLEVLDLTGCSSVYQLSPDIKMLKSLVRLNLVACSTVVTLPDEIGELQNL
Anthoceros	agrestis	Bonn	Hornwort	Bryophyte	AagrBONN_evm.model.Sc2ySwM_117.4053.2	CHAIN	chain	1	1046	(NBARC)(LRR)	NLR	UNDETERMINED	NL	MAAPAFDCWNLAQVLQGPDEIPSMEGVIPDLVTLFGDIGQYGLVFKVAGFIQHRVEIMKDVDERIPLVAAQAKFIQESLEKVEIQFSLSDKSILTQATEVLLFCAKMLLEIQKKPVKSSSGSRCGSACTCPDACSPWGIWLRKFVSAPAEQSQLVICENKLKSFRDNLSIALLTRHPIPDLPALDGPEAIGIDAQIDEVLEFVENINSDGSGSGSGGGGGGVSYLVTFCGVQGVGKSRLMFEVQKRFPAKSTIDTFYTMDFTLASDPISRLYLQQGLVEHLQGTGTATALRSTGSGKATIKRCLAFLKTKNQRVLFSFDNVGKPDDLTSILPLNLCEELPAGSCILVSLANNKPILRAITQVFPLGKTCKHKHHLVPPLKDEDAKELFCLHAGSLRPGD…
Anthoceros	agrestis	Bonn	Hornwort	Bryophyte	AagrBONN_evm.model.Sc2ySwM_117.4053.1	CHAIN	chain	1	1079	(NBARC)(LRR)	NLR	UNDETERMINED	NL	MAESLDSGGPGASDTVPVQATPHVEWSGMEEILQKFSLKASKLTSKILPGPDEIPSMEGVIPDLVTLFGDIGQYGLVFKVAGFIQHRVEIMKDVDERIPLVAAQAKFIQESLEKVEIQFSLSDKSILTQATEVLLFCAKMLLEIQKKPVKSSSGSRCGSACTCPDACSPWGIWLRKFVSAPAEQSQLVICENKLKSFRDNLSIALLTRHPIPDLPALDGPEAIGIDAQIDEVLEFVENINSDGSGSGSGGGGGGVSYLVTFCGVQGVGKSRLMFEVQKRFPAKSTIDTFYTMDFTLASDPISRLYLQQGLVEHLQGTGTATALRSTGSGKATIKRCLAFLKTKNQRVLFSFDNVGKPDDLTSILPLNLCEELPAGSCILVSLANNKPILRAITQVFPLG…
Anthoceros	agrestis	Bonn	Hornwort	Bryophyte	AagrBONN_evm.model.Sc2ySwM_117.854.3	CHAIN	chain	1	656	(NBARC)(TPR)	NLR	UNDETERMINED	NO	MITVNCLARPRNCWILLMQRGDKTLLYGFLMCVSYGGSAGFDYPGGVHFITFGEEYGTTCSQTELDEKVCVELKHILKFVGGEMGRRSGDTSMPHSYKVNEIKDVLRTVLSSLRCLIVLDDVWHPRIWEDFWFEGHPGNLLITTRLRGPLSQNSKLFKISPEDYMDVERLDEKILAGKISGDSTNFQVPARMILAKCHGCPLAINVMGNAVRDKTQPREWQNAAQEFAFYAEQRQSLDGYASTMFHGVKSSIAACSGSKQAFTCFGLFRSATTIPTNLVKLAWTICMDTPVDEATFDQEFEAFVGVHILERVGTKDFCRVHPIVTDYLSPGSFLFQEKYLSPMASPRSNRIHLLCAFLLTYGHSTVVSQCAELLSEVPECDIDRRVFSQTMEGEIPEVG…
Anthoceros	agrestis	Bonn	Hornwort	Bryophyte	AagrBONN_evm.model.Sc2ySwM_117.854.4	CHAIN	chain	1	868	(NBARC)(TPR)	NLR	UNDETERMINED	NO	MGSAGRRKGEDPLDSIESSLQELGRLAAAAGESSNQEFNIAIKDVREENKKLIVQVQRHISSGKTELSKDDAKALGAVRTAIQNVNKKLGDLVGREQKTGFSEKRGLGHLSGHYNDVEQTPSKVLIECGRRLRSCRKHAEGLKAFDIQQRSLEKNRPPNYRQVSRLHDELLQYLREESSKIVIIAGMFGMGKSALALELASTLRASFDYPGGVHFITFGEEYGTTCSQTELDEKVCVELKHILKFVGGEMGRRSGDTSMPHSYKVNEIKDVLRTVLSSLRCLIVLDDVWHPRIWEDFWFEGHPGNLLITTRLRGPLSQNSKLFKISPEDYMDVERLDEKILAGKISGDSTNFQVPARMILAKCHGCPLAINVMGNAVRDKTQPREWQNAAQEFAFYAEQ…
Anthoceros	agrestis	Bonn	Hornwort	Bryophyte	AagrBONN_evm.model.Sc2ySwM_117.854.1	CHAIN	chain	1	686	(NBARC)(OTHER)	NLR	UNDETERMINED	NO	MITVNCLARPRNCWILLMQRGDKTLLYGFLMCVSYGGSAGFDYPGGVHFITFGEEYGTTCSQTELDEKVCVELKHILKFVGGEMGRRSGDTSMPHSYKVNEIKDVLRTVLSSLRCLIVLDDVWHPRIWEDFWFEGHPGNLLITTRLRGPLSQNSKLFKISPEDYMDVERLDEKILAGKISGDSTNFQVPARMILAKCHGCPLAINVMGNAVRDKTQPREWQNAAQEFAFYAEQRQSLDGYASTMFHGVKSSIAACSGSKQAFTCFGLFRSATTIPTNLVKLAWTICMDTPVDEATFDQEFEAFVGVHILERVGTKDFCRVHPIVTDYLSPGSFLFQEKYLSPMASPRSNRIHLLCAFLLTYGHSTVVSQCAELLSEVPECDIDRRVFSQTMEGEIPEVG…
Anthoceros	agrestis	Bonn	Hornwort	Bryophyte	AagrBONN_evm.model.Sc2ySwM_117.854.2	CHAIN	chain	1	533	(NBARC)(OTHER)	NLR	UNDETERMINED	NO	MVSFDLLWHGSSFHPWVCSFYLQVPARMILAKCHGCPLAINVMGNAVRDKTQPREWQNAAQEFAFYAEQRQSLDGYASTMFHGVKSSIAACSGSKQAFTCFGLFRSATTIPTNLVKLAWTICMDTPVDEATFDQEFEAFVGVHILERVGTKDFCRVHPIVTDYLSPGSFLFQEKYLSPMASPRSNRIHLLCAFLLTYGHSTVVSQCAELLSEVPECDIDRRVFSQTMEGEIPEVGVLTRELSPNLTDEELSTLKKPVLAATLRSWGLAKVIQTQKGDGLVDLEEANRLQPEHPITLRNLGIAHFTLRKYNDAVEYLRAARSLNPHDSLTLSFLGTAMMGKSDWQGAKLELKDDLPSPTSLSLSSRGLLRWNLGLVESALEDFEQCPNQNPFILSLRGAV…
Anthoceros	agrestis	Bonn	Hornwort	Bryophyte	AagrBONN_evm.model.Sc2ySwM_228.4244.1	CHAIN	chain	1	1448	(NBARC)(LRR)(LRR)	NLR	UNDETERMINED	NL	MSSMEGRAAGMVHDFTIVSQIVGALREQGLADEQPAQATADLCDSLQALFRSLARCVPLAGNPQAGQLLDRLHASVVGAVRSLASCFVSRRNSVVDHELGKCVLFVAAEVRRFVAQLLLVLGQPAQFEGRGAADLDACYEVLCCGMRGGAGRGASADAEEKVGGVSEQGMDWERESLVEACQATAEVIDRVWRDLEMALSRMHAHLASTAGGIDEVLSRVKSDAPCVLMAQLREKVQGFLNDPRGLQVPVAQPVHPAPSDPRASETGEHTGLENSSSAADSSRVQERPVASQPSVPDSSDSKGQPDQQFLRVLKMSLNAGIKQERVTGLVKGESELSGQTCLESTDSLSSAGGEPLASVDKSSGQEQIPTSHTSHLFLEDVEKVKGKLLSRDGPVWVVI…
Anthoceros	agrestis	Bonn	Hornwort	Bryophyte	AagrBONN_evm.model.Sc2ySwM_228.1754.1	CHAIN	chain	1	1000	(NBARC)(LRR)	NLR	UNDETERMINED	NL	MSDSDKQQPNGNAHHIDPDLGTPVLSQHLKQIGDILDCHRNRLEEFRRKVPETDLRTPSASAETLVSDIKNGSRNLSWFGLAFKLAAYINSKIDQVEHVGDEEKWTSLTSQTEHVGKQIGELRLFLPTDNDVFRIAAGTLLYCAAVIRYLERKPTSCQRFFCVSSTDTGIKLHLERAVCELKTLQDNLTFAALAAVRSRVSHAPDAISTPDLGPVISVGIDQHVNHIVDFLQQEGICIVGIHGQGGLGKTTLLHEVITSVEKSEKRLFAFIEVGKNPDDVYLRKLQASLLQQLGGGRKEFSNTSKGRNALLDQFVNLKMGSKQARIAIDNVFEVKHVVELLPPNLGKILPPRSSVLITSRSSAVVSKLDQICKTTVHPYFHLSYKLPCLSPQQSRDLFL…
Anthoceros	agrestis	Bonn	Hornwort	Bryophyte	AagrBONN_evm.model.Sc2ySwM_344.3868.6	CHAIN	chain	1	607	(NBARC)	NLR	CC-NLR or CCR-NLR or CCG10-NLR	N	MLASYKMSKSILSITMRIKELAGEHAPLATLAKLGAMEVSMQELSMQLSRLELSVITRECCLQGGQMNQETVFNEIKSRTDSLTSALQVEGRRLSGRQLSRDSISSQRRSFSPSPDRNDGIQELSFVSRGESAGSVSKSSARSFETGRNSFASGQDLEPEPDFVFGTDDAMNRLLGFLLSGENGSQWVGIWGKGGIGKTLLAQRVKNNPRVHNYFTGMTFWLTVGREPSVERLQVKLCEKIGIQVAVATKEDYKKNLRNALRGRKFLLVLDDVWEDDGRPILEWMDVVSREELGSRILVTTRNLDVLERVHAADEATIRMQRLNDLDSWKLFCQHAFGGADKRAGSKSFQSLVKEVVSECKGLPLALKVVARALASQKSEEQWQRALSKLREAEILNQD…
Anthoceros	agrestis	Bonn	Hornwort	Bryophyte	AagrBONN_evm.model.Sc2ySwM_344.3868.3	CHAIN	chain	1	960	(NBARC)(LRR)	NLR	CC-NLR or CCR-NLR or CCG10-NLR	NL	MGDPGFVAGLVGYAVAKLLDQAIKAVKQAKNCSKYRKNLEVLLQSIKPLVSDMEAGSSRGYASGSDSSSHGRTSSQAVADWLAQLEELLQEAVELLHECNQDTRNLNMLASYKMSKSILSITMRIKELAGEHAPLATLAKLGAMEVSMQELSMQLSRLELSVITRECCLQGGQMNQETVFNEIKSRTDSLTSALQVEGRRLSGRQLSRDSISSQRRSFSPSPDRNDGIQELSFVSRGESAGSVSKSSARSFETGRNSFASGQDLEPEPDFVFGTDDAMNRLLGFLLSGENGSQWVGIWGKGGIGKTLLAQRVKNNPRVHNYFTGMTFWLTVGREPSVERLQVKLCEKIGIQVAVATKEDYKKNLRNALRGRKFLLVLDDVWEDDGRPILEWMDVVSREE…
Anthoceros	agrestis	Bonn	Hornwort	Bryophyte	AagrBONN_evm.model.Sc2ySwM_344.3868.5	CHAIN	chain	1	714	(NBARC)	NLR	CC-NLR or CCR-NLR or CCG10-NLR	N	MGDPGFVAGLVGYAVAKLLDQAIKAVKQAKNCSKYRKNLEVLLQSIKPLVSDMEAGSSRGYASGSDSSSHGRTSSQAVADWLAQLEELLQEAVELLHECNQDTRNLNMLASYKMSKSILSITMRIKELAGEHAPLATLAKLGAMEVSMQELSMQLSRLELSVITRECCLQGGQMNQETVFNEIKSRTDSLTSALQVEGRRLSGRQLSRDSISSQRRSFSPSPDRNDGIQELSFVSRGESAGSVSKSSARSFETGRNSFASGQDLEPEPDFVFGTDDAMNRLLGFLLSGENGSQWVGIWGKGGIGKTLLAQRVKNNPRVHNYFTGMTFWLTVGREPSVERLQVKLCEKIGIQVAVATKEDYKKNLRNALRGRKFLLVLDDVWEDDGRPILEWMDVVSREE…
Anthoceros	agrestis	Bonn	Hornwort	Bryophyte	AagrBONN_evm.model.Sc2ySwM_344.3868.1	CHAIN	chain	1	1121	(NBARC)(LRR)	NLR	CC-NLR or CCR-NLR or CCG10-NLR	NL	MGDPGFVAGLVGYAVAKLLDQAIKAVKQAKNCSKYRKNLEVLLQSIKPLVSDMEAGSSRGYASGSDSSSHGRTSSQAVADWLAQLEELLQEAVELLHECNQDTRNLNMLASYKMSKSILSITMRIKELAGEHAPLATLAKLGAMEVSMQELSMQLSRLELSVITRECCLQGGQMNQETVFNEIKSRTDSLTSALQVEGRRLSGRQLSRDSISSQRRSFSPSPDRNDGIQELSFVSRGESAGSVSKSSARSFETGRNSFASGQDLEPEPDFVFGTDDAMNRLLGFLLSGENGSQWVGIWGKGGIGKTLLAQRVKNNPRVHNYFTGMTFWLTVGREPSVERLQVKLCEKIGIQVAVATKEDYKKNLRNALRGRKFLLVLDDVWEDDGRPILEWMDVVSREE…
Anthoceros	agrestis	Bonn	Hornwort	Bryophyte	AagrBONN_evm.model.Sc2ySwM_344.3868.4	CHAIN	chain	1	853	(NBARC)(LRR)	NLR	CC-NLR or CCR-NLR or CCG10-NLR	NL	MLASYKMSKSILSITMRIKELAGEHAPLATLAKLGAMEVSMQELSMQLSRLELSVITRECCLQGGQMNQETVFNEIKSRTDSLTSALQVEGRRLSGRQLSRDSISSQRRSFSPSPDRNDGIQELSFVSRGESAGSVSKSSARSFETGRNSFASGQDLEPEPDFVFGTDDAMNRLLGFLLSGENGSQWVGIWGKGGIGKTLLAQRVKNNPRVHNYFTGMTFWLTVGREPSVERLQVKLCEKIGIQVAVATKEDYKKNLRNALRGRKFLLVLDDVWEDDGRPILEWMDVVSREELGSRILVTTRNLDVLERVHAADEATIRMQRLNDLDSWKLFCQHAFGGADKRAGSKSFQSLVKEVVSECKGLPLALKVVARALASQKSEEQWQRALSKLREAEILNQD…
Anthoceros	agrestis	Bonn	Hornwort	Bryophyte	AagrBONN_evm.model.Sc2ySwM_344.3868.2	CHAIN	chain	1	1014	(NBARC)(LRR)	NLR	CC-NLR or CCR-NLR or CCG10-NLR	NL	MLASYKMSKSILSITMRIKELAGEHAPLATLAKLGAMEVSMQELSMQLSRLELSVITRECCLQGGQMNQETVFNEIKSRTDSLTSALQVEGRRLSGRQLSRDSISSQRRSFSPSPDRNDGIQELSFVSRGESAGSVSKSSARSFETGRNSFASGQDLEPEPDFVFGTDDAMNRLLGFLLSGENGSQWVGIWGKGGIGKTLLAQRVKNNPRVHNYFTGMTFWLTVGREPSVERLQVKLCEKIGIQVAVATKEDYKKNLRNALRGRKFLLVLDDVWEDDGRPILEWMDVVSREELGSRILVTTRNLDVLERVHAADEATIRMQRLNDLDSWKLFCQHAFGGADKRAGSKSFQSLVKEVVSECKGLPLALKVVARALASQKSEEQWQRALSKLREAEILNQD…
Anthoceros	agrestis	Bonn	Hornwort	Bryophyte	AagrBONN_evm.model.Sc2ySwM_344.1520.1	CHAIN	chain	1	1043	(NBARC)(LRR)	NLR	UNDETERMINED	NL	MAEGTGLRPVAEENGRSVEDPGWPVPPSHRYRVTAAECDKMAEILDKAGNLPSPTGSSEEGLSIGVGVSLEGVISDLLEVFGDIGTYGLLFKLAAFIKDRVEKMQDVEEGSKQVAVQAEFIRKSFEKVEIQFTLSDVSILEQAAETLCFCAIVLQRLGVRSSGACACLLIKLCAFLSASANQAELVTCEEKLRSFRENLALALQTRLPISDLPDLQGPPAVGIDEQIDEVLEFLGQTNSDQGVSCVVCFRGVKGVGKSRLMFEVQNRFPAKSTIDRFYTMNFAGASDPQSLLYLQQGLVEHLQGTGTAAALRSIDSGRTTIRRCLAFLKTKKKRVLFAFDNVGKAEHLTSILPLDLAEKLPAGSCILVSLANNDQILRAIKQVFPRSRTCQHKTHWVTP…
Anthoceros	agrestis	Bonn	Hornwort	Bryophyte	AagrBONN_evm.model.Sc2ySwM_344.1520.2	CHAIN	chain	1	783	(NBARC)(LRR)	NLR	UNDETERMINED	NL	MFEVQNRFPAKSTIDRFYTMNFAGASDPQSLLYLQQGLVEHLQGTGTAAALRSIDSGRTTIRRCLAFLKTKKKRVLFAFDNVGKAEHLTSILPLDLAEKLPAGSCILVSLANNDQILRAIKQVFPRSRTCQHKTHWVTPLKEEDAKKLFSLHAISLPKDESVVDKVVARCEGLPLLLKAVGQEERADWQAVLDALTRAEDVAQVSDELTGVMILPHAVQEAGKPSLDGTYHVAHSLPEAPNYSRWGNAALNKRLDSKLKVVFGALDEELQNALDDIGSLLSGWDWKTVEAILGTDLDHGKDLMKKLADRSLISPKVSKGGRLAPVANLTRYSGPGPWKTNVVAVDEHVLQPSNPVASLVELDHPEAVTLDRIQGVKYLVVHNSSLDGTSSRHLADLKFL…
Anthoceros	agrestis	Bonn	Hornwort	Bryophyte	AagrBONN_evm.model.Sc2ySwM_362.936.2	CHAIN	chain	1	894	(NBARC)(LRR)	NLR	UNDETERMINED	NL	MGILNFLSASANQAQLMTCAKKLTRFRDNLSLALETRQPIPDLPALEGPPAVGIDAHISEVLSFLGQTNSDQGQGVSCVVSFYGLQGVGKSRLMFEVQHRFPVRSTIDRFYTMNLGLASDPISLLYLQQRLVEHLQGTGTASTLRSMDSGKTAITRCQAFLKTKKQRVLLSFDNVGKAEDLTSILPLNLSEELPAGSCILVSLANKQQILRAIAQVFPGGSTCQHKHQLVTPLKEQDALELFKLNATSVVWMSSRVVHEIVSRCEGLPLLLKVVGQGNWPNWQAALDALTKAEGEGIAQVTKLIGEMSDIPITLPADADLPSLQGSSPAPLPPMADDRRLTNAVLNNRLDSKLKAVFGALNEELQNALDDIRGLFSGWDWKTVEAIIGRDLDHGKDLMT…
Anthoceros	agrestis	Bonn	Hornwort	Bryophyte	AagrBONN_evm.model.Sc2ySwM_362.936.1	CHAIN	chain	1	894	(NBARC)(LRR)	NLR	UNDETERMINED	NL	MGILNFLSASANQAQLMTCAKKLTRFRDNLSLALETRQPIPDLPALEGPPAVGIDAHISEVLSFLGQTNSDQGQGVSCVVSFYGLQGVGKSRLMFEVQHRFPVRSTIDRFYTMNLGLASDPISLLYLQQRLVEHLQGTGTASTLRSMDSGKTAITRCQAFLKTKKQRVLLSFDNVGKAEDLTSILPLNLSEELPAGSCILVSLANKQQILRAIAQVFPGGSTCQHKHQLVTPLKEQDALELFKLNATSVVWMSSRVVHEIVSRCEGLPLLLKVVGQGNWPNWQAALDALTKAEGEGIAQVTKLIGEMSDIPITLPADADLPSLQGSSPAPLPPMADDRRLTNAVLNNRLDSKLKAVFGALNEELQNALDDIRGLFSGWDWKTVEAIIGRDLDHGKDLMT…
Anthoceros	agrestis	Bonn	Hornwort	Bryophyte	AagrBONN_evm.model.Sc2ySwM_365.3.2	CHAIN	chain	1	978	(NBARC)(LRR)	NLR	UNDETERMINED	NL	MGGLNYLAWQSSNEEGPSIGVGINLEGVVTNLLELFGNIDTYGLLFKLAAIIKRRVETMHDVEERTQEVAAQVEFIRESFEGVEIQFTLSHVSILKQATETFCLCAIVLQRMSVSRSGACGKCPCLVWIRNFLSASANQADLETCAEKLLSFRDNLSLALQTRPLIYDLPDLEGPPAVGIDAQIDEVLQFLGQANSDQGVSCVVSFYGRKGVGKSRLMFEVENRFPPNSTMDRFYTMNFADPVSRLYLQQGLVEHLQGKGTATALRSTDAGKKTIRRCLAFLKTKKKRVLFAFDNVGNADDLTSILPLKLSEELPAGSCILVSHANNQEILRRVTDSVELVFPVSRTCRHRIHWVTPLKEEDAKTLFCLHAGSLMQPSDESVVDEIVSRCEGLPTLLLK…
Anthoceros	agrestis	Bonn	Hornwort	Bryophyte	AagrBONN_evm.model.Sc2ySwM_365.3.3	CHAIN	chain	1	868	(NBARC)(LRR)	NLR	UNDETERMINED	NL	MDHPWCGRACGKCPCLVWIRNFLSASANQADLETCAEKLLSFRDNLSLALQTRPLIYDLPDLEGPPAVGIDAQIDEVLQFLGQANSDQGVSCVVSFYGRKGVGKSRLMFEVENRFPPNSTMDRFYTMNFADPVSRLYLQQGLVEHLQGKGTATALRSTDAGKKTIRRCLAFLKTKKKRVLFAFDNVGNADDLTSILPLKLSEELPAGSCILVSHANNQEILRRVTDSVELVFPVSRTCRHRIHWVTPLKEEDAKTLFCLHAGSLMQPSDESVVDEIVSRCEGLPTLLLKAVGQVGRADWQAVLDALTNTEGFAQVPEVIDEISDPTILETDKRLYSKSNLFGAGLDEELQNALDDILGLLSGWDWQTVEAILGKDLQHGKDLMKRLADKSLIYRKASWG…
Anthoceros	agrestis	Bonn	Hornwort	Bryophyte	AagrBONN_evm.model.Sc2ySwM_365.3.1	CHAIN	chain	1	1023	(NBARC)(LRR)	NLR	UNDETERMINED	NL	MAGRTSPRSAAGNNGRGVEDSGLPLRPSERYRVTADEWFKVSECLNQAGKLQSSASSNEEGPSIGVGINLEGVVTNLLELFGNIDTYGLLFKLAAIIKRRVETMHDVEERTQEVAAQVEFIRESFEGVEIQFTLSHVSILKQATETFCLCAIVLQRMSVSRSGACGKCPCLVWIRNFLSASANQADLETCAEKLLSFRDNLSLALQTRPLIYDLPDLEGPPAVGIDAQIDEVLQFLGQANSDQGVSCVVSFYGRKGVGKSRLMFEVENRFPPNSTMDRFYTMNFADPVSRLYLQQGLVEHLQGKGTATALRSTDAGKKTIRRCLAFLKTKKKRVLFAFDNVGNADDLTSILPLKLSEELPAGSCILVSHANNQEILRRVTDSVELVFPVSRTCRHRIHW…
Anthoceros	agrestis	Bonn	Hornwort	Bryophyte	AagrBONN_evm.model.Sc2ySwM_368.590.1	CHAIN	chain	1	1354	(NBARC)(TPR)(OTHER)	NLR	UNDETERMINED	NO	MLLSQTQVCRYRMGDQHLRDIISNVRAIGVILEKISLQSQDSHLKRISVDPTSIDNDSLQFVTTFIGRLSALEKEIEASGSGRPVSRAGENALDKLRKGIHQAGTSLGLAGRQEVVVGQKSPLLFQRKDRHLDDFEDFFSALEDDESNGTLLINTALLSSKADVTSNGGHNRTSSWFGWSKAAGSMRKGSESSSPDIRKRKLARFGRSKSDADITAALLHEDVGGKSPGRSISRSERAAGGLLRRLACCLRPTGGSQVSSVSYTPDAALDTEKLGSQLLAKLHYWDKELARLRDQAVNCGAFLRKSRLTEICTGLGLKNTPPTYVRVKRLADLILQTLRSGPHKVVLLHGVFGMGKSLLALDIALELENGLDYPGGVYYLHFGERFGAHCDEAELDTKI…
Anthoceros	agrestis	Bonn	Hornwort	Bryophyte	AagrBONN_evm.model.Sc2ySwM_368.2636.1	CHAIN	chain	1	810	(NBARC)(LRR)	NLR	UNDETERMINED	NL	MAEEDFGPFRASETYQVTADECSMMEKILHKANNLPSSTGPSEEGPSIGVDIPLEGVISDLLELFGDIGQYGLLFKLATFIKCRVETMQDVEERIQHVAAQAEFIRESLEKVEIQFTLSDVSILKQATEALCFCAIVLHKLSVSSSGSGGCACSHWGISVRNFLWASANQAQLVICAKKLKSFRSNLTLALETRHPIPDLPALDGPEAIGIDAQINEVLAFVGQSNSHPGRGVSYLVSFCGVQGVGKSRLMFEVQKRFPAKSTIDRFYTMNFALASDPISRLYLQQGLVEHLQGTNTATALRSTDSGKTTIKRCLAFFKKKKQRVLFSFDNVGKAEDLTSILPRNLSEELPAGSCILVSLANNKHILRAITQVFPRSKRCKHKHHLVTPLKEEDAKKLF…
Anthoceros	agrestis	Bonn	Hornwort	Bryophyte	AagrBONN_evm.model.Sc2ySwM_94.12.1	CHAIN	chain	1	864	(NBARC)(LRR)	NLR	UNDETERMINED	NL	MEDWAMAIRAAERDEMAAILGKASSRLSSTSSSKKGQSIGPGVGISLEEVMSDLLKLFGNIGTYGLLFKLAAFIKNRVDTMQDVEERIQQVAAKAEFIWKSFEKVEIQFTLSDVSILEQATETLCFCAMLVTCAENLKSFGDNLSLALETHHPISDLPYLEGPPAVGIDAQIDEVLTFLKPDHEGLGVSCVVSFHGVKGVGKSRLMFEVQNRFPAKSIIDEFYTMNFALASDPISQLYLQQGLVEHLQGTGTATALRSTDSGKTTIRRCLAFLKTKKKRVLFAFDNVGKVGDLTSILPLSLSEELPPGSCILASLANNNQILRDITRVFPESFTCRRKDHRVPTLKEEDAKKVFSLYAASRRPKDESMVDKIVSLCEGLPLLLKAVGQAGWEDWQAGLD…
Anthoceros	agrestis	Bonn	Hornwort	Bryophyte	AagrBONN_evm.model.Sc2ySwM_117.854.4	MOTIF	P-loop	183	203	(NBARC)(TPR)	NLR	UNDETERMINED	NO	IIAGMFGMGKSALALELASTL
Anthoceros	agrestis	Bonn	Hornwort	Bryophyte	AagrBONN_evm.model.Sc2ySwM_228.1754.1	MOTIF	P-loop	240	260	(NBARC)(LRR)	NLR	UNDETERMINED	NL	GIHGQGGLGKTTLLHEVITSV
Anthoceros	agrestis	Bonn	Hornwort	Bryophyte	AagrBONN_evm.model.Sc2ySwM_344.3868.6	MOTIF	P-loop	189	209	(NBARC)	NLR	CC-NLR or CCR-NLR or CCG10-NLR	N	GIWGKGGIGKTLLAQRVKNNP
Anthoceros	agrestis	Bonn	Hornwort	Bryophyte	AagrBONN_evm.model.Sc2ySwM_344.3868.3	MOTIF	P-loop	296	316	(NBARC)(LRR)	NLR	CC-NLR or CCR-NLR or CCG10-NLR	NL	GIWGKGGIGKTLLAQRVKNNP
Anthoceros	agrestis	Bonn	Hornwort	Bryophyte	AagrBONN_evm.model.Sc2ySwM_344.3868.5	MOTIF	P-loop	296	316	(NBARC)	NLR	CC-NLR or CCR-NLR or CCG10-NLR	N	GIWGKGGIGKTLLAQRVKNNP
Anthoceros	agrestis	Bonn	Hornwort	Bryophyte	AagrBONN_evm.model.Sc2ySwM_344.3868.1	MOTIF	P-loop	296	316	(NBARC)(LRR)	NLR	CC-NLR or CCR-NLR or CCG10-NLR	NL	GIWGKGGIGKTLLAQRVKNNP
Anthoceros	agrestis	Bonn	Hornwort	Bryophyte	AagrBONN_evm.model.Sc2ySwM_344.3868.4	MOTIF	P-loop	189	209	(NBARC)(LRR)	NLR	CC-NLR or CCR-NLR or CCG10-NLR	NL	GIWGKGGIGKTLLAQRVKNNP
Anthoceros	agrestis	Bonn	Hornwort	Bryophyte	AagrBONN_evm.model.Sc2ySwM_344.3868.2	MOTIF	P-loop	189	209	(NBARC)(LRR)	NLR	CC-NLR or CCR-NLR or CCG10-NLR	NL	GIWGKGGIGKTLLAQRVKNNP
Anthoceros	agrestis	Bonn	Hornwort	Bryophyte	AagrBONN_evm.model.Sc2ySwM_362.936.2	MOTIF	P-loop	81	101	(NBARC)(LRR)	NLR	UNDETERMINED	NL	SFYGLQGVGKSRLMFEVQHRF
Anthoceros	agrestis	Bonn	Hornwort	Bryophyte	AagrBONN_evm.model.Sc2ySwM_362.936.1	MOTIF	P-loop	81	101	(NBARC)(LRR)	NLR	UNDETERMINED	NL	SFYGLQGVGKSRLMFEVQHRF
Anthoceros	agrestis	Bonn	Hornwort	Bryophyte	AagrBONN_evm.model.Sc2ySwM_94.12.1	MOTIF	P-loop	193	213	(NBARC)(LRR)	NLR	UNDETERMINED	NL	SFHGVKGVGKSRLMFEVQNRF
Anthoceros	agrestis	Bonn	Hornwort	Bryophyte	AagrBONN_evm.model.Sc2ySwM_344.3868.6	MOTIF	RNBS-D	422	450	(NBARC)	NLR	CC-NLR or CCR-NLR or CCG10-NLR	N	LQKCFLYFAAFPEDEVVKVEYLVDLWAGE
Anthoceros	agrestis	Bonn	Hornwort	Bryophyte	AagrBONN_evm.model.Sc2ySwM_344.3868.3	MOTIF	RNBS-D	529	557	(NBARC)(LRR)	NLR	CC-NLR or CCR-NLR or CCG10-NLR	NL	LQKCFLYFAAFPEDEVVKVEYLVDLWAGE
Anthoceros	agrestis	Bonn	Hornwort	Bryophyte	AagrBONN_evm.model.Sc2ySwM_344.3868.5	MOTIF	RNBS-D	529	557	(NBARC)	NLR	CC-NLR or CCR-NLR or CCG10-NLR	N	LQKCFLYFAAFPEDEVVKVEYLVDLWAGE
Anthoceros	agrestis	Bonn	Hornwort	Bryophyte	AagrBONN_evm.model.Sc2ySwM_344.3868.1	MOTIF	RNBS-D	529	557	(NBARC)(LRR)	NLR	CC-NLR or CCR-NLR or CCG10-NLR	NL	LQKCFLYFAAFPEDEVVKVEYLVDLWAGE
Anthoceros	agrestis	Bonn	Hornwort	Bryophyte	AagrBONN_evm.model.Sc2ySwM_344.3868.4	MOTIF	RNBS-D	422	450	(NBARC)(LRR)	NLR	CC-NLR or CCR-NLR or CCG10-NLR	NL	LQKCFLYFAAFPEDEVVKVEYLVDLWAGE
Anthoceros	agrestis	Bonn	Hornwort	Bryophyte	AagrBONN_evm.model.Sc2ySwM_344.3868.2	MOTIF	RNBS-D	422	450	(NBARC)(LRR)	NLR	CC-NLR or CCR-NLR or CCG10-NLR	NL	LQKCFLYFAAFPEDEVVKVEYLVDLWAGE
Anthoceros	agrestis	Bonn	Hornwort	Bryophyte	AagrBONN_evm.model.Sc2ySwM_344.3868.6	MOTIF	GLPL	360	380	(NBARC)	NLR	CC-NLR or CCR-NLR or CCG10-NLR	N	CKGLPLALKVVARALASQKSE
Anthoceros	agrestis	Bonn	Hornwort	Bryophyte	AagrBONN_evm.model.Sc2ySwM_344.3868.3	MOTIF	GLPL	467	487	(NBARC)(LRR)	NLR	CC-NLR or CCR-NLR or CCG10-NLR	NL	CKGLPLALKVVARALASQKSE
Anthoceros	agrestis	Bonn	Hornwort	Bryophyte	AagrBONN_evm.model.Sc2ySwM_344.3868.5	MOTIF	GLPL	467	487	(NBARC)	NLR	CC-NLR or CCR-NLR or CCG10-NLR	N	CKGLPLALKVVARALASQKSE
Anthoceros	agrestis	Bonn	Hornwort	Bryophyte	AagrBONN_evm.model.Sc2ySwM_344.3868.1	MOTIF	GLPL	467	487	(NBARC)(LRR)	NLR	CC-NLR or CCR-NLR or CCG10-NLR	NL	CKGLPLALKVVARALASQKSE
Anthoceros	agrestis	Bonn	Hornwort	Bryophyte	AagrBONN_evm.model.Sc2ySwM_344.3868.4	MOTIF	GLPL	360	380	(NBARC)(LRR)	NLR	CC-NLR or CCR-NLR or CCG10-NLR	NL	CKGLPLALKVVARALASQKSE
Anthoceros	agrestis	Bonn	Hornwort	Bryophyte	AagrBONN_evm.model.Sc2ySwM_344.3868.2	MOTIF	GLPL	360	380	(NBARC)(LRR)	NLR	CC-NLR or CCR-NLR or CCG10-NLR	NL	CKGLPLALKVVARALASQKSE
Anthoceros	agrestis	Bonn	Hornwort	Bryophyte	AagrBONN_evm.model.Sc2ySwM_368.590.1	MOTIF	GLPL	540	560	(NBARC)(TPR)(OTHER)	NLR	UNDETERMINED	NO	CGGCPLALSIIGGMLRGKDAT
Anthoceros	agrestis	Bonn	Hornwort	Bryophyte	AagrBONN_evm.model.Sc2ySwM_344.3868.6	MOTIF	RNBS-B	293	312	(NBARC)	NLR	CC-NLR or CCR-NLR or CCG10-NLR	N	LGSRILVTTRNLDVLERVHA
Anthoceros	agrestis	Bonn	Hornwort	Bryophyte	AagrBONN_evm.model.Sc2ySwM_344.3868.3	MOTIF	RNBS-B	400	419	(NBARC)(LRR)	NLR	CC-NLR or CCR-NLR or CCG10-NLR	NL	LGSRILVTTRNLDVLERVHA
Anthoceros	agrestis	Bonn	Hornwort	Bryophyte	AagrBONN_evm.model.Sc2ySwM_344.3868.5	MOTIF	RNBS-B	400	419	(NBARC)	NLR	CC-NLR or CCR-NLR or CCG10-NLR	N	LGSRILVTTRNLDVLERVHA
Anthoceros	agrestis	Bonn	Hornwort	Bryophyte	AagrBONN_evm.model.Sc2ySwM_344.3868.1	MOTIF	RNBS-B	400	419	(NBARC)(LRR)	NLR	CC-NLR or CCR-NLR or CCG10-NLR	NL	LGSRILVTTRNLDVLERVHA
Anthoceros	agrestis	Bonn	Hornwort	Bryophyte	AagrBONN_evm.model.Sc2ySwM_344.3868.4	MOTIF	RNBS-B	293	312	(NBARC)(LRR)	NLR	CC-NLR or CCR-NLR or CCG10-NLR	NL	LGSRILVTTRNLDVLERVHA
Anthoceros	agrestis	Bonn	Hornwort	Bryophyte	AagrBONN_evm.model.Sc2ySwM_344.3868.2	MOTIF	RNBS-B	293	312	(NBARC)(LRR)	NLR	CC-NLR or CCR-NLR or CCG10-NLR	NL	LGSRILVTTRNLDVLERVHA
Anthoceros	agrestis	Bonn	Hornwort	Bryophyte	AagrBONN_evm.model.Sc2ySwM_117.4053.2	MOTIF	RNBS-C	379	393	(NBARC)(LRR)	NLR	UNDETERMINED	NL	LKDEDAKELFCLHAG
Anthoceros	agrestis	Bonn	Hornwort	Bryophyte	AagrBONN_evm.model.Sc2ySwM_117.4053.1	MOTIF	RNBS-C	412	426	(NBARC)(LRR)	NLR	UNDETERMINED	NL	LKDEDAKELFCLHAG
Anthoceros	agrestis	Bonn	Hornwort	Bryophyte	AagrBONN_evm.model.Sc2ySwM_344.3868.6	MOTIF	RNBS-C	323	337	(NBARC)	NLR	CC-NLR or CCR-NLR or CCG10-NLR	N	LNDLDSWKLFCQHAF
Anthoceros	agrestis	Bonn	Hornwort	Bryophyte	AagrBONN_evm.model.Sc2ySwM_344.3868.3	MOTIF	RNBS-C	430	444	(NBARC)(LRR)	NLR	CC-NLR or CCR-NLR or CCG10-NLR	NL	LNDLDSWKLFCQHAF
Anthoceros	agrestis	Bonn	Hornwort	Bryophyte	AagrBONN_evm.model.Sc2ySwM_344.3868.5	MOTIF	RNBS-C	430	444	(NBARC)	NLR	CC-NLR or CCR-NLR or CCG10-NLR	N	LNDLDSWKLFCQHAF
Anthoceros	agrestis	Bonn	Hornwort	Bryophyte	AagrBONN_evm.model.Sc2ySwM_344.3868.1	MOTIF	RNBS-C	430	444	(NBARC)(LRR)	NLR	CC-NLR or CCR-NLR or CCG10-NLR	NL	LNDLDSWKLFCQHAF
Anthoceros	agrestis	Bonn	Hornwort	Bryophyte	AagrBONN_evm.model.Sc2ySwM_344.3868.4	MOTIF	RNBS-C	323	337	(NBARC)(LRR)	NLR	CC-NLR or CCR-NLR or CCG10-NLR	NL	LNDLDSWKLFCQHAF
Anthoceros	agrestis	Bonn	Hornwort	Bryophyte	AagrBONN_evm.model.Sc2ySwM_344.3868.2	MOTIF	RNBS-C	323	337	(NBARC)(LRR)	NLR	CC-NLR or CCR-NLR or CCG10-NLR	NL	LNDLDSWKLFCQHAF
Anthoceros	agrestis	Oxford	Hornwort	Bryophyte	AagrOXF_evm.model.utg000002l.215.1	REGION	NBARC	119	336	(NBARC)	NLR	UNDETERMINED	N	IVPLPEHPQHPEHYRCHKSIFKDVVDYLRTGEKDVVILSGMFGMGKTLMAREIEVLFQLELVLVCTELRFPGGVHFVQFDRNVSEEGFQVEKKVDEQEQLRKLASSMKMHLADETDVWQALTDAARKKSCLIVLDDVWNSNSITRFRLPGQDGKLLVTSRRQKLWADAKVFLIGTSDIRDEKLDEHLLVARASSRGITHLPEEVKDRILKDCGGCLSL
Anthoceros	agrestis	Oxford	Hornwort	Bryophyte	AagrOXF_evm.model.utg000002l.215.2	REGION	NBARC	119	288	(NBARC)	NLR	UNDETERMINED	N	IVPLPEHPQHPEHYRCHKSIFKDVVDYLRTGEKDVVILSGMFGMGKTLMAREIEVLFQLELVLVCTELRFPGGVHFVQFDRNVSEEGFQVEKKVDEQEQLRKLASSMKMHLADETDVWQALTDAARKKSCLIVLDDVWNSNSITRFRLPGQDGKLLVTSRRQKLWADAKV
Anthoceros	agrestis	Oxford	Hornwort	Bryophyte	AagrOXF_evm.model.utg000002l.215.3	REGION	NBARC	119	335	(NBARC)	NLR	UNDETERMINED	N	IVPLPEHPQHPEHYRCHKSIFKDVVDYLRTGEKDVVILSGMFGMGKTLMAREIEVLFQLELVLVCTELRFPGGVHFVQFDRNVSEEGFQVEKKVDEQEQLRKLASSMKMHLADETDVWQALTDAARKKSCLIVLDDVWNSNSITRFRLPGQDGKLLVTSRRQKLWADAKVFLIGTSDIRDEKLDEHLLVARASSRGITHLPEEVKDRILKDCGGCLS
Anthoceros	agrestis	Oxford	Hornwort	Bryophyte	AagrOXF_evm.model.utg000006l.101.1	REGION	NBARC	205	469	(NBARC)(LRR)	NLR	UNDETERMINED	NL	TRLPISDLPDLQGPPAVGIDEQIDEVLEFLGQTNSDQGVSCVVCFRGVKGVGKSRLMFEVQNRFPAKSTIDRFYTMNFAGASDPQSLLYLQQGLVEHLQGTGTAAALRSIDSGRTTIRRCLAFLKTKKKRVLFAFDNVGKAEHLTSILPLDLAEKLPAGSCILVSLANNDQILRAIKQVFPRSRTCQHKTHWVTPLKEEDAKKLFSLHAISLPKDESVVDKVVARCEGLPLLLKAVGQEERADWQAVLDALTRAEDVAQVSDELT
Anthoceros	agrestis	Oxford	Hornwort	Bryophyte	AagrOXF_evm.model.utg000006l.101.1	REGION	LRR	621	979	(NBARC)(LRR)	NLR	UNDETERMINED	NL	LDHPEAVTLDRIQGVKYLVVHNSSLDGTSSRHLADLKFLYWSVSRVGASTSFTFPFQGLDVLPELKLLIISGNLDVQQFTIPSELPRLILISCGVAQELPEAIFVSRKLEELRLRDCRNLARLRLPHRNNHLQTLCLERCPALKTLPKAISGLRALQTLELLSCDGLEELEAAGVGSLTNLRALSVIGCNNLTALPDDLKNVSTLESLNLSFCSKLGELPQLGDGLGKLEELDLTGCSSIRKLSPDIKMLKSLSRLSLVACSNLVSLPDQIGELRNLQDLEMGFCIRVRNLPASLINLASLRRLALTSCSRLEELPEGLDALSSLEYLNLLGCRDLDVSKHAEVIQKLRNNKAVVHVEP
Anthoceros	agrestis	Oxford	Hornwort	Bryophyte	AagrOXF_evm.model.utg000006l.101.2	REGION	NBARC	13	209	(NBARC)(LRR)	NLR	UNDETERMINED	NL	TIDRFYTMNFAGASDPQSLLYLQQGLVEHLQGTGTAAALRSIDSGRTTIRRCLAFLKTKKKRVLFAFDNVGKAEHLTSILPLDLAEKLPAGSCILVSLANNDQILRAIKQVFPRSRTCQHKTHWVTPLKEEDAKKLFSLHAISLPKDESVVDKVVARCEGLPLLLKAVGQEERADWQAVLDALTRAEDVAQVSDELT
Anthoceros	agrestis	Oxford	Hornwort	Bryophyte	AagrOXF_evm.model.utg000006l.101.2	REGION	LRR	357	718	(NBARC)(LRR)	NLR	UNDETERMINED	NL	SLVELDHPEAVTLDRIQGVKYLVVHNSSLDGTSSRHLADLKFLYWSVSRVGASTSFTFPFQGLDVLPELKLLIISGNLDVQQFTIPSELPRLILISCGVAQELPEAIFVSRKLEELRLRDCRNLARLRLPHRNNHLQTLCLERCPALKTLPKAISGLRALQTLELLSCDGLEELEAAGVGSLTNLRALSVIGCNNLTALPDDLKNVSTLESLNLSFCSKLGELPQLGDGLGKLEELDLTGCSSIRKLSPDIKMLKSLSRLSLVACSNLVSLPDQIGELRNLQDLEMGFCIRVRNLPASLINLASLRRLALTSCSRLEELPEGLDALSSLEYLNLLGCRDLDVSKHAEVIQKLRNNKAVVHVE
Anthoceros	agrestis	Oxford	Hornwort	Bryophyte	AagrOXF_evm.model.utg000006l.99.1	REGION	NBARC	31	258	(NBARC)	NLR	UNDETERMINED	N	SDLPYLEGPPAVGIDAQIDEVLTFLKPDHEGLGVSCVVSFHGVKGVGKSRLMFEVQNRFPAKSIIDEFYTMNFALASDPISQLYLQQGLVEHLQGTGTATALRSTDSGKTTIRRCLAFLKTKKKRVLFAFDNVGKILRDITRVFPESFTCRRKDHRVPTLKEEDAKKVFSLYAASRRPKDESMVDKIVSLCEGLPLLLKAVGQAGWEDWQAGLDALTKAENVAQKTEL
Anthoceros	agrestis	Oxford	Hornwort	Bryophyte	AagrOXF_evm.model.utg000033l.173.1	REGION	NBARC	191	457	(NBARC)(LRR)	NLR	UNDETERMINED	NL	LETRHPIPDLPALDGPEAIGIDAQINEVLAFVGQSNSHPGRGVSYLVSFCGVQGVGKSRLMFEVQKRFPAKSTIDRFYTMNFALASDPISRLYLQQGLVEHLQGTNTATALRSTDSGKTTIKRCLAFFKKKKQRVLFSFDNVGKAEDLTSILPRNLSEELPAGSCILVSLANNKHILRAITQVFPRSKRCKHKHHLVTPLKEEDAKKLFSLHAVSMRPSDEPVVDEIVARCEGLPLLLKALGQVGRADWQAVLEALTKAEDVARVPL
Anthoceros	agrestis	Oxford	Hornwort	Bryophyte	AagrOXF_evm.model.utg000033l.173.1	REGION	LRR	642	867	(NBARC)(LRR)	NLR	UNDETERMINED	NL	PERIQGVKYLVLHNSKLGGSRSSRLLADLKFLYWSVSSDGPSTSFTFPFKRGPDVLPQLRMLIISGNLDVHDFTMPLKLPRFILTNCSATQDLPEAMFSSRKLEELRLRDCPKLARLRLPQDNNHLQTLCLERCPALKTLPKAISGLRALRTLELLSCDGLEELEAEGIGSLKNLRALSVMGCNRLAALPPDIKNVSTLESLNLSFCVNLGEVPQIRMLVHPQALT
Anthoceros	agrestis	Oxford	Hornwort	Bryophyte	AagrOXF_evm.model.utg000049l.476.1	REGION	NBARC	206	491	(NBARC)(LRR)	NLR	UNDETERMINED	NL	AISTPDLGPVISVGIDQHVNHIVDFLQQEGICIVGIHGQGGLGKTTLLHEVITSVEKSEKRLFAFIEVGKNPDDVYLRKLQASLLQQLGGGRKEFSNTSKGRNALLDQFVNLKMGSKQARIAIDNVFEVKHVVELLPPNLGKILPPRSSVLITSRSSAVVSKLDQICKTTVHPYFHLSYKLPCLSPQQSRDLFLFHASKRTDMPTKSVEALLEFIVPQCEGLPLALKVIGSLFSDEANLAEEQWVAIGKKMKQAEELLLPEDQIFGKLQVSYDRLSPEMKETFLDI
Anthoceros	agrestis	Oxford	Hornwort	Bryophyte	AagrOXF_evm.model.utg000049l.476.1	REGION	LRR	546	969	(NBARC)(LRR)	NLR	UNDETERMINED	NL	KMELVGMHDLLSDIGSSLSQQTRVRSEDASQLPEILGDKNMELKRIEGISLLNCHDPLQGRFVDKMEGLRVLILHDTAVRGYRVESLNELEFIYWGWSRPVQDMKFPFQLGRCRKLDMVMIRCNKIDLSLRFPPQLKDLTLMGCVNMERLPEPITQLSALRELHLTGWSRLQELPSTLGNLAALKRFHMEDCGTIRSLPKTISQLQALEEMDLSGCLNLKTLPAEIGSLEALQKLNLNRCKSFVRLPPEIGSLQNLSRLYLGHCNISVVCPEIGGLSALEELSLTACARIEKLPKEIGSLTTLQRLSLSSCKSLKSLPKEIKGLTSLQRLSLVSCSVLATLPEELCELTSLQYLDLDYCEQLLKLPRGIENLGSLLRLSLSYCSKLAELPTEITFLPSL…
Anthoceros	agrestis	Oxford	Hornwort	Bryophyte	AagrOXF_evm.model.utg000050l.510.1	REGION	NBARC	366	598	(NBARC)(LRR)(LRR)	NLR	UNDETERMINED	NL	EQIPTSHTSHLFLEDVEKVKGKLLSRDGPVWVVIIGKDGFGKTSLAGNACRSPDVMDRFLGGVFWVSLGRFPDLTALQSRLLEDITGCRETFASVADGLAALSKQLAERLPCVLVMDDVWEAEHLKGFAVYDNTARGKCLVTTQHINVLDWTSKEEVVLLPRGEQEAADLFSCVFTSCVSPPSASPLTSEAGFVEEYVKLCDGVPLILHAFGSSFSGERDKHKLDKLRKMVET
Anthoceros	agrestis	Oxford	Hornwort	Bryophyte	AagrOXF_evm.model.utg000050l.510.1	REGION	LRR	973	1170	(NBARC)(LRR)(LRR)	NLR	UNDETERMINED	NL	VDDSISMVTKKLSIDRCNISHLPDSLNFPCLRVALLGNNGLLKEIPSPTFNSMGNLEVLEFKGCSALRALPKAICFLQSLKLFDLSDCTCLQVIPTSISKLTSLVHFRLARCVSLTSLPQSMCSLTRLESLDISGCSKLRCLPANIGSLRSLKYLCLKGCTALQSIPRSITQLNSLVSVDFTECRSLVYTPPYLNRLV
Anthoceros	agrestis	Oxford	Hornwort	Bryophyte	AagrOXF_evm.model.utg000050l.510.1	REGION	LRR	1171	1429	(NBARC)(LRR)(LRR)	NLR	UNDETERMINED	NL	ASFQGVPPMVVPPGIWKMTNLETLHLSSIMRLTFVPSTVAQLAHVRQLDLSGCRSLEYLPQELGSLTSLEELDLSSIALRKLPPAIGNLANLLHLYLRDCPRLLSLPPTIASLPKLQVLELSHCWDLIVIPASFGESDSFRELGELNISGCGFKSLPPFSPGACQKLRKLNLSACFNLASLPSGLGGLQLLEVLNLDGCRTLSSLRDIGSAGVSSLAHLSLRNCTALTSLPAAELSQLKTLKYLDVSGCPANPIPEVIL
Anthoceros	agrestis	Oxford	Hornwort	Bryophyte	AagrOXF_evm.model.utg000061l.124.1	REGION	NBARC	204	483	(NBARC)(LRR)	NLR	UNDETERMINED	NL	ALLTRHPIPDLPALDGPEAIGIDAQIDEVLEFVENINSDGSGSGSGGGGGGVSYLVTFCGVQGVGKSRLMFEVQKRFPAKSTIDTFYTMDFTLASDPISRLYLQQGLVEHLQGTGTATALRSTGSGKATIKRCLAFLKTKNQRVLFSFDNVGKPDDLTSILPLNLCEELPAGSCILVSLANNKPILRAITQVFPLGKTCKHKHHLVPPLKDEDAKELFCLHAGSLRPGDKLQRVADEIVARCEGLPLLLKAVGQVDRADWQAVLDALTKAEDVALVPQLI
Anthoceros	agrestis	Oxford	Hornwort	Bryophyte	AagrOXF_evm.model.utg000061l.124.1	REGION	LRR	658	1016	(NBARC)(LRR)	NLR	UNDETERMINED	NL	RLASLVELDHPEAVTPERIQGVKYLVLHNSKLKLGSSRLLADLKFLYWSVGSDDTGPSNASFTFPFQQGPDVLPQLKMLIISGNLDVHGFTMPSELPRFILTNCSATRELPEAMFSSRKLEELHLRDCPRLASLHLPQKNNHLQTLCLERCHALKSLPTAIAGLEALRTLELLSCDGLEELEAEGIGRLENLRALSVIGCNRLAALPHDIKNVSTLKSLNLSFCLNLREVMQIGDGFGELEELDLTGCSSIRKLPPEIKMLKSLTRLKLNACSNLVSLPDEIGELRNLQDLEMGFCIRVCNLPAGLTNLASLRRLMLTECSRLEALPEGLHALIKLEYLNLLGCSALDQSQSAKVIHRL
Anthoceros	agrestis	Oxford	Hornwort	Bryophyte	AagrOXF_evm.model.utg000061l.124.2	REGION	NBARC	171	450	(NBARC)(LRR)	NLR	UNDETERMINED	NL	ALLTRHPIPDLPALDGPEAIGIDAQIDEVLEFVENINSDGSGSGSGGGGGGVSYLVTFCGVQGVGKSRLMFEVQKRFPAKSTIDTFYTMDFTLASDPISRLYLQQGLVEHLQGTGTATALRSTGSGKATIKRCLAFLKTKNQRVLFSFDNVGKPDDLTSILPLNLCEELPAGSCILVSLANNKPILRAITQVFPLGKTCKHKHHLVPPLKDEDAKELFCLHAGSLRPGDKLQRVADEIVARCEGLPLLLKAVGQVDRADWQAVLDALTKAEDVALVPQLI
Anthoceros	agrestis	Oxford	Hornwort	Bryophyte	AagrOXF_evm.model.utg000061l.124.2	REGION	LRR	625	984	(NBARC)(LRR)	NLR	UNDETERMINED	NL	RLASLVELDHPEAVTPERIQGVKYLVLHNSKLKLGSSRLLADLKFLYWSVGSDDTGPSNASFTFPFQQGPDVLPQLKMLIISGNLDVHGFTMPSELPRFILTNCSATRELPEAMFSSRKLEELHLRDCPRLASLHLPQKNNHLQTLCLERCHALKSLPTAIAGLEALRTLELLSCDGLEELEAEGIGRLENLRALSVIGCNRLAALPHDIKNVSTLKSLNLSFCLNLREVMQIGDGFGELEELDLTGCSSIRKLPPEIKMLKSLTRLKLNACSNLVSLPDEIGELRNLQDLEMGFCIRVCNLPAGLTNLASLRRLMLTECSRLEALPEGLHALIKLEYLNLLGCSALDQSQSAKVIHRLR
Anthoceros	agrestis	Oxford	Hornwort	Bryophyte	AagrOXF_evm.model.utg000083l.443.1	REGION	NBARC	145	421	(NBARC)(TPR)	NLR	UNDETERMINED	NO	FDIQQRSLEKNRPPNYRQVSRLHDELLQYLREESSKIVIIAGMFGMGKSALALELASTLRASFDYPGGVHFITFGEEYGTTCSQTELDEKVCVELKHILKFVGGEMGRRSGDTSMPHSYKVNEIKDVLRTVLSSLRCLIVLDDVWHPRIWEDFWFEGHPGNLLITTRLRGPLSQNSKLFKISPEDYMDVERLDEKILAGKISGDSTNFQVPARMILAKCHGCPLAINVMGNAVRDKTQPREWQNAAQEFAFYAEQRQSLDGYASTMFHGVKSSIAAC
Anthoceros	agrestis	Oxford	Hornwort	Bryophyte	AagrOXF_evm.model.utg000083l.443.1	DOMAIN	TPR	574	849	(NBARC)(TPR)	NLR	UNDETERMINED	NO	NLTDEELSTLKKPVLAATLRSWGLAKVIQTQKGDGLVDLEEANRLQPEHPITLRNLGIAHFTLRKYNDAVEYLRAARSLNPHDSLTLSFLGTAMMGKSDWQGAKLELKDDLPSPTSLSLSSRGLLRWNLGLVESALEDFEQCPNQNPFILSLRGAVKMESGDLVGAKADLRKALTSLHGEDAAFTLCILGLTRLYAGDYGGAKEDLDRAVSAQPESAFCLSVRGEVNRMLKEYEAAATDLEKARQSSPDRFTIECLMNVRWMQGMFDETIKLAGLL
Anthoceros	agrestis	Oxford	Hornwort	Bryophyte	AagrOXF_evm.model.utg000083l.443.2	REGION	NBARC	145	421	(NBARC)(TPR)	NLR	UNDETERMINED	NO	FDIQQRSLEKNRPPNYRQVSRLHDELLQYLREESSKIVIIAGMFGMGKSALALELASTLRASFDYPGGVHFITFGEEYGTTCSQTELDEKVCVELKHILKFVGGEMGRRSGDTSMPHSYKVNEIKDVLRTVLSSLRCLIVLDDVWHPRIWEDFWFEGHPGNLLITTRLRGPLSQNSKLFKISPEDYMDVERLDEKILAGKISGDSTNFQVPARMILAKCHGCPLAINVMGNAVRDKTQPREWQNAAQEFAFYAEQRQSLDGYASTMFHGVKSSIAAC
Anthoceros	agrestis	Oxford	Hornwort	Bryophyte	AagrOXF_evm.model.utg000083l.443.2	DOMAIN	TPR	582	757	(NBARC)(TPR)	NLR	UNDETERMINED	NO	TLKKPVLAATLRSWGLAKVIQTQKGDGLVDLEEANRLQPEHPITLRNLGIAHFTLRKYNDAVEYLRAARSLNPHDSLTLSFLGTAMMGKSDWQGAKLELKDDLPSPTSLSLSSRGLLRWNLGLVESALEDFEQCPNQNPFILSLRGAVKMESGDLVGAKADLRKALTSLHGEDAAF
Anthoceros	agrestis	Oxford	Hornwort	Bryophyte	AagrOXF_evm.model.utg000083l.443.3	REGION	NBARC	145	421	(NBARC)(TPR)	NLR	UNDETERMINED	NO	FDIQQRSLEKNRPPNYRQVSRLHDELLQYLREESSKIVIIAGMFGMGKSALALELASTLRASFDYPGGVHFITFGEEYGTTCSQTELDEKVCVELKHILKFVGGEMGRRSGDTSMPHSYKVNEIKDVLRTVLSSLRCLIVLDDVWHPRIWEDFWFEGHPGNLLITTRLRGPLSQNSKLFKISPEDYMDVERLDEKILAGKISGDSTNFQVPARMILAKCHGCPLAINVMGNAVRDKTQPREWQNAAQEFAFYAEQRQSLDGYASTMFHGVKSSIAAC
Anthoceros	agrestis	Oxford	Hornwort	Bryophyte	AagrOXF_evm.model.utg000083l.443.3	DOMAIN	TPR	570	829	(NBARC)(TPR)	NLR	UNDETERMINED	NO	ELSPNLTDEELSTLKKPVLAATLRSWGLAKVIQTQKGDGLVDLEEANRLQPEHPITLRNLGIAHFTLRKYNDAVEYLRAARSLNPHDSLTLSFLGTAMMGKSDWQGAKLELKDDLPSPTSLSLSSRGLLRWNLGLVESALEDFEQCPNQNPFILSLRGAVKMESGDLVGAKADLRKALTSLHGEDAAFTLCILGLTRLYAGDYGGAKEDLDRAVSAQPESAFCLSVRGEVNRMLKEYEAAATDLEKARQSSPDRFTIECV
Anthoceros	agrestis	Oxford	Hornwort	Bryophyte	AagrOXF_evm.model.utg000083l.443.4	REGION	NBARC	145	421	(NBARC)(TPR)	NLR	UNDETERMINED	NO	FDIQQRSLEKNRPPNYRQVSRLHDELLQYLREESSKIVIIAGMFGMGKSALALELASTLRASFDYPGGVHFITFGEEYGTTCSQTELDEKVCVELKHILKFVGGEMGRRSGDTSMPHSYKVNEIKDVLRTVLSSLRCLIVLDDVWHPRIWEDFWFEGHPGNLLITTRLRGPLSQNSKLFKISPEDYMDVERLDEKILAGKISGDSTNFQVPARMILAKCHGCPLAINVMGNAVRDKTQPREWQNAAQEFAFYAEQRQSLDGYASTMFHGVKSSIAAC
Anthoceros	agrestis	Oxford	Hornwort	Bryophyte	AagrOXF_evm.model.utg000083l.443.4	DOMAIN	TPR	570	829	(NBARC)(TPR)	NLR	UNDETERMINED	NO	ELSPNLTDEELSTLKKPVLAATLRSWGLAKVIQTQKGDGLVDLEEANRLQPEHPITLRNLGIAHFTLRKYNDAVEYLRAARSLNPHDSLTLSFLGTAMMGKSDWQGAKLELKDDLPSPTSLSLSSRGLLRWNLGLVESALEDFEQCPNQNPFILSLRGAVKMESGDLVGAKADLRKALTSLHGEDAAFTLCILGLTRLYAGDYGGAKEDLDRAVSAQPESAFCLSVRGEVNRMLKEYEAAATDLEKARQSSPDRFTIECV
Anthoceros	agrestis	Oxford	Hornwort	Bryophyte	AagrOXF_evm.model.utg000083l.443.5	REGION	NBARC	40	255	(NBARC)(OTHER)	NLR	UNDETERMINED	NO	GFDYPGGVHFITFGEEYGTTCSQTELDEKVCVELKHILKFVGGEMGRRSGDTSMPHSYKVNEIKDVLRTVLSSLRCLIVLDDVWHPRIWEDFWFEGHPGNLLITTRLRGPLSQNSKLFKISPEDYMDVERLDEKILAGKISGDSTNFQVPARMILAKCHGCPLAINVMGNAVRDKTQPREWQNAAQEFAFYAEQRQSLDGYASTMFHGVKSSIAAC
Anthoceros	agrestis	Oxford	Hornwort	Bryophyte	AagrOXF_evm.model.utg000083l.443.5	DOMAIN	OTHER	412	686	(NBARC)(OTHER)	NLR	UNDETERMINED	NO	EELSTLKKPVLAATLRSWGLAKVIQTQKGDGLVDLEEANRLQPEHPITLRNLGIAHFTLRKYNDAVEYLRAARSLNPHDSLTLSFLGTAMMGKSDWQGAKLELKDDLPSPTSLSLSSRGLLRWNLGLVESALEDFEQCPNQNPFILSLRGAVKMESGDLVGAKADLRKALTSLHGEDAAFTLCILGLTRLYAGDYGGAKEDLDRAVSAQPESAFCLSVRGEVNRMLKEYEAAATDLEKARQSSPDRFTIECLMNVRWMQGMFDETIKKTRRLVSE
Anthoceros	agrestis	Oxford	Hornwort	Bryophyte	AagrOXF_evm.model.utg000083l.443.6	REGION	NBARC	13	75	(NBARC)(OTHER)	NLR	UNDETERMINED	NO	FHPWVCSFYLQVPARMILAKCHGCPLAINVMGNAVRDKTQPREWQNAAQEFAFYAEQRQSLDG
Anthoceros	agrestis	Oxford	Hornwort	Bryophyte	AagrOXF_evm.model.utg000083l.443.6	DOMAIN	OTHER	251	517	(NBARC)(OTHER)	NLR	UNDETERMINED	NO	STLKKPVLAATLRSWGLAKVIQTQKGDGLVDLEEANRLQPEHPITLRNLGIAHFTLRKYNDAVEYLRAARSLNPHDSLTLSFLGTAMMGKSDWQGAKLELKDDLPSPTSLSLSSRGLLRWNLGLVESALEDFEQCPNQNPFILSLRGAVKMESGDLVGAKADLRKALTSLHGEDAAFTLCILGLTRLYAGDYGGAKEDLDRAVSAQPESAFCLSVRGEVNRMLKEYEAAATDLEKARQSSPDRFTIECLMNVRWMQGMFDETIKLAG
Anthoceros	agrestis	Oxford	Hornwort	Bryophyte	AagrOXF_evm.model.utg000083l.443.7	REGION	NBARC	13	75	(NBARC)(OTHER)	NLR	UNDETERMINED	NO	FHPWVCSFYLQVPARMILAKCHGCPLAINVMGNAVRDKTQPREWQNAAQEFAFYAEQRQSLDG
Anthoceros	agrestis	Oxford	Hornwort	Bryophyte	AagrOXF_evm.model.utg000083l.443.7	DOMAIN	OTHER	248	500	(NBARC)(OTHER)	NLR	UNDETERMINED	NO	EELSTLKKPVLAATLRSWGLAKVIQTQKGDGLVDLEEANRLQPEHPITLRNLGIAHFTLRKYNDAVEYLRAARSLNPHDSLTLSFLGTAMMGKSDWQGAKLELKDDLPSPTSLSLSSRGLLRWNLGLVESALEDFEQCPNQNPFILSLRGAVKMESGDLVGAKADLRKALTSLHGEDAAFTLCILGLTRLYAGDYGGAKEDLDRAVSAQPESAFCLSVRGEVNRMLKEYEAAATDLEKARQSSPDRFTIECVE
Anthoceros	agrestis	Oxford	Hornwort	Bryophyte	AagrOXF_evm.model.utg000083l.443.8	REGION	NBARC	40	255	(NBARC)(TPR)	NLR	UNDETERMINED	NO	GFDYPGGVHFITFGEEYGTTCSQTELDEKVCVELKHILKFVGGEMGRRSGDTSMPHSYKVNEIKDVLRTVLSSLRCLIVLDDVWHPRIWEDFWFEGHPGNLLITTRLRGPLSQNSKLFKISPEDYMDVERLDEKILAGKISGDSTNFQVPARMILAKCHGCPLAINVMGNAVRDKTQPREWQNAAQEFAFYAEQRQSLDGYASTMFHGVKSSIAAC
Anthoceros	agrestis	Oxford	Hornwort	Bryophyte	AagrOXF_evm.model.utg000083l.443.8	DOMAIN	TPR	407	651	(NBARC)(TPR)	NLR	UNDETERMINED	NO	PNLTDEELSTLKKPVLAATLRSWGLAKVIQTQKGDGLVDLEEANRLQPEHPITLRNLGIAHFTLRKYNDAVEYLRAARSLNPHDSLTLSFLGTAMMGKSDWQGAKLELKDDLPSPTSLSLSSRGLLRWNLGLVESALEDFEQCPNQNPFILSLRGAVKMESGDLVGAKADLRKALTSLHGEDAAFTLCILGLTRLYAGDYGGAKEDLDRAVSAQPESAFCLRYASEQYSKMKHGTLEREAIEDHY
Anthoceros	agrestis	Oxford	Hornwort	Bryophyte	AagrOXF_evm.model.utg000104l.145.1	REGION	NBARC	293	571	(NBARC)(TPR)(TPR)	NLR	UNDETERMINED	NO	KSRLTEICTGLGLKNTPPTYVRVKRLADLILQTLRSGPHKVVLLHGVFGMGKSLLALDIALELENGLDYPGGVYYLHFGERFGAHCDEAELDTKIIEQQKLLIMLMAYGDEKVSETPGVSKADTTQLLASKLSGKRSLLIMDEVWSPKIVEKFMFPGHKGKLLVTSSLGLTGSMLTDDNIRKQCVGSAGVSSCTSIQVGLDDYYGKQIDHQILESCSWTTIDPDRKESATKILDTCGGCPLALSIIGGMLRGKDATAWAQLSAELHILLEGLTKKLSES
Anthoceros	agrestis	Oxford	Hornwort	Bryophyte	AagrOXF_evm.model.utg000104l.145.1	DOMAIN	TPR	885	1192	(NBARC)(TPR)(TPR)	NLR	UNDETERMINED	NO	HQADMVLAATLRQSGNLRTSLGDLKGALAELNRSYKLKPDHVLTLQMRGAILVHFEDYEAALADVDRADELAPNDSFTLQIRGNIKRCVDDNEGALHDLEKANELEPNKSFTLSVMGAVKLNLGDYRGALMDLDKAAQIEPNDHFILTVRGNTKLHLEDYQGAMEDLDRALDKALERLSSSKSMSNAVLDKPVDGAEDPNRSFTLSVRGAVKLNMGDLQGALADLDEADELYPNDSFTLNLRATAKVQLGDYTGALEDLNHCCELDPDDTDVLRLRGNVRRLLGDCKGALKDFTRSNFMEPRNSYTLK
Anthoceros	agrestis	Oxford	Hornwort	Bryophyte	AagrOXF_evm.model.utg000104l.145.1	DOMAIN	TPR	1210	1347	(NBARC)(TPR)(TPR)	NLR	UNDETERMINED	NO	DISGSTRFRGNVKRCLGDPHGALEDLNLANELKPDNSYTLLIRASVRGLLGDHEGALVDLNQALRSDTASAFGLLERGVAKYLTGDLEGALQDLDRAYKIQPQNADILRHRGRVKFLLNDVAGAKADQLEAGSREVPE
Anthoceros	agrestis	Oxford	Hornwort	Bryophyte	AagrOXF_evm.model.utg000104l.145.2	REGION	NBARC	293	571	(NBARC)(TPR)(OTHER)	NLR	UNDETERMINED	NO	KSRLTEICTGLGLKNTPPTYVRVKRLADLILQTLRSGPHKVVLLHGVFGMGKSLLALDIALELENGLDYPGGVYYLHFGERFGAHCDEAELDTKIIEQQKLLIMLMAYGDEKVSETPGVSKADTTQLLASKLSGKRSLLIMDEVWSPKIVEKFMFPGHKGKLLVTSSLGLTGSMLTDDNIRKQCVGSAGVSSCTSIQVGLDDYYGKQIDHQILESCSWTTIDPDRKESATKILDTCGGCPLALSIIGGMLRGKDATAWAQLSAELHILLEGLTKKLSES
Anthoceros	agrestis	Oxford	Hornwort	Bryophyte	AagrOXF_evm.model.utg000104l.145.2	DOMAIN	TPR	868	1075	(NBARC)(TPR)(OTHER)	NLR	UNDETERMINED	NO	AFSMYTEEGRLPILEPEHQADMVLAATLRQSGNLRTSLGDLKGALAELNRSYKLKPDHVLTLQMRGAILVHFEDYEAALADVDRADELAPNDSFTLQIRGNIKRCVDDNEGALHDLEKANELEPNKSFTLSVMGAVKLNLGDYRGALMDLDKAAQIEPNDHFILTVRGNTKLHLEDYQGAMEDLDRALDKALERLSSSKSMSNAVLDK
Anthoceros	agrestis	Oxford	Hornwort	Bryophyte	AagrOXF_evm.model.utg000104l.145.2	DOMAIN	OTHER	1079	1321	(NBARC)(TPR)(OTHER)	NLR	UNDETERMINED	NO	GAEDPNRSFTLSVRGAVKLNMGDLQGALADLDEADELYPNDSFTLNLRATAKVQLGDYTGALEDLNHCCELDPDDTDVLRLRGNVRRLLGDCKGALKDFTRSNFMEPRNSYTLKFRGNVKRCLGDPHGALEDLNLANELKPDNSYTLLIRASVRGLLGDHEGALVDLNQALRSDTASAFGLLERGVAKYLTGDLEGALQDLDRAYKIQPQNADILRHRGRVKFLLNDVAGAKADQLEAGSREV
Anthoceros	agrestis	Oxford	Hornwort	Bryophyte	AagrOXF_evm.model.utg000104l.145.3	REGION	NBARC	13	188	(NBARC)(TPR)(OTHER)	NLR	UNDETERMINED	NO	STLHLSLRMVSETPGVSKADTTQLLASKLSGKRSLLIMDEVWSPKIVEKFMFPGHKGKLLVTSSLGLTGSMLTDDNIRKQCVGSAGVSSCTSIQVGLDDYYGKQIDHQILESCSWTTIDPDRKESATKILDTCGGCPLALSIIGGMLRGKDATAWAQLSAELHILLEGLTKKLSES
Anthoceros	agrestis	Oxford	Hornwort	Bryophyte	AagrOXF_evm.model.utg000104l.145.3	DOMAIN	TPR	502	689	(NBARC)(TPR)(OTHER)	NLR	UNDETERMINED	NO	HQADMVLAATLRQSGNLRTSLGDLKGALAELNRSYKLKPDHVLTLQMRGAILVHFEDYEAALADVDRADELAPNDSFTLQIRGNIKRCVDDNEGALHDLEKANELEPNKSFTLSVMGAVKLNLGDYRGALMDLDKAAQIEPNDHFILTVRGNTKLHLEDYQGAMEDLDRALDKALERLSSSKSMSNAV
Anthoceros	agrestis	Oxford	Hornwort	Bryophyte	AagrOXF_evm.model.utg000104l.145.3	DOMAIN	OTHER	690	937	(NBARC)(TPR)(OTHER)	NLR	UNDETERMINED	NO	LDKPVDGAEDPNRSFTLSVRGAVKLNMGDLQGALADLDEADELYPNDSFTLNLRATAKVQLGDYTGALEDLNHCCELDPDDTDVLRLRGNVRRLLGDCKGALKDFTRSNFMEPRNSYTLKFRGNVKRCLGDPHGALEDLNLANELKPDNSYTLLIRASVRGLLGDHEGALVDLNQALRSDTASAFGLLERGVAKYLTGDLEGALQDLDRAYKIQPQNADILRHRGRVKFLLNDVAGAKADQLEAGSRE
Anthoceros	agrestis	Oxford	Hornwort	Bryophyte	AagrOXF_evm.model.utg000104l.145.4	REGION	NBARC	261	539	(NBARC)(TPR)(OTHER)	NLR	UNDETERMINED	NO	KSRLTEICTGLGLKNTPPTYVRVKRLADLILQTLRSGPHKVVLLHGVFGMGKSLLALDIALELENGLDYPGGVYYLHFGERFGAHCDEAELDTKIIEQQKLLIMLMAYGDEKVSETPGVSKADTTQLLASKLSGKRSLLIMDEVWSPKIVEKFMFPGHKGKLLVTSSLGLTGSMLTDDNIRKQCVGSAGVSSCTSIQVGLDDYYGKQIDHQILESCSWTTIDPDRKESATKILDTCGGCPLALSIIGGMLRGKDATAWAQLSAELHILLEGLTKKLSES
Anthoceros	agrestis	Oxford	Hornwort	Bryophyte	AagrOXF_evm.model.utg000104l.145.4	DOMAIN	TPR	836	1041	(NBARC)(TPR)(OTHER)	NLR	UNDETERMINED	NO	AFSMYTEEGRLPILEPEHQADMVLAATLRQSGNLRTSLGDLKGALAELNRSYKLKPDHVLTLQMRGAILVHFEDYEAALADVDRADELAPNDSFTLQIRGNIKRCVDDNEGALHDLEKANELEPNKSFTLSVMGAVKLNLGDYRGALMDLDKAAQIEPNDHFILTVRGNTKLHLEDYQGAMEDLDRALDKALERLSSSKSMSNAVL
Anthoceros	agrestis	Oxford	Hornwort	Bryophyte	AagrOXF_evm.model.utg000104l.145.4	DOMAIN	OTHER	1047	1288	(NBARC)(TPR)(OTHER)	NLR	UNDETERMINED	NO	GAEDPNRSFTLSVRGAVKLNMGDLQGALADLDEADELYPNDSFTLNLRATAKVQLGDYTGALEDLNHCCELDPDDTDVLRLRGNVRRLLGDCKGALKDFTRSNFMEPRNSYTLKFRGNVKRCLGDPHGALEDLNLANELKPDNSYTLLIRASVRGLLGDHEGALVDLNQALRSDTASAFGLLERGVAKYLTGDLEGALQDLDRAYKIQPQNADILRHRGRVKFLLNDVAGAKADQLEAGSRE
Anthoceros	agrestis	Oxford	Hornwort	Bryophyte	AagrOXF_evm.model.utg000114l.13.1	REGION	NBARC	35	304	(NBARC)(LRR)	NLR	UNDETERMINED	NL	ETRQPIPDLPALEGPPAVGIDAHISEVLSFLGQTNSDQGQGVSCVVSFYGLQGVGKSRLMFEVQHRFPVRSTIDRFYTMNLGLASDPISLLYLQQRLVEHLQGTGTASTLRSMDSGKTAITRCQAFLKTKKQRVLLSFDNVGKAEDLTSILPLNLSEELPAGSCILVSLANKQQILRAIAQVFPGGSTCQHKHQLVTPLKEQDALELFKLNATSVVWMSSRVVHEIVSRCEGLPLLLKVVGQGNWPNWQAALDALTKAEGEGIAQVTKLI
Anthoceros	agrestis	Oxford	Hornwort	Bryophyte	AagrOXF_evm.model.utg000114l.13.1	REGION	LRR	460	804	(NBARC)(LRR)	NLR	UNDETERMINED	NL	HPEAVTQDRIQGVKYLVLHNSKLDESSSRHLAHLKFLYWSVSDDNSTSVSKSFTFPFQGPHVLPELKLLTISGNLDVHHFTIPSQLPRLILINCSATLELPEALFASKKLEELRLRDWPKLARLRLPQDNYYLQRLCLERCPSLKTLPKAIAGLKCLRILELLSCDALEELEAEGIGSLRDLVLSVIGCNMLAAPPHDLKNVRRLRYLNLSFCTNLGEVLHIDKGLLSLEELVLTGCSSIRKLSPDIKMLQALTVLNLVACSNLVYLPAELGGLKKLEDLEMSFCIRLRNLPTPLCHSSLRRLTLTGCSSLEELPGYLQNMCNLEYLNLLGCQKLDVSKYADAIA
Anthoceros	agrestis	Oxford	Hornwort	Bryophyte	AagrOXF_evm.model.utg000114l.13.2	REGION	NBARC	35	304	(NBARC)(LRR)	NLR	UNDETERMINED	NL	ETRQPIPDLPALEGPPAVGIDAHISEVLSFLGQTNSDQGQGVSCVVSFYGLQGVGKSRLMFEVQHRFPVRSTIDRFYTMNLGLASDPISLLYLQQRLVEHLQGTGTASTLRSMDSGKTAITRCQAFLKTKKQRVLLSFDNVGKAEDLTSILPLNLSEELPAGSCILVSLANKQQILRAIAQVFPGGSTCQHKHQLVTPLKEQDALELFKLNATSVVWMSSRVVHEIVSRCEGLPLLLKVVGQGNWPNWQAALDALTKAEGEGIAQVTKLI
Anthoceros	agrestis	Oxford	Hornwort	Bryophyte	AagrOXF_evm.model.utg000114l.13.2	REGION	LRR	460	804	(NBARC)(LRR)	NLR	UNDETERMINED	NL	HPEAVTQDRIQGVKYLVLHNSKLDESSSRHLAHLKFLYWSVSDDNSTSVSKSFTFPFQGPHVLPELKLLTISGNLDVHHFTIPSQLPRLILINCSATLELPEALFASKKLEELRLRDWPKLARLRLPQDNYYLQRLCLERCPSLKTLPKAIAGLKCLRILELLSCDALEELEAEGIGSLRDLVLSVIGCNMLAAPPHDLKNVRRLRYLNLSFCTNLGEVLHIDKGLLSLEELVLTGCSSIRKLSPDIKMLQALTVLNLVACSNLVYLPAELGGLKKLEDLEMSFCIRLRNLPTPLCHSSLRRLTLTGCSSLEELPGYLQNMCNLEYLNLLGCQKLDVSKYADAIA
Anthoceros	agrestis	Oxford	Hornwort	Bryophyte	AagrOXF_evm.model.utg000114l.13.3	REGION	NBARC	35	304	(NBARC)(LRR)	NLR	UNDETERMINED	NL	ETRQPIPDLPALEGPPAVGIDAHISEVLSFLGQTNSDQGQGVSCVVSFYGLQGVGKSRLMFEVQHRFPVRSTIDRFYTMNLGLASDPISLLYLQQRLVEHLQGTGTASTLRSMDSGKTAITRCQAFLKTKKQRVLLSFDNVGKAEDLTSILPLNLSEELPAGSCILVSLANKQQILRAIAQVFPGGSTCQHKHQLVTPLKEQDALELFKLNATSVVWMSSRVVHEIVSRCEGLPLLLKVVGQGNWPNWQAALDALTKAEGEGIAQVTKLI
Anthoceros	agrestis	Oxford	Hornwort	Bryophyte	AagrOXF_evm.model.utg000114l.13.3	REGION	LRR	443	673	(NBARC)(LRR)	NLR	UNDETERMINED	NL	VLQPSNTTAGTGLVELDHPEAVTQDRIQGVKYLVLHNSKLDESSSRHLAHLKFLYWSVSDDNSTSVSKSFTFPFQGPHVLPELKLLTISGNLDVHHFTIPSQLPRLILINCSATLELPEALFASKKLEELRLRDWPKLARLRLPQDNYYLQRLCLERCPSLKTLPKAIAGLKCLRILELLSCDALEELEAEGIGSLRDLVLSVIGCNMLAAPPHDLKNVRRLSRARGAEEA
Anthoceros	agrestis	Oxford	Hornwort	Bryophyte	AagrOXF_evm.model.utg000124l.179.1	REGION	NBARC	252	612	(NBARC)(LRR)	NLR	CC-NLR or CCR-NLR or CCG10-NLR	NL	ETGRNSFASGQDLEPEPDFVFGTDDAMNRLLGFLLSGENGSQWVGIWGKGGIGKTLLAQRVKNNPRVHNYFTGMTFWLTVGREPSVERLQVKLCEKIGIQVAVATKEDYKKNLRNALRGRKFLLVLDDVWEDDGRPILEWMDVVSREELGSRILVTTRNLDVLERVHAADEATIRMQRLNDVDSWKLFCQHAFGGADKRAGSKSFQSLVKEVVSECKGLPLALKVVARALASQKSEEQWQRALSKLREAEILNQDHELLLYQRVQLSYDALIPIDPRLQKCFLYFAAFPEDEVVKVEYLVDLWAGEGLLQPNEYNDLMPDAYFLVGVLIGRSLIDLSYQSNRYMRMQWCQIHDVLRDFALY
Anthoceros	agrestis	Oxford	Hornwort	Bryophyte	AagrOXF_evm.model.utg000124l.179.1	REGION	LRR	653	1115	(NBARC)(LRR)	NLR	CC-NLR or CCR-NLR or CCG10-NLR	NL	SSKKLVLAATRISLVDNSLKALPSRLRAPSLKVLLLRKNKPLKAIPPSFLEGFPELKVLDLSRTNLETLPSSIGDLVNLCHLDLSANTSLRKLPSSLKKLRNLKFLSVQGCSGLEPLSFEVSYLKSLRSLNTAGCRGFWEEKVTGPVLRRTRSKIKLPLIPRQRIASLDSLCSLSRLADLRIESARHESLPARISSLDNLQVLKVSFESLISLPDDLETSIVHQLQILDVSFCRALVSLPPWMPSLTQLVTLDLRRCSGLTSLPDLHKLPRLQRLYLNDCKGISELPSKFACEGAFPALQELWMEDCNRLEEFPPIGKGAFEMLLQLKLSGCSSLRRLPTSLSSLPNLGHLDLSRCTGITSLDDCIPDASLVFDSCKTDAVEDCPGMSQIPGTVDDDSW…
Anthoceros	agrestis	Oxford	Hornwort	Bryophyte	AagrOXF_evm.model.utg000124l.179.2	REGION	NBARC	252	612	(NBARC)(LRR)	NLR	CC-NLR or CCR-NLR or CCG10-NLR	NL	ETGRNSFASGQDLEPEPDFVFGTDDAMNRLLGFLLSGENGSQWVGIWGKGGIGKTLLAQRVKNNPRVHNYFTGMTFWLTVGREPSVERLQVKLCEKIGIQVAVATKEDYKKNLRNALRGRKFLLVLDDVWEDDGRPILEWMDVVSREELGSRILVTTRNLDVLERVHAADEATIRMQRLNDVDSWKLFCQHAFGGADKRAGSKSFQSLVKEVVSECKGLPLALKVVARALASQKSEEQWQRALSKLREAEILNQDHELLLYQRVQLSYDALIPIDPRLQKCFLYFAAFPEDEVVKVEYLVDLWAGEGLLQPNEYNDLMPDAYFLVGVLIGRSLIDLSYQSNRYMRMQWCQIHDVLRDFALY
Anthoceros	agrestis	Oxford	Hornwort	Bryophyte	AagrOXF_evm.model.utg000124l.179.2	REGION	LRR	653	950	(NBARC)(LRR)	NLR	CC-NLR or CCR-NLR or CCG10-NLR	NL	SSKKLVLAATRISLVDNSLKALPSRLRAPSLKVLLLRKNKPLKAIPPSFLEGFPELKVLDLSRTNLETLPSSIGDLVNLCHLDLSANTSLRKLPSSLKKLRNLKFLSVQGCSGLEPLSFEVSYLKSLRSLNTAGCRGFWEEKVTGPVLRRTRSKIKLPLIPRQRIASLDSLCSLSRLADLRIESARHESLPARISSLDNLQVLKVSFESLISLPDDLETSIVHQLQILDVSFCRALVSLPPWMPSLTQLVTLDLRRCSGLTSLPDLHKLPRLQRLYLNDCKGISELPSKFACEGAFPA
Anthoceros	agrestis	Oxford	Hornwort	Bryophyte	AagrOXF_evm.model.utg000124l.179.3	REGION	NBARC	145	505	(NBARC)(LRR)	NLR	CC-NLR or CCR-NLR or CCG10-NLR	NL	ETGRNSFASGQDLEPEPDFVFGTDDAMNRLLGFLLSGENGSQWVGIWGKGGIGKTLLAQRVKNNPRVHNYFTGMTFWLTVGREPSVERLQVKLCEKIGIQVAVATKEDYKKNLRNALRGRKFLLVLDDVWEDDGRPILEWMDVVSREELGSRILVTTRNLDVLERVHAADEATIRMQRLNDVDSWKLFCQHAFGGADKRAGSKSFQSLVKEVVSECKGLPLALKVVARALASQKSEEQWQRALSKLREAEILNQDHELLLYQRVQLSYDALIPIDPRLQKCFLYFAAFPEDEVVKVEYLVDLWAGEGLLQPNEYNDLMPDAYFLVGVLIGRSLIDLSYQSNRYMRMQWCQIHDVLRDFALY
Anthoceros	agrestis	Oxford	Hornwort	Bryophyte	AagrOXF_evm.model.utg000124l.179.3	REGION	LRR	546	1008	(NBARC)(LRR)	NLR	CC-NLR or CCR-NLR or CCG10-NLR	NL	SSKKLVLAATRISLVDNSLKALPSRLRAPSLKVLLLRKNKPLKAIPPSFLEGFPELKVLDLSRTNLETLPSSIGDLVNLCHLDLSANTSLRKLPSSLKKLRNLKFLSVQGCSGLEPLSFEVSYLKSLRSLNTAGCRGFWEEKVTGPVLRRTRSKIKLPLIPRQRIASLDSLCSLSRLADLRIESARHESLPARISSLDNLQVLKVSFESLISLPDDLETSIVHQLQILDVSFCRALVSLPPWMPSLTQLVTLDLRRCSGLTSLPDLHKLPRLQRLYLNDCKGISELPSKFACEGAFPALQELWMEDCNRLEEFPPIGKGAFEMLLQLKLSGCSSLRRLPTSLSSLPNLGHLDLSRCTGITSLDDCIPDASLVFDSCKTDAVEDCPGMSQIPGTVDDDSW…
Anthoceros	agrestis	Oxford	Hornwort	Bryophyte	AagrOXF_evm.model.utg000124l.179.4	REGION	NBARC	145	505	(NBARC)(LRR)	NLR	CC-NLR or CCR-NLR or CCG10-NLR	NL	ETGRNSFASGQDLEPEPDFVFGTDDAMNRLLGFLLSGENGSQWVGIWGKGGIGKTLLAQRVKNNPRVHNYFTGMTFWLTVGREPSVERLQVKLCEKIGIQVAVATKEDYKKNLRNALRGRKFLLVLDDVWEDDGRPILEWMDVVSREELGSRILVTTRNLDVLERVHAADEATIRMQRLNDVDSWKLFCQHAFGGADKRAGSKSFQSLVKEVVSECKGLPLALKVVARALASQKSEEQWQRALSKLREAEILNQDHELLLYQRVQLSYDALIPIDPRLQKCFLYFAAFPEDEVVKVEYLVDLWAGEGLLQPNEYNDLMPDAYFLVGVLIGRSLIDLSYQSNRYMRMQWCQIHDVLRDFALY
Anthoceros	agrestis	Oxford	Hornwort	Bryophyte	AagrOXF_evm.model.utg000124l.179.4	REGION	LRR	546	843	(NBARC)(LRR)	NLR	CC-NLR or CCR-NLR or CCG10-NLR	NL	SSKKLVLAATRISLVDNSLKALPSRLRAPSLKVLLLRKNKPLKAIPPSFLEGFPELKVLDLSRTNLETLPSSIGDLVNLCHLDLSANTSLRKLPSSLKKLRNLKFLSVQGCSGLEPLSFEVSYLKSLRSLNTAGCRGFWEEKVTGPVLRRTRSKIKLPLIPRQRIASLDSLCSLSRLADLRIESARHESLPARISSLDNLQVLKVSFESLISLPDDLETSIVHQLQILDVSFCRALVSLPPWMPSLTQLVTLDLRRCSGLTSLPDLHKLPRLQRLYLNDCKGISELPSKFACEGAFPA
Anthoceros	agrestis	Oxford	Hornwort	Bryophyte	AagrOXF_evm.model.utg000124l.179.5	REGION	NBARC	252	612	(NBARC)	NLR	CC-NLR or CCR-NLR or CCG10-NLR	N	ETGRNSFASGQDLEPEPDFVFGTDDAMNRLLGFLLSGENGSQWVGIWGKGGIGKTLLAQRVKNNPRVHNYFTGMTFWLTVGREPSVERLQVKLCEKIGIQVAVATKEDYKKNLRNALRGRKFLLVLDDVWEDDGRPILEWMDVVSREELGSRILVTTRNLDVLERVHAADEATIRMQRLNDVDSWKLFCQHAFGGADKRAGSKSFQSLVKEVVSECKGLPLALKVVARALASQKSEEQWQRALSKLREAEILNQDHELLLYQRVQLSYDALIPIDPRLQKCFLYFAAFPEDEVVKVEYLVDLWAGEGLLQPNEYNDLMPDAYFLVGVLIGRSLIDLSYQSNRYMRMQWCQIHDVLRDFALY
Anthoceros	agrestis	Oxford	Hornwort	Bryophyte	AagrOXF_evm.model.utg000124l.179.6	REGION	NBARC	252	612	(NBARC)	NLR	CC-NLR or CCR-NLR or CCG10-NLR	N	ETGRNSFASGQDLEPEPDFVFGTDDAMNRLLGFLLSGENGSQWVGIWGKGGIGKTLLAQRVKNNPRVHNYFTGMTFWLTVGREPSVERLQVKLCEKIGIQVAVATKEDYKKNLRNALRGRKFLLVLDDVWEDDGRPILEWMDVVSREELGSRILVTTRNLDVLERVHAADEATIRMQRLNDVDSWKLFCQHAFGGADKRAGSKSFQSLVKEVVSECKGLPLALKVVARALASQKSEEQWQRALSKLREAEILNQDHELLLYQRVQLSYDALIPIDPRLQKCFLYFAAFPEDEVVKVEYLVDLWAGEGLLQPNEYNDLMPDAYFLVGVLIGRSLIDLSYQSNRYMRMQWCQIHDVLRDFALY
Anthoceros	agrestis	Oxford	Hornwort	Bryophyte	AagrOXF_evm.model.utg000124l.179.7	REGION	NBARC	145	505	(NBARC)	NLR	CC-NLR or CCR-NLR or CCG10-NLR	N	ETGRNSFASGQDLEPEPDFVFGTDDAMNRLLGFLLSGENGSQWVGIWGKGGIGKTLLAQRVKNNPRVHNYFTGMTFWLTVGREPSVERLQVKLCEKIGIQVAVATKEDYKKNLRNALRGRKFLLVLDDVWEDDGRPILEWMDVVSREELGSRILVTTRNLDVLERVHAADEATIRMQRLNDVDSWKLFCQHAFGGADKRAGSKSFQSLVKEVVSECKGLPLALKVVARALASQKSEEQWQRALSKLREAEILNQDHELLLYQRVQLSYDALIPIDPRLQKCFLYFAAFPEDEVVKVEYLVDLWAGEGLLQPNEYNDLMPDAYFLVGVLIGRSLIDLSYQSNRYMRMQWCQIHDVLRDFALY
Anthoceros	agrestis	Oxford	Hornwort	Bryophyte	AagrOXF_evm.model.utg000155l.2.1	REGION	NBARC	164	418	(NBARC)(LRR)	NLR	UNDETERMINED	NL	PLIYDLPDLEGPPAVGIDAQIDEVLQFLGQANSDQGVSCVVSFYGRKGVGKSRLMFEVENRFPPNSTMDRFYTMNFADPVSRLYLQQGLVEHLQGKGTATALRSTDAGKKTIRRCLAFLKTKKKRVLFAFDNVGNADDLTSILPLKLSEELPAGSCILVSHANNQEILRRVTDSVELVFPVSRTCRHRIHWVTPLKEEDAKTLFCLHAGSLMQPSDESVVDEIVSRCEGLPTLLLKAVGQVGRADWQAVLDALTN
Anthoceros	agrestis	Oxford	Hornwort	Bryophyte	AagrOXF_evm.model.utg000155l.2.1	REGION	LRR	537	907	(NBARC)(LRR)	NLR	UNDETERMINED	NL	LLHPSNGTLASLVELDHPESVTLDRIQGVKYLVLHNSTLDRSSSRHLADLRFLYWSVSSDDASGSRSFTFPFEGPDALPQLTLLIISGNLDVHQFRIPPELPRLILVNCTSTQELPPTVFVSRKLEELRLRDWPKLARLCLPGWNNGLQTLSLERCPALKTLPKAIAGLRALRTLELLSCDGLEELEAEGIGNLENLRTLSVIGCNGLAALPHDLTNVSTLRSLNLSFCSKLGEVLVAFDGLVNLEELDLTSCSSIRKLSPSISMLKSLTRLNLVGCSNLLSLPDGIGQLRNLQHLDMGLCFQVRTLPASLIKLESLRRLMLAGCSRLEELPKGLDELLSLEYLNLLGCQALDVSKHADVIQKLRSQLVVV
Anthoceros	agrestis	Oxford	Hornwort	Bryophyte	AagrOXF_evm.model.utg000155l.2.2	REGION	NBARC	209	463	(NBARC)(LRR)	NLR	UNDETERMINED	NL	PLIYDLPDLEGPPAVGIDAQIDEVLQFLGQANSDQGVSCVVSFYGRKGVGKSRLMFEVENRFPPNSTMDRFYTMNFADPVSRLYLQQGLVEHLQGKGTATALRSTDAGKKTIRRCLAFLKTKKKRVLFAFDNVGNADDLTSILPLKLSEELPAGSCILVSHANNQEILRRVTDSVELVFPVSRTCRHRIHWVTPLKEEDAKTLFCLHAGSLMQPSDESVVDEIVSRCEGLPTLLLKAVGQVGRADWQAVLDALTN
Anthoceros	agrestis	Oxford	Hornwort	Bryophyte	AagrOXF_evm.model.utg000155l.2.2	REGION	LRR	582	953	(NBARC)(LRR)	NLR	UNDETERMINED	NL	LLHPSNGTLASLVELDHPESVTLDRIQGVKYLVLHNSTLDRSSSRHLADLRFLYWSVSSDDASGSRSFTFPFEGPDALPQLTLLIISGNLDVHQFRIPPELPRLILVNCTSTQELPPTVFVSRKLEELRLRDWPKLARLCLPGWNNGLQTLSLERCPALKTLPKAIAGLRALRTLELLSCDGLEELEAEGIGNLENLRTLSVIGCNGLAALPHDLTNVSTLRSLNLSFCSKLGEVLVAFDGLVNLEELDLTSCSSIRKLSPSISMLKSLTRLNLVGCSNLLSLPDGIGQLRNLQHLDMGLCFQVRTLPASLIKLESLRRLMLAGCSRLEELPKGLDELLSLEYLNLLGCQALDVSKHADVIQKLRSQLVVVF
Anthoceros	agrestis	Oxford	Hornwort	Bryophyte	AagrOXF_evm.model.utg000155l.2.3	REGION	NBARC	106	360	(NBARC)(LRR)	NLR	UNDETERMINED	NL	PLIYDLPDLEGPPAVGIDAQIDEVLQFLGQANSDQGVSCVVSFYGRKGVGKSRLMFEVENRFPPNSTMDRFYTMNFADPVSRLYLQQGLVEHLQGKGTATALRSTDAGKKTIRRCLAFLKTKKKRVLFAFDNVGNADDLTSILPLKLSEELPAGSCILVSHANNQEILRRVTDSVELVFPVSRTCRHRIHWVTPLKEEDAKTLFCLHAGSLMQPSDESVVDEIVSRCEGLPTLLLKAVGQVGRADWQAVLDALTN
Anthoceros	agrestis	Oxford	Hornwort	Bryophyte	AagrOXF_evm.model.utg000155l.2.3	REGION	LRR	479	849	(NBARC)(LRR)	NLR	UNDETERMINED	NL	LLHPSNGTLASLVELDHPESVTLDRIQGVKYLVLHNSTLDRSSSRHLADLRFLYWSVSSDDASGSRSFTFPFEGPDALPQLTLLIISGNLDVHQFRIPPELPRLILVNCTSTQELPPTVFVSRKLEELRLRDWPKLARLCLPGWNNGLQTLSLERCPALKTLPKAIAGLRALRTLELLSCDGLEELEAEGIGNLENLRTLSVIGCNGLAALPHDLTNVSTLRSLNLSFCSKLGEVLVAFDGLVNLEELDLTSCSSIRKLSPSISMLKSLTRLNLVGCSNLLSLPDGIGQLRNLQHLDMGLCFQVRTLPASLIKLESLRRLMLAGCSRLEELPKGLDELLSLEYLNLLGCQALDVSKHADVIQKLRSQLVVV
Anthoceros	agrestis	Oxford	Hornwort	Bryophyte	AagrOXF_evm.model.utg000155l.2.4	REGION	NBARC	209	463	(NBARC)(LRR)	NLR	UNDETERMINED	NL	PLIYDLPDLEGPPAVGIDAQIDEVLQFLGQANSDQGVSCVVSFYGRKGVGKSRLMFEVENRFPPNSTMDRFYTMNFADPVSRLYLQQGLVEHLQGKGTATALRSTDAGKKTIRRCLAFLKTKKKRVLFAFDNVGNADDLTSILPLKLSEELPAGSCILVSHANNQEILRRVTDSVELVFPVSRTCRHRIHWVTPLKEEDAKTLFCLHAGSLMQPSDESVVDEIVSRCEGLPTLLLKAVGQVGRADWQAVLDALTN
Anthoceros	agrestis	Oxford	Hornwort	Bryophyte	AagrOXF_evm.model.utg000155l.2.4	REGION	LRR	582	953	(NBARC)(LRR)	NLR	UNDETERMINED	NL	LLHPSNGTLASLVELDHPESVTLDRIQGVKYLVLHNSTLDRSSSRHLADLRFLYWSVSSDDASGSRSFTFPFEGPDALPQLTLLIISGNLDVHQFRIPPELPRLILVNCTSTQELPPTVFVSRKLEELRLRDWPKLARLCLPGWNNGLQTLSLERCPALKTLPKAIAGLRALRTLELLSCDGLEELEAEGIGNLENLRTLSVIGCNGLAALPHDLTNVSTLRSLNLSFCSKLGEVLVAFDGLVNLEELDLTSCSSIRKLSPSISMLKSLTRLNLVGCSNLLSLPDGIGQLRNLQHLDMGLCFQVRTLPASLIKLESLRRLMLAGCSRLEELPKGLDELLSLEYLNLLGCQALDVSKHADVIQKLRSQLVVVF
Anthoceros	agrestis	Oxford	Hornwort	Bryophyte	AagrOXF_evm.model.utg000155l.2.5	REGION	NBARC	54	308	(NBARC)(LRR)	NLR	UNDETERMINED	NL	PLIYDLPDLEGPPAVGIDAQIDEVLQFLGQANSDQGVSCVVSFYGRKGVGKSRLMFEVENRFPPNSTMDRFYTMNFADPVSRLYLQQGLVEHLQGKGTATALRSTDAGKKTIRRCLAFLKTKKKRVLFAFDNVGNADDLTSILPLKLSEELPAGSCILVSHANNQEILRRVTDSVELVFPVSRTCRHRIHWVTPLKEEDAKTLFCLHAGSLMQPSDESVVDEIVSRCEGLPTLLLKAVGQVGRADWQAVLDALTN
Anthoceros	agrestis	Oxford	Hornwort	Bryophyte	AagrOXF_evm.model.utg000155l.2.5	REGION	LRR	428	797	(NBARC)(LRR)	NLR	UNDETERMINED	NL	LHPSNGTLASLVELDHPESVTLDRIQGVKYLVLHNSTLDRSSSRHLADLRFLYWSVSSDDASGSRSFTFPFEGPDALPQLTLLIISGNLDVHQFRIPPELPRLILVNCTSTQELPPTVFVSRKLEELRLRDWPKLARLCLPGWNNGLQTLSLERCPALKTLPKAIAGLRALRTLELLSCDGLEELEAEGIGNLENLRTLSVIGCNGLAALPHDLTNVSTLRSLNLSFCSKLGEVLVAFDGLVNLEELDLTSCSSIRKLSPSISMLKSLTRLNLVGCSNLLSLPDGIGQLRNLQHLDMGLCFQVRTLPASLIKLESLRRLMLAGCSRLEELPKGLDELLSLEYLNLLGCQALDVSKHADVIQKLRSQLVVV
Anthoceros	agrestis	Oxford	Hornwort	Bryophyte	AagrOXF_evm.model.utg000002l.215.3	CHAIN	chain	1	517	(NBARC)	NLR	UNDETERMINED	N	MNEHSDDDLLSMVERDLELRTDGVGKMAAESKRMLKFVNGLESNLISAGVSACQRSHLIAKFHNEYMEIRSREEKACSHSCGPMATLQRLHSWRKGPPQARSLKGFREIWDLRLKQPGIVPLPEHPQHPEHYRCHKSIFKDVVDYLRTGEKDVVILSGMFGMGKTLMAREIEVLFQLELVLVCTELRFPGGVHFVQFDRNVSEEGFQVEKKVDEQEQLRKLASSMKMHLADETDVWQALTDAARKKSCLIVLDDVWNSNSITRFRLPGQDGKLLVTSRRQKLWADAKVFLIGTSDIRDEKLDEHLLVARASSRGITHLPEEVKDRILKDCGGCLSLVAEIAESSNWDSLGNLREQIAVRELDSSVKALNAGACQLLAFLGLFNAGQRIPKEVIEHAWKV…
Anthoceros	agrestis	Oxford	Hornwort	Bryophyte	AagrOXF_evm.model.utg000002l.215.2	CHAIN	chain	1	337	(NBARC)	NLR	UNDETERMINED	N	MNEHSDDDLLSMVERDLELRTDGVGKMAAESKRMLKFVNGLESNLISAGVSACQRSHLIAKFHNEYMEIRSREEKACSHSCGPMATLQRLHSWRKGPPQARSLKGFREIWDLRLKQPGIVPLPEHPQHPEHYRCHKSIFKDVVDYLRTGEKDVVILSGMFGMGKTLMAREIEVLFQLELVLVCTELRFPGGVHFVQFDRNVSEEGFQVEKKVDEQEQLRKLASSMKMHLADETDVWQALTDAARKKSCLIVLDDVWNSNSITRFRLPGQDGKLLVTSRRQKLWADAKVFLIGTSDIRDEKLDEHLLVARASSRGITHLPEEVKVKRLGCCHTRLLFE
Anthoceros	agrestis	Oxford	Hornwort	Bryophyte	AagrOXF_evm.model.utg000002l.215.1	CHAIN	chain	1	475	(NBARC)	NLR	UNDETERMINED	N	MNEHSDDDLLSMVERDLELRTDGVGKMAAESKRMLKFVNGLESNLISAGVSACQRSHLIAKFHNEYMEIRSREEKACSHSCGPMATLQRLHSWRKGPPQARSLKGFREIWDLRLKQPGIVPLPEHPQHPEHYRCHKSIFKDVVDYLRTGEKDVVILSGMFGMGKTLMAREIEVLFQLELVLVCTELRFPGGVHFVQFDRNVSEEGFQVEKKVDEQEQLRKLASSMKMHLADETDVWQALTDAARKKSCLIVLDDVWNSNSITRFRLPGQDGKLLVTSRRQKLWADAKVFLIGTSDIRDEKLDEHLLVARASSRGITHLPEEVKDRILKDCGGCLSLVAEIAESSNWDSLGNLREQIAVRELDSSVKALNAGACQLLAFLGLFNAGQRIPKEVIEHAWKV…
Anthoceros	agrestis	Oxford	Hornwort	Bryophyte	AagrOXF_evm.model.utg000006l.99.1	CHAIN	chain	1	456	(NBARC)	NLR	UNDETERMINED	N	MNLRQLVTCAENLKSFGDNLSLALETHHPISDLPYLEGPPAVGIDAQIDEVLTFLKPDHEGLGVSCVVSFHGVKGVGKSRLMFEVQNRFPAKSIIDEFYTMNFALASDPISQLYLQQGLVEHLQGTGTATALRSTDSGKTTIRRCLAFLKTKKKRVLFAFDNVGKILRDITRVFPESFTCRRKDHRVPTLKEEDAKKVFSLYAASRRPKDESMVDKIVSLCEGLPLLLKAVGQAGWEDWQAGLDALTKAENVAQKTELIGEIIQPISLGTDLPLIGSGPIEEDIVHTMDANASRLTSYPIVLETDSASSGSRMDMDARMEALNKRLDSKLKVVFGALDEELQNALDDIRSSLSGWDWKIVESTLGIDLDHGNDLMKRLAARSLISSKVSKGGSLAPVAN…
Anthoceros	agrestis	Oxford	Hornwort	Bryophyte	AagrOXF_evm.model.utg000006l.101.1	CHAIN	chain	1	1043	(NBARC)(LRR)	NLR	UNDETERMINED	NL	MAEGTGLRPVAEENGRSVEDPGWPVPPSHRYRVTAAECDKMAEILDKAGNLPSPTGSSEEGLSIGVGVSLEGVISDLLEVFGDIGTYGLLFKLAAFIKDRVEKMQDVEEGSKQVAVQAEFIRKSFEKVEIQFTLSDVSILEQAAETLCFCAIVLQRLGVRSSGACACLLIKLCAFLSASANQAELVTCEEKLRSFRENLALALQTRLPISDLPDLQGPPAVGIDEQIDEVLEFLGQTNSDQGVSCVVCFRGVKGVGKSRLMFEVQNRFPAKSTIDRFYTMNFAGASDPQSLLYLQQGLVEHLQGTGTAAALRSIDSGRTTIRRCLAFLKTKKKRVLFAFDNVGKAEHLTSILPLDLAEKLPAGSCILVSLANNDQILRAIKQVFPRSRTCQHKTHWVTP…
Anthoceros	agrestis	Oxford	Hornwort	Bryophyte	AagrOXF_evm.model.utg000006l.101.2	CHAIN	chain	1	783	(NBARC)(LRR)	NLR	UNDETERMINED	NL	MFEVQNRFPAKSTIDRFYTMNFAGASDPQSLLYLQQGLVEHLQGTGTAAALRSIDSGRTTIRRCLAFLKTKKKRVLFAFDNVGKAEHLTSILPLDLAEKLPAGSCILVSLANNDQILRAIKQVFPRSRTCQHKTHWVTPLKEEDAKKLFSLHAISLPKDESVVDKVVARCEGLPLLLKAVGQEERADWQAVLDALTRAEDVAQVSDELTGVMILPHAVQEAGKPSLDGTYHVAHSLPEAPNYSRWGNAALNKRLDSKLKVVFGALDEELQNALDDIGSLLSGWDWKTVEAILGTDLDHGKDLMKKLADRSLISPKVSKGGRLAPVANLTRYSGPGPWKTNVVAVDEHVLQPSNPVASLVELDHPEAVTLDRIQGVKYLVVHNSSLDGTSSRHLADLKFL…
Anthoceros	agrestis	Oxford	Hornwort	Bryophyte	AagrOXF_evm.model.utg000033l.173.1	CHAIN	chain	1	894	(NBARC)(LRR)	NLR	UNDETERMINED	NL	MAEEDFGPFRASETYQVTADECSMMEKILHKANNLPSSTGPSEEGPSIGVDIPLEGVISDLLELFGDIGQYGLLFKLATFIKCRVETMQDVEERIQHVAAQAEFIRESLEKVEIQFTLSDVSILKQATEALCFCAIVLHKLSVSSSGSGGCACSHWGISVRNFLWASANQAQLVICAKKLKSFRSNLTLALETRHPIPDLPALDGPEAIGIDAQINEVLAFVGQSNSHPGRGVSYLVSFCGVQGVGKSRLMFEVQKRFPAKSTIDRFYTMNFALASDPISRLYLQQGLVEHLQGTNTATALRSTDSGKTTIKRCLAFFKKKKQRVLFSFDNVGKAEDLTSILPRNLSEELPAGSCILVSLANNKHILRAITQVFPRSKRCKHKHHLVTPLKEEDAKKLF…
Anthoceros	agrestis	Oxford	Hornwort	Bryophyte	AagrOXF_evm.model.utg000049l.476.1	CHAIN	chain	1	1000	(NBARC)(LRR)	NLR	UNDETERMINED	NL	MSDSDKQQPNGNAHHIDPDLGTPVLSQHLKQIGDILDCHRNRLEEFRRKVPETDLRTPSASAETLVSDIKNGSRNLSWFGLAFKLAAYINSKIDQVEHVGDEEKWTSLTSQTEHVGKQIGELRLFLPTDNDVFRIAAGTLLYCAAVIRYLERKPTSCQRFFCVSSTDTGIKLHLERAVCELKTLQDNLTFAALAAVRSRVSHAPDAISTPDLGPVISVGIDQHVNHIVDFLQQEGICIVGIHGQGGLGKTTLLHEVITSVEKSEKRLFAFIEVGKNPDDVYLRKLQASLLQQLGGGRKEFSNTSKGRNALLDQFVNLKMGSKQARIAIDNVFEVKHVVELLPPNLGKILPPRSSVLITSRSSAVVSKLDQICKTTVHPYFHLSYKLPCLSPQQSRDLFL…
Anthoceros	agrestis	Oxford	Hornwort	Bryophyte	AagrOXF_evm.model.utg000050l.510.1	CHAIN	chain	1	1448	(NBARC)(LRR)(LRR)	NLR	UNDETERMINED	NL	MSSMEGRAAGMVHDFTIVSQIVGALREQGLADEQPAQATADLCDSLQALFRSLARCVPLAGNPQAGQLLDRLHASVVGAVRSLASCFVSRRNSVVDHELGKCVLFVAAEVRRFVAQLLLVLGQPAQFEGRGAADLDACYEVLCCGMRGGAGRGASADAEEKVGGVSEQGMDWERESLVEACQATAEVIDRVWRDLEMALSRMHAHLASTAGGIDEVLSRVKSDAPCVLMAQLREKVQGFLNDPRGLQVPVAQPVHPAPSDPRASETGEHTGLENSSSAADSSRVQERPVASQPSVPDSSDSKGQPDQQFLRVLKMSLNAGIKQERVTGLVKGESELSGQTCLESTDSLSSAGGEPLASVDKSSGQEQIPTSHTSHLFLEDVEKVKGKLLSRDGPVWVVI…
Anthoceros	agrestis	Oxford	Hornwort	Bryophyte	AagrOXF_evm.model.utg000061l.124.1	CHAIN	chain	1	1079	(NBARC)(LRR)	NLR	UNDETERMINED	NL	MAESLDSGGPGASDTVPVQATPHVEWSGMEEILQKFSLKASKLTSKILPGPDEIPSMEGVIPDLVTLFGDIGQYGLVFKVAGFIQHRVEIMKDVDERIPLVAAQAKFIQESLEKVEIQFSLSDKSILTQATEVLLFCAKMLLEIQKKPVKSSSGSRCGSACTCPDACSPWGIWLRKFVSAPAEQSQLVICENKLKSFRDNLSIALLTRHPIPDLPALDGPEAIGIDAQIDEVLEFVENINSDGSGSGSGGGGGGVSYLVTFCGVQGVGKSRLMFEVQKRFPAKSTIDTFYTMDFTLASDPISRLYLQQGLVEHLQGTGTATALRSTGSGKATIKRCLAFLKTKNQRVLFSFDNVGKPDDLTSILPLNLCEELPAGSCILVSLANNKPILRAITQVFPLG…
Anthoceros	agrestis	Oxford	Hornwort	Bryophyte	AagrOXF_evm.model.utg000061l.124.2	CHAIN	chain	1	1046	(NBARC)(LRR)	NLR	UNDETERMINED	NL	MAAPAFDCWNLAQVLQGPDEIPSMEGVIPDLVTLFGDIGQYGLVFKVAGFIQHRVEIMKDVDERIPLVAAQAKFIQESLEKVEIQFSLSDKSILTQATEVLLFCAKMLLEIQKKPVKSSSGSRCGSACTCPDACSPWGIWLRKFVSAPAEQSQLVICENKLKSFRDNLSIALLTRHPIPDLPALDGPEAIGIDAQIDEVLEFVENINSDGSGSGSGGGGGGVSYLVTFCGVQGVGKSRLMFEVQKRFPAKSTIDTFYTMDFTLASDPISRLYLQQGLVEHLQGTGTATALRSTGSGKATIKRCLAFLKTKNQRVLFSFDNVGKPDDLTSILPLNLCEELPAGSCILVSLANNKPILRAITQVFPLGKTCKHKHHLVPPLKDEDAKELFCLHAGSLRPGD…
Anthoceros	agrestis	Oxford	Hornwort	Bryophyte	AagrOXF_evm.model.utg000083l.443.2	CHAIN	chain	1	765	(NBARC)(TPR)	NLR	UNDETERMINED	NO	MGSAGRRKGEDPLDSIESSLQELGRLAAAAGESSNQEFNIAIKDVREENKKLIVQVQRHISSGKTELSKDDAKALGAVRTAIQNVNKKLGDLVGREQKTGFSEKRGLGHLSGHYNDVEQTPSKVLIECGRRLRSCRKHAEGLKAFDIQQRSLEKNRPPNYRQVSRLHDELLQYLREESSKIVIIAGMFGMGKSALALELASTLRASFDYPGGVHFITFGEEYGTTCSQTELDEKVCVELKHILKFVGGEMGRRSGDTSMPHSYKVNEIKDVLRTVLSSLRCLIVLDDVWHPRIWEDFWFEGHPGNLLITTRLRGPLSQNSKLFKISPEDYMDVERLDEKILAGKISGDSTNFQVPARMILAKCHGCPLAINVMGNAVRDKTQPREWQNAAQEFAFYAEQ…
Anthoceros	agrestis	Oxford	Hornwort	Bryophyte	AagrOXF_evm.model.utg000083l.443.4	CHAIN	chain	1	863	(NBARC)(TPR)	NLR	UNDETERMINED	NO	MGSAGRRKGEDPLDSIESSLQELGRLAAAAGESSNQEFNIAIKDVREENKKLIVQVQRHISSGKTELSKDDAKALGAVRTAIQNVNKKLGDLVGREQKTGFSEKRGLGHLSGHYNDVEQTPSKVLIECGRRLRSCRKHAEGLKAFDIQQRSLEKNRPPNYRQVSRLHDELLQYLREESSKIVIIAGMFGMGKSALALELASTLRASFDYPGGVHFITFGEEYGTTCSQTELDEKVCVELKHILKFVGGEMGRRSGDTSMPHSYKVNEIKDVLRTVLSSLRCLIVLDDVWHPRIWEDFWFEGHPGNLLITTRLRGPLSQNSKLFKISPEDYMDVERLDEKILAGKISGDSTNFQVPARMILAKCHGCPLAINVMGNAVRDKTQPREWQNAAQEFAFYAEQ…
Anthoceros	agrestis	Oxford	Hornwort	Bryophyte	AagrOXF_evm.model.utg000083l.443.3	CHAIN	chain	1	863	(NBARC)(TPR)	NLR	UNDETERMINED	NO	MGSAGRRKGEDPLDSIESSLQELGRLAAAAGESSNQEFNIAIKDVREENKKLIVQVQRHISSGKTELSKDDAKALGAVRTAIQNVNKKLGDLVGREQKTGFSEKRGLGHLSGHYNDVEQTPSKVLIECGRRLRSCRKHAEGLKAFDIQQRSLEKNRPPNYRQVSRLHDELLQYLREESSKIVIIAGMFGMGKSALALELASTLRASFDYPGGVHFITFGEEYGTTCSQTELDEKVCVELKHILKFVGGEMGRRSGDTSMPHSYKVNEIKDVLRTVLSSLRCLIVLDDVWHPRIWEDFWFEGHPGNLLITTRLRGPLSQNSKLFKISPEDYMDVERLDEKILAGKISGDSTNFQVPARMILAKCHGCPLAINVMGNAVRDKTQPREWQNAAQEFAFYAEQ…
Anthoceros	agrestis	Oxford	Hornwort	Bryophyte	AagrOXF_evm.model.utg000083l.443.6	CHAIN	chain	1	538	(NBARC)(OTHER)	NLR	UNDETERMINED	NO	MVSFDLLWHGSSFHPWVCSFYLQVPARMILAKCHGCPLAINVMGNAVRDKTQPREWQNAAQEFAFYAEQRQSLDGYASTMFHGVKSSIAACSGSKQAFTCFGLFRSATTIPTNLVKLAWTICMDTPVDEATFDQEFEAFVGVHILERVGTKDFCRVHPIVTDYLSPGSFLFQEKYLSPMASPRSNRIHLLCAFLLTYGHSTVVSQCAELLSEVPECDIDRRVFSQTMEGEIPEVGVLTRELSPNLTDEELSTLKKPVLAATLRSWGLAKVIQTQKGDGLVDLEEANRLQPEHPITLRNLGIAHFTLRKYNDAVEYLRAARSLNPHDSLTLSFLGTAMMGKSDWQGAKLELKDDLPSPTSLSLSSRGLLRWNLGLVESALEDFEQCPNQNPFILSLRGAV…
Anthoceros	agrestis	Oxford	Hornwort	Bryophyte	AagrOXF_evm.model.utg000083l.443.8	CHAIN	chain	1	656	(NBARC)(TPR)	NLR	UNDETERMINED	NO	MITVNCLARPRNCWILLMQRGDKTLLYGFLMCVSYGGSAGFDYPGGVHFITFGEEYGTTCSQTELDEKVCVELKHILKFVGGEMGRRSGDTSMPHSYKVNEIKDVLRTVLSSLRCLIVLDDVWHPRIWEDFWFEGHPGNLLITTRLRGPLSQNSKLFKISPEDYMDVERLDEKILAGKISGDSTNFQVPARMILAKCHGCPLAINVMGNAVRDKTQPREWQNAAQEFAFYAEQRQSLDGYASTMFHGVKSSIAACSGSKQAFTCFGLFRSATTIPTNLVKLAWTICMDTPVDEATFDQEFEAFVGVHILERVGTKDFCRVHPIVTDYLSPGSFLFQEKYLSPMASPRSNRIHLLCAFLLTYGHSTVVSQCAELLSEVPECDIDRRVFSQTMEGEIPEVG…
Anthoceros	agrestis	Oxford	Hornwort	Bryophyte	AagrOXF_evm.model.utg000083l.443.1	CHAIN	chain	1	868	(NBARC)(TPR)	NLR	UNDETERMINED	NO	MGSAGRRKGEDPLDSIESSLQELGRLAAAAGESSNQEFNIAIKDVREENKKLIVQVQRHISSGKTELSKDDAKALGAVRTAIQNVNKKLGDLVGREQKTGFSEKRGLGHLSGHYNDVEQTPSKVLIECGRRLRSCRKHAEGLKAFDIQQRSLEKNRPPNYRQVSRLHDELLQYLREESSKIVIIAGMFGMGKSALALELASTLRASFDYPGGVHFITFGEEYGTTCSQTELDEKVCVELKHILKFVGGEMGRRSGDTSMPHSYKVNEIKDVLRTVLSSLRCLIVLDDVWHPRIWEDFWFEGHPGNLLITTRLRGPLSQNSKLFKISPEDYMDVERLDEKILAGKISGDSTNFQVPARMILAKCHGCPLAINVMGNAVRDKTQPREWQNAAQEFAFYAEQ…
Anthoceros	agrestis	Oxford	Hornwort	Bryophyte	AagrOXF_evm.model.utg000083l.443.7	CHAIN	chain	1	533	(NBARC)(OTHER)	NLR	UNDETERMINED	NO	MVSFDLLWHGSSFHPWVCSFYLQVPARMILAKCHGCPLAINVMGNAVRDKTQPREWQNAAQEFAFYAEQRQSLDGYASTMFHGVKSSIAACSGSKQAFTCFGLFRSATTIPTNLVKLAWTICMDTPVDEATFDQEFEAFVGVHILERVGTKDFCRVHPIVTDYLSPGSFLFQEKYLSPMASPRSNRIHLLCAFLLTYGHSTVVSQCAELLSEVPECDIDRRVFSQTMEGEIPEVGVLTRELSPNLTDEELSTLKKPVLAATLRSWGLAKVIQTQKGDGLVDLEEANRLQPEHPITLRNLGIAHFTLRKYNDAVEYLRAARSLNPHDSLTLSFLGTAMMGKSDWQGAKLELKDDLPSPTSLSLSSRGLLRWNLGLVESALEDFEQCPNQNPFILSLRGAV…
Anthoceros	agrestis	Oxford	Hornwort	Bryophyte	AagrOXF_evm.model.utg000083l.443.5	CHAIN	chain	1	686	(NBARC)(OTHER)	NLR	UNDETERMINED	NO	MITVNCLARPRNCWILLMQRGDKTLLYGFLMCVSYGGSAGFDYPGGVHFITFGEEYGTTCSQTELDEKVCVELKHILKFVGGEMGRRSGDTSMPHSYKVNEIKDVLRTVLSSLRCLIVLDDVWHPRIWEDFWFEGHPGNLLITTRLRGPLSQNSKLFKISPEDYMDVERLDEKILAGKISGDSTNFQVPARMILAKCHGCPLAINVMGNAVRDKTQPREWQNAAQEFAFYAEQRQSLDGYASTMFHGVKSSIAACSGSKQAFTCFGLFRSATTIPTNLVKLAWTICMDTPVDEATFDQEFEAFVGVHILERVGTKDFCRVHPIVTDYLSPGSFLFQEKYLSPMASPRSNRIHLLCAFLLTYGHSTVVSQCAELLSEVPECDIDRRVFSQTMEGEIPEVG…
Anthoceros	agrestis	Oxford	Hornwort	Bryophyte	AagrOXF_evm.model.utg000104l.145.3	CHAIN	chain	1	959	(NBARC)(TPR)(OTHER)	NLR	UNDETERMINED	NO	MACLVWASRSLHSTLHLSLRMVSETPGVSKADTTQLLASKLSGKRSLLIMDEVWSPKIVEKFMFPGHKGKLLVTSSLGLTGSMLTDDNIRKQCVGSAGVSSCTSIQVGLDDYYGKQIDHQILESCSWTTIDPDRKESATKILDTCGGCPLALSIIGGMLRGKDATAWAQLSAELHILLEGLTKKLSESGATTTSTDADTSFYSASMTLKDEVRGVADGSFLSMRKSNFSDPSLQCFDVNSYSAASNLKDDVRFVTEGSFLSMRSNFSDPFLNNLGIPTRTGSWRIDSIRVADPGIKVALAPERNVDFWVIEPKRLPGLDPHSVLIGVIDLCLSRLPTEQQDAFKAMSLFESECLIPAPVVELALEVTGGKLASQFMQLMDHLVQSGVVCQNVDKKFYWV…
Anthoceros	agrestis	Oxford	Hornwort	Bryophyte	AagrOXF_evm.model.utg000104l.145.4	CHAIN	chain	1	1310	(NBARC)(TPR)(OTHER)	NLR	UNDETERMINED	NO	MGDQHLRDIISNVRAIGVILEKISLQSQDSHLKRISVDPTSIDNDSLQFVTTFIGRLSALEKEIEASGSGRPVSRAGENALDKLRKGIHQAGTSLGLAGRQEVVVGQKSPLLFQRKDRHLDDFEDFFSALEDDESNGTLLINTALLSSKADVTSNGGHNRTSSWFGWSKAAAALLHEDVGGKSPGRSISRSERAAGGLLRRLACCLRPTGGSQVSSVSYTPDAALDTEKLGSQLLAKLHYWDKELARLRDQAVNCGAFLRKSRLTEICTGLGLKNTPPTYVRVKRLADLILQTLRSGPHKVVLLHGVFGMGKSLLALDIALELENGLDYPGGVYYLHFGERFGAHCDEAELDTKIIEQQKLLIMLMAYGDEKVSETPGVSKADTTQLLASKLSGKRSLL…
Anthoceros	agrestis	Oxford	Hornwort	Bryophyte	AagrOXF_evm.model.utg000104l.145.1	CHAIN	chain	1	1366	(NBARC)(TPR)(TPR)	NLR	UNDETERMINED	NO	MGDQHLRDIISNVRAIGVILEKISLQSQDSHLKRISVDPTSIDNDSLQFVTTFIGRLSALEKEIEASGSGRPVSRAGENALDKLRKGIHQAGTSLGLAGRQEVVVGQKSPLLFQRKDRHLDDFEDFFSALEDDESNGTLLINTALLSSKADVTSNGGHNRTSSWFGWSKAAGSMRKGSESSSPDIRKRKLARFGRSKSDADITAALLHEDVGGKSPGRSISRSERAAGGLLRRLACCLRPTGGSQVSSVSYTPDAALDTEKLGSQLLAKLHYWDKELARLRDQAVNCGAFLRKSRLTEICTGLGLKNTPPTYVRVKRLADLILQTLRSGPHKVVLLHGVFGMGKSLLALDIALELENGLDYPGGVYYLHFGERFGAHCDEAELDTKIIEQQKLLIMLMA…
Anthoceros	agrestis	Oxford	Hornwort	Bryophyte	AagrOXF_evm.model.utg000104l.145.2	CHAIN	chain	1	1342	(NBARC)(TPR)(OTHER)	NLR	UNDETERMINED	NO	MGDQHLRDIISNVRAIGVILEKISLQSQDSHLKRISVDPTSIDNDSLQFVTTFIGRLSALEKEIEASGSGRPVSRAGENALDKLRKGIHQAGTSLGLAGRQEVVVGQKSPLLFQRKDRHLDDFEDFFSALEDDESNGTLLINTALLSSKADVTSNGGHNRTSSWFGWSKAAGSMRKGSESSSPDIRKRKLARFGRSKSDADITAALLHEDVGGKSPGRSISRSERAAGGLLRRLACCLRPTGGSQVSSVSYTPDAALDTEKLGSQLLAKLHYWDKELARLRDQAVNCGAFLRKSRLTEICTGLGLKNTPPTYVRVKRLADLILQTLRSGPHKVVLLHGVFGMGKSLLALDIALELENGLDYPGGVYYLHFGERFGAHCDEAELDTKIIEQQKLLIMLMA…
Anthoceros	agrestis	Oxford	Hornwort	Bryophyte	AagrOXF_evm.model.utg000114l.13.3	CHAIN	chain	1	777	(NBARC)(LRR)	NLR	UNDETERMINED	NL	MGILNFLSASANQAQLMTCAKKLTRFRDNLSLALETRQPIPDLPALEGPPAVGIDAHISEVLSFLGQTNSDQGQGVSCVVSFYGLQGVGKSRLMFEVQHRFPVRSTIDRFYTMNLGLASDPISLLYLQQRLVEHLQGTGTASTLRSMDSGKTAITRCQAFLKTKKQRVLLSFDNVGKAEDLTSILPLNLSEELPAGSCILVSLANKQQILRAIAQVFPGGSTCQHKHQLVTPLKEQDALELFKLNATSVVWMSSRVVHEIVSRCEGLPLLLKVVGQGNWPNWQAALDALTKAEGEGIAQVTKLIGEMSDIPITLPADADLPSLQGSSPAPLPPMADDRRLTNAVLNNRLDSKLKAVFGALNEELQNALDDIRGLFSGWDWKTVEAIIGRDLDHGKDLMT…
Anthoceros	agrestis	Oxford	Hornwort	Bryophyte	AagrOXF_evm.model.utg000114l.13.1	CHAIN	chain	1	894	(NBARC)(LRR)	NLR	UNDETERMINED	NL	MGILNFLSASANQAQLMTCAKKLTRFRDNLSLALETRQPIPDLPALEGPPAVGIDAHISEVLSFLGQTNSDQGQGVSCVVSFYGLQGVGKSRLMFEVQHRFPVRSTIDRFYTMNLGLASDPISLLYLQQRLVEHLQGTGTASTLRSMDSGKTAITRCQAFLKTKKQRVLLSFDNVGKAEDLTSILPLNLSEELPAGSCILVSLANKQQILRAIAQVFPGGSTCQHKHQLVTPLKEQDALELFKLNATSVVWMSSRVVHEIVSRCEGLPLLLKVVGQGNWPNWQAALDALTKAEGEGIAQVTKLIGEMSDIPITLPADADLPSLQGSSPAPLPPMADDRRLTNAVLNNRLDSKLKAVFGALNEELQNALDDIRGLFSGWDWKTVEAIIGRDLDHGKDLMT…
Anthoceros	agrestis	Oxford	Hornwort	Bryophyte	AagrOXF_evm.model.utg000114l.13.2	CHAIN	chain	1	894	(NBARC)(LRR)	NLR	UNDETERMINED	NL	MGILNFLSASANQAQLMTCAKKLTRFRDNLSLALETRQPIPDLPALEGPPAVGIDAHISEVLSFLGQTNSDQGQGVSCVVSFYGLQGVGKSRLMFEVQHRFPVRSTIDRFYTMNLGLASDPISLLYLQQRLVEHLQGTGTASTLRSMDSGKTAITRCQAFLKTKKQRVLLSFDNVGKAEDLTSILPLNLSEELPAGSCILVSLANKQQILRAIAQVFPGGSTCQHKHQLVTPLKEQDALELFKLNATSVVWMSSRVVHEIVSRCEGLPLLLKVVGQGNWPNWQAALDALTKAEGEGIAQVTKLIGEMSDIPITLPADADLPSLQGSSPAPLPPMADDRRLTNAVLNNRLDSKLKAVFGALNEELQNALDDIRGLFSGWDWKTVEAIIGRDLDHGKDLMT…
Anthoceros	agrestis	Oxford	Hornwort	Bryophyte	AagrOXF_evm.model.utg000124l.179.7	CHAIN	chain	1	607	(NBARC)	NLR	CC-NLR or CCR-NLR or CCG10-NLR	N	MLASYKMSKSILSITMRIKELAGEHAPLATLAKLGAMEVSMQELSMQLSRLELSVITRECCLQGGQMNQETVFNEIKSRTDSLTSALQVEGRRLSGRQLSRDSISSQRRSFSPSPDRNDGIQELSFVSRGESAGSVSKSSARSFETGRNSFASGQDLEPEPDFVFGTDDAMNRLLGFLLSGENGSQWVGIWGKGGIGKTLLAQRVKNNPRVHNYFTGMTFWLTVGREPSVERLQVKLCEKIGIQVAVATKEDYKKNLRNALRGRKFLLVLDDVWEDDGRPILEWMDVVSREELGSRILVTTRNLDVLERVHAADEATIRMQRLNDVDSWKLFCQHAFGGADKRAGSKSFQSLVKEVVSECKGLPLALKVVARALASQKSEEQWQRALSKLREAEILNQD…
Anthoceros	agrestis	Oxford	Hornwort	Bryophyte	AagrOXF_evm.model.utg000124l.179.4	CHAIN	chain	1	853	(NBARC)(LRR)	NLR	CC-NLR or CCR-NLR or CCG10-NLR	NL	MLASYKMSKSILSITMRIKELAGEHAPLATLAKLGAMEVSMQELSMQLSRLELSVITRECCLQGGQMNQETVFNEIKSRTDSLTSALQVEGRRLSGRQLSRDSISSQRRSFSPSPDRNDGIQELSFVSRGESAGSVSKSSARSFETGRNSFASGQDLEPEPDFVFGTDDAMNRLLGFLLSGENGSQWVGIWGKGGIGKTLLAQRVKNNPRVHNYFTGMTFWLTVGREPSVERLQVKLCEKIGIQVAVATKEDYKKNLRNALRGRKFLLVLDDVWEDDGRPILEWMDVVSREELGSRILVTTRNLDVLERVHAADEATIRMQRLNDVDSWKLFCQHAFGGADKRAGSKSFQSLVKEVVSECKGLPLALKVVARALASQKSEEQWQRALSKLREAEILNQD…
Anthoceros	agrestis	Oxford	Hornwort	Bryophyte	AagrOXF_evm.model.utg000124l.179.3	CHAIN	chain	1	1014	(NBARC)(LRR)	NLR	CC-NLR or CCR-NLR or CCG10-NLR	NL	MLASYKMSKSILSITMRIKELAGEHAPLATLAKLGAMEVSMQELSMQLSRLELSVITRECCLQGGQMNQETVFNEIKSRTDSLTSALQVEGRRLSGRQLSRDSISSQRRSFSPSPDRNDGIQELSFVSRGESAGSVSKSSARSFETGRNSFASGQDLEPEPDFVFGTDDAMNRLLGFLLSGENGSQWVGIWGKGGIGKTLLAQRVKNNPRVHNYFTGMTFWLTVGREPSVERLQVKLCEKIGIQVAVATKEDYKKNLRNALRGRKFLLVLDDVWEDDGRPILEWMDVVSREELGSRILVTTRNLDVLERVHAADEATIRMQRLNDVDSWKLFCQHAFGGADKRAGSKSFQSLVKEVVSECKGLPLALKVVARALASQKSEEQWQRALSKLREAEILNQD…
Anthoceros	agrestis	Oxford	Hornwort	Bryophyte	AagrOXF_evm.model.utg000124l.179.6	CHAIN	chain	1	636	(NBARC)	NLR	CC-NLR or CCR-NLR or CCG10-NLR	N	MGDPGFVAGLVGYAVAKLLDQAIKAVKQAKNCSKYRKNLEVLLQSIKPLVSDMEAGSSRGYASGSDSSSHGRTSSQAVADWLAQLEELLQEAVELLHECNQDTRNLNMLASYKMSKSILSITMRIKELAGEHAPLATLAKLGAMEVSMQELSMQLSRLELSVITRECCLQGGQMNQETVFNEIKSRTDSLTSALQVEGRRLSGRQLSRDSISSQRRSFSPSPDRNDGIQELSFVSRGESAGSVSKSSARSFETGRNSFASGQDLEPEPDFVFGTDDAMNRLLGFLLSGENGSQWVGIWGKGGIGKTLLAQRVKNNPRVHNYFTGMTFWLTVGREPSVERLQVKLCEKIGIQVAVATKEDYKKNLRNALRGRKFLLVLDDVWEDDGRPILEWMDVVSREE…
Anthoceros	agrestis	Oxford	Hornwort	Bryophyte	AagrOXF_evm.model.utg000124l.179.5	CHAIN	chain	1	714	(NBARC)	NLR	CC-NLR or CCR-NLR or CCG10-NLR	N	MGDPGFVAGLVGYAVAKLLDQAIKAVKQAKNCSKYRKNLEVLLQSIKPLVSDMEAGSSRGYASGSDSSSHGRTSSQAVADWLAQLEELLQEAVELLHECNQDTRNLNMLASYKMSKSILSITMRIKELAGEHAPLATLAKLGAMEVSMQELSMQLSRLELSVITRECCLQGGQMNQETVFNEIKSRTDSLTSALQVEGRRLSGRQLSRDSISSQRRSFSPSPDRNDGIQELSFVSRGESAGSVSKSSARSFETGRNSFASGQDLEPEPDFVFGTDDAMNRLLGFLLSGENGSQWVGIWGKGGIGKTLLAQRVKNNPRVHNYFTGMTFWLTVGREPSVERLQVKLCEKIGIQVAVATKEDYKKNLRNALRGRKFLLVLDDVWEDDGRPILEWMDVVSREE…
Anthoceros	agrestis	Oxford	Hornwort	Bryophyte	AagrOXF_evm.model.utg000124l.179.2	CHAIN	chain	1	960	(NBARC)(LRR)	NLR	CC-NLR or CCR-NLR or CCG10-NLR	NL	MGDPGFVAGLVGYAVAKLLDQAIKAVKQAKNCSKYRKNLEVLLQSIKPLVSDMEAGSSRGYASGSDSSSHGRTSSQAVADWLAQLEELLQEAVELLHECNQDTRNLNMLASYKMSKSILSITMRIKELAGEHAPLATLAKLGAMEVSMQELSMQLSRLELSVITRECCLQGGQMNQETVFNEIKSRTDSLTSALQVEGRRLSGRQLSRDSISSQRRSFSPSPDRNDGIQELSFVSRGESAGSVSKSSARSFETGRNSFASGQDLEPEPDFVFGTDDAMNRLLGFLLSGENGSQWVGIWGKGGIGKTLLAQRVKNNPRVHNYFTGMTFWLTVGREPSVERLQVKLCEKIGIQVAVATKEDYKKNLRNALRGRKFLLVLDDVWEDDGRPILEWMDVVSREE…
Anthoceros	agrestis	Oxford	Hornwort	Bryophyte	AagrOXF_evm.model.utg000124l.179.1	CHAIN	chain	1	1121	(NBARC)(LRR)	NLR	CC-NLR or CCR-NLR or CCG10-NLR	NL	MGDPGFVAGLVGYAVAKLLDQAIKAVKQAKNCSKYRKNLEVLLQSIKPLVSDMEAGSSRGYASGSDSSSHGRTSSQAVADWLAQLEELLQEAVELLHECNQDTRNLNMLASYKMSKSILSITMRIKELAGEHAPLATLAKLGAMEVSMQELSMQLSRLELSVITRECCLQGGQMNQETVFNEIKSRTDSLTSALQVEGRRLSGRQLSRDSISSQRRSFSPSPDRNDGIQELSFVSRGESAGSVSKSSARSFETGRNSFASGQDLEPEPDFVFGTDDAMNRLLGFLLSGENGSQWVGIWGKGGIGKTLLAQRVKNNPRVHNYFTGMTFWLTVGREPSVERLQVKLCEKIGIQVAVATKEDYKKNLRNALRGRKFLLVLDDVWEDDGRPILEWMDVVSREE…
Anthoceros	agrestis	Oxford	Hornwort	Bryophyte	AagrOXF_evm.model.utg000155l.2.5	CHAIN	chain	1	1136	(NBARC)(LRR)	NLR	UNDETERMINED	NL	MDHPWCGRACGKCPCLVWIRNFLSASANQADLETCAEKLLSFRDNLSLALQTRPLIYDLPDLEGPPAVGIDAQIDEVLQFLGQANSDQGVSCVVSFYGRKGVGKSRLMFEVENRFPPNSTMDRFYTMNFADPVSRLYLQQGLVEHLQGKGTATALRSTDAGKKTIRRCLAFLKTKKKRVLFAFDNVGNADDLTSILPLKLSEELPAGSCILVSHANNQEILRRVTDSVELVFPVSRTCRHRIHWVTPLKEEDAKTLFCLHAGSLMQPSDESVVDEIVSRCEGLPTLLLKAVGQVGRADWQAVLDALTNTEGFAQVPEVIDEISDPTILETDKRLYSKSNLFGAGLDEELQNALDDILGLLSGWDWQTVEAILGKDLQHGKDLMKRLADKSLIYRKASWG…
Anthoceros	agrestis	Oxford	Hornwort	Bryophyte	AagrOXF_evm.model.utg000155l.2.2	CHAIN	chain	1	1291	(NBARC)(LRR)	NLR	UNDETERMINED	NL	MAGRTSPRSAAGNNGRGVEDSGLPLRPSERYRVTADEWFKVSECLNQAGKLQSSASSNEEGPSIGVGINLEGVVTNLLELFGNIDTYGLLFKLAAIIKRRVETMHDVEERTQEVAAQVEFIRESFEGVEIQFTLSHVSILKQATETFCLCAIVLQRMSVSRSGACGKCPCLVWIRNFLSASANQADLETCAEKLLSFRDNLSLALQTRPLIYDLPDLEGPPAVGIDAQIDEVLQFLGQANSDQGVSCVVSFYGRKGVGKSRLMFEVENRFPPNSTMDRFYTMNFADPVSRLYLQQGLVEHLQGKGTATALRSTDAGKKTIRRCLAFLKTKKKRVLFAFDNVGNADDLTSILPLKLSEELPAGSCILVSHANNQEILRRVTDSVELVFPVSRTCRHRIHW…
Anthoceros	agrestis	Oxford	Hornwort	Bryophyte	AagrOXF_evm.model.utg000155l.2.1	CHAIN	chain	1	1246	(NBARC)(LRR)	NLR	UNDETERMINED	NL	MGGLNYLAWQSSNEEGPSIGVGINLEGVVTNLLELFGNIDTYGLLFKLAAIIKRRVETMHDVEERTQEVAAQVEFIRESFEGVEIQFTLSHVSILKQATETFCLCAIVLQRMSVSRSGACGKCPCLVWIRNFLSASANQADLETCAEKLLSFRDNLSLALQTRPLIYDLPDLEGPPAVGIDAQIDEVLQFLGQANSDQGVSCVVSFYGRKGVGKSRLMFEVENRFPPNSTMDRFYTMNFADPVSRLYLQQGLVEHLQGKGTATALRSTDAGKKTIRRCLAFLKTKKKRVLFAFDNVGNADDLTSILPLKLSEELPAGSCILVSHANNQEILRRVTDSVELVFPVSRTCRHRIHWVTPLKEEDAKTLFCLHAGSLMQPSDESVVDEIVSRCEGLPTLLLK…
Anthoceros	agrestis	Oxford	Hornwort	Bryophyte	AagrOXF_evm.model.utg000155l.2.4	CHAIN	chain	1	1317	(NBARC)(LRR)	NLR	UNDETERMINED	NL	MAGRTSPRSAAGNNGRGVEDSGLPLRPSERYRVTADEWFKVSECLNQAGKLQSSASSNEEGPSIGVGINLEGVVTNLLELFGNIDTYGLLFKLAAIIKRRVETMHDVEERTQEVAAQVEFIRESFEGVEIQFTLSHVSILKQATETFCLCAIVLQRMSVSRSGACGKCPCLVWIRNFLSASANQADLETCAEKLLSFRDNLSLALQTRPLIYDLPDLEGPPAVGIDAQIDEVLQFLGQANSDQGVSCVVSFYGRKGVGKSRLMFEVENRFPPNSTMDRFYTMNFADPVSRLYLQQGLVEHLQGKGTATALRSTDAGKKTIRRCLAFLKTKKKRVLFAFDNVGNADDLTSILPLKLSEELPAGSCILVSHANNQEILRRVTDSVELVFPVSRTCRHRIHW…
Anthoceros	agrestis	Oxford	Hornwort	Bryophyte	AagrOXF_evm.model.utg000155l.2.3	CHAIN	chain	1	1214	(NBARC)(LRR)	NLR	UNDETERMINED	NL	MHDVEERTQEVAAQVEFIRESFEGVEIQFTLSHVSILKQATETFCLCAIVLQRMSVSRSGACGKCPCLVWIRNFLSASANQADLETCAEKLLSFRDNLSLALQTRPLIYDLPDLEGPPAVGIDAQIDEVLQFLGQANSDQGVSCVVSFYGRKGVGKSRLMFEVENRFPPNSTMDRFYTMNFADPVSRLYLQQGLVEHLQGKGTATALRSTDAGKKTIRRCLAFLKTKKKRVLFAFDNVGNADDLTSILPLKLSEELPAGSCILVSHANNQEILRRVTDSVELVFPVSRTCRHRIHWVTPLKEEDAKTLFCLHAGSLMQPSDESVVDEIVSRCEGLPTLLLKAVGQVGRADWQAVLDALTNTEGFAQVPEVIDEISDPTILETDKRLYSKSNLFGAGLDE…
Anthoceros	agrestis	Oxford	Hornwort	Bryophyte	AagrOXF_evm.model.utg000006l.99.1	MOTIF	P-loop	69	89	(NBARC)	NLR	UNDETERMINED	N	SFHGVKGVGKSRLMFEVQNRF
Anthoceros	agrestis	Oxford	Hornwort	Bryophyte	AagrOXF_evm.model.utg000049l.476.1	MOTIF	P-loop	240	260	(NBARC)(LRR)	NLR	UNDETERMINED	NL	GIHGQGGLGKTTLLHEVITSV
Anthoceros	agrestis	Oxford	Hornwort	Bryophyte	AagrOXF_evm.model.utg000083l.443.2	MOTIF	P-loop	183	203	(NBARC)(TPR)	NLR	UNDETERMINED	NO	IIAGMFGMGKSALALELASTL
Anthoceros	agrestis	Oxford	Hornwort	Bryophyte	AagrOXF_evm.model.utg000083l.443.4	MOTIF	P-loop	183	203	(NBARC)(TPR)	NLR	UNDETERMINED	NO	IIAGMFGMGKSALALELASTL
Anthoceros	agrestis	Oxford	Hornwort	Bryophyte	AagrOXF_evm.model.utg000083l.443.3	MOTIF	P-loop	183	203	(NBARC)(TPR)	NLR	UNDETERMINED	NO	IIAGMFGMGKSALALELASTL
Anthoceros	agrestis	Oxford	Hornwort	Bryophyte	AagrOXF_evm.model.utg000083l.443.1	MOTIF	P-loop	183	203	(NBARC)(TPR)	NLR	UNDETERMINED	NO	IIAGMFGMGKSALALELASTL
Anthoceros	agrestis	Oxford	Hornwort	Bryophyte	AagrOXF_evm.model.utg000114l.13.3	MOTIF	P-loop	81	101	(NBARC)(LRR)	NLR	UNDETERMINED	NL	SFYGLQGVGKSRLMFEVQHRF
Anthoceros	agrestis	Oxford	Hornwort	Bryophyte	AagrOXF_evm.model.utg000114l.13.1	MOTIF	P-loop	81	101	(NBARC)(LRR)	NLR	UNDETERMINED	NL	SFYGLQGVGKSRLMFEVQHRF
Anthoceros	agrestis	Oxford	Hornwort	Bryophyte	AagrOXF_evm.model.utg000114l.13.2	MOTIF	P-loop	81	101	(NBARC)(LRR)	NLR	UNDETERMINED	NL	SFYGLQGVGKSRLMFEVQHRF
Anthoceros	agrestis	Oxford	Hornwort	Bryophyte	AagrOXF_evm.model.utg000124l.179.7	MOTIF	P-loop	189	209	(NBARC)	NLR	CC-NLR or CCR-NLR or CCG10-NLR	N	GIWGKGGIGKTLLAQRVKNNP
Anthoceros	agrestis	Oxford	Hornwort	Bryophyte	AagrOXF_evm.model.utg000124l.179.4	MOTIF	P-loop	189	209	(NBARC)(LRR)	NLR	CC-NLR or CCR-NLR or CCG10-NLR	NL	GIWGKGGIGKTLLAQRVKNNP
Anthoceros	agrestis	Oxford	Hornwort	Bryophyte	AagrOXF_evm.model.utg000124l.179.3	MOTIF	P-loop	189	209	(NBARC)(LRR)	NLR	CC-NLR or CCR-NLR or CCG10-NLR	NL	GIWGKGGIGKTLLAQRVKNNP
Anthoceros	agrestis	Oxford	Hornwort	Bryophyte	AagrOXF_evm.model.utg000124l.179.6	MOTIF	P-loop	296	316	(NBARC)	NLR	CC-NLR or CCR-NLR or CCG10-NLR	N	GIWGKGGIGKTLLAQRVKNNP
Anthoceros	agrestis	Oxford	Hornwort	Bryophyte	AagrOXF_evm.model.utg000124l.179.5	MOTIF	P-loop	296	316	(NBARC)	NLR	CC-NLR or CCR-NLR or CCG10-NLR	N	GIWGKGGIGKTLLAQRVKNNP
Anthoceros	agrestis	Oxford	Hornwort	Bryophyte	AagrOXF_evm.model.utg000124l.179.2	MOTIF	P-loop	296	316	(NBARC)(LRR)	NLR	CC-NLR or CCR-NLR or CCG10-NLR	NL	GIWGKGGIGKTLLAQRVKNNP
Anthoceros	agrestis	Oxford	Hornwort	Bryophyte	AagrOXF_evm.model.utg000124l.179.1	MOTIF	P-loop	296	316	(NBARC)(LRR)	NLR	CC-NLR or CCR-NLR or CCG10-NLR	NL	GIWGKGGIGKTLLAQRVKNNP
Anthoceros	agrestis	Oxford	Hornwort	Bryophyte	AagrOXF_evm.model.utg000124l.179.7	MOTIF	RNBS-D	422	450	(NBARC)	NLR	CC-NLR or CCR-NLR or CCG10-NLR	N	LQKCFLYFAAFPEDEVVKVEYLVDLWAGE
Anthoceros	agrestis	Oxford	Hornwort	Bryophyte	AagrOXF_evm.model.utg000124l.179.4	MOTIF	RNBS-D	422	450	(NBARC)(LRR)	NLR	CC-NLR or CCR-NLR or CCG10-NLR	NL	LQKCFLYFAAFPEDEVVKVEYLVDLWAGE
Anthoceros	agrestis	Oxford	Hornwort	Bryophyte	AagrOXF_evm.model.utg000124l.179.3	MOTIF	RNBS-D	422	450	(NBARC)(LRR)	NLR	CC-NLR or CCR-NLR or CCG10-NLR	NL	LQKCFLYFAAFPEDEVVKVEYLVDLWAGE
Anthoceros	agrestis	Oxford	Hornwort	Bryophyte	AagrOXF_evm.model.utg000124l.179.6	MOTIF	RNBS-D	529	557	(NBARC)	NLR	CC-NLR or CCR-NLR or CCG10-NLR	N	LQKCFLYFAAFPEDEVVKVEYLVDLWAGE
Anthoceros	agrestis	Oxford	Hornwort	Bryophyte	AagrOXF_evm.model.utg000124l.179.5	MOTIF	RNBS-D	529	557	(NBARC)	NLR	CC-NLR or CCR-NLR or CCG10-NLR	N	LQKCFLYFAAFPEDEVVKVEYLVDLWAGE
Anthoceros	agrestis	Oxford	Hornwort	Bryophyte	AagrOXF_evm.model.utg000124l.179.2	MOTIF	RNBS-D	529	557	(NBARC)(LRR)	NLR	CC-NLR or CCR-NLR or CCG10-NLR	NL	LQKCFLYFAAFPEDEVVKVEYLVDLWAGE
Anthoceros	agrestis	Oxford	Hornwort	Bryophyte	AagrOXF_evm.model.utg000124l.179.1	MOTIF	RNBS-D	529	557	(NBARC)(LRR)	NLR	CC-NLR or CCR-NLR or CCG10-NLR	NL	LQKCFLYFAAFPEDEVVKVEYLVDLWAGE
Anthoceros	agrestis	Oxford	Hornwort	Bryophyte	AagrOXF_evm.model.utg000104l.145.3	MOTIF	GLPL	145	165	(NBARC)(TPR)(OTHER)	NLR	UNDETERMINED	NO	CGGCPLALSIIGGMLRGKDAT
Anthoceros	agrestis	Oxford	Hornwort	Bryophyte	AagrOXF_evm.model.utg000104l.145.4	MOTIF	GLPL	496	516	(NBARC)(TPR)(OTHER)	NLR	UNDETERMINED	NO	CGGCPLALSIIGGMLRGKDAT
Anthoceros	agrestis	Oxford	Hornwort	Bryophyte	AagrOXF_evm.model.utg000104l.145.1	MOTIF	GLPL	528	548	(NBARC)(TPR)(TPR)	NLR	UNDETERMINED	NO	CGGCPLALSIIGGMLRGKDAT
Anthoceros	agrestis	Oxford	Hornwort	Bryophyte	AagrOXF_evm.model.utg000104l.145.2	MOTIF	GLPL	528	548	(NBARC)(TPR)(OTHER)	NLR	UNDETERMINED	NO	CGGCPLALSIIGGMLRGKDAT
Anthoceros	agrestis	Oxford	Hornwort	Bryophyte	AagrOXF_evm.model.utg000124l.179.7	MOTIF	GLPL	360	380	(NBARC)	NLR	CC-NLR or CCR-NLR or CCG10-NLR	N	CKGLPLALKVVARALASQKSE
Anthoceros	agrestis	Oxford	Hornwort	Bryophyte	AagrOXF_evm.model.utg000124l.179.4	MOTIF	GLPL	360	380	(NBARC)(LRR)	NLR	CC-NLR or CCR-NLR or CCG10-NLR	NL	CKGLPLALKVVARALASQKSE
Anthoceros	agrestis	Oxford	Hornwort	Bryophyte	AagrOXF_evm.model.utg000124l.179.3	MOTIF	GLPL	360	380	(NBARC)(LRR)	NLR	CC-NLR or CCR-NLR or CCG10-NLR	NL	CKGLPLALKVVARALASQKSE
Anthoceros	agrestis	Oxford	Hornwort	Bryophyte	AagrOXF_evm.model.utg000124l.179.6	MOTIF	GLPL	467	487	(NBARC)	NLR	CC-NLR or CCR-NLR or CCG10-NLR	N	CKGLPLALKVVARALASQKSE
Anthoceros	agrestis	Oxford	Hornwort	Bryophyte	AagrOXF_evm.model.utg000124l.179.5	MOTIF	GLPL	467	487	(NBARC)	NLR	CC-NLR or CCR-NLR or CCG10-NLR	N	CKGLPLALKVVARALASQKSE
Anthoceros	agrestis	Oxford	Hornwort	Bryophyte	AagrOXF_evm.model.utg000124l.179.2	MOTIF	GLPL	467	487	(NBARC)(LRR)	NLR	CC-NLR or CCR-NLR or CCG10-NLR	NL	CKGLPLALKVVARALASQKSE
Anthoceros	agrestis	Oxford	Hornwort	Bryophyte	AagrOXF_evm.model.utg000124l.179.1	MOTIF	GLPL	467	487	(NBARC)(LRR)	NLR	CC-NLR or CCR-NLR or CCG10-NLR	NL	CKGLPLALKVVARALASQKSE
Anthoceros	agrestis	Oxford	Hornwort	Bryophyte	AagrOXF_evm.model.utg000083l.443.2	MOTIF	Kin-2	281	295	(NBARC)(TPR)	NLR	UNDETERMINED	NO	CLIVLDDVWHPRIWE
Anthoceros	agrestis	Oxford	Hornwort	Bryophyte	AagrOXF_evm.model.utg000083l.443.4	MOTIF	Kin-2	281	295	(NBARC)(TPR)	NLR	UNDETERMINED	NO	CLIVLDDVWHPRIWE
Anthoceros	agrestis	Oxford	Hornwort	Bryophyte	AagrOXF_evm.model.utg000083l.443.3	MOTIF	Kin-2	281	295	(NBARC)(TPR)	NLR	UNDETERMINED	NO	CLIVLDDVWHPRIWE
Anthoceros	agrestis	Oxford	Hornwort	Bryophyte	AagrOXF_evm.model.utg000083l.443.8	MOTIF	Kin-2	115	129	(NBARC)(TPR)	NLR	UNDETERMINED	NO	CLIVLDDVWHPRIWE
Anthoceros	agrestis	Oxford	Hornwort	Bryophyte	AagrOXF_evm.model.utg000083l.443.1	MOTIF	Kin-2	281	295	(NBARC)(TPR)	NLR	UNDETERMINED	NO	CLIVLDDVWHPRIWE
Anthoceros	agrestis	Oxford	Hornwort	Bryophyte	AagrOXF_evm.model.utg000083l.443.5	MOTIF	Kin-2	115	129	(NBARC)(OTHER)	NLR	UNDETERMINED	NO	CLIVLDDVWHPRIWE
Anthoceros	agrestis	Oxford	Hornwort	Bryophyte	AagrOXF_evm.model.utg000124l.179.7	MOTIF	RNBS-B	293	312	(NBARC)	NLR	CC-NLR or CCR-NLR or CCG10-NLR	N	LGSRILVTTRNLDVLERVHA
Anthoceros	agrestis	Oxford	Hornwort	Bryophyte	AagrOXF_evm.model.utg000124l.179.4	MOTIF	RNBS-B	293	312	(NBARC)(LRR)	NLR	CC-NLR or CCR-NLR or CCG10-NLR	NL	LGSRILVTTRNLDVLERVHA
Anthoceros	agrestis	Oxford	Hornwort	Bryophyte	AagrOXF_evm.model.utg000124l.179.3	MOTIF	RNBS-B	293	312	(NBARC)(LRR)	NLR	CC-NLR or CCR-NLR or CCG10-NLR	NL	LGSRILVTTRNLDVLERVHA
Anthoceros	agrestis	Oxford	Hornwort	Bryophyte	AagrOXF_evm.model.utg000124l.179.6	MOTIF	RNBS-B	400	419	(NBARC)	NLR	CC-NLR or CCR-NLR or CCG10-NLR	N	LGSRILVTTRNLDVLERVHA
Anthoceros	agrestis	Oxford	Hornwort	Bryophyte	AagrOXF_evm.model.utg000124l.179.5	MOTIF	RNBS-B	400	419	(NBARC)	NLR	CC-NLR or CCR-NLR or CCG10-NLR	N	LGSRILVTTRNLDVLERVHA
Anthoceros	agrestis	Oxford	Hornwort	Bryophyte	AagrOXF_evm.model.utg000124l.179.2	MOTIF	RNBS-B	400	419	(NBARC)(LRR)	NLR	CC-NLR or CCR-NLR or CCG10-NLR	NL	LGSRILVTTRNLDVLERVHA
Anthoceros	agrestis	Oxford	Hornwort	Bryophyte	AagrOXF_evm.model.utg000124l.179.1	MOTIF	RNBS-B	400	419	(NBARC)(LRR)	NLR	CC-NLR or CCR-NLR or CCG10-NLR	NL	LGSRILVTTRNLDVLERVHA
Anthoceros	agrestis	Oxford	Hornwort	Bryophyte	AagrOXF_evm.model.utg000061l.124.1	MOTIF	RNBS-C	412	426	(NBARC)(LRR)	NLR	UNDETERMINED	NL	LKDEDAKELFCLHAG
Anthoceros	agrestis	Oxford	Hornwort	Bryophyte	AagrOXF_evm.model.utg000061l.124.2	MOTIF	RNBS-C	379	393	(NBARC)(LRR)	NLR	UNDETERMINED	NL	LKDEDAKELFCLHAG
Anthoceros	agrestis	Oxford	Hornwort	Bryophyte	AagrOXF_evm.model.utg000124l.179.7	MOTIF	RNBS-C	323	337	(NBARC)	NLR	CC-NLR or CCR-NLR or CCG10-NLR	N	LNDVDSWKLFCQHAF
Anthoceros	agrestis	Oxford	Hornwort	Bryophyte	AagrOXF_evm.model.utg000124l.179.4	MOTIF	RNBS-C	323	337	(NBARC)(LRR)	NLR	CC-NLR or CCR-NLR or CCG10-NLR	NL	LNDVDSWKLFCQHAF
Anthoceros	agrestis	Oxford	Hornwort	Bryophyte	AagrOXF_evm.model.utg000124l.179.3	MOTIF	RNBS-C	323	337	(NBARC)(LRR)	NLR	CC-NLR or CCR-NLR or CCG10-NLR	NL	LNDVDSWKLFCQHAF
Anthoceros	agrestis	Oxford	Hornwort	Bryophyte	AagrOXF_evm.model.utg000124l.179.6	MOTIF	RNBS-C	430	444	(NBARC)	NLR	CC-NLR or CCR-NLR or CCG10-NLR	N	LNDVDSWKLFCQHAF
Anthoceros	agrestis	Oxford	Hornwort	Bryophyte	AagrOXF_evm.model.utg000124l.179.5	MOTIF	RNBS-C	430	444	(NBARC)	NLR	CC-NLR or CCR-NLR or CCG10-NLR	N	LNDVDSWKLFCQHAF
Anthoceros	agrestis	Oxford	Hornwort	Bryophyte	AagrOXF_evm.model.utg000124l.179.2	MOTIF	RNBS-C	430	444	(NBARC)(LRR)	NLR	CC-NLR or CCR-NLR or CCG10-NLR	NL	LNDVDSWKLFCQHAF
Anthoceros	agrestis	Oxford	Hornwort	Bryophyte	AagrOXF_evm.model.utg000124l.179.1	MOTIF	RNBS-C	430	444	(NBARC)(LRR)	NLR	CC-NLR or CCR-NLR or CCG10-NLR	NL	LNDVDSWKLFCQHAF
Adiantum	capillus-veneris		Fern	Monilophyte	Adc00296	REGION	TIR	10	206	(TIR)	TX	TX	T	INEHLPSIFLSHSRRQKLGFVTHLYHALRDVRHLPFFDKDSTHSLPPGIEYPPRIFQACQACKIGVVVLSEGYLTTLWPMLELQHLISHHRRIYPLFYELQPADLTYPENLSRWKKCWKENEERWQQRMSNLQKFMSSNGWEIEIGLAINSWEKNLEKLQYLSGEVRYRIHLHNGQIPYQSEYDYIQVIVSNICDLL
Adiantum	capillus-veneris		Fern	Monilophyte	Adc00435	DOMAIN	MLKL	30	153	(MLKL)(PKin)(PKin)	MLKL	MLKL	MO	HRTQCFCLARSYALAVDHVTQQLNHVLSTSNDRSTTLNNILLPCLSELHHSVLQGHKFLQDCSFQDVWVRKALTLALTSEAQDVWLHDLVWCLCVIRHAMRQLFSEITELQDEAFSSLNAIWAE
Adiantum	capillus-veneris		Fern	Monilophyte	Adc00435	DOMAIN	PKin	209	522	(MLKL)(PKin)(PKin)	MLKL	MLKL	MO	NNYDDVSASNDRLLDCLWVDPLQFTIKQSIGHGTYAVVNEVEWYGQRFAQKEFFGVDASFFGKEAAIQARLRHPNVLQLICCTSMPSMHKCSLVTELADMDLKCAIDNRCNRGYDPPFPILTTVDLMLQIAKGMEYLHGLHIMHRDLKSQNLLISYLVSGDNSQGDGRMRVKVADFGMSKAKYASSKYTSLHVGTTYWRAPEVFKYEGKRDSERKYTKKADVYGFALVCYEIFTGKVPFDDGGQLQKLHKRLLRGERPILPTSCPQYLASYIERCWHSNPIKRPSFVQISRMLRHLKGMLLTSASPFFSSALTH
Adiantum	capillus-veneris		Fern	Monilophyte	Adc00435	DOMAIN	PKin	630	938	(MLKL)(PKin)(PKin)	MLKL	MLKL	MO	FSYGRLQPLLRVFTYRELDHATKHFDSSSVIGSGGTGCVYKTTLADGQVVAVKVFDSPSRQVLGQGFINELELLGRLRHPNLVPLLGFCCEKDHLLLVYKLMPGGDLDSCRRQGITFTWAQKYNIVRGLASALDFLHNGCSTPVLHRDVKPSNILLDDNLEACLADFGIARPLSNMETHVTTRAIGTQGYIAPEYVATLKLGFEADVYSFGIVVLELACGRRAVEWDAKIPHLVEYAWTLHKQDRLLDAARENISREGHHYDDEELLRLLHLGLVCTQSNPKDRPPMNVVVRVVAKELEAPVPAHLPFY
Adiantum	capillus-veneris		Fern	Monilophyte	Adc00920	REGION	TIR	4	179	(TIR)(NBARC)(LRR)	NLR	TIR-NLR	TNL	TRNYDVFLNHRGPDVKKGLASHIYAALKQVNFIAFVDNMEIQPGEEAWDAIKSAIKRSKVHIAVFSPGYVESMWCLDELHLLLECFRSSESALFLPIFYNVEPFDLRLEPPSRPSCYRPALQMLSTRYDDSIIQKWKQALYDASMISGFVFPDDFQGVEARLVEKIVGLVIDALSQ
Adiantum	capillus-veneris		Fern	Monilophyte	Adc00920	REGION	NBARC	177	544	(TIR)(NBARC)(LRR)	NLR	TIR-NLR	TNL	LSQQSLLSGPEHPVGLDEKLRDALEIMGEAEWDGTVRKMGICGMGGLGKSTLAKCIYNRIHREFDSACFIQNVSEGSKGINKGFRGLQKDMLQQLLHTKDISVPDTERGRQMIRDRLAGIKVLIILDDVSEKQQLDQLMPPRDCHLGKDSLIVLTTRDQQVLSLAQAHVCLSMDGLNREEARELFNLHASEDKTSTSFIEPRKEMPADFQRLREQVADACQGLPLALEVLGSHLRDKDLSEWEATANALASGAKLIDPQRKVTAILKISFNALGSFDEKEMFLDIACFLKGEHKDKGMRIWGSMYNDANAKLNLENLIRKCLVKLSKNGDFILHDLLCIMGREIVDDSHADYWERSHLWREDDVRRVL
Adiantum	capillus-veneris		Fern	Monilophyte	Adc00920	REGION	LRR	555	1247	(TIR)(NBARC)(LRR)	NLR	TIR-NLR	TNL	ALGTNFQKTWETKSFAGMDELKLLILDNVTLTGKYTLLSQELRWLQLRHSPLETPLPFSDIGLDNVAVLDLEGSNFSSFDIDDCMLKSLKELNLKNCSNLKELPARFAEKSNHLEKLILSGCVSLKGFPEWIGKRSASLRYLDISSCRNVTNIPDGMMTLRALTYLLMNDCGGLTRLPSTIGQLKALEYIGLDRIPLDELPQSFSLLTSLKSLRLDHSSKLRELPSSIFNKLKWITSLDIMSCPLLSELPPSVTSLQSLRYLRVADCENIDQLPTDIYELWQLEELHVINLVKLSSLPSTLGSLPRVESLSLKGCSNLAKVEHLPSALTFLDVSGCTSVRCLNISGCRKLKTLSHGIESTLKSLTILLMHECEGLTGFPDAIPQFTTLQEIGFDSVPLK…
Adiantum	capillus-veneris		Fern	Monilophyte	Adc01586	DOMAIN	HET	80	187	(HET)	HET	HET	(H)	YTAISHTYGMEVYEVFDCVCAAKCFCIKQRANPSKTHCEGHSWDPNPLLQKSKILDILTMCHHLLQGGCLYAWHDGVCIAQFDKEEVSHFIQHIGWIYAHAQDTVIFL
Adiantum	capillus-veneris		Fern	Monilophyte	Adc02606	DOMAIN	HET	42	89	(HET)	HET	HET	(H)	EAPECYHHLLAFFRLLLGEGVKAVWFDSLCINRFMNDEKKRKIARMGE
Adiantum	capillus-veneris		Fern	Monilophyte	Adc03441	REGION	RPW8	1	152	(RPW8)(NBARC)(LRR)	NLR	CCR-NLR	RNL	MAEAVIIGAAVGTAFEGLYDTVKNTVLQVAWCHKYCRALQEVLDMHLPIIQQICLNLPAPLPEWEQRYLLSFCQKLEEGKLLLESCLKLAWVNIFSRFRYSRRILKLREDILLHLQQLSPLNTLQLQQINTSLQDVREQWDKDHAELIATLK
Adiantum	capillus-veneris		Fern	Monilophyte	Adc03441	REGION	NBARC	177	531	(RPW8)(NBARC)(LRR)	NLR	CCR-NLR	RNL	QGHRLDELTNQDQVLVGIDAQINDVKSILLSDSKDKIITIVAGMGGIGKTTLALSICKDREVREFFEDRIHFITVSQSPDMKSLLCTIWKEVVGKPEPQFQTVEDAYRQVKGKLLSIVSSKRRLLVLDDVWSKAHLENLSFEVEGLKTMITTRQAPALQTRSSHTYRLDVLNEMDAESLFCNWAFGQYSIPAWVEEPLVVKEVILECKGLPLALKVIGASLSSTAGPFPAAYWRVARDKLRDAKPLGEYQKDALLGRLQTSIDALDPMLRECFLDLGAHPEDSHWAADFLLDTWVYVRGMEWVEAVLALVELGNRGLIDFYWGATSVDIWRAVECNSAHELCISQHDVMRDLALQ
Adiantum	capillus-veneris		Fern	Monilophyte	Adc03441	REGION	LRR	587	827	(RPW8)(NBARC)(LRR)	NLR	CCR-NLR	RNL	TGLAFPHARALLLHFQDGRRGNHLPPFLSSMCKLKVMFIKGHTNIAITDVGDFVELQSLQIDSRNSLSGFNLPKLEKLRDYYPRDKNILASLCMSRHLKVLDMSSYLHIGADAPIPENVVGEYWNALTYLRFFDCDGLENLPQSLGNLSNLHTLHLATCWRLRLLPTSFGRLVALKKLDLSYCISLQYLPEDFGCLESLEILKLDGCHSSKKLPQSFVRLNNLKELYSRLEQFPQNKQWAA
Adiantum	capillus-veneris		Fern	Monilophyte	Adc03444	REGION	RPW8	5	139	(RPW8)(NBARC)(LRR)	NLR	CCR-NLR	RNL	LVIGATVGTAFSELYAAVKIAVLQVAWCHNYCRSLEQVLDMHLPIFEQIRFNLQAPLSDLEQHYLLRFSQKLGEGKLLLESCLQLRFGWANRISQIRYSRQILKLQEEILLHLQQLPALNALQLQQINISLQDMC
Adiantum	capillus-veneris		Fern	Monilophyte	Adc03444	REGION	NBARC	205	500	(RPW8)(NBARC)(LRR)	NLR	CCR-NLR	RNL	RWCYPFAKIRKCEVFFEDRIHFVTVSQSPDMRSLLCTIWKEVVGGPVPQFQTVEDAYRQVNGKLRSIMPSKRRLLVLDDVWSKGHLQNLSFEVEGLKMMITTRHAPALQTQNSHTYRLDLLNEMDAESLFCKWAFGQYSIPAWVEEPQVVKEVILECKGLPLALKVIGASLSTTAGQSPAAYWQPLGEYQKDALLGRLQTSIDALDPMLRECFLDLGAYPEDSRWSADALLDIWVYVRGMKWVDAVLALVELGNRGLIDFSGAATSVGAIWRAVECNSGHELYISQHDVMRDLALQ
Adiantum	capillus-veneris		Fern	Monilophyte	Adc03444	REGION	LRR	557	812	(RPW8)(NBARC)(LRR)	NLR	CCR-NLR	RNL	GLAFPHARALLLHFQERRRSRNHLPPFLGSMCKLKVMLIKGDINNARSTDVGGLVELQSLHIDGRNRPSGFNLPKLEKLRADGARDENILASALCRSRHLKVLDMLCCLHVGPIPENVVGEYWNALTYLRLLDCGGVKKLPQSLGNLSNLHTLELAYCGSLKKLPQSFVRLNNLKVLYLRNCGLEKLPETFGNLRGLERLSLEGCRWLQHLPESLGQLSALRTLWMGAVDKMKSLPAAWEVGGLALPLIGSLERVS
Adiantum	capillus-veneris		Fern	Monilophyte	Adc03450	REGION	RPW8	6	121	(RPW8)(NBARC)(LRR)	NLR	CCR-NLR	RNL	FVIGATVGTAFNELYAAVKNAVLQVAWCHNYCQALQQVLNMHLPIFQQICFNLQAPVSEWEQRYLLSFSQKLGEGKLLLESCLQLRFGWANAVSQIRYSRRILKLQEDILLHLQQL
Adiantum	capillus-veneris		Fern	Monilophyte	Adc03450	REGION	NBARC	174	535	(RPW8)(NBARC)(LRR)	NLR	CCR-NLR	RNL	KLADEDQQGHRLDELTNQDQILVGIDAQIKHVKSLLLSDSNDKVITIVAGMGGIGKTTLVLSICKDLEVRCFFEDRIHFVTVSQSPDMRSLLCTIWKEVVGRPVPQFQTMEDAYRQVNGKLRSIMPSKRRLLVLDDVWSKAHLENLSFEVEGLKMMITTRHAPALQTQNSHTYRLDLLNEMDAESLFCNWAFGQHSIPAWVEEPQVVKEVILECKGLPLALRVIGASLLTTCGESPAAYWRVARDKLRDAKPLGEYQKDALLGRLQTSIDALDPMLRECFLDLGAHPEDSHWAPDFLLDTWVYVRGMEWVEAVLALVELGNRGLIDFSKTTTSVDIWRAVECNSARDLYISQHDVMRDLALQ
Adiantum	capillus-veneris		Fern	Monilophyte	Adc03450	REGION	LRR	595	850	(RPW8)(NBARC)(LRR)	NLR	CCR-NLR	RNL	FPHARALLLHFQERVRQRNHLPPFLGSMCKLKVMFIKGHINNARSTDVGDVVELQSLQIEGENSLSGFNLPKLEKLRDYGSDDKNILASLCMSRHLKVLDISFCLHVGPILENLGENWNALTYLRLLDCGGVEKLPQSLGNLSNLHTLELAYCHSLRKLPQSFLRLSNLKELYLRDCGLEKLPKTFGNLRGLERLSLEGCIRLQHLPESLGQLSGLRTLWMGAVDKMKSLPAAWEVGGLALPLLGSLERVSCDERM
Adiantum	capillus-veneris		Fern	Monilophyte	Adc03578	REGION	TIR	1	216	(TIR)(PLOOP)(LRR)	degenerate NLR	UNDETERMINED	TPL	MKSIFLSHEGADKLFVTSLYEELKKRQLEAFLDVDRESLPLGENFPQRIVDAIKGCKVAVFLLSEAFLSKRWPMIELVEAHNHYKEYGRPLLLPIFFSIAVNEIPSKWQIWEAAWDKLTTASRATTTTSLSTDHTSTYRTQLSREICGRAVKYITKHNGICKGSGQTDHEFLMKLVHELCLKVKPDIWGTNDMHSKHHLCQPLKKRFDAQVAMPGR
Adiantum	capillus-veneris		Fern	Monilophyte	Adc03578	REGION	PLOOP	190	407	(TIR)(PLOOP)(LRR)	degenerate NLR	UNDETERMINED	TPL	TNDMHSKHHLCQPLKKRFDAQVAMPGRPKVVGVWGEKNSGKSKLSNALCSDYFAEYDGRVECVEFAPHITSIVKEVKAIVRILTDADWRVLDSITNVTSAIKYLESRLKEKDTKFFLALDNIPDQDTVGRSKRQLRDLVVGIKRSCNQESKLLLTAKDSDSLESFMNECGIPCNQAMELPPLPLQGAIEMLVSFATDSKKSYHNSFNTDEQRAIQKLC
Adiantum	capillus-veneris		Fern	Monilophyte	Adc03578	REGION	LRR	559	833	(TIR)(PLOOP)(LRR)	degenerate NLR	UNDETERMINED	TPL	TFPKYAKFETQKNPNKWKWFYYSGAQPKEVPENTALEKVRKVALVQGNFSDVIEVVCLKRCVAVVAFIMARCHKVQQVKLAVSMRELQVVEIKSCPSLQKIKGLEGKELLERLHLNAVPNWPIAGSAVLNLGSFKYLRSVRLKSTGLQNPPMISGCRHLQEFYMEFNYRLEMLPHSWTDLNSLTNISFADNPKITTLPDLSPLASSLTHLSIRNCVALTNILTIQSLTSLQYLNISGCKSLDAPLPDLYNLKQGCLKEVAAFGLSPETLKLWKNK
Adiantum	capillus-veneris		Fern	Monilophyte	Adc03641	DOMAIN	HET	56	158	(HET)	HET	HET	(H)	AISHTFGMEVYNVFDCECTSICSAQVPRCSGKPCPQHLDRADPRNRVVTDILNMCAILYRKAGVAYAWHDGVCIAQHNSTEVGDTIKNIGWVYAYAMETIIFL
Adiantum	capillus-veneris		Fern	Monilophyte	Adc04005	REGION	NBARC	140	415	(NBARC)(LRR)	NLR	UNDETERMINED	NL	IGLDRSMPIMDFLKKSEGQLFRVIGIHGLPGLGKTTILNHIWKEVSLTFGARAFVHIGDGANDDTICKAQTRILGQLEYHVNTEFPSFEMGGGQLNDHLHKLKNGGKTLFLAVDDVIDAQDLNKLLPFRVGSDNLHASSCIVVTCRDYGVVQALLNKCHLQGNLEGQVFHFEPPCLQADESKKLFADSANMQYSDPCHQDLLNALVPLCGGLPLALTVLGNIFVDEGRRVKSEWWLVERNILTVRQDNQETSPVTKFLQLSFERLAPSRQEAFLDI
Adiantum	capillus-veneris		Fern	Monilophyte	Adc04005	REGION	LRR	502	795	(NBARC)(LRR)	NLR	UNDETERMINED	NL	TKDSTRDDYFERLGNVRNFLVCSKNFTLNDIKYFIATAQNMQILIICDHDKYKLWATFYRTSISNNSRPYGLRYLMIADCNSSEDILSQVLDANCPESSRFSACTSTIQEITLDGCEDLISLPAAHRLQLLERFRICNCHKFTGFWYVHEWKSLKELVLYDCELLSIIPIELGQLPNLKAIFVGGCNALTGFPSLMANEINGPSYLVIRDCSSLMTLGAIFAPLKILEIERVQISELELTDVSQLKKLEIIDCYNLMHLQLSRLVAIEELPPTTDIKVEGCPNFPPVRRASCSS
Adiantum	capillus-veneris		Fern	Monilophyte	Adc04341	DOMAIN	HET	48	147	(HET)	HET	HET	(H)	VISHTWSLSIREFSKEVGRSLSGQIEGTQEYSDAFARSDFSNQSGYQDLLEFLQILMGDGVKYVWFDALCINQMDEVEKGTEIMHMGAYYKYSSGCYVVN
Adiantum	capillus-veneris		Fern	Monilophyte	Adc04346	DOMAIN	HET	199	298	(HET)	HET	HET	(H)	HVISHTWSEDVRAFSKTIADINEQSGFTSSYEELFKEGDFSAQPAYKSMMEFFKILQSDNVKDVWFDALCINQRDDEEKGKEIAHMGAYYKHSKACYVVK
Adiantum	capillus-veneris		Fern	Monilophyte	Adc04382	REGION	NBARC	88	362	(NBARC)(LRR)	NLR	UNDETERMINED	NL	YFLKICDDASKEVVGFEKHVKEIMDNLERKRVVGVCGMVGIGKTTLLLALDTRIRRENPLYLVAQLDLRHQNIEELQQSILFQLYQRYPRFEVSRPENPEQGRRDLATVFKFLNNNKKKVCFILDGIPTLEFWSALFPLDLQRLLGSSSNFIVSSQNQRVIEDLSNLACSNPETEFLLYTLAPLQKGHAKDLFCAKAEAKGSLLAQNTFVDGIVDLCGGLPLALVECGTYFSIKENRPNNEKIKTQLRGTLQDTPCKEIFERLLNSIEEEILQAF
Adiantum	capillus-veneris		Fern	Monilophyte	Adc04382	REGION	LRR	447	744	(NBARC)(LRR)	NLR	UNDETERMINED	NL	CYDRNIDLEELSVMHELRKHSIKAISQNLTFLSISQECANTRKLIIEHLKNLPNLRYLCFSSNSQLKYLPSSLFPILKSLIYLDLSNCDSLVKLPSSISHLSLLRTLDLSGCTVLGELPDTISRLTSLEALFLSNCTQLKKLPDAIGDLKSLRSLKLSRCYTLKRLPHTFFDLQSLQNLDVSQNKKMEGMWQRVANLMALEHLNMAHNEKLQDLPAAFGNLRSLKVLNLSNCKQLKHLPDSLGKLNSLKALYLAHCDELEEIPLNSIAKIPSLEQISVPPKHREKLPPSLMAKLVPNG
Adiantum	capillus-veneris		Fern	Monilophyte	Adc04514	REGION	TIR	1	131	(TIR)(PLOOP)	degenerate NLR	TN (OTHER)	TP	MQKDFAEQLCVDFQRAGYYPFFDKCGYCLPKGEKFPELLFKAASHCLMAILLLTEDFFTRTKWPMQELATFMRARKSRPDIRILPVLLAISLDDLKNPAKWFPIWTKWAKKDHHIDRYVIREWEAAVLALK
Adiantum	capillus-veneris		Fern	Monilophyte	Adc04514	REGION	PLOOP	151	398	(TIR)(PLOOP)	degenerate NLR	TN (OTHER)	TP	VLKSVMETMPSDVRSSVLHVQGRERICKELQAKFNAALPSQRIANTKVLGMFGIGGAGKSTACMLITESMRKAFSGRVCHVEFKPDTSTLKLQCTVLRELIRDNEVFLDRHMTNEHKGWNRLEESISSDQALVKQLGIPRSDCFHCPKLTAEEALHLLLDRLNMSVNCLDKAHMQILNQTVERSFFDGYHPLALTLFAGQLGANLDTWRISDIDIQESSEEKHPLFSIIDTSYTSLPNQEIKDLFMDI
Adiantum	capillus-veneris		Fern	Monilophyte	Adc05260	DOMAIN	MLKL	30	128	(MLKL)(PKin)(PKin)	MLKL	MLKL	MO	HRTQCFCLARSYALAVHHVSQQLHWVLSACDDWCLLENLVPSLSELHHAMLQGHKFLQDCSFLEGWVRKAMILALSSEAQDVCLHDLVWCLSVVHQALH
Adiantum	capillus-veneris		Fern	Monilophyte	Adc05260	DOMAIN	PKin	224	493	(MLKL)(PKin)(PKin)	MLKL	MLKL	MO	DTSLECLWVDPIHFTIKEAIGHGAYAVVYEVEWYGQRFGQKEFFGVDESFFGREAAIQSRLRHPNVLQLICCTSKPSRSRCSLVTELMDMDLRSMIDNRCNNGFNPPFSLATAVDLMLQIAKGMEYLHDFGMSKAKYTSSKYTTLHAGTTYWRAPEVFKVESKKELERKYTKKADVYSFAMVCYEILTGSVPFDDGNKLKTLHKRLLRGERPSLPRTCPQYLSSYIERCWHANPEKRPSFAQISRTLRHLKAILLMSVTPSSSSALTDRA
Adiantum	capillus-veneris		Fern	Monilophyte	Adc05260	DOMAIN	PKin	576	887	(MLKL)(PKin)(PKin)	MLKL	MLKL	MO	SRHTSDLVGSSLLSIRRFTYVELDRATKQFSVPLGRGGAGVVYKATLVTGQVVAIKVFSERSREVSGQAIFRELEILGRIRHRNLVPLLGFCYEGDRLLLVYKFMPGGDLENLRRHGRVLDWAHKYNIICGLALALNYLHNNCTPSILHRDVKPCNILLDENQEACLSDFGIARLLGDSDTHMTTNLMGTMGYIAPEYLTTLKLGPEADVYSFGIVVLELACGRRSMEPDAEIRHIVEYSWTLHHQKRLLGAAQESLRKEGHHYNEEELQRLLHLGLACIQSNPRDRPNMSMVVLILSKEVEAPIPVQRPYY
Adiantum	capillus-veneris		Fern	Monilophyte	Adc05381	DOMAIN	HET	58	158	(HET)	HET	HET	(H)	FHTISHTWSMEIRKFSEEVGIAVKEERNLEYNQVFKQKKLDHCPAYSHLLEFLEILRSDGVERVWFDALCINQVDNSDKSHEIVHMGAFYFHSLGCYVAAH
Adiantum	capillus-veneris		Fern	Monilophyte	Adc05881	REGION	TIR	107	190	(TIR)(NBARC)	NLR	TIR-NLR	TN	YDVFLNHRAPIDLRHIDSASSKSCYSSAFLKLAGRNNSQEIQNWMNALKEASMVHGLTLQDSAQGFEARLVKLIVSEVLNVLNR
Adiantum	capillus-veneris		Fern	Monilophyte	Adc05881	REGION	NBARC	187	449	(TIR)(NBARC)	NLR	TIR-NLR	TN	VLNRTILYIAKHPVGVNEKLKSALDLMQIDKAQKGFHKLGIYGMGGVGKTTLAKSIYNAIYWKFDCFSFIEDVRSEARTCGLRSVQERMLGALLKSKETIPVSSIPLGKQILRERLSNFMILLILDDVDNQEQLEALLPFDSLKDGSQIVITTQDEQIFILAEAHHSHFMEGLNKSDSHLLFNWHAFLRQEEPSEDFKALARKVVHACDGLPLALETLGAHLYGQDMGFWEATVKVLEGHRHTLILAQRKVTEILRISIDGLG
Adiantum	capillus-veneris		Fern	Monilophyte	Adc06589	REGION	TIR	9	167	(TIR)(NBARC)(LRR)	NLR	UNDETERMINED	TNL	PSFRSRLDQEFDGHPERLPKHKIFISHSGKQKDFAEQLCKDLEACNHFPFFDKRPHSLPKGQEFPSRIFKAASECFLAIVLLSEDFLNSKWPLLELVAFVRAKKASQNVQILPVLLGSLQPHDLKDTAKLSKHWKKWAKCDTRIHCSELKAAVRALKVV
Adiantum	capillus-veneris		Fern	Monilophyte	Adc06589	REGION	NBARC	187	474	(TIR)(NBARC)(LRR)	NLR	UNDETERMINED	TNL	STVLSMIPPDVRPDVSHVQGKEHLYKEIMTRFSDIGFGKSHLCKNARIVGVYGIAGVGKSTMCMVLAHLLNREFQGRVCHLAFGSSNIELQLHLALRQLTGASQEFVQRHINNAAEGWTCLKERMPRQRVFLALDNESDKPQSWEMAKNFLYGLEYHVNSIVLVTSRSKDVLEKVLGIPESCCMHCPYVTAEDAVKIVLDHNGLQNIEVLTEEQRYILHKAVEMCDFGGFHPMALKVLATQLGRNPSSWRLSSLRVSEASDREHMLFTQMETIFLRLSDEMRDMFMDI
Adiantum	capillus-veneris		Fern	Monilophyte	Adc06589	REGION	LRR	578	870	(TIR)(NBARC)(LRR)	NLR	UNDETERMINED	TNL	VGISCTKLAFDGCSKKLKLLSARSCLSLVELELQGLARLVSLELSSCPMETLDLKDLKQLSWLCLNSCKSLTKLDTSGCKALVCVYISKCDELEALDFKNSNFLESVSVSYNDYLQVVDLGGGNCLRRLAVWFCEALREVEMSESVCLHEFRKRGCPMLLNLHGFQKLSQNVSCFIVTRWQKVSEELITALQASRCLTVLDLWDCPVSRLPDLRNCSGLRELKLSDMDVLLDSDNKALLHEYVDIVCASSDDLALPISLQEITIGDCRNTVVKEVCWKLRGLMNLLVLSMQRV
Adiantum	capillus-veneris		Fern	Monilophyte	Adc06851	DOMAIN	HET	68	250	(HET)	HET	HET	(H)	HVISHTWSQGVRDFSTKIADGLTSEDRLGTSKSAYNQAFQEADLGSEDCYRQLMDFLMLLQKDGVKYVWFDALCINQRDDEEKSREISYMAAYYAKSEGCYVLTHGLGQGFELWKPAQISQEDEDEEEGSGMVIIKTDEFKGVFENEGRGATVVLTPEVIQRGNTVELIKLPRWFRRVWTFQE
Adiantum	capillus-veneris		Fern	Monilophyte	Adc09051	REGION	TIR	155	334	(TIR)(PLOOP)(TPR)	degenerate NLR	UNDETERMINED	TPO	SPSSSGRPRSCDVYIGLHGQSSSLSRFSKWLRAELELQGIACFAADRARYSDVRSHDIAQRIISSCTFGVVLITKRTFRNLYSVEEIRIFLQRKNLVPLFFDLAPSDCLARDIVERRGEVWEKDGGELWRIFDGEEREWIEALDGLARIEEWKLEAYNGNWRNCILKAVSLLGTRLGRRS
Adiantum	capillus-veneris		Fern	Monilophyte	Adc09051	REGION	PLOOP	516	741	(TIR)(PLOOP)(TPR)	degenerate NLR	UNDETERMINED	TPO	SRHYQRTARHRQARALREIRSADIDPLVFDGGIACVSGASGIGKTEMVLEYAHRFSQWYRMVLWVGGEARYLRQNYLNLSLFLGLDVGTESQVGPEQGRIRTFDEQEMEAYQRVKRELQRDVPYLLIIDNLESERDWWDGREISELIPRAGGATHVIFTTRLPRVMNLDSLNLSYLSGVEALSLMKGKREFSSQELDALKAIEEKLGRLPYGLGIIGTLLSELPIM
Adiantum	capillus-veneris		Fern	Monilophyte	Adc09051	DOMAIN	TPR	1015	1073	(TIR)(PLOOP)(TPR)	degenerate NLR	UNDETERMINED	TPO	KALLLETRAKLMLKGGQFDAGEEICRTCISIRTVMLGQDHPDTLSAQETLAKLVRYRTN
Adiantum	capillus-veneris		Fern	Monilophyte	Adc09204	DOMAIN	HET	209	269	(HET)	HET	HET	(H)	LQQRVIGDILGMCQLLVQVAGVRYAWHDGVCIAQHDEEEVTHFIRHMGWIYANADSTIIFL
Adiantum	capillus-veneris		Fern	Monilophyte	Adc09767	REGION	TIR	19	178	(TIR)(PLOOP)	degenerate NLR	TIR-NLR	TP	APPFIFLSHSGKQKDFVTDLYQALLRVRHRPFFDKDTTGLSLPPGRDYSVRIFQACHGCKMAVVVLSHDYIENLWPMLELQEFFLHDPERLIYPLFYELRPADLSNGKNMKRWKDRWSKSRRRWHQRMVELQNFLGPEGLKINLDIDKWEENLKKLQYRS
Adiantum	capillus-veneris		Fern	Monilophyte	Adc09767	REGION	PLOOP	197	327	(TIR)(PLOOP)	degenerate NLR	TIR-NLR	TP	TASASFNGKDIKGMDMMRQEIVNLLERQSRGCNNSIEIAVAKVGVHGIGGFGKSTLCKSLADFFADKFCGKSWWLEFPSSVTDSYMNLVEQIKAILPSLSSQSDVSNLEQAMAALEAGLQRNKVFLALDNV
Adiantum	capillus-veneris		Fern	Monilophyte	Adc09901	REGION	TIR	3	175	(TIR)	TX	TX	T	QSSSCVSDIFLSHSGAQKGFAKDLYRTLTSHGFSTFFDQNRDSLPLGEDFPRHILTAASACKLALVVLSDEYLSSKWPMIELCAVMHATPSVKILPLFFRLVPDDLKRKGNLKKWHSKWRAFAKQDKRISLMEWEKAVQSLRSLHGLAYDATGQEGELTYIERIVNNILSSQG
Adiantum	capillus-veneris		Fern	Monilophyte	Adc10043	REGION	NBARC	156	416	(NBARC)(LRR)	NLR	UNDETERMINED	NL	AHKLGESLLLSNNDKGHTITIVEGMGGIGKTTLALSICKDPEIRGFFDDRIHFFCVSQSPDMKSLLSTIWKEVLDLLNESNAENLFCHWAFGQNFIPAWVEEPQVVKEVISECKGLPLALRVIGTSLSTSAGQSPATYWRVARDKLRDAKPLGEYHKDALLGRLRTSIDALDPMLQECFVDLGAYPEDSEWSTDALLDVWVYVRGMEWVDAVLALVELASRSLLDFPEIVTSVDIGHALESNRAGGLRFSQHDVMRDLALQ
Adiantum	capillus-veneris		Fern	Monilophyte	Adc10043	REGION	LRR	407	810	(NBARC)(LRR)	NLR	UNDETERMINED	NL	HDVMRDLALQLGAKDHPPSHRKRLVMPRRSKNIPSDWQSEEAAMAEVISIHTGGITEEQGWPTSLAFPHARMLFLQYFQDGFINNDLPPFLSSMCRLKVLFIRGAGLTMASSTFEGLFELQSLHVEGVDGVSCLSGTNLPKLEKLRLIEVDEIRTSLIHGLSQYLKVLEVDGLELEELPEKLGELRALTYISLSQCYQLINLPQSFGDLNNLHTLALYYCFSLSHLPTRFGLLVALKKLDMSWCKCLQDLPEDFGCLVSLEILILANCRSLKELPQCFGWLNNLKELDLSGCEKLKGLPGINVGQLGRLKKLDLSHCFGMEKLPESFGNLHGLEHLMMKDCTSLRHLPVSFGELRSLQYLSLDWCRRLQDLPVSFGQLSGLRTLKMRKLWTLKSLPAAI…
Adiantum	capillus-veneris		Fern	Monilophyte	Adc10046	REGION	NBARC	18	256	(NBARC)	NLR	UNDETERMINED	N	NYRLDELIIEDQKCLVGLDKPIDEVKSLLLSDDDKDHSIMIVGGMGGIRKTTLVVSICRDLEVQEFYKDCIHFVTVSQSPDMKSLFSTIWKEVVGGEVPLFQSVEDALKQVKGRLIGMPPRQRLLVLDDVWYKAHLESLSFEVEGFKTIITTRQASLVQTRQSLTYKLDFLNEKDAESLFFHHTFRQCSIPAWVEDTQVVKEVVSECGGLPLALKVIGASLSTPSGEMSPAAEDKFQAL
Adiantum	capillus-veneris		Fern	Monilophyte	Adc10048	REGION	NBARC	1	289	(NBARC)(LRR)	NLR	UNDETERMINED	NL	MGGIGKTTLALSICKDPEIRGFFDDRIHFFCVSQSPDMKSLLSTIWKKVVGGELTPIFQTVEDAYRQHTLKTCHLKSKGFKTMITTRQASALHTRNSHTYRLDLLNESNAENLFCHWAFGQNFIPAWVEEPQVVKEVISECKGLPLALRVIGTSLSTSAGQSPAAYWRVARDKLRDAKPLGEYHKDALLGRLRTSIDALDPMLQECFVDLSAYPEDSEWSTDALLDVWVYVRGMEWVDAVLALVELASRSLLDFPEIVTSVDIGHALESNRAGGLSFSQHDVMRDLALQ
Adiantum	capillus-veneris		Fern	Monilophyte	Adc10048	REGION	LRR	280	622	(NBARC)(LRR)	NLR	UNDETERMINED	NL	HDVMRDLALQLGAKDHPPSHRKRLVMPRRSKNIPSDWQSEEAAMAEVISIHTGGITEEQGWPTSLAFPHARMLFLQYFQDGFINNDLPPFLSSMCRLKVLFIRGAGLTMASSTFEGLFELQSLHIEGVDGVSCLSGTNLPKLEKLRLIEVDEIPTSLIHGLSQYLKVFFGDLNNLHTLALYYCSSLSHLPTRFGLLVALKKLDMSWCKRLQDLPEDFGCLVSLEILILANCRSLKELPQCFGWLNNLKELDLSGCEILKGLPESFGNLHGLEHLMMKDCTRLRHLPVSFGELRSLQYLSLDWCRRLQDLPVSFGQLSGLRTLKMRKLWTLKSLPAAILGRLVG
Adiantum	capillus-veneris		Fern	Monilophyte	Adc10050	REGION	RPW8	5	137	(RPW8)(NBARC)	NLR	CCR-NLR	RN	LLLGALVGAAINDLYAIVKDAVVQVAWCHRHCQALQRELDKYQPMLLEMCSSHLDTPPSHCEQVCLQEFLQTLQAGRTLLVESQCGSGWAHLYRRFRYSRKILKLQQDILKHIQQLLPLNVLQAQQIKAGLKD
Adiantum	capillus-veneris		Fern	Monilophyte	Adc10050	REGION	NBARC	186	542	(RPW8)(NBARC)	NLR	CCR-NLR	RN	LDELIIEDQKCLVGLDKHIHEVKSLLLSNDGKGHTIMIVGGMGGIGKTTLALSICQDPEVREFYEDCIHFVTVSQSPDMKSLFGTIWKKVVGGEVPSFQSVEDASRQIKGRLISYMPSKRRLLVLDDVWYKAHLEILSFEAEGFKTMITTRQASLIETRQSLTYKLDVLTEKDAESLFCHHAFGQCSIPTWVEDTQVVKEVVSECGGLPLALKVIGASLSTPSGETSPTAYWRVTRDKLRDAKPLGEYQKDALMGRLQTSVDALDPVLRECFLDLGAYPEDSRWSANTLLDIWVYVRGMEWVDAVLALAELGSRCLLDLTKGSGRKVSRADIGYALESNNAHILRISQHDVMRDLAL
Adiantum	capillus-veneris		Fern	Monilophyte	Adc10754	REGION	NBARC	2	204	(NBARC)	NLR	CC-NLR or CCR-NLR or CCG10-NLR	N	SSNRLLVLDDVWSKANLENLSFDAKRCRTLITTRQASTLETHNTHIYTLGLLSENNAQRLFCYWSFGQDSIPDWAEETLVNEVISECKCLPLALKVIGGSLSNAVWFPLAWRNARDKLREAEILGEYHKNALQRRLQTSIDALDLKLQECFLDLGAYPEDSRCSVDTLLDIWVYVRGMEWMDAVLALAELGSRCLLDFDKKLQ
Adiantum	capillus-veneris		Fern	Monilophyte	Adc10757	REGION	RPW8	1	156	(RPW8)(NBARC)(LRR)	NLR	CCR-NLR	RNL	MAEGVLVGAAVGAVVAQAYSDLYNLAKDAVSKMVWCKKHCKNLAEDLDTHLPTFREICRHVQIPARDWEQRLLDFKEQLEQGRFLVESCIQLSGWHPIQRLRYSRAILKLRKQILQHLRNLAALNTLLLQELDAHLQVLLEEQYKLREAIDPLMAR
Adiantum	capillus-veneris		Fern	Monilophyte	Adc10757	REGION	NBARC	196	508	(RPW8)(NBARC)(LRR)	NLR	CCR-NLR	RNL	HVDLFLVGLDNPIDQVKLLLFGGDDKMVTLVGGMGGIGKTTLALAICKDPQVREFFQDRIHFFTVSQSPDMMGLLSTIWQQVVGGALHCPYDVWSKANLENLSFDAKRCRTLITTRQASTLETHNTHIYTLGLLSENNAQRLFCYWSFGQDSIPDWAEETLVNEVISECKCLPLALKVIGGSLSNAVWFPLAWRNARDKLREAEILGEYHKNALQRRLQTSIDALDLKLQECFLDLGAYPEDSRCSVDTLLDIWVYVRGMEWMDAVLALAELGSRCLLDFDKKLQSDDGRALEYGSARALVFSQHDVMRDLAI
Adiantum	capillus-veneris		Fern	Monilophyte	Adc10757	REGION	LRR	532	1060	(RPW8)(NBARC)(LRR)	NLR	CCR-NLR	RNL	IPKNWQSAEPLEAQIISISTGAMTEQEWPPTLAFPFAEALLLYFDGDAYHLPPFVQSMCKLKVMFIRSSRPLQSIIGSLEGLSQLQSIDMENVALITPNTMSKLERLRLRVPEAAAVLSMLESQNLASLNVLCLFENEILELPDSCCQLYSLQLLYLFDCIWLSRLPKELGNLTNLVCLGLRGCRTLKELPTSLCKLQCLEVLEMSGCYDVEELPQNLGQLRALKELSLKFCNGLRRLPESFGSLSNLKTLDLLYCNQLRHLPRTFGELVALKKLDLGGCSDLQVLPDSFGLLRSLEVLSLAACSEVKQLPHNFGLLGNLKQLNLSGCSELKKLPESFVELSNLKSLNLGFCSGIEMLPEISAGDHCLIRLEVLNLTDCKGLRHLPQNVGKLTCLKRLF…
Adiantum	capillus-veneris		Fern	Monilophyte	Adc10816	REGION	TIR	13	169	(TIR)(NBARC)(LRR)	NLR	TIR-NLR	TNL	DDVVITVDVPTTSSSAAHGDDKDLPWIFLNHSGHQKAELVEPLYYALHHTGHRPFFDLDCIDSLPSGHSYPTRIFQACLACKMGVVVLSEDYVQSLWPMLELQYLLRGRPERPIYPLFYKLKPSDLTTPANLERWKKCWAKNAHHWQKSVKRLQEDI
Adiantum	capillus-veneris		Fern	Monilophyte	Adc10816	REGION	NBARC	232	550	(TIR)(NBARC)(LRR)	NLR	TIR-NLR	TNL	QLPPPSKYSLKKGIKGKERMCEMIHQVFTRKGSKGEDEVIAIGVHGIGGSGKTSLCKMMANFYGNEFPGRSLYLELPTPGDKAIDSDKKMLLRNINDILPAFTSATSTRRGPKVSSIDEAMNALKEGLQRHKAFLAIDNVWDNSLSESDQYPSFEYAQQIIDMKCMPGTKIMVTSRSKQVVSFLLQSRAQSMEVGGSIEGTSRTTSSNNVVHIPSLTEEEAMQALRYYCCDSSFIIPDEDLRKIALNSCFFEEQCHPLCLKLQGAALRQVLRQDPAKFNSQEWVTDPKSNIYSEGAVLKVVEKSLDAVPSSLLNLFIDL
Adiantum	capillus-veneris		Fern	Monilophyte	Adc10816	REGION	LRR	662	1174	(TIR)(NBARC)(LRR)	NLR	TIR-NLR	TNL	VLEEEALFETFSGLAQVRYLSLVIRYRLSSVSWPWEQRGLQLGINMKALRVLELKHLKEIKEITGWEGTPNLVWLILESLEGLRSLGPYVLGRCQLTRLEKLSLQACPNLEVQSVVGYTGRSTCIVEAGHPLPQLQELSVYDNLHLAEVGPLPDACPALTKLQLRKCPELKHVPNLNTLSRLLTLDLWDCKGLRTVEGSFSSLTALRQLILCGCGNLESIPDLDNLRNVVGIDTCGCSSLTYLTRAEQQLEVMEDQESGFVLPFLGRRNRHNLEDSPFVHLQDLRLELAACKSGNVNRCLDVSGLPLLKGLDLKGLAGVRKLTLSSTLHNLRWLSLTNFSSLEEISGLLSQVPRIEIKECPLLVLVKIVNVDGKNSLNLSECTSLSDVSTVAYNLVLSG…
Adiantum	capillus-veneris		Fern	Monilophyte	Adc11326	REGION	NBARC	192	474	(NBARC)(LRR)	NLR	UNDETERMINED	NL	KYARPVQGTGNFVGLESRSKKMMDFLEQPGIRVVGIYGIGGIGKTTLLRHVKREIERKKKHIVAYVEVGQNPASILDIQQEILLQISEQSFKFHDEEHGRDSLLTCAKQIKDRNHQGICLILDNVWKDEHLRKLLPENLIDSLPPSSILIMSSRPKEQAETFCRLVGAEANNCMLYEPPPLDTFDAEQLFKKKAGAHNKDFTEAEYELVRQIVPLCGGLPLALEVIGSYFNNRNNRTRDKWENAKRRIKTAEDSPSTGEEKIFARLEMSLDLQTQDVQQRFVD
Adiantum	capillus-veneris		Fern	Monilophyte	Adc11326	REGION	LRR	495	819	(NBARC)(LRR)	NLR	UNDETERMINED	NL	NLTHLEDQSLVAEDELRKTVKVHDLMVSLAIKRAKLEKPSMYVVNDNVLPPSEEGLSSTNMNVDLMDLAKKTNINQLRGLSCTDKMVDASFSNFPTSTFSKLTSLCFLDLSNCEEVTKLPDVSNMRFLEVLDVSSCKQLQELPKTLGKLERLKELDISNCNKLVRLPETIGELKTLEILKARNCDSLGNMPESMEKLSSLRHLDLSCSDKLTSLQPALCKLSSLQSLDMSRCSSLKQLPAQLGNLKSLQRLILSHCESLESLPQTIGSLISLEELDLSSCVELKELPNSFVYLKSLRTLNISSCHTLQTISNFSSIFPQSLKVVI
Adiantum	capillus-veneris		Fern	Monilophyte	Adc13098	REGION	NBARC	36	274	(NBARC)(LRR)	NLR	UNDETERMINED	NL	NVLNRTILYIAKHPVGVDEELQLVLDLMQIDKAQKGFHKLGIYGMGGVGKTTLAKSIYNAIYRKFDCFFFVEGVSIPLGKQILRERLSNLKMLLILDDVDNQEQLEALLPFDSLKDGSQIVITTRDEQIVKWAQAHHKHFMEGLNKSDSHLLFNWHAFLRQEPFKDFKALAGKVVCACDGLPLALETLGAHLYDQDMVFWEEIIVKVDLEGHRHTLIRAQRKVTEILRISFDGLGSEEE
Adiantum	capillus-veneris		Fern	Monilophyte	Adc13098	REGION	LRR	344	460	(NBARC)(LRR)	NLR	UNDETERMINED	NL	GTSLVRGVKLLTFEEWDVKSFAGMAFLRFLVLSGDFSFFPKELRWFQWHSCPLHFLPAQLTLSKVVVLDLSKSQISSLSQGGHRFENLQDLILTDCELIYSQRTSSFRCLLKKLREA
Adiantum	capillus-veneris		Fern	Monilophyte	Adc13138	REGION	TIR	23	213	(TIR)(PLOOP)	degenerate NLR	TIR-NLR	TP	QLPSIFLSRQKAGFVTHLYHALRHANHRPFFDKDPIDSLRPGLDYPSRIFQACRASKMGVIVLSEDYVTSLWPMLELQHLFLPCSPDVRLIYPLFYELQPSDLAIPANLLRWEECWAKQAAKWQSRMLELQAFMSSSGCDIQINLDVSSWSEMLKKLQYRSGEVHFINVRTRYQSDHDYIQAVDSNICVSL
Adiantum	capillus-veneris		Fern	Monilophyte	Adc13138	REGION	PLOOP	221	341	(TIR)(PLOOP)	degenerate NLR	TIR-NLR	TP	SLGDGIKGTQRIAKEIAEAFKQEESLGADGVRVMGVHGIGGSGKSTLCKMMANFLSDEFCGRCFYIEFPSNNNEVQSLLENIKTILRQRAFVGASSTHDVSDLDEAMGLLEAELRREKLFL
Adiantum	capillus-veneris		Fern	Monilophyte	Adc13588	DOMAIN	HET	122	230	(HET)	HET	HET	(H)	FHTISHTWSKGVQSWSNIVATKMQDQQSTSIEVGEAVRYNDLFGREDFSWHECYYSFMEFLRLLRADGVKKVWLDALCINQGSEIGEKSQELQNMGSYYANSFGCYVCA
Adiantum	capillus-veneris		Fern	Monilophyte	Adc13599	REGION	TIR	45	205	(TIR)(NBARC)(LRR)	NLR	TIR-NLR	TNL	TPVLPASNHSSYHVFLCHRGPDTKKTVVDVLRLFLQEARNLRCFVDYDMDEGDDFPQAIRQAIRNSKFCLFLAMRNLQMDSPGTRQLNFKDRKPWKLWAKWRRFWPARAGVVGGDRSIFVEMLFNKVTGLFQSSCILLNVEEQMSSPHGLVKLHRTLLRHL
Adiantum	capillus-veneris		Fern	Monilophyte	Adc13599	REGION	NBARC	434	777	(TIR)(NBARC)(LRR)	NLR	TIR-NLR	TNL	KHTNHKCKVFVTEFPAGLMKSQQNLEDIIHNHHKILKQGKHVSIGIVGMGGIGKTTLVSSFYNKFHSTFNVSILLLDIREKTRRPSGLLHLQEDMFKGVLGDRHARAHDNFLDVCEGIACLSHKFANIKALIILDDVEDRLQMEALFSPILDQLASKSVVIVTSRNRDVLHGHPVSEIYEMGLLDSDSARLLFYWHAFLKPFPPDPLKKVTQEVIDACQGLPLSLKFIAAHVYGNTDNIEVWKETLRDIRQAREVLEVLRVSVDALEEYHQEAFIDVCCFLIGRPVQTVVRFWGHCWRTLTTLAFVKVLKNKCLITEDPKDGTIGMHDQIRDMGRYIAAQQPIK
Adiantum	capillus-veneris		Fern	Monilophyte	Adc13599	REGION	LRR	759	1003	(TIR)(NBARC)(LRR)	NLR	TIR-NLR	TNL	MHDQIRDMGRYIAAQQPIKTRIWDVRTAEDIRNQDDKVIGSSLSGLAWISQDVTLCDAADWLLPIRVRLLLVRNVHMRTDQEFPDVRYDQLRWLQWQHSNFTHLLGGLSCSRELGILDLSRSSTLQALWRDAVEVPEQLQEPNLSGGTNLTNLIVSECDNLLSCDKLEWCSLNGCKQLLRLPDNIGSMRQLKFLDLSGCEKLQCLPDSVDGLRTLEQLLLAGCTSLASLPDSLGELYSLTEMCID
Adiantum	capillus-veneris		Fern	Monilophyte	Adc13609	REGION	TIR	53	227	(TIR)(PLOOP)(NBARC)(LRR)	NLR	TIR-NLR	TPNL	SERAQYYHVFLSHRGPDTKHTLGNVLHMALASKGISCFIDYAMSDGEQAWGAIVHAIRNSAVQIVVLSPEFGSSKWCLDEVHEIMQLPSSPASVHVLPIFYKVEPSHLRYPKPGSRFDVTTLKRTSLADHRRWSSALKEISLIKGFLFEEKRASKTFEGQMVFGVVARVLELLKN
Adiantum	capillus-veneris		Fern	Monilophyte	Adc13609	REGION	PLOOP	228	394	(TIR)(PLOOP)(NBARC)(LRR)	NLR	TIR-NLR	TPNL	SVPLYVEPSWVDHYSTALDHAKKFLDIQNNSDGKKVVSIGVTGLNKSIFARLLFNKLHSRFFASCILLNVREQANSAHGGLVNLQSKLLRDLAKVDKAIQHPDEGLALLLEHLQNIKCFIVLDDIDMDMKQLKNLLILNKHQLGSGSRLVLTSRHRPVLQYNWANVD
Adiantum	capillus-veneris		Fern	Monilophyte	Adc13609	REGION	NBARC	557	804	(TIR)(PLOOP)(NBARC)(LRR)	NLR	TIR-NLR	TPNL	ALITDIVSNHLRHSHKVSVTSFPVGLMERQQELESLLRSPSGETVSIGIVGMGGLGKTTLVKSLYNNIHKNFEGSVLILNVRAEANQHGLRFLQQALFDNVLGSDQVANFMSVDAGKALLSRRLLGTNTLVILDDVDDRSQLDALYTDLKLGSGSRVIITSRNREVLEAAKVNNIYEMQFLGPESAKMLFCWHAFLQPYPPIGLVEIAQQVIDSCQGLPLSLQGKDIFDTLRISVDALERDLQEAFLD
Adiantum	capillus-veneris		Fern	Monilophyte	Adc13609	REGION	LRR	852	1372	(TIR)(PLOOP)(NBARC)(LRR)	NLR	TIR-NLR	TPNL	MHDQIRDMGRYIAAERSPKTHIWDMEDMQALSHGDVGQLRGFAWISQEAKSCNADALSGRLSQLKLLLLRNVELRGNLLNRRHNEIRWLQWHNSTFNVLPRELCSRTLRVLDLSGSALLQALWRSYEMCELPEELLELNLSGCKALVELPHFDPFLRHLEWLSLHDCEGLNYLDSTINSMTQLKFLDLGGCRRLRSLPAEMQGLCCVEKLLLAGCELLEKLPEIGQLQNLIEISLDSTGLTTLPSSFGQLKNLEKLSLSNCSNFASLPYSIGGLEMLRVCNLNCCSKLLELPDSFCELVNLEHLNLGGCNLVDLPERIGNLEKLTTLQLEGNGRLRRLPRSVGNLLSLKSLKLGRCSLEEDGMPRELEGLESLGELELQHNNNFLRTPPCFAHLGGLST…
Adiantum	capillus-veneris		Fern	Monilophyte	Adc13622	REGION	NBARC	12	226	(NBARC)	NLR	UNDETERMINED	N	MSYHLCNNPQKALKIIKDLKIGEDFEENCSSVKEELWQVLSSLDQRIFIYIDNILEIKKLEDFLPTLMEEIKLPKGSRLMLTTRDFNVCSKVLGRNKSIVICTYQVECLNPTKGKELLKVLAFGIPSNDGLDHSGVSEEISEDLVEKIVETCGGLPLAITVLAKQLYGVDDRGWERALGKLNRTTGPPFLEDQVFRVLEYCYDALDVDCRKAFVF
Adiantum	capillus-veneris		Fern	Monilophyte	Adc13934	REGION	TIR	7	182	(TIR)(PLOOP-OTHER)(LRR)(LRR)	degenerate NLR	TIR-NLR	TOL	PSQQYPPPLHDVFLSHSGAQKGFVTDLYDELKSCRFCPFFDAKYDSLPLAQSFPQHILAAASTCKLALVILSDEYLSSKWPMLELCWCMDATPKVKILPVFFHLSPDDLKEESNKRKWLSKWETFAESDPRIIVSEWEGALKSLCSIRGIIYEGVAKKGEQSFIEEIVHSICKSQI
Adiantum	capillus-veneris		Fern	Monilophyte	Adc13934	DOMAIN	PLOOP-OTHER	183	504	(TIR)(PLOOP-OTHER)(LRR)(LRR)	degenerate NLR	TIR-NLR	TOL	VFPQSINDTASYMQGGDHLLQIILDQFEEMESGKHEPLGAPSTSSISPQIGIASILGIYGLPGSGKSTLCRRLQDYFFPHYPGKCLYLELPSNPTPPDMINQIGLSFGLSTSSVAHIDQVMSLLKNHSLARKSIFLVVDNICDKSCEVAQRVLHSVIGPGSKVVVVARTLDLLNLALFSLRVGHEGLNCICESIRMPTMNEEEASNLLIMKAMGCTDNKGPHQLDLMKQKDTVLTVLRKCGFQSREYSNSGFEYLPLVVERMGVMLARYEDDVDGWARGQEKIWCSFDDDDLKGYRESAVHELIWESFKDSLGSELQLLFLD
Adiantum	capillus-veneris		Fern	Monilophyte	Adc13934	REGION	LRR	721	1028	(TIR)(PLOOP-OTHER)(LRR)(LRR)	degenerate NLR	TIR-NLR	TOL	HYVPAFVKKPSSLDLAKHMKGLQVFHLEGTGVRNLEDMGNCSWPHLQELRVVEPSLQAFRLGILPALKTFYFHTPRVYYFKRFTSAPPSSELLVEGKDLLKGCPALQYMDVASDLIKNVELMKSSWRGVQKVRLKCPKSFMELGDAIASSAQTLKDLDIRGCDTIERVNISAGQLPSLTRLYISNCQGLVEVKFGLHALPNLTTLYIFNCQGLVEVKFGLHALPSLTNLDIYYCQKLVEVKFGLQALPSLTQLSVVLVSEMCVLTGLEELMLLQDLKVECCSMLQPTSCSLRGLVHLKCLKLRQWPRA
Adiantum	capillus-veneris		Fern	Monilophyte	Adc13934	REGION	LRR	1033	1255	(TIR)(PLOOP-OTHER)(LRR)(LRR)	degenerate NLR	TIR-NLR	TOL	RALDFKGAGFEGLSNLKQLRIAAADISGRMSPLNLASLTNLVELETDGTLLLEGLHSLQRLEVLHITGKSRPYGTLGDTSYVEPEGILHLDIFPEKQLRTLRVEHLHHHRLLDGIECLTHVQDLYLYDCPLLEELPSLHALQEMRSLEIRECANLKAVQGCDELRKLETAVFRECPRMEQLPFKDIYALGCTHPLLRHLDFSGCGFAMDTRRELLLEWPGRTS
Adiantum	capillus-veneris		Fern	Monilophyte	Adc15150	DOMAIN	HET	171	217	(HET)	HET	HET	(H)	GLLAGEGVGYVWFDALCINQTDQHEKEREIANMGAYYSNSIGCYVIA
Adiantum	capillus-veneris		Fern	Monilophyte	Adc15256	REGION	TIR	15	185	(TIR)(PLOOP)(LRR)	degenerate NLR	UNDETERMINED	TPL	EQQQPILEPEMMRCSTGSSSECHLSSSSSGSDGVPAIFLSHSGKQKPFVENLFSALQRANHTAFFDQHTLPKGSTFPHLIFTAARGCELGIVVLSEDFLTSKWPMIELEILVLQRGPKAKVWEEKAGAPDVVVKWGEALRALNAFNGEIFTQDTSEALYINRVVHNVCKVL
Adiantum	capillus-veneris		Fern	Monilophyte	Adc15256	REGION	PLOOP	197	295	(TIR)(PLOOP)(LRR)	degenerate NLR	UNDETERMINED	TPL	KGLYRLAKEVSGQFDNSRQCEEACLMGLHGVGGLGKTTMCKIMVNFYSAEYPGRCHHLQFPTDGKDMPQIVHVCKKVLKELTKLSHELLLNKADNFDQI
Adiantum	capillus-veneris		Fern	Monilophyte	Adc15256	REGION	LRR	259	458	(TIR)(PLOOP)(LRR)	degenerate NLR	UNDETERMINED	TPL	DGKDMPQIVHVCKKVLKELTKLSHELLLNKADNFDQIYELALDGLVQLETLDGHGESISTWEFWVQLKALHVARCEWLKRMPDLSRLACLGELVLDENKTMEGVGGFGPAALKFIRISGCYALKSTPNLSGCTRLEVLELSNNGFLEVQGVLSSTLRVLVIDGGLKKIPDLSGLAHLERLQLHEFWMEELGGLSSTIRMM
Adiantum	capillus-veneris		Fern	Monilophyte	Adc15479	DOMAIN	HET	23	59	(HET)	HET	HET	(H)	EALHEFLNLLLSDGVQKVWFDALCIYQQNNEEKELDI
Adiantum	capillus-veneris		Fern	Monilophyte	Adc16962	REGION	NBARC	150	423	(NBARC)(LRR)(LRR)	NLR	UNDETERMINED	NL	LDRASEVLQFITGSAIPHRLCLVGIVGQGGLGKGTLLAHILEELQQSRCAFNHVAHVEFVNESPDSMGIRETQSSLLWQLGGQATDFQSVLAGKGKLKERLEALQTSGASVCIAIDNVWRAQDLEDLLPARFATLLPSLHICIIITSRATSTVNMLSSHCGGNPQVLTFKPPLLAELASREFLMAYANRRVYDPVKPHELPLVNRIVPFCGGLPLALKLVGALFAQKRDVQYWNEWIREMEPERPGVPIQNINHILDLSYKALQTNSQEALLDI
Adiantum	capillus-veneris		Fern	Monilophyte	Adc16962	REGION	LRR	512	695	(NBARC)(LRR)(LRR)	NLR	UNDETERMINED	NL	LDVERAEEFQMLDAGQESILRIDGSCFAQMSKLKVLKILGPFICDSLLLPLSLQFLKLERNGWFTHANIPSQLQHLELKGCTCLRELPAALYECRDLRYLCIVGSPELQGFWLYSNWTKLSRLRLEGCASITYLPVDLVELKWLTLGECERIQELPVCYHNMAPQQVSITGCPNCPWPPSSSST
Adiantum	capillus-veneris		Fern	Monilophyte	Adc16962	REGION	LRR	723	989	(NBARC)(LRR)(LRR)	NLR	UNDETERMINED	NL	DSKVSFNGLHELQGLSEEELRVLENVTIHKCKEAKALWLVVGKMLSMKKLRLKDCWCLELGEVPHEEMQGLTKFKVEFATQLRALPRSLCSLKSLGVLSLNGCLALQALPEDMGDLTALKTLKLQGCQSLRRLPNSICNLKCLTELDMTRCSKLERLPVQMGEMTRLRWLRLGECTSLETLPATSCDLKLLHELNMAGCSNLVDLPQDLGNLDSLKKLTLSNCRRLVELPHSLCRLAHLLSVFNIEGSQQLLQSLPQELQQVSCLRR
Adiantum	capillus-veneris		Fern	Monilophyte	Adc16963	REGION	NBARC	121	412	(NBARC)(LRR)(LRR)	NLR	UNDETERMINED	NL	TGSVATTSHGEDASKTFSQLPQLAHPIMEFVGSRNCLKVVGIVGEGGIGKTTLLLHMLQMFEVKPSFSYVVFIELVTDEPDDETLMRAQASMLLQLGGPVSKFQGLQSGRVALKERLQILVARGNSFCIAIDNVWRAEDLRKLLLNALSPSASSSIMITSRLCSIIDNLEDVCTRNVPSIPFQLKVYKQQPMEFSAAQDLLLTQYTYISKKLWLDEHKELVNGLCRFSAGNPLVLKAAGWFLACTDRDIWDSAASITVKTSWFIDSNVQLRALLEKSYNNLSSYAKEVFLDI
Adiantum	capillus-veneris		Fern	Monilophyte	Adc16963	REGION	LRR	471	681	(NBARC)(LRR)(LRR)	NLR	UNDETERMINED	NL	IRKLALKMRTNDAIDNLSTLLSLDGTSLLNVKFLHLDLKIEEEQTGATMSPMPGRFFAGLERLTVLELSGSFEFNELLLPKSLLSLKLANNNFARQLFDVQVPSSVRHFELEQFGELVELPVSIYKCRNLQKLKIHACPVLHGFISVSNWQCLRTLDLESCYGITQLPEDLEDLERLRLHDCIHLQALPPLPSKKVHVSIQDCPHLLASSQ
Adiantum	capillus-veneris		Fern	Monilophyte	Adc16963	REGION	LRR	692	1112	(NBARC)(LRR)(LRR)	NLR	UNDETERMINED	NL	ESPTIHICRNIQKLSSALVQLKIRDCNCRKLEGLGLEEMKWLRKLKLEFCQNLVRLPDSICNLKSLAILHVRGCSALERLPQELGRLSALESLDLHDCQKLKRLPDSISSLNLLVELSLIGCNNLQELPEGIERLSALRVMRLAKCHKLRGLPKGICKLNLLLQLEISSCESLQGLPTKIGNLGTLQTLFLMECPSIRTLPESVYKLSSVVVLSVNECEHLEALPEVGSLYSLTSLALAGCLSLTKLCKSICNLRLLKNLDLQGCSDLEGLPDDFGSNLVALETIFLMQCQKLESLPDSFCRLVSLKELDLSGCIKLEQLPGRFGELRSLQKVKLSYCRVLKQLPESICQLSSLVVMDLLGCYMLEKLPTDIGSLDTLEVLILVECATLEVLPDSISKL…
Adiantum	capillus-veneris		Fern	Monilophyte	Adc17309	DOMAIN	HET	66	169	(HET)	HET	HET	(H)	YTAVSHTFGMEVYSVFNCECTSSCLGAGPAPRYSTHPCPGVHDQKHWQIVEDILKMCHILMAAGAEYVWHDGVCIAQHDEAEVVDSIKHMGYIYANAKETVIFM
Adiantum	capillus-veneris		Fern	Monilophyte	Adc17785	REGION	NBARC	64	357	(NBARC)	NLR	UNDETERMINED	N	RLCKVIVAKFEELESIALQPSCSPLQSRVCILGMYGLPGSGKSTLSKCLCNHYSTNLHGKALYLNLPTNITDDKLVDVCKKLVPRLSIYHNKVDLTNVSELEQMYSILSSHKLQSSKVFLVVDNIVEETIHFVQRLMGVVVGAGSKVLLVARTYNLIHRLLHGPHINSPCVYDSVRVPNVNNEEALRILLQSRDCVSLANSCALDNLPPRHKQMLEEVVSMSGFHNSKVYLPLVLKLMGAQLGQYKLDVYDRWRVNMERFGTQVQRCKKQAIMDLVKDSFTKLSSHLQFLFLDI
Adiantum	capillus-veneris		Fern	Monilophyte	Adc18285	REGION	NBARC	40	248	(NBARC)	NLR	UNDETERMINED	N	YRIHLHNGRIRHQSEYDYIQVIVSNICDLLPPPPRKYLCDDAIKGGERMAQEIADSFNQQESLGADGVTAIGVYGVGGSGKTTLCKMMTKFFIDEFCGRCFYIELATNDDEVEKQLLHDIGVILESLSAGATLKIHHVDQALVLLQEALHRSKVFLAIDNVWGCLGIKHQNFDFAKRIIVMKCLPGSKILTTGRSRKVQDCLLQERLKM
Adiantum	capillus-veneris		Fern	Monilophyte	Adc18356	REGION	TIR	1	168	(TIR)(NBARC)(LRR)	NLR	TIR-NLR	TNL	MSFSITGPDVKKSFVDHLSASFEAAGIHCFVDYKSIHSGEPNWVAIEHAIQHCNVHIAIFSPDYAASSWCLKELVNILECPSSQLFLPVFFNVRPCDLRYIDSASSKSCYSSAFRKLARRHGSQEIQNWINALEKASEVHGLTLQDTAQGFEARLVKLIFLRMVSQIV
Adiantum	capillus-veneris		Fern	Monilophyte	Adc18356	REGION	NBARC	164	370	(TIR)(NBARC)(LRR)	NLR	TIR-NLR	TNL	VSQIVITTRDKQIVIWANAHQYFMEGLDKSDSHLLFNRHAFPPQEEPSGDLKALAGKVVHACDGLPLALETLGAHLYRKEKVIWEKTVKVLEGHQHTLTPAQKKVTEILKISFDGLGSEERLMFLDIACFMLGEHEDRAKRLWCESDAAVLYLDTLILKFLVKIDEERNLTMHDLLRDMGREIVEHSHKNIWKRSHLWNEDDVRLVL
Adiantum	capillus-veneris		Fern	Monilophyte	Adc18356	REGION	LRR	335	461	(TIR)(NBARC)(LRR)	NLR	TIR-NLR	TNL	MHDLLRDMGREIVEHSHKNIWKRSHLWNEDDVRLVLQHEKGTSLVRGVKLLTLEEGEEWGVKSFAGMDFLRFLVLSGNGHITGNFCLFPKELRWFQWHWCPLEFLPSKLTLSKVVVLDLSKSQISSL
Adiantum	capillus-veneris		Fern	Monilophyte	Adc19016	REGION	TIR	2	171	(TIR)	TX	TX	T	DVQKRAEGRHPDDVAITTHSSSSGDVAHADDKGDDLPWIFLSHSGRKKAELVEPLNYALHRAGHIPFFDLDCVDSLPIGHNYPTRIFQACRACKMAVVVLSEDYVRSLWPMLELQYLLRGPLERPIYPLFYGLKPSDLTTRANLKRWKKCWAKNAHYWQESVNRLQEDIS
Adiantum	capillus-veneris		Fern	Monilophyte	Adc19189	DOMAIN	HET	152	204	(HET)	HET	HET	(H)	SKESSYKKLLDFLTILRSDQVKWVWFDAVCINQQDREEKEREIGQMGLYYEKS
Adiantum	capillus-veneris		Fern	Monilophyte	Adc19236	DOMAIN	HET	49	147	(HET)	HET	HET	(H)	FHTISHTWSRDIQKLSKIIGAKKKSEGLAYNQMFKAAKFQRNKGYNKFIAFLKILQKDGVKAVWFDALCINQVDIDEKDQEIKHMGAFYFHSLGCYVVA
Adiantum	capillus-veneris		Fern	Monilophyte	Adc19308	REGION	TIR	36	240	(TIR)(NBARC)(LRR)	NLR	TIR-NLR	TNL	DTFDADSLPQIFLSHSGEQKPGFVTHLYHALHHANHRPFFDTDPIHSLPVGLDYPPRIFQACKACEMGVVVLSEHYITSLWPMLELQHLMLPTSNARFIYPLFYELQPADLSHSENISRWKKCWEENKEKWQQRMSNLQKVMSYSGWDVDIGLDVSSWANNLDKLQYRSGDVRNIIHLHNERTRYQSEYAYIEAVVSHICALLPP
Adiantum	capillus-veneris		Fern	Monilophyte	Adc19308	REGION	NBARC	241	553	(TIR)(NBARC)(LRR)	NLR	TIR-NLR	TNL	PAKKYFLDDAVKGQEHMKQEIDKAFEEKDSLGADDVRIIGVNGIGGSGKTTMCKMLTNFFTNEFGARCFFIELATNGNEVEKLLLQNTEAILERLSAGSPSKLDHVDQAMGLLQEGLLRDKVFLAIDNVWGHVGSEHRNFDMAKRIMLMKFLPGSKILVTSRSKKVLTCLLQERLNNMASSSTNQEHSVPPTCPRIIHVPSLSEAEAVEAIKSYSCFSSFIPKNFLQHLASSCFFQGQCHPLYLKLKGIELQMKGRASFDDQKWEDLISSLQSEARGNAHDDTIRSSEEAVKRCVERSLDILPSHLQNLFIDL
Adiantum	capillus-veneris		Fern	Monilophyte	Adc19308	REGION	LRR	684	1090	(TIR)(NBARC)(LRR)	NLR	TIR-NLR	TNL	FGSRKVSGSCFRTKTAPVNQVQIQVLHLYESLERGPCKSLDFLGGSMEALRYLSLRGFMGIREIKGWEGVPNLVWLGLIDLIGLERMGPLGCLKRLETLHLETCKNLQVQVLVGGANCASLLKVGDCLPKLEVLRIINGNVHLVEMGSILPDTFPVLKTLVLESCEKLEKFPDLKLASLKTLRLMGCPKLRSMEGSICSLTALEHLELKQCGELVSIPDLRNLKNLWRLGIKECWLLMGEVRLNLTNPLEHLSIDCDRLLKYHNSSGDQGDLSVLGDAVQVACDYKHGGGIKWTIGDLNPFVNVQSLSIELTGFIVEGTIRQIYSTKLRWLHLSSFQSVEKLSICPNSLGSLEALIIINFPNLKEISGFGAGHSRLNYVRIDCPMLVRALGMRALPGLR…
Adiantum	capillus-veneris		Fern	Monilophyte	Adc19640	DOMAIN	HET	42	89	(HET)	HET	HET	(H)	EAPECYHHLLAFFRLLLGEGVKAVWFDSLCINRFMNDEKKRKIARMGE
Adiantum	capillus-veneris		Fern	Monilophyte	Adc19786	REGION	TIR	97	273	(TIR)(NBARC)(LRR)	NLR	TIR-NLR	TNL	GNYDVFLNHRGPDVKKSFVDHLSASFEAAGILHCFVDYKSIHAGEGNWDAIEHAIHHSKIHIAIFSKGYAASSWCLRELVNILECRSSGRSQLFLPVFFDVCPSDLRHIDSASSKSCYSLAFLELAKRNDSQAIQNWMNALKEASNVHGKSLQDTAQGFEARLVKLIVSEVLNVLNR
Adiantum	capillus-veneris		Fern	Monilophyte	Adc19786	REGION	NBARC	270	540	(TIR)(NBARC)(LRR)	NLR	TIR-NLR	TNL	VLNRTSLDIAKHPVGVKEKLQLALDLMQIDKAQKGFHKLGIYGMGGVGKTTLAKSIYNAIYRNFDCSCFIEGVRSEARTDVGLRSVQERMLGALLKNKETIPVSSIPLGKQILRERLSNLKILLILDDVDNQEQLEALLPFDSLKDGSQIVITTRDEQIVKAHKRLCIQGLNESDSHLLFNWHAFLRQEEPSEDFKALTGKVVHACDGLPLALETLGAHLYGQDMGFWKATVKALEGHRHTLIPAQRKVTEILRISFDGLGREEKLMFLDI
Adiantum	capillus-veneris		Fern	Monilophyte	Adc19786	REGION	LRR	587	1043	(TIR)(NBARC)(LRR)	NLR	TIR-NLR	TNL	MHDLLRDMGREIVVERSHENVWERSHLWNEDDVRVGLEGGKGTSVVRGLKLLTLEEGQDKWAVKSFAGMDFLRFLVLSGNGHITGDFSLFPKELRWFQWHSCPLKFLPSQLTLRKVVVLDLSYSQISRLSQGGHKFENLRELILTHCEFMHEELPGFGVSCKNLEKLDLSNCEHLESVPESIGSLASLASLDLGGCRGLTALPESIGSLASLARLDLGGCRGLTALPESIGSLVRLARLDLGGCGGLTALPESIGSLASLARLDLRGCRGLTALPESIGSLASLARLDLLGCRGLTALPESIGSLASLARLDLALCGGLTALPESIGSLVSLARLDLTLCGGLTVLPESIGSLARLARLDLCRCGGLTALPESIGSLASLAHLDLGGCWGLTALPESIG…
Adiantum	capillus-veneris		Fern	Monilophyte	Adc19930	REGION	TIR	44	228	(TIR)(NBARC)(LRR)	NLR	TIR-NLR	TNL	AAAPKENYDVFLNHRGPDVKKSFVDHLSASFEASGIPHCFVDYKSIHSGEENWDAIEHAIHHSKVHIAIFSPDYAASPWCLRELVNILECRSSGRSQLFLPVFFNVCPSDLRHINYSASCKSCYSSAFRKHKHAGRNDSQEIQKWMNALKEASNVHGKSLLDTAQGYEARLVKLIVSEVLHVLNR
Adiantum	capillus-veneris		Fern	Monilophyte	Adc19930	REGION	NBARC	226	579	(TIR)(NBARC)(LRR)	NLR	TIR-NLR	TNL	LNRTILYIAKHPVGVDEKLQLALDLMQIDKAQKGFHKLGIYGMGGVGKTTLAKSIYNAIYRKFDCFHFIEGVRSEARTDAGLRSVQERMLGALLKSKETIHSISHGKEMLIEHLSDLKILLILDDVDDKEQLEALLPFDSLKDGSQIVITTRDEQIVSLAKAHKRLGMQGLNESHSHLLFNWHAFLCQEEPSEDFKALAGKVVHACDGLPLALETLGAHLYGQDMGFWEATVKVLEGHRHTLIPAQRKVTEILRISFNGLGRKDRLMFLDIACFMLGEHEDRAKRLWCSELGHAAVLYLNELRLKSLVKIDEERNLTMHDLLRDMGREIVVERSHENVWECSHLWHEDDVRFVL
Adiantum	capillus-veneris		Fern	Monilophyte	Adc19930	REGION	LRR	581	677	(TIR)(NBARC)(LRR)	NLR	TIR-NLR	TNL	HEKGTSSVRGVKLLTLEEGREEWGVKSFAGMDSLRFLLLSGNAHITGDFSLFPKELRWFQWHRCPLEFLPSQLLSKVVVLDLSKSQISSLSQGGHMF
Adiantum	capillus-veneris		Fern	Monilophyte	Adc19963	REGION	TIR	1	143	(TIR)(NBARC)(LRR)	NLR	TIR-NLR	TNL	MDALVVDKGVEDAIEHAIHHSKVHIAIFSPGYAASSWCLRELVNILEGRSSGRSHLFLPVFFNVFPSDLRHIGCASSKSCYSSAFLQLARRNDSQAIQNWMNALKEASMVHGWTLQDTAQGFEARLVKLIVSEVLNVLNRTIL
Adiantum	capillus-veneris		Fern	Monilophyte	Adc19963	REGION	NBARC	138	409	(TIR)(NBARC)(LRR)	NLR	TIR-NLR	TNL	LNRTILDIAKYPVGVNEKLQLALDLMQIDKAQKGFHKLGIYGMGGMGKTTLAKSIYNAIYREFDRFYFIEGGRSEARTYGLRIVQERMLGALLKSKETIPVSNTSHGKQILRERLFNLKILLILDDVDDREQLEALLTPFDSKDGSQIVITTRDEQIVIWAKAHHSHFMQGLNESHSHLLFNWHAFLRQEEPSEDFKALAGKVVDACKGLPLALETLGAHLYGKDMVFWVATVKVLEGHRHTLTSAQREMMAILRISFDGLGSEEERLMFLD
Adiantum	capillus-veneris		Fern	Monilophyte	Adc19963	REGION	LRR	455	821	(TIR)(NBARC)(LRR)	NLR	TIR-NLR	TNL	MHDLLRDMGHLWNEDDVRLILQHEKGTSLVRGVKLLNLEEGEEWGVKSFAGMDFLRFLVLSGNGHITGNFSLFPKELRWFQWHRCPLEFLPSQLTLSKVVVLDLSWSQISSLSPGGHRFENLWELILIGCKFIRKELPDFGVSCKNLEKLDLSNRGHLKSIPNGIGCLTSLTRLDLAGCEGLMMLPECIGSLSSLTRLHLNTCEGITMLPESIGSLRSLTLLDLNGCEGLTMLLESIGNLRSLTRLDLHGCRGLTVLLEPIGSLRSLTLLDLNGCRGLTVLPEPIGSLRSLTLLDLNGCRGLTVLLESICSLRSLTLLDLRGCKGLTVLPESIGSLRSLTLLDLNTCEGLTMLPESMEASKASHAST
Adiantum	capillus-veneris		Fern	Monilophyte	Adc20010	REGION	TIR	2	181	(TIR)(NBARC)(LRR)	NLR	TIR-NLR	TNL	GNYDVFLNHRGPDVKKSFVDHLFASFEAAGILHCFVDYKSIDSGEENWDAIEHAIHHSKVHIAIFSPGYAASSWCLRELVNILECRSSGRSQLFLPVFFNVCPSDLRHIDSSSSKSCYSSAFLKLAGRNDSQAIQNWMNALKEASMIHGWTLQDTAQGFEARLVKLIVSEVLNVINRTIL
Adiantum	capillus-veneris		Fern	Monilophyte	Adc20010	REGION	NBARC	177	450	(TIR)(NBARC)(LRR)	NLR	TIR-NLR	TNL	NRTILDIAKYPVGVNEKLQLALDLMQINKAQEGFHKLGIYGMGGVGKTTLAKSIYNAIYKEFDCFCFIEGVRSEARSYGLRIVQERMLGALLKSKKTIPVSSISHGKQMLRERLLNLKILLILDDVDDREQLEALLTPFDSCCLKDGSQIVITTRDEQIVIWAKAHHSHFMQGLNESHSHLLFNWHAFLRQEEPSEDFKALAGKVVDACKGLPLALETLGAHLYGKDMVFWVATVKVLEGHRHTLTLAQREVTSILRISFDGLGSEEERLMFLD
Adiantum	capillus-veneris		Fern	Monilophyte	Adc20010	REGION	LRR	496	1147	(TIR)(NBARC)(LRR)	NLR	TIR-NLR	TNL	MHDHLRDMGREIVERSHKNVWKRSHLWNEDDVRLVLQHEKGTSLVRGLKLLTLEEGEEWGVKSFAGMDFLRFLVLSGNGHITGNFSLFPKELRWFQWHMCPLEFLPSQLTLSKVVVMDLSKSQISSLSQGGHRFENLRELILTECKFIYKELPDFGVSCKNLEKLDLSHCEDLKSIPESIGCLISLTHLDLSWCKQLTVLPESICSLRSLTHLDLRWCEQLTVLPESICSLTSLTHLNLVGCGQLTVLPESIGSLRSLTRLDLTVCGQLTALPESIGSIRSLTRLDLDGCGQLTVLPESFGSLRSLTRLNLGSSSRGLTVLPESIGRLRSLTRLDLSECNELTVLPEFIGNLTNLTRLELRACRGITMLPESIGRLTSLTRLRLRGCGLTVLPESIDSL…
Adiantum	capillus-veneris		Fern	Monilophyte	Adc20164	REGION	TIR	54	231	(TIR)(NBARC)(LRR)	NLR	TIR-NLR	TNL	GNYDVFLNHRGPDVKKSFADHLSDSFEAAGIHCFVDYKSIHSGEENWDAIEHAIHHSKVHIAVFSPGYAASSWCLRELVNILECRSRGRSQLFLPIFFNVCPSDLRHIDSASSKSCYSSAFLKLARRNDSQEMQNWMNALKEASMVHGWTLQDTAQGFEARLVKLIVSEVLNVLNRTI
Adiantum	capillus-veneris		Fern	Monilophyte	Adc20164	REGION	NBARC	227	500	(TIR)(NBARC)(LRR)	NLR	TIR-NLR	TNL	LNRTILDIAKYPVGVNEKLQLALGLMQIDKVQKGFHKLGIYGMGGVGKTTLAKSIYNAIYREFDFFYFIEGVRSEARAYGLQIVQERMLGALLKSKETIPVSNTSHGKQILRERLSNLKILLILDDVDNREQLEALLPFDSCCLKDGSQIVITTRDEQIVIWAKVHHRHFMEGLNKSDSHLLFNWHAFLRQEEPSEDFKALAGKVIHACNGVPLALETLGAHLYGKDMDFWVATVKVLKGHQHTLTPAQREVTAILRISFDGLGSEEERLMFLD
Adiantum	capillus-veneris		Fern	Monilophyte	Adc20164	REGION	LRR	546	1441	(TIR)(NBARC)(LRR)	NLR	TIR-NLR	TNL	MHDLLRDMGREIVVERSHKNVWERSHLWNEDEVRVVLQHEKGTSLVRGVKLLTLEEGREEWGVKSFAGMDFLRFLVLSGNGHITGNFSLFPKELRWFQWHWCPLEFLPSQLTLSKVVVLDLSWSQISSLSQGGHRFENLRELVLIGCKFICKELPDFGVSCKNLEKLDLSNCRHLKSVPKGIGCLTSLTRLDFTKCKGLTVLPESIGSLRSLTLLDLNMCEGLTVLPESIGSLRSLSRLNLRGCRGLTVLPESIGNLERLTLLDLNGCLGLTVLPESIGRVRTLTLLDLRGCRGLMVLPESIGSLRSLTRLDLGWCGGLMVLPESIGSLRSLTLLDLNGCRGLTVIPKSTGSLRSLTLLYLLRCEGLTVLPESIGSLRSLTLLDLGGCRGLTGLPESIG…
Adiantum	capillus-veneris		Fern	Monilophyte	Adc20545	REGION	TIR	34	169	(TIR)	TX	TX	T	CRSDNVPAIFLTHSGKQKPFVESLYSALRRVNHKAFFDQHSLPKGSTFPQCIKTAALGCELGVVVLSEDFLTSKWPMIELEILVLQRGPKAKLLPLFYKLGPADLKSPANLAQWQQVWEEKVGASNLHQRQVERSF
Adiantum	capillus-veneris		Fern	Monilophyte	Adc20913	REGION	NBARC	155	429	(NBARC)(ARM)	NLR	UNDETERMINED	NO	EVQSDHGYMPLAKVEYIRELLQNSENKVLLVHGMSGIGKSSLARFVAAQPPERFTDGALELLFGQACSIAGSDNDPLEYHKLLTAKLSAILRKLGCKKEQLEGLTLDNACLLLQEVLTGKNYLIVLDDVWEVDITTRFTRLSGNNCKILVTTRNESVHSIAEADKMEIRERDVKEVGKAILMYHTQLTKLPELWEELLQRCGYHPLTISVIGEALSGETRHEEWEKAIHNLSMYAAKATVPVTYQTAFDSASSTIFGSFEFSLRALPQDARDLFQ
Adiantum	capillus-veneris		Fern	Monilophyte	Adc20913	DOMAIN	ARM	607	953	(NBARC)(ARM)	NLR	UNDETERMINED	NO	AIAHYIGNVYGPKDYKLHANDFINAGAIQVLSSLFQGSEPGQVTESMYEALSVVYELVKIGDASSTEALLHDPPVKELVGLYFVGLAMDTLERLCELGGEAIVEEIFEAGLWEKLAGDCKDQLGLMWPRRERSIIKDRFLRLLSDRSQKEEDEDWSVSKSMEQESFQELQMALGKASDDLLHIDSCIYKGEEEVKAHIEGEEHSCIASPEEAALDALSEVRATLKSMRGAPAKAWEEIIRSTDVAGRVLQMVCPYTPKNVRQSATECLCELNYHPSSISVLEEVLTGQALDTLMCSVASPNVEEDVSCKLFEVLESLLNRSMRQDEIIEKGGVDMLFKLIMSQGEWR
Adiantum	capillus-veneris		Fern	Monilophyte	Adc21107	DOMAIN	HET	36	132	(HET)	HET	HET	(H)	HVLSHTWSGLVRQMSERIGLSIGASVGEDEDAYSLAFRNEDLRQEPCYSYIMDIFQLLHADGVRYIWFDALCINQTQEAEKSHEINNMGGFFSLTKG
Adiantum	capillus-veneris		Fern	Monilophyte	Adc21121	REGION	TIR	33	203	(TIR)(NBARC)	NLR	UNDETERMINED	TN	SSLSGSDNVPAIFLSHSGKQKPFVENLYNALRRVNHKAFFDQHSLPKGSTFPQRIKTAALGCELGVVVLSEDFLTSKWPMVELEILVLQRGPKAKVLPLFYKLGPADLGSPANLTRWQQVWKEQFGASVDIIDNWSKALRSLKAFHGEKFTQGTSETAYINTVVRSLCKVV
Adiantum	capillus-veneris		Fern	Monilophyte	Adc21121	REGION	NBARC	202	570	(TIR)(NBARC)	NLR	UNDETERMINED	TN	VVPSPVPEDLSQIQGLHHLAKVVAGQFEELRLRQCEEACLIGLHGIGGLGKTTVCKIMTNFYSAEYPGRCHHLEFPTDGNDMPQIVQGCKKALKELTHLSDELLLNKVDKFDQVIQLMKEHFSQLDVFLAIDNVWESSSEAANRILRACFSANSKILLTSRSDEVLKDLLRGHNNACVRPLAALEQEEAFHIVKEAFRGDDTDSLENFRDEVGGGIMQRFKFAGNYHALALKALGGHLRKGWPAGDSKKNKDFLSRIRQQVRNDDLRMLYNAIRLSYDDLPEQKKRMFLDIAILMPLCCNIGRYDRRVTDAKAHQWLSVLYEDDECSETRIMTHFRELALDGLVQLETDGDGERIVRVHDLYSDLAHSE
Adiantum	capillus-veneris		Fern	Monilophyte	Adc21150	REGION	TIR	1	168	(TIR)(ARM)	TX	TX	TO	MASSSSSSSSNDLSTYDIFLSHSGAQKGFVNGLQKTLPLIYIVFFDRDSGSLPPGFPFPPRIFEAAKTCKLAVVVVSQEFISSKWPMLELCTFVENSVQILPLFFNLKPNDLRKKEWVAKWEKYATEDSRINMLEWKKAVEKLRSINGLVFDPLEGEVVFTNIVVNTI
Adiantum	capillus-veneris		Fern	Monilophyte	Adc21150	DOMAIN	ARM	203	322	(TIR)(ARM)	TX	TX	TO	LESHISLEALTYINEVADRGGSNEPILNKLVDLNVVQELVQLLRSVNENNTSPSFMRAACWALDNLMWKGGTLAKRRAADAGSMEVLVRMLDCEVTVDCAVYCLRNILADSSAKMKLEEL
Adiantum	capillus-veneris		Fern	Monilophyte	Adc21718	REGION	TIR	1	179	(TIR)	TX	TX	T	MASRGTEYEFDVFWSHSGEQKDFVIELDSRLCYLRGSWKAGFNNFLDTKHNSLPAGQNFPPNIDNAIEKSRIAVVIISKSFLRRWWPMQELSAFQETRAIILPVFYGVKPSELASHNSDTRVAEWRQLHPHLTDKTAIRWITALDDIRSKSGYEIASSIGDVNSPKLQRRLLSDIRLLL
Adiantum	capillus-veneris		Fern	Monilophyte	Adc21719	REGION	TIR	1	179	(TIR)(ARM)	TX	TX	TO	MASRGTEYEFDVFWSHSGEQKDFVIELDSRLCNLRGSWKAGFNNFLDTKHNSLPAGQNFPPNIDNAIEKSRIAVVIISKSFLRRWWPMQELSAFQETRAIILPVFYGVKPSELASHNSDTRVAEWRQLHPHLTDKTAIRWITALDDIRSKSGYEIASSIGDVNSPKLQRRLLSDISLLL
Adiantum	capillus-veneris		Fern	Monilophyte	Adc21719	DOMAIN	ARM	190	321	(TIR)(ARM)	TX	TX	TO	DSENLGWACKDIDEELSAKNHTAEHMENSAALLLKWNVIPYLVAHMKFLHETDDPVIKCAGWALDHIFYHSPNANVKGEAVRAGAVEVLADMLRNEDGAKPAAFCLRSILGSTSTCNKACHKLNVINELSNG
Adiantum	capillus-veneris		Fern	Monilophyte	Adc21792	DOMAIN	HET	38	136	(HET)	HET	HET	(H)	VISHTWSANVREFSIITGNLAAASSSSAAYESLFQATHFGSDPAYLELIQFLLILQNQGVKWVWFDAVCINQTDPSEKDREIQQMVTYYQNSLGCYVVQ
Adiantum	capillus-veneris		Fern	Monilophyte	Adc22006	REGION	NBARC	157	492	(NBARC)(ARM)	NLR	UNDETERMINED	NO	QSDHGYMPLAKADDIRELLQNSENRVLLVHGMSGIGKSSLARFVAAEPPERFTDGALELGFGQACSIAGASNDPLEYHNLLTTKLCIVLRKLGCKKEQLEGLSLDNACLLLQEVLTGKSYLIVLDDVWEVDITTRFTRLSGNNCKILVTTRNESVHSIADADKVEIREEDVKEVGKAILMYHTKLTGLPDLWEALLQRCGYHPLTISVIGEALSGETRREEWEKAIHNLSMYAAKATVPATYQTAHDSASTIFGSFQFSLRALGREARELFTSFALFLWNEPIPEICLEKMWAALKPHSLFRLEVGKLIKGSLIAKPDSKFCYRMHDMVSLFLDNE
Adiantum	capillus-veneris		Fern	Monilophyte	Adc22006	DOMAIN	ARM	613	996	(NBARC)(ARM)	NLR	UNDETERMINED	NO	NVYSPKDYKRRANDLINAGVVRVLSSLFQNSDAGQVSESTYEALSVVYELVKIADATSSDTLLHDAPVKELVGLYFVGLAMDILERLCELGGEPVVEEIFEAGLWDKLANDCKDQLGLLWPRRERSIIKDRFLRLVSDQSQNDEDEEWSVSRSLEQESLLELHMVLKKASESLLNASSLSQSMGENTRHSNENDSVKQVIALDVLSVVKAALRGMRGAPAKAWEDIIRSTGVAQNMLERVTPYAPTQVRHIATECLWEISYHPSSISLLEEVLTGKFLDNLMCSITSADVEEEISCKLFEVLESLLNSSMRQDEIIKKGGIDMLFKLIMSQGEGRPKLQEKVLFYIVFSPLHVKRETRTWIEHLLEEGVVETLALLPTINHNPN
Adiantum	capillus-veneris		Fern	Monilophyte	Adc22425	REGION	TIR	42	191	(TIR)	TX	TX	T	APMGNYDIFLNHRGPNMNKSYVDHLFASFEAVRILHCFVDYKSIHAKEQNWGAIEHTIHHSKVHIVIFSPGYAAYSWCLRELVNILECRSSGWSQLFLLIFFKVFPDDLHHINSASTKSCYSLAFHKLAEWNDSQAKHRYSEVPRAGLDT
Adiantum	capillus-veneris		Fern	Monilophyte	Adc22683	REGION	TIR	13	183	(TIR)(ARM)	TX	TX	TO	TSCSPYDVFLAHSGVQKGFVKGLHMMLPLVYSTFFDIDQDSLPLAEPFPPRIIKAAKTCKLAVVVLSHEFITSKWPMFELHTFHQNKVKILPLFFNITPPELQDPQSAREKWKGRFAGDRHINVGNWEEAVAAVRPINGLVFDPQDGEVIFTNKVVDEIAKILRPQNITVD
Adiantum	capillus-veneris		Fern	Monilophyte	Adc22683	DOMAIN	ARM	215	354	(TIR)(ARM)	TX	TX	TO	AVIYIRDKVNGVDKKAEAATKLVHLKVIPELVDILKNVNQDNTMLMRQAGWALKHVVHYAGNSAKEDAVKVGVIEVLLRMLDYEQTIACAIFCMSTLIQVNIAKTKLRNLNEGGNTVHSKLCSAYQKFDRISDSVKIFHQ
Adiantum	capillus-veneris		Fern	Monilophyte	Adc22706	DOMAIN	HET	60	217	(HET)	HET	HET	(H)	ISHTWSAEVRAFSSIVGERQKKSCLAAISGEVLENRQDIASYEALFQSAGFHCDLAYQKLIELLMILETKQVTWVWFDAVCINQSDKEEKDREIEHMGNYYQKSKGCYVLQHGICRGFELILPSLEEEIASVDASNSECADRGSRIPRWFTRAWTLQE
Adiantum	capillus-veneris		Fern	Monilophyte	Adc22837	REGION	TIR	392	543	(TIR)	TX	TX	T	NTPKDGCAQDSDAQKDLDEKSSLRISAQQRRDETHVPHDIFLSHSGAQKGFVKDLYEELRRNTFTTFLDIEYHSLPPGEHFPEHILKAAKSYAMASCSSDSLRLFPLFFKLGPRNLKCTRNLERWREAWRAHAEQDSKHRIDVSKWEDALEK
Adiantum	capillus-veneris		Fern	Monilophyte	Adc23154	DOMAIN	HET	58	167	(HET)	HET	HET	(H)	VSHTWSKGIRDLSEEIGEHIINDGCQLAGQRMNMEADAYSHAFKKADFSNVSSYQELRQFLRLLAGDEVKHIWFDALCIDQTNMEEKSREIGNMGPYYRRSQGCYVLTHG
Adiantum	capillus-veneris		Fern	Monilophyte	Adc23772	REGION	NBARC	83	357	(NBARC)(LRR)	NLR	UNDETERMINED	NL	RSGTAVLEFLNASQGQDFRVIAIHGQRGSDATTLLNHIWQNVSEQTPFCARAYVQIGCESTLFTICKYQSNIVWQLDGQNKDFSSKEYGKEILNELFEEMKTQNRPFFLAMDDVCEVEDLQNILPHRLGRENLPSSTCIALTCSNGRVVEALLRICNLQEHDCLRVCMLESPYIELEEGKRLFAKCAGMQHGGSDHQELLDALVPLCAGLPLAITVLGKVFADERKRKRREWHRIVQELATFDDKDDGDTLPVRKALQLSFDSLGESCKIAFLDI
Adiantum	capillus-veneris		Fern	Monilophyte	Adc23772	REGION	LRR	444	1349	(NBARC)(LRR)	NLR	UNDETERMINED	NL	RPLDELQGLKVSELRHLILSSDSLDQKLLQDARNLQMLVLLSHDGNDRNQAPSSGEPGTRSTDAAERFFQATHFKETSEPGTRSTDAAERFFQATHFKETNDTRQLCILLLVSQSIKEMKFLHGVRELMLQGCGDLVQLPDTPLRQLESLHIIDCPELQGFSTSCVKEWWCLKSLTVAQCPKLTLMAAELGSLPALKEIRVFECNGLLEFPSLRNSNGLSSLMLQCCSRLEALGDLVCQLQSLTLHYLPVLRMFNLMGASVTALTSLTIKDCQALENLPAAALNASSLKRLEISSCGRLVTLLPDVEIGNMTSLTEVIVEYCSEVRRLPAGILNASSLEKLKIQFCGSLVDLIPHGEVSNMTSLKELSIGQCPSLSRLLADIFKKASSLQKLQIRCNLG…
Adiantum	capillus-veneris		Fern	Monilophyte	Adc24564	DOMAIN	HET	78	179	(HET)	HET	HET	(H)	YTAVSHTYGMAVYKVFDCECASLCFSKVPRCTRQRCPGHTEEHYTTVGDILKMCAILMAAGAEYVWHDGVCIAQHDDAEVEETIKHMGWIYAQAKETIIFLH
Adiantum	capillus-veneris		Fern	Monilophyte	Adc24792	REGION	TIR	33	212	(TIR)(PLOOP)(TPR)	degenerate NLR	UNDETERMINED	TPO	SPSSSGRPRSCDVYIGLHGQSSSLSRFSKWLRAELELQGIACFAADRARYSDVRSHDIAQRIISSCTFGVVLITKRTFRNLYSVEEIRIFLQRKNLVPLFFDLAPSDCLARDIVERRGEVWEKDGGELWRIFDGEEREWIEALDGLARIEEWKLEAYNGNWRNCILKAVSLLGTRLGRRS
Adiantum	capillus-veneris		Fern	Monilophyte	Adc24792	REGION	PLOOP	394	619	(TIR)(PLOOP)(TPR)	degenerate NLR	UNDETERMINED	TPO	SRHYQRTARHRQARALREIRSADIDPLVFDGGIACVSGASGIGKTEMVLEYAHRFSQWYRMVLWVGGEARYLRQNYLNLSLFLGLDVGTESQVGPEQGRIRTFDEQEMEAYQRVKRELQRDVPYLLIIDNLESERDWWDGREISELIPRAGGATHVIFTTRLPRVMNLDSLNLSYLSGVEALSLMKGKREFSSQELDALKAIEEKLGRLPYGLGIIGTLLSELPIM
Adiantum	capillus-veneris		Fern	Monilophyte	Adc24792	DOMAIN	TPR	893	951	(TIR)(PLOOP)(TPR)	degenerate NLR	UNDETERMINED	TPO	KALLLETRAKLMLKGGQFDAGEEICRTCISIRTVMLGQDHPDTLSAQETLAKLVRYRTN
Adiantum	capillus-veneris		Fern	Monilophyte	Adc24845	REGION	NBARC	106	399	(NBARC)	NLR	UNDETERMINED	N	RLCKVIVAKFEELESIALQPSCSPLQSRVCILGMYGLPGSGKSTLSKCLCNHYSTNLHGKALYLNLPTNITDDKLVDVCKKLVPRLSIYHNKVDLTNVSELEQMYSILSSHKLQSSKVFLVVDNIVEETIHFVQRLMGVVVGAGSKVLLVARTYNLIHRLLHGPHINSPCVYDSVRVPNVNNEEALRILLQSRDCVSLANSCALDNLPPRHKQMLEEVVSMSGFHNSKVYLPLVLKLMGAQLGQYKLDVYDRWRVNMERFGTQVQRCKKQAIMDLVKDSFTKLSSHLQFLFLDI
Adiantum	capillus-veneris		Fern	Monilophyte	Adc25188	REGION	NBARC	1	207	(NBARC)(LRR)	NLR	UNDETERMINED	NL	MITTRQASALHTRNSHTYRLDLLNESNAENLFCHWAFGQNFIPAWVEEPQVVKEVISECKGLPLALRVIGTSLSTSAGQSPATYWRVARDKLRDAKPLGEYHKDALLGRLRTSIDALDPMLQECFVDLGAYPEDSEWSTDALLDVWVYVRGMEWVDAVLALVELASRSLLDFPEIVTSVDIGHALESNRAGGLRFSQHDVMRDLALQ
Adiantum	capillus-veneris		Fern	Monilophyte	Adc25188	REGION	LRR	258	602	(NBARC)(LRR)	NLR	UNDETERMINED	NL	WPTSLAFPHARMLFLQYFQDGFINNDLPPFLSSMCRLKVLFIRGAGLTMASSTFEGLFELQSLHVEGVDGVSCLSGTNLPKLEKLRLIEVDEIRTSLIHGLSQYLKVLEVDGLELEELPEKLGELRALTYISLSQCYQLINLPQSFGDLNNLHTLALYYCFSLSHLPTRFGLLVALKKLDMSWCKCLQDLPEDFGCLVSLEILILANCRSLKELPQCFGWLNNLKELDLSGCEKLKGLPGINVGQLGRLKKLDLSHCFGMEKLPESFGNLHGLEHLMMKDCTSLRHLPVSFGELRSLQYLSLDWCRRLQDLPVSFGQLSGLRTLKMRKLWTLKSLPAAILGRLVG
Adiantum	capillus-veneris		Fern	Monilophyte	Adc25190	REGION	NBARC	15	228	(NBARC)(LRR)	NLR	UNDETERMINED	NL	KSKGFKTMITTRQASALHTRNSHTYRLDLLNESNAENLFCHWAFGQNFIPAWVEEPQVVKEVISECKGLPLALRVIGTSLSTSAGQSPAAYWRVARDKLRDAKPLGEYHKDALLGRLRTSIDALDPMLQECFVDLSAYPEDSEWSTDALLDVWVYVRGMEWVDAVLALVELASRSLLDFPEIVTSVDIGHALESNRAGGLSFSQHDVMRDLALQ
Adiantum	capillus-veneris		Fern	Monilophyte	Adc25190	REGION	LRR	219	386	(NBARC)(LRR)	NLR	UNDETERMINED	NL	HDVMRDLALQLGAKDHPPSHRKRLVMPRRSKNIPSDWQSEEAAMAEVISIHTGGITEEQGWPTSLAFPHARMLFLQYFQDGFINNDLPPFLSSMCRLKVLFIRGAGLTMASSTFEGLFELQSLHIEGVDGVSCLSGTNLPKLEKLRLIEVDEIPTSLIHGLSQYLKVL
Adiantum	capillus-veneris		Fern	Monilophyte	Adc25191	REGION	RPW8	5	137	(RPW8)(NBARC)(LRR)	NLR	CCR-NLR	RNL	LLLGALVGAAINDLYAIVKDAVVQVAWCHRHCQALQRELDKYQPMLLEMCSSHLDTPPSHCEQVCLQEFLQTLQAGRTLLVESQCGSGWAHLYRRFRYSRKILKLQQDILKHIQQLLPLNVLQAQQIKAGLKD
Adiantum	capillus-veneris		Fern	Monilophyte	Adc25191	REGION	NBARC	186	542	(RPW8)(NBARC)(LRR)	NLR	CCR-NLR	RNL	LDELIIEDQKCLVGLDKHIHEVKSLLLSNDGKGHTIMIVGGMGGIGKTTLALSICQDPEVREFYEDCIHFVTVSQSPDMKSLFGTIWKKVVGGEVPSFQSVEDASRQIKGRLISYMPSKRRLLVLDDVWYKAHLEILSFEAEGFKTMITTRQASLIETRQSLTYKLDVLTEKDAESLFCHHAFGQCSIPTWVEDTQVVKEVVSECGGLPLALKVIGASLSTPSGETSPTAYWRVTRDKLRDAKPLGEYQKDALMGRLQTSVDALDPVLRECFLDLGAYPEDSRWSANTLLDIWVYVRGMEWVDAVLALAELGSRCLLDLTKGSGRKVSRADIGYALESNNAHILRISQHDVMRDLAL
Adiantum	capillus-veneris		Fern	Monilophyte	Adc25191	REGION	LRR	534	863	(RPW8)(NBARC)(LRR)	NLR	CCR-NLR	RNL	HDVMRDLALQLGAKDHPPYSHCKRLLMPQQGKIIPSHWHSEEAAMAEVISIHTTTGTMTKPTSGLAFPHARALLYYAVDGFNNHLPRFITSMCKLKVLSIRSDDPDNPEAIMELMCKLKVLCSRSNQRPVAMMECRGQFDMASAFNDCGELKSIDITLMSPTSGRRISFCDLNLPKLEKLRIGVAGLEDPPEDFGCLVSLEILKLRGCLTLRELPQSFGRLNNLKELDLSYCYRLKKFPDISVGQLGSLKNLDLSFCIEMEKLPESFGNLRALEKLSLAGCCKLQDLPEGFGQLSGLRTLDMSGMDELKLSLPAAWGRVVGGLVLGSCLE
Adiantum	capillus-veneris		Fern	Monilophyte	Adc25420	DOMAIN	HET	35	143	(HET)	HET	HET	(H)	IISHTWTKDARDWSLDISTLMLSSPHYHVHKKMSGVDTYADLFKQHKFAQKPGYTELVKFLHILAADGVEKVWFDSLCINQGDIGEKNREIENMGAYYACSERCYVWCH
Adiantum	capillus-veneris		Fern	Monilophyte	Adc25563	REGION	TIR	14	152	(TIR)	TX	TX	T	ICARHNYEAAPFIFLSHSGKQKDFVTDLYDALVSVRHCPFFDMDTTRSLPPGRDFSHRIFQACHRCKMAVVVLSHDYIENLWPMLELQEFFLHDPERLIYPLFYKLRPADLSNGKNMKRWKHHWSKNRHHWQKRMVDLE
Adiantum	capillus-veneris		Fern	Monilophyte	Adc26337	REGION	TIR	130	249	(TIR)	TX	TX	T	ASDSASFDIFLSHAGEDKQFIRVLWGVLGQQYRCFLDEESLVPGNRMGMTGSEQLVAAARSARLGLFVLSDRSIKKKWPVKEVRIFQRMGTPIVVVWYKFLKEQAEQYVRNPPRDLLQHA
Adiantum	capillus-veneris		Fern	Monilophyte	Adc26338	REGION	TIR	2	100	(TIR)	TX	TX	T	GQQYRCFLDEESLVPGNRMGMTGSEQLVAAARSARLGLFVLSDRSIKKKWPVKEVRIFQRMGTPIVVVWYKFLKEQAEQYVRNPPRDLLQHAGAKEFLD
Adiantum	capillus-veneris		Fern	Monilophyte	Adc27158	DOMAIN	HET	168	223	(HET)	HET	HET	(H)	LVEFLGLLAREGVRYVWFDALCINQTEEREKEREKEREISNMGAYYSNSIGCYVIV
Adiantum	capillus-veneris		Fern	Monilophyte	Adc27220	REGION	TIR	39	210	(TIR)	TX	TX	T	SSRSDGVPAIFLSHSGKQKPFVENLFSALQTANHTAFFDQHTLPEGSTFPNSITTAARGCEVGVVVLSEDFLTSTWPMIELEILVLQRRAADPKAKVLPLFYKLRPADLKSPDNLSRWRQVWEENARTSDVVVKWGEALRALKKYKGEIFTQGKSEALHINKVVHTLCKMVP
Adiantum	capillus-veneris		Fern	Monilophyte	Adc27221	REGION	NBARC	23	204	(NBARC)(LRR)	NLR	UNDETERMINED	NL	LSSFQVIQLMKGHLSQHDVFLAIDNVWGSSWEAAQRILGAGFSANSKILLTSRSEQVLKDLLRRHRNACVRPLPALEHDEAFQIFQEAFGGDEIKSLENCRDQVERIMEGFKFDGNYHALALKAFGRHVRKGCSPGDSKQNEDLLSRILQQIRNKDLKTLDDAIRLNYDIISEDKKHFFLDI
Adiantum	capillus-veneris		Fern	Monilophyte	Adc27221	REGION	LRR	304	619	(NBARC)(LRR)	NLR	UNDETERMINED	NL	RSSKPLEEFEGAKSERVILMGPGGLDKMDMTRLHACPKLQVLHTTDIDFLAGIDMRRMPSLRVLYLEKVTLRRIKNWSAANSRLGIMSLSRVSAGGTFSALHKSSTVRVFDLNDLIQLQVLHVEYCFDLQRIEGLDTLKNLQSLSVWGCVRLENLDGLSVLPQLKALHVVLCERLNRMPDISRLTCLQELVLEGVLSHFKLSTTDFSDFTRLERLRLNGDCWMEELGGLSSSIRVLQVFYCPALKRMPDLSGLTCLVSLQLRHNSKLMEEVGCLSSTVKDVEIVGCEALRKMPDLSGLPSCLRRSRHSCCCCPHVT
Adiantum	capillus-veneris		Fern	Monilophyte	Adc27481	REGION	NBARC	8	104	(NBARC)	NLR	UNDETERMINED	N	FSIFHSFGREEPSLQVLEEYDNGQGMIKDMVSSICGNLPLALRVLGRSLFNASVHEWRKKYEALKSHGDPFELEEGVNNILKSSYESLSGETQTAFL
Adiantum	capillus-veneris		Fern	Monilophyte	Adc27661	DOMAIN	HET	290	409	(HET)	HET	HET	(H)	YTAVSHTYGMAVYEVFNCPCASEYRGTFRPRCNPALNCSTIGGQQVGESLDVKSELCTTHKNAMGDILRMCEILLQNRMLTNYVWHDGVCIAQFDASEVEETIKHMGWIYANAFETIIFL
Adiantum	capillus-veneris		Fern	Monilophyte	Adc28289	REGION	NBARC	271	477	(NBARC)(LRR)(LRR)	NLR	UNDETERMINED	NL	IANAEIVIKQLLNRQGPRIVGLGGSRGIGKTCLASHVACNKRIPANFPGGIYYLSVGAEPDLTSLQAQLWKRMWSSSLCYSISKPTFSTPEEGTAALMSRAQEGLPSLLVLDDVFDAAHVKPFLCFDSNDRGRVLVISHAIESVLEKWNVDTFVLVLEHLDEEEANCLLMSIAGCQDAERDSTWAALSRNCGGTPRLVEAAASIVYY
Adiantum	capillus-veneris		Fern	Monilophyte	Adc28289	REGION	LRR	718	946	(NBARC)(LRR)(LRR)	NLR	UNDETERMINED	NL	RSVSFSTLFQTNFRLFFPDWQLDHHTAWWNEGNFASKATKLSLISTNLTEFPTVVDFSELKIALLSSNATLRSIPESPFKCMEQLVVLDLKHCASLTSLPDSICYLQCLEVLELSFCTQLLWLPRTIGKLKVLKYLCLSGCLSLTCLPVSVGSLMNLTMLDLSLCSRLKSLPKALVNLSCLQILNISGCYSLQCLPDAIASLRKLRTLVISGCSNLSHTPSWFEQFINM
Adiantum	capillus-veneris		Fern	Monilophyte	Adc28289	REGION	LRR	953	1216	(NBARC)(LRR)(LRR)	NLR	UNDETERMINED	NL	GAMAVPSQLWELSQVEVLHLCSLKNLTFLPQSIGKLQHLRHLNLSSCRSLDYLPDEVGSLFLLEKLDLSHTAVRKLPPTLGQLSSLVRLCLQGCSRLLCIPPSLATLPKLERLEMAECWDFVMLPAEFGNAHSMPKLIELDLSGCSIKNLPCFAKGALPMLRRLYFASCENLLALPDTFSTLTSLERIDLGSCKSLASLQGIGLAELKLLQWINLRNCLSLACLPVPELLGLQFLKFLDVSGCTKLSPFPEPLLQSARDHKFTL
Adiantum	capillus-veneris		Fern	Monilophyte	Adc28294	DOMAIN	HET	104	216	(HET)	HET	HET	(H)	YTAISHTYGMDIYKVFDCPCASECSANERPRCSNEPCPHHDDASSLVGVAGHEKHKRALNDILRMCDILSKAEVKYAWHDGVCISQHDEDEVNETIKHMGWIYANANDTVIFL
Adiantum	capillus-veneris		Fern	Monilophyte	Adc28705	DOMAIN	HET	225	334	(HET)	HET	HET	(H)	YSAISHTYGQDIYGAFDCVCASICNGEVPRCACGPCPHDPAAATNEANATQSRAVQDILNMCDILRVAGVDYAWHDGVCIAQHDEAEVTETIEHIGWIFSIARETIVFLH
Adiantum	capillus-veneris		Fern	Monilophyte	Adc28771	REGION	TIR	2	183	(TIR)	TX	TX	T	GNYDVFLNHRGPDVKKSFVDHLFASFEAAGILHCFVDYKSIDSGEENWDAIEHAIHHSKVHIAIFSPGYAASSWCLRELVNILECRSSGRSQLFLPVFFNVCPSDLRHIDSSSSKSCYSSAFLKLAGRNDSQAIQNWMNALKEASMIHGWTLQDTAQGFEARLVKLIVSEVLNVINRTILDI
Adiantum	capillus-veneris		Fern	Monilophyte	Adc28787	REGION	TIR	54	231	(TIR)(NBARC)(LRR)	NLR	TIR-NLR	TNL	GNYDVFLNHRGPDVKKSFADHLSDSFEAAGIHCFVDYKSIHSGEENWDAIEHAIHHSKVHIAVFSPGYAASSWCLRELVNILECRSRGRSQLFLPIFFNVCPSDLRHIDSASSKSCYSSAFLKLARRNDSQEMQNWMNALKEASMVHGWTLQDTAQGFEARLVKLIVSEVLNVLNRTI
Adiantum	capillus-veneris		Fern	Monilophyte	Adc28787	REGION	NBARC	227	500	(TIR)(NBARC)(LRR)	NLR	TIR-NLR	TNL	LNRTILDIAKYPVGVNEKLQLALGLMQIDKVQKGFHKLGIYGMGGVGKTTLAKSIYNAIYREFDFFYFIEGVRSEARAYGLQIVQERMLGALLKSKETIPVSNTSHGKQILRERLSNLKILLILDDVDNREQLEALLPFDSCCLKDGSQIVITTRDEQIVIWAKVHHRHFMEGLNKSDSHLLFNWHAFLRQEEPSEDFKALAGKVIHACNGVPLALETLGAHLYGKDMDFWVATVKVLKGHQHTLTPAQREVTAILRISFDGLGSEEERLMFLD
Adiantum	capillus-veneris		Fern	Monilophyte	Adc28787	REGION	LRR	546	1441	(TIR)(NBARC)(LRR)	NLR	TIR-NLR	TNL	MHDLLRDMGREIVVERSHKNVWERSHLWNEDEVRVVLQHEKGTSLVRGVKLLTLEEGREEWGVKSFAGMDFLRFLVLSGNGHITGNFSLFPKELRWFQWHWCPLEFLPSQLTLSKVVVLDLSWSQISSLSQGGHRFENLRELVLIGCKFICKELPDFGVSCKNLEKLDLSNCRHLKSVPKGIGCLTSLTRLDFTKCKGLTVLPESIGSLRSLTLLDLNMCEGLTVLPESIGSLRSLSRLNLRGCRGLTVLPESIGNLERLTLLDLNGCLGLTVLPESIGRVRTLTLLDLRGCRGLMVLPESIGSLRSLTRLDLGWCGGLMVLPESIGSLRSLTLLDLNGCRGLTVIPKSTGSLRSLTLLYLLRCEGLTVLPESIGSLRSLTLLDLGGCRGLTGLPESIG…
Adiantum	capillus-veneris		Fern	Monilophyte	Adc29163	DOMAIN	MLKL	106	160	(MLKL)(PKin)(PKin)	MLKL	MLKL	MO	RSIPSAIEELFRVMKEAEIYIQACSNSDWWRTAVDMGFMNEVRDVHIHDLMWCIA
Adiantum	capillus-veneris		Fern	Monilophyte	Adc29163	DOMAIN	PKin	278	575	(MLKL)(PKin)(PKin)	MLKL	MLKL	MO	ILIEDLSFASPPRTIAQGKFAVVYEASWLGMKVAAKQYDYDACKEYFTYEAAVHAKLRCPFIIQLYGWLVDSHNYSYYLVFELVNNNLASIVKDRKDLSKPLHLPVILDLMLQLSRAMDYLHSKGIMHKDIRPHNVLVQPSSSCAELMEKGYGRVKLCNFGFDRLNVDAAHWSALGYRAPEVWALHDKNRVEQLDYTLEADVYSFGMTFVYCLIGEDPFAGVASRTSLRDVVQKGVTLNLPPSCPLVLKDLLQNCLSKSLSARPSFTSITMALQHLKLLMMKSTAVDEVTNRLMVDEE
Adiantum	capillus-veneris		Fern	Monilophyte	Adc29163	DOMAIN	PKin	579	797	(MLKL)(PKin)(PKin)	MLKL	MLKL	MO	SNPVISYAELCSATSDFSTRVQNIFLHSMYHGVLSDGTKVLIQQMQGLINVRKLWLQTSRLLNLRHSNVAGLRAICIESSRYWFVIENSSVRGSLDKWLEADNTQEKLDVATCYRIAIGAACGLQYLHAQGIVYAVTAENILLDERYEPQLLVSSVQCEERDEDLEYHQRLDVLHFGTLITKLLSYLRGNNSIGDDSPIDSQVYVFQRVENLCSDALMD
Adiantum	capillus-veneris		Fern	Monilophyte	Adc29308	DOMAIN	HET	82	185	(HET)	HET	HET	(H)	IISHTWSQMVRDLSIEIGASIALTASTGNCGPIDSYAVAFQEADLSRNRCYVELSKLLGWLASDGVKGVWMDALCINQKNIDEKSLEIARMGDYYNKCQGCYVI
Adiantum	capillus-veneris		Fern	Monilophyte	Adc29390	REGION	TIR	42	142	(TIR)	TX	TX	T	QELSSSLGPMQELSAFQETRAIILPVFYGVKPSELASHNSDTRVAEWRQLHPHLTDKTAIRWITALDDIRSKSGYEIASSIGDVNSPKLQRRLLSDIRLLL
Adiantum	capillus-veneris		Fern	Monilophyte	Adc29423	DOMAIN	HET	38	136	(HET)	HET	HET	(H)	VISHTWSANVREFSIITGNLAAASSSSAAYESLFQATHFGSDPAYLELIQFLLILQNQGVKWVWFDAVCINQTDPSEKDREIQQMVTYYQNSLGCYVVQ
Adiantum	capillus-veneris		Fern	Monilophyte	Adc30323	REGION	TIR	240	383	(TIR)(NBARC)	NLR	TN (OTHER)	TN	VDTSILPPRAFHATSDSPSSSARFRTCDVYIGIHGAGTSLARFSKWLRAELELQGIACFLADRAQYLEACSHDIALRTINSCTFGLVVITKDTFKNLYSLQEIHSFLHRKNLVPLFFDIAPSDCLGRDIVERRGAVWEKDGGEL
Adiantum	capillus-veneris		Fern	Monilophyte	Adc30323	REGION	NBARC	579	823	(TIR)(NBARC)	NLR	TN (OTHER)	TN	RRSFQKDEIRSNRHNQRTSRHRHAHLQKELLSTDVEASFRGAGGVVCVTGAAGIGKTEIVLEYAYRHFQRYRMVLWVGGEARYIRQNYLNLSLFLELDVGTESQVGAERGTVRTFDEQEMEAFQRIKRELQRDVPYLLVIDNVESECDWWDGRVISELIPTEGATHVILTTRLPRVMTVETINISYLSGLEALCLMQGKRQFISQELDALKEIEAKLKRSTFGLAIVGTLLSQLHMMPHELLEKL
Adiantum	capillus-veneris		Fern	Monilophyte	Adc30794	REGION	TIR	278	449	(TIR)(NBARC)(TPR)	NLR	UNDETERMINED	TNO	SPSTSFRPRTCDVYIGIHGYTSSLSRFSKWLRAELEFQGIACFLADRARYSDPRVHDIARRIMHSCTFGVIVVNKKTFKNMYSVEELQIFLERKNLVPLFFDLAPTDCMARDIVERRGEVWEKEGGDLWRTYGGKEREWREAIDGLSRIEEWKLEAFNGNWRDCILRAVSLL
Adiantum	capillus-veneris		Fern	Monilophyte	Adc30794	REGION	NBARC	692	914	(TIR)(NBARC)(TPR)	NLR	UNDETERMINED	TNO	SKSESAVSSSSMQEEEGTLSKSINSASISVCVCGGAGMGKTELALEFSYRYSQRYRTVLWIGGEARYLRQNYLNLSVLLGLDVGTESQVGPERGRTRTFEEQEREALHRVRRELERDVPYLLVIDNLESERDWWDRKEVVELLPRPGSGGATHVIVTTRLHKMASMPNAVKLLYLSSAEALSLMRGKRELSVQELDALKEMEERLDRSTFGLALVGKLLAEVP
Adiantum	capillus-veneris		Fern	Monilophyte	Adc30794	DOMAIN	TPR	1203	1266	(TIR)(NBARC)(TPR)	NLR	UNDETERMINED	TNO	ATLLKALLLETRAKLLLKGGQFDAGEEICRTCISIRVVMLGENHPDTISAQDTLAKLVRARSNI
Adiantum	capillus-veneris		Fern	Monilophyte	Adc31024	DOMAIN	HET	90	192	(HET)	HET	HET	(H)	AISHTFGMEVYNVFDCECTSICSAQVPRCSGKPCPQHLDRADPRNRVVTDILNMCAILYRKAGVAYAWHDGVCIAQHNSTEVGDTIKNIGWVYAYAMETIIFL
Adiantum	capillus-veneris		Fern	Monilophyte	Adc31247	DOMAIN	HET	199	298	(HET)	HET	HET	(H)	HVISHTWSEDVRAFSKTIADINEQSGFTSSYEELFKEGDFSAQPAYKSMMEFFKILQSDNVKDVWFDALCINQRDDEEKGKEIAHMGAYYKHSKACYVVK
Adiantum	capillus-veneris		Fern	Monilophyte	Adc31276	REGION	NBARC	121	395	(NBARC)(LRR)	NLR	UNDETERMINED	NL	YFLKICDDASKEVVGFEKHVKEIMDNLERKRVVGVCGMVGIGKTTLLLALDTRIRRENPLYLVAQLDLRHQNIEELQQSILFQLYQRYPRFEVSRPENPEQGRRDLATVFKFLNNNKKKVCFILDGIPTLEFWSALFPLDLQRLLGSSSNFIVSSQNQRVIEDLSNLACSNPETEFLLYTLAPLQKGHAKDLFCAKAEAKGSLLAQNTFVDGIVDLCGGLPLALVECGTYFSIKENRPNNEKIKTQLRGTLQDTPCKEIFERLLNSIEEEILQAF
Adiantum	capillus-veneris		Fern	Monilophyte	Adc31276	REGION	LRR	489	840	(NBARC)(LRR)	NLR	UNDETERMINED	NL	ELSVMHELRFIDFKKCGLHSSFLQPFSRYYEKNQANRHLMLTLPSTILVLNIYFFIHSPSIINIFILLIFLILLLYIYRKHSIKAISQNLTFLSISQECANTRKLIIEHLKNLPNLRYLCFSSNSQLKYLPSSLFPILKSLIYLDLSNCDSLVKLPSSISHLSLLRTLDLSGCTVLGELPDTISRLTSLEALFLSNCTQLKKLPDAIGDLKSLRSLKLSRCYTLKRLPHTFFDLQSLQNLDVSQNKKMEGMWQRVANLMALEHLNMAHNEKLQDLPAAFGNLRSLKVLNLSNCKQLKHLPDSLGKLNSLKALYLAHCDELEEIPLNSIAKIPSLEQISVPPKHREKLPPSLM
Adiantum	capillus-veneris		Fern	Monilophyte	Adc31457	DOMAIN	HET	98	207	(HET)	HET	HET	(H)	YSAISHTFGQDVYSIFDCQCACDFSSSNASMPPRCRDHPCPHNVAGKCKDQRDKVVNDILQMCHNLRKAGVAYAWHDGVCIAQHDDKELKATIQSMGWIYSTANETIIFL
Adiantum	capillus-veneris		Fern	Monilophyte	Adc31521	DOMAIN	HET	320	430	(HET)	HET	HET	(H)	YTAISHTYGQDVYKVFDCGCATRYAGSVKARANPAKIPCNGHSGPDGEEKQGKVIGDMLYMCRILVEKGGVRYAWHDGLCIAQYDEEDVNDAIGHIGWIYANAEDTIIFLH
Adiantum	capillus-veneris		Fern	Monilophyte	Adc31523	DOMAIN	HET	320	430	(HET)	HET	HET	(H)	YTAISHTYGQDVYKVFDCGCATRYTGSVKARANLAKILCNGHSGLDDEEKQSRVISDMLYMCRILVEKGGVRYAWHDGLCISQYDEEDVNDAIGHIGWIYTNAEDTIIFLH
Adiantum	capillus-veneris		Fern	Monilophyte	Adc31852	REGION	NBARC	37	299	(NBARC)	NLR	UNDETERMINED	N	VLNRTILYIAKHPVGVNEKLKSALDLMQIDKAQKGFHKLGIYGMGGVGKTTLAKSIYNAIYWKFDCFSFIEDVRSEARTCGLRSVQERMLGALLKSKETIPVSSIPLGKQILRERLSNFMILLILDDVDNQEQLEALLPFDSLKDGSQIVITTQDEQIFILAEAHHSHFMEGLNKSDSHLLFNWHAFLRQEEPSEDFKALARKVVHACDGLPLALETLGAHLYGQDMGFWEATVKVLEGHRHTLILAQRKVTEILRISIDGLG
Adiantum	capillus-veneris		Fern	Monilophyte	Adc32126	REGION	TIR	8	167	(TIR)(NBARC)	NLR	UNDETERMINED	TN	LPSFRSRLDQEFDGHPERLPKHKIFISHSGKQKDFAEQLCKDLEACNHFPFFDKRPHSLPKGQEFPSRIFKAASECFLAIVLLSEDFLNSKWPLLELVAFVRAKKASQNVQILPVLLGSLQPHDLKDTAKLSKHWKKWAKCDTRIHCSELKAAVRALKVV
Adiantum	capillus-veneris		Fern	Monilophyte	Adc32126	REGION	NBARC	186	474	(TIR)(NBARC)	NLR	UNDETERMINED	TN	VSTVLSMIPPDVRPDVSHVQGKEHLYKEIMTRFSDIGFGKSHLCKNARIVGVYGIAGVGKSTMCMVLAHLLNREFQGRVCHLAFGSSNIELQLHLALRQLTGASQEFVQRHINNAAEGWTCLKERMPRQRVFLALDNESDKPQSWEMAKNFLYGLEYHVNSIVLVTSRSKDVLEKVLGIPESCCMHCPYVTAEDAVKIVLDHNGLQNIEVLTEEQRYILHKAVEMCDFGGFHPMALKVLATQLGRNPSSWRLSSLRVSEASDREHMLFTQMETIFLRLSDEMRDMFMDI
Adiantum	capillus-veneris		Fern	Monilophyte	Adc32274	DOMAIN	HET	79	261	(HET)	HET	HET	(H)	HVISHTWSQGVRDFSTKIADGLTSEDRLGTSKSAYNQAFQEADLGSEDCYRQLMDFLMLLQKDGVKYVWFDALCINQRDDEEKSREISYMAAYYAKSEGCYVLTHGLGQGFELWKPAQISQEDEDEEEGSGMVIIKTDEFKGVFENEGRGATVVLTPEVIQRGNTVELIKLPRWFRRVWTFQE
Adiantum	capillus-veneris		Fern	Monilophyte	Adc00296	CHAIN	chain	1	300	(TIR)	TX	TX	T	MERADQSVNINEHLPSIFLSHSRRQKLGFVTHLYHALRDVRHLPFFDKDSTHSLPPGIEYPPRIFQACQACKIGVVVLSEGYLTTLWPMLELQHLISHHRRIYPLFYELQPADLTYPENLSRWKKCWKENEERWQQRMSNLQKFMSSNGWEIEIGLAINSWEKNLEKLQYLSGEVRYRIHLHNGQIPYQSEYDYIQVIVSNICDLLPPLPRKYLCDDANIKGGERMAQEIADSFNQQESLGADGVTTIGVYGIRGSGKTQLCGLAVSDPQGGIAPLITLHATQGWRPSSSFYLRGYIFSR
Adiantum	capillus-veneris		Fern	Monilophyte	Adc00435	CHAIN	chain	1	947	(MLKL)(PKin)(PKin)	MLKL	MLKL	MO	MDCERLCVALQELSSSIQHLASLPSNFVLHRTQCFCLARSYALAVDHVTQQLNHVLSTSNDRSTTLNNILLPCLSELHHSVLQGHKFLQDCSFQDVWVRKALTLALTSEAQDVWLHDLVWCLCVIRHAMRQLFSEITELQDEAFSSLNAIWAEASQKDDSLQLISALNDNIALWEHQLSQNVFPTNSQEEVMGQCCLAKFLLEKLLKENNYDDVSASNDRLLDCLWVDPLQFTIKQSIGHGTYAVVNEVEWYGQRFAQKEFFGVDASFFGKEAAIQARLRHPNVLQLICCTSMPSMHKCSLVTELADMDLKCAIDNRCNRGYDPPFPILTTVDLMLQIAKGMEYLHGLHIMHRDLKSQNLLISYLVSGDNSQGDGRMRVKVADFGMSKAKYASSKYTSL…
Adiantum	capillus-veneris		Fern	Monilophyte	Adc00920	CHAIN	chain	1	1395	(TIR)(NBARC)(LRR)	NLR	TIR-NLR	TNL	MVYTRNYDVFLNHRGPDVKKGLASHIYAALKQVNFIAFVDNMEIQPGEEAWDAIKSAIKRSKVHIAVFSPGYVESMWCLDELHLLLECFRSSESALFLPIFYNVEPFDLRLEPPSRPSCYRPALQMLSTRYDDSIIQKWKQALYDASMISGFVFPDDFQGVEARLVEKIVGLVIDALSQQSLLSGPEHPVGLDEKLRDALEIMGEAEWDGTVRKMGICGMGGLGKSTLAKCIYNRIHREFDSACFIQNVSEGSKGINKGFRGLQKDMLQQLLHTKDISVPDTERGRQMIRDRLAGIKVLIILDDVSEKQQLDQLMPPRDCHLGKDSLIVLTTRDQQVLSLAQAHVCLSMDGLNREEARELFNLHASEDKTSTSFIEPRKEMPADFQRLREQVADACQGL…
Adiantum	capillus-veneris		Fern	Monilophyte	Adc01586	CHAIN	chain	1	643	(HET)	HET	HET	(H)	MPNLLELDQWRTTMELYPWQEEQMEQRDRSREKFLERAGLDPPAFLRVIDCQHSVSEGAVVLIDWDLSPDTACIHGAGGYTAISHTYGMEVYEVFDCVCAAKCFCIKQRANPSKTHCEGHSWDPNPLLQKSKILDILTMCHHLLQGGCLYAWHDGVCIAQFDKEEVSHFIQHIGWIYAHAQDTVIFLHYIGQPMAPIAAGPRAIDLVSRWQTRVWTFQEAALSKRRRFCVRNGLHLLGCRSWAEFELKLALMYEPPYSNAITIMDEKEFYNYILELLLAMRDVKRADGEEWPNSTVWFGCICSWLSLISTSFFSFPNIVLALEQCSRRESKHEGDRINSILALAGIQGYDAPKDEKLEESTIQFFRSLKAHIKGLALALFTTNSHAPPAYAASCVFSHT…
Adiantum	capillus-veneris		Fern	Monilophyte	Adc30323	CHAIN	chain	1	1145	(TIR)(NBARC)	NLR	TN (OTHER)	TN	MPVYMEAEFPGVPARTSSPSSSPLSSLVASSPPSSSQTSILIQTANVDTEDSSSLAPPFTTSPSSSAFSPSPLLNPSAPSARVVRFAKHVYSSPSSRADSIGTHLVATRIHARPIVTTTSPSTLTSSASSPVPSSPRVETWASSPQPTSPTSSAFVSASASPFISPPAYSSTGCSTPVGANSPPAEAQFIPHEETITFRPNPVPAVTYTPSFHHFSSSRLPTSQQLHFSSLNASRGTNLVDTSILPPRAFHATSDSPSSSARFRTCDVYIGIHGAGTSLARFSKWLRAELELQGIACFLADRAQYLEACSHDIALRTINSCTFGLVVITKDTFKNLYSLQEIHSFLHRKNLVPLFFDIAPSDCLGRDIVERRGAVWEKDGGELWRLYDGDEREWMEVLD…
Adiantum	capillus-veneris		Fern	Monilophyte	Adc02606	CHAIN	chain	1	96	(HET)	HET	HET	(H)	MEPRCPHIVYGCAEMVHDGVFKDANFLDDNPIFFDDPQTCKEAPECYHHLLAFFRLLLGEGVKAVWFDSLCINRFMNDEKKRKIARMGEYDEHSKG
Adiantum	capillus-veneris		Fern	Monilophyte	Adc30794	CHAIN	chain	1	1266	(TIR)(NBARC)(TPR)	NLR	UNDETERMINED	TNO	MDIDKTLHDLTADQTQYASNPSTTSVIHPRLPRTAVPQLNHAGNAGLLFNQAGDHSVPLRPLSTLSVRFAAENEHLELPPIASDATPPSSKLPFSHGSSGSSSISSSSVHPSLYTSTITTYNSSSTGSSSPPPPHLSSGISTTPEPASPPESAFVSASTSPFTPALASLELPPEVDLDQAALPQVIPSPKHHPAPPPPQSGTTPEVAAAHATLSTVDDKFLELQFVKPDGYPRSQQPITVLSVEQATSSTQSDLELHSKPLARAHFERAPPTPIISTSPSTSFRPRTCDVYIGIHGYTSSLSRFSKWLRAELEFQGIACFLADRARYSDPRVHDIARRIMHSCTFGVIVVNKKTFKNMYSVEELQIFLERKNLVPLFFDLAPTDCMARDIVERRGEVWE…
Adiantum	capillus-veneris		Fern	Monilophyte	Adc03441	CHAIN	chain	1	843	(RPW8)(NBARC)(LRR)	NLR	CCR-NLR	RNL	MAEAVIIGAAVGTAFEGLYDTVKNTVLQVAWCHKYCRALQEVLDMHLPIIQQICLNLPAPLPEWEQRYLLSFCQKLEEGKLLLESCLKLAWVNIFSRFRYSRRILKLREDILLHLQQLSPLNTLQLQQINTSLQDVREQWDKDHAELIATLKSDNPIAITQWARHLSAASKADEDQQGHRLDELTNQDQVLVGIDAQINDVKSILLSDSKDKIITIVAGMGGIGKTTLALSICKDREVREFFEDRIHFITVSQSPDMKSLLCTIWKEVVGKPEPQFQTVEDAYRQVKGKLLSIVSSKRRLLVLDDVWSKAHLENLSFEVEGLKTMITTRQAPALQTRSSHTYRLDVLNEMDAESLFCNWAFGQYSIPAWVEEPLVVKEVILECKGLPLALKVIGASLSS…
Adiantum	capillus-veneris		Fern	Monilophyte	Adc03444	CHAIN	chain	1	838	(RPW8)(NBARC)(LRR)	NLR	CCR-NLR	RNL	MAEALVIGATVGTAFSELYAAVKIAVLQVAWCHNYCRSLEQVLDMHLPIFEQIRFNLQAPLSDLEQHYLLRFSQKLGEGKLLLESCLQLRFGWANRISQIRYSRQILKLQEEILLHLQQLPALNALQLQQINISLQDMCEQWDKNHAEVMGSLKSGNLIPITEGARQLGAAGKLADEDQQGHRLDELTNQDQILWVAWVASGKQRWCYPFAKIRKCEVFFEDRIHFVTVSQSPDMRSLLCTIWKEVVGGPVPQFQTVEDAYRQVNGKLRSIMPSKRRLLVLDDVWSKGHLQNLSFEVEGLKMMITTRHAPALQTQNSHTYRLDLLNEMDAESLFCKWAFGQYSIPAWVEEPQVVKEVILECKGLPLALKVIGASLSTTAGQSPAAYWQPLGEYQKDALL…
Adiantum	capillus-veneris		Fern	Monilophyte	Adc03450	CHAIN	chain	1	875	(RPW8)(NBARC)(LRR)	NLR	CCR-NLR	RNL	MAEAAFVIGATVGTAFNELYAAVKNAVLQVAWCHNYCQALQQVLNMHLPIFQQICFNLQAPVSEWEQRYLLSFSQKLGEGKLLLESCLQLRFGWANAVSQIRYSRRILKLQEDILLHLQQLPALNTLQLQQINNGLQDVREQWDKDHAEVMDSLKGGNSIPITEWARQLGAAGKLADEDQQGHRLDELTNQDQILVGIDAQIKHVKSLLLSDSNDKVITIVAGMGGIGKTTLVLSICKDLEVRCFFEDRIHFVTVSQSPDMRSLLCTIWKEVVGRPVPQFQTMEDAYRQVNGKLRSIMPSKRRLLVLDDVWSKAHLENLSFEVEGLKMMITTRHAPALQTQNSHTYRLDLLNEMDAESLFCNWAFGQHSIPAWVEEPQVVKEVILECKGLPLALRVIGA…
Adiantum	capillus-veneris		Fern	Monilophyte	Adc03578	CHAIN	chain	1	842	(TIR)(PLOOP)(LRR)	degenerate NLR	UNDETERMINED	TPL	MKSIFLSHEGADKLFVTSLYEELKKRQLEAFLDVDRESLPLGENFPQRIVDAIKGCKVAVFLLSEAFLSKRWPMIELVEAHNHYKEYGRPLLLPIFFSIAVNEIPSKWQIWEAAWDKLTTASRATTTTSLSTDHTSTYRTQLSREICGRAVKYITKHNGICKGSGQTDHEFLMKLVHELCLKVKPDIWGTNDMHSKHHLCQPLKKRFDAQVAMPGRPKVVGVWGEKNSGKSKLSNALCSDYFAEYDGRVECVEFAPHITSIVKEVKAIVRILTDADWRVLDSITNVTSAIKYLESRLKEKDTKFFLALDNIPDQDTVGRSKRQLRDLVVGIKRSCNQESKLLLTAKDSDSLESFMNECGIPCNQAMELPPLPLQGAIEMLVSFATDSKKSYHNSFNTDE…
Adiantum	capillus-veneris		Fern	Monilophyte	Adc03641	CHAIN	chain	1	563	(HET)	HET	HET	(H)	MHWAVRAVGNRAREKFLEKASLQPPPQVRLIDCKATCEQEKVVLIDWYVEQVGFSAISHTFGMEVYNVFDCECTSICSAQVPRCSGKPCPQHLDRADPRNRVVTDILNMCAILYRKAGVAYAWHDGVCIAQHNSTEVGDTIKNIGWVYAYAMETIIFLHYVGRPMAPIRHDGDLESRWQTRVWTLQEAALSKCRRYCVRVGTSELGDCQSLQELEEKIALWYRDDSSEITVIEEDSFWKILEELYSVIVPLCMQTTNPKAWRWCGCILDCMDTLRYTCFQFPSIAIALEMCSNRNSKHEGDRINSILALAGVKDFVAPKDVNVEDSTIEFFRRQGQQGLARAVFTTNLMFNTMDMDGKFHTWVPNLANPLKSVYETAYMGAHLGDILGDGVNGGNIYTS…
Adiantum	capillus-veneris		Fern	Monilophyte	Adc04005	CHAIN	chain	1	820	(NBARC)(LRR)	NLR	UNDETERMINED	NL	MEVGLGVASAIESLLQLARHIDYLRLNPSHRRQLKLLTQALIDRLSLIVCSTVSSPASVVALEEQLQSLLQTVQSIGKRQYGFGIDCILSCICATDVHSKLEDLERTLQALTTQVVVVDGIFHIAPRVAHDKVSLPPSKIGLDRSMPIMDFLKKSEGQLFRVIGIHGLPGLGKTTILNHIWKEVSLTFGARAFVHIGDGANDDTICKAQTRILGQLEYHVNTEFPSFEMGGGQLNDHLHKLKNGGKTLFLAVDDVIDAQDLNKLLPFRVGSDNLHASSCIVVTCRDYGVVQALLNKCHLQGNLEGQVFHFEPPCLQADESKKLFADSANMQYSDPCHQDLLNALVPLCGGLPLALTVLGNIFVDEGRRVKSEWWLVERNILTVRQDNQETSPVTKFLQL…
Adiantum	capillus-veneris		Fern	Monilophyte	Adc31024	CHAIN	chain	1	741	(HET)	HET	HET	(H)	MASEFDRYRQAFQQHLHAKSGDVGKKPFHDRELPMHWAVRAVGNRAREKFLEKASLQPPPQVRLIDCKATCEQEKVVLIDWYVEQVGFSAISHTFGMEVYNVFDCECTSICSAQVPRCSGKPCPQHLDRADPRNRVVTDILNMCAILYRKAGVAYAWHDGVCIAQHNSTEVGDTIKNIGWVYAYAMETIIFLHYVGRPMAPIRHDGDLESRWQTRVWTLQEAALSKCRRYCVRVGTSELGDCQSLQELEEKIALWYRDDSSEITVIEEDSFWKILEELYSVIVPLCMQTTNPKAWRWCGCILDCMDTLRYTCFQFPSIAIALEMCSNRNSKHEGDRINSILALAGVKDFVAPKDVNVEDSTIEFFRRQGQQGLARAVFTTNLMFNTMDMDGKFHTWVPN…
Adiantum	capillus-veneris		Fern	Monilophyte	Adc04341	CHAIN	chain	1	471	(HET)	HET	HET	(H)	MAEAPLCGHQQQMIPADHWPLRLIDIASTLASGGGVVFITKNDWDFHVISHTWSLSIREFSKEVGRSLSGQIEGTQEYSDAFARSDFSNQSGYQDLLEFLQILMGDGVKYVWFDALCINQMDEVEKGTEIMHMGAYYKYSSGCYVVNHGIGQGYDLLGLDERTGEACLPRWFTRIKKYSSGSGLCRCCLSNQVRTNTTLEQQWVEVARELVKEQHLKIQLLNLCIEDTRFSYKVVEVTQEGGLRLEGRVAHAQIFRDPNDQTWQYHTEKYRGCSRCQHFCCEHNHKRVHQRGFCHLEVLNNLCIPLTANVIIESYVKTEEVTSGIIPVHIRSYGCLIQPPAVLENKEDCADCVQDMDGAVHLPLDCIHFVLPQDVFLVLWGDARKRSMGTVVVMVCVGR…
Adiantum	capillus-veneris		Fern	Monilophyte	Adc04346	CHAIN	chain	1	419	(HET)	HET	HET	(H)	MDNYSFNAWSADREQEIKNGCWYQILPATLLFQEVVQGSFKRVKARHSYEAAWYEEVLYFDKSATMLIFLWPFKFHPVTNYRLFLRVLFGPVSPTSSLPPTLDFELKPGLATPSSSHMDEWRTSHSSILLHSIEFSIPFSVDAVVLSPQTKPHYVLPPPSKPLSSIFDDVKPLRLIDIEKTLCSNGGVVFKQAQSWDFHVISHTWSEDVRAFSKTIADINEQSGFTSSYEELFKEGDFSAQPAYKSMMEFFKILQSDNVKDVWFDALCINQRDDEEKGKEIAHMGAYYKHSKACYVVKHGIGKGYKLATRLKGGGFGIARWFSRAWTFQEYVLPHRMIFLTECIPKRVQRMVNHCISSTSHSMVCRCSLSELEQKLLSVLHNLQFFDPNAEVGNDMIGS…
Adiantum	capillus-veneris		Fern	Monilophyte	Adc04382	CHAIN	chain	1	748	(NBARC)(LRR)	NLR	UNDETERMINED	NL	MESSIDLKKLVSEAILRIRQIAISMRGGEVLDEIKETTAKLEAKLVHRWEKWEPTVQINSVKVLLKQARIISNKRPNLKEIQKELVDYFLKICDDASKEVVGFEKHVKEIMDNLERKRVVGVCGMVGIGKTTLLLALDTRIRRENPLYLVAQLDLRHQNIEELQQSILFQLYQRYPRFEVSRPENPEQGRRDLATVFKFLNNNKKKVCFILDGIPTLEFWSALFPLDLQRLLGSSSNFIVSSQNQRVIEDLSNLACSNPETEFLLYTLAPLQKGHAKDLFCAKAEAKGSLLAQNTFVDGIVDLCGGLPLALVECGTYFSIKENRPNNEKIKTQLRGTLQDTPCKEIFERLLNSIEEEILQAFVDVAMFWNGKEWKKASIAMEYEIGESLLDRLREKSLV…
Adiantum	capillus-veneris		Fern	Monilophyte	Adc04514	CHAIN	chain	1	445	(TIR)(PLOOP)	degenerate NLR	TN (OTHER)	TP	MQKDFAEQLCVDFQRAGYYPFFDKCGYCLPKGEKFPELLFKAASHCLMAILLLTEDFFTRTKWPMQELATFMRARKSRPDIRILPVLLAISLDDLKNPAKWFPIWTKWAKKDHHIDRYVIREWEAAVLALKPFNSISRQQGEGDVGLRERVLKSVMETMPSDVRSSVLHVQGRERICKELQAKFNAALPSQRIANTKVLGMFGIGGAGKSTACMLITESMRKAFSGRVCHVEFKPDTSTLKLQCTVLRELIRDNEVFLDRHMTNEHKGWNRLEESISSDQALVKQLGIPRSDCFHCPKLTAEEALHLLLDRLNMSVNCLDKAHMQILNQTVERSFFDGYHPLALTLFAGQLGANLDTWRISDIDIQESSEEKHPLFSIIDTSYTSLPNQEIKDLFMDIA…
Adiantum	capillus-veneris		Fern	Monilophyte	Adc31247	CHAIN	chain	1	960	(HET)	HET	HET	(H)	MDNYSFNAWSADREQEIKNGCWYQILPATLLFQEVVQGSFKRVKARHSYEAAWYEEVLYFDKSATMLIFLWPFKFHPVTNYRLFLRVLFGPVSPTSSLPPTLDFELKPGLATPSSSHMDEWRTSHSSILLHSIEFSIPFSVDAVVLSPQTKPHYVLPPPSKPLSSIFDDVKPLRLIDIEKTLCSNGGVVFKQAQSWDFHVISHTWSEDVRAFSKTIADINEQSGFTSSYEELFKEGDFSAQPAYKSMMEFFKILQSDNVKDVWFDALCINQRDDEEKGKEIAHMGAYYKHSKACYVVKHGIGKGYKLATRLKGGGFGIARWFSRAWTFQEYVLPHRMIFLTECIPKRVQRMVNHCISSTSHSMVCRCSLSELEQKLLSVLHNLQFFDPNAEVGNDMIGS…
Adiantum	capillus-veneris		Fern	Monilophyte	Adc31276	CHAIN	chain	1	851	(NBARC)(LRR)	NLR	UNDETERMINED	NL	MEAQMTQLFEEAMHNRTMFRRLLKTYCGDKTNVMESSIDLKKLVSEAILRIRQIAISMRGGEVLDEIKETTAKLEAKLVHRWEKWEPTVQINSVKVLLKQARIISNKRPNLKEIQKELVDYFLKICDDASKEVVGFEKHVKEIMDNLERKRVVGVCGMVGIGKTTLLLALDTRIRRENPLYLVAQLDLRHQNIEELQQSILFQLYQRYPRFEVSRPENPEQGRRDLATVFKFLNNNKKKVCFILDGIPTLEFWSALFPLDLQRLLGSSSNFIVSSQNQRVIEDLSNLACSNPETEFLLYTLAPLQKGHAKDLFCAKAEAKGSLLAQNTFVDGIVDLCGGLPLALVECGTYFSIKENRPNNEKIKTQLRGTLQDTPCKEIFERLLNSIEEEILQAFVDVA…
Adiantum	capillus-veneris		Fern	Monilophyte	Adc05260	CHAIN	chain	1	902	(MLKL)(PKin)(PKin)	MLKL	MLKL	MO	MDCERLCLTLQELSSSIQLVASSPSNFVLHRTQCFCLARSYALAVHHVSQQLHWVLSACDDWCLLENLVPSLSELHHAMLQGHKFLQDCSFLEGWVRKAMILALSSEAQDVCLHDLVWCLSVVHQALHQLPFAVLKTEDDVFSSLNATWADTSQKDDLMTLTDALAHNITKWEGHLSQESLPTHLQEEVKGQCCLARFLLRRLLREIDFYDAYDGFHDASAAYDTSLECLWVDPIHFTIKEAIGHGAYAVVYEVEWYGQRFGQKEFFGVDESFFGREAAIQSRLRHPNVLQLICCTSKPSRSRCSLVTELMDMDLRSMIDNRCNNGFNPPFSLATAVDLMLQIAKGMEYLHDFGMSKAKYTSSKYTTLHAGTTYWRAPEVFKVESKKELERKYTKKADV…
Adiantum	capillus-veneris		Fern	Monilophyte	Adc05381	CHAIN	chain	1	653	(HET)	HET	HET	(H)	MDGRVDFNTIFISRCRDEMAAKSSLADNGVFPIRVIDLKDTFDSKGGIAFTVPNDWSFHTISHTWSMEIRKFSEEVGIAVKEERNLEYNQVFKQKKLDHCPAYSHLLEFLEILRSDGVERVWFDALCINQVDNSDKSHEIVHMGAFYFHSLGCYVAAHGFGRGFGMTDDNHRLPRWFSRVWTFQEFLLPKRLTFVVEMGRLDLHTAISMLRARHLMGSCECKGEAESLLWEWGSEAMACEIKGGDTAYPPLGTNWLTRDMRDLLARAVEDADAVRALLSRAVEGGDEVEFWRIIDGNSGGYNRCMHGRFQRIIRSVNDTDEELEKRMYLIDRDTYIYVLSRMKDESRKDVLITQMLMRFWVVCSGGLPAIVREISLRACSNDEDRVLSVLGLLGLDGKL…
Adiantum	capillus-veneris		Fern	Monilophyte	Adc31457	CHAIN	chain	1	743	(HET)	HET	HET	(H)	MHRIDEAALACPDGEKEESDTEEEEDLEDLDTTRRISWVKENIEEPRREGDKQRAQFLATAHLQPPQVLRVIDIESTCSRGHVMLLDYQTVQDSSHGYSAISHTFGQDVYSIFDCQCACDFSSSNASMPPRCRDHPCPHNVAGKCKDQRDKVVNDILQMCHNLRKAGVAYAWHDGVCIAQHDDKELKATIQSMGWIYSTANETIIFLHYVGKPMAPVSPHGSGYELVCRWHTRVWTLQEAALSKMRRYCVRVCNPPLRFCPYYRSCHTLKKLVRKIKEFEETIAAWYSFESSEIDVITEERFMVDYIQEAEGVLCQLRLTAQRLRENHSLWSEANETLGLDGWYACINSWYSCLTRLKETLQETCLGFPTLGAVLANCSKRDSKHVGDRINSVLTLAGL…
Adiantum	capillus-veneris		Fern	Monilophyte	Adc31521	CHAIN	chain	1	987	(HET)	HET	HET	(H)	MEDYITTQSLLAVALSLSRMRQYAEIARFPTDLVGACFDISEPSILLHVALEMSVKHAQTLDPSGQATWVPLLSLMRTLADDELLRASALALTLHPTEIELLQHCARRNLHRKWKQTVEGETSTDQSKKEQNPHGSLHSEMVGRKEEIMQNLEQQNRHTAHALICKADTELDVILICKDCMERDPEAHLGFKQEGRILYGEKTGKEEDAPRDAAEEEQILKGINRLRIFCDPSFYKKVIVPLWLEKDWGKWQHAERGLVIALRRPLLVPNLMEKHLLERDKFVAGLLPPQHMRIIDCNQSLQEGVIVLIDWHPATIKSAYTAISHTYGQDVYKVFDCGCATRYAGSVKARANPAKIPCNGHSGPDGEEKQGKVIGDMLYMCRILVEKGGVRYAWHDGLC…
Adiantum	capillus-veneris		Fern	Monilophyte	Adc31523	CHAIN	chain	1	538	(HET)	HET	HET	(H)	MADYITTQSLLAVALSLSRMRQDADISGFPTDLVAACFDSSEPSILLRVALEISVKHAQTLGPSGQGTWVPLLSRMRTLADDELLRASALALTLHLTEIELLQYCASRNLSRKWKQTVEGETSTDQSKKEQNPHGSLHSEMVGRKEEIMQNLEEQNRHTAHAPICKAHTELGVLVICKECMERDPEAHLGFKQESIILHEEKTGKEEDAPRDAADEEQILKGINSVWIFCDPSFYKKVIVPLWLEKDWGERQDAERGLVIALRRPALYPNLMEKHFLERDKFVAGLLPPQHMRIIDCHQSLQEGVIVLIDWHPAMKKSAYTAISHTYGQDVYKVFDCGCATRYTGSVKARANLAKILCNGHSGLDDEEKQSRVISDMLYMCRILVEKGGVRYAWHDGLC…
Adiantum	capillus-veneris		Fern	Monilophyte	Adc05881	CHAIN	chain	1	467	(TIR)(NBARC)	NLR	TIR-NLR	TN	MNVALPQVDTGIEWTPSYEIIGAALLIAVVWQLRRRGRGSCNKGEEVTEGTDAQPTISTTAATNLICRPAALGGEEVTEDTVAELTISTAAAIDLICRPTVAPMGNYDVFLNHRAPIDLRHIDSASSKSCYSSAFLKLAGRNNSQEIQNWMNALKEASMVHGLTLQDSAQGFEARLVKLIVSEVLNVLNRTILYIAKHPVGVNEKLKSALDLMQIDKAQKGFHKLGIYGMGGVGKTTLAKSIYNAIYWKFDCFSFIEDVRSEARTCGLRSVQERMLGALLKSKETIPVSSIPLGKQILRERLSNFMILLILDDVDNQEQLEALLPFDSLKDGSQIVITTQDEQIFILAEAHHSHFMEGLNKSDSHLLFNWHAFLRQEEPSEDFKALARKVVHACDGLPL…
Adiantum	capillus-veneris		Fern	Monilophyte	Adc31852	CHAIN	chain	1	317	(NBARC)	NLR	UNDETERMINED	N	MNALKEASMVHGLTLQDSAQGFEARLVKLIVSEVLNVLNRTILYIAKHPVGVNEKLKSALDLMQIDKAQKGFHKLGIYGMGGVGKTTLAKSIYNAIYWKFDCFSFIEDVRSEARTCGLRSVQERMLGALLKSKETIPVSSIPLGKQILRERLSNFMILLILDDVDNQEQLEALLPFDSLKDGSQIVITTQDEQIFILAEAHHSHFMEGLNKSDSHLLFNWHAFLRQEEPSEDFKALARKVVHACDGLPLALETLGAHLYGQDMGFWEATVKVLEGHRHTLILAQRKVTEILRISIDGLGQGRDVNVPRYRVLHAWRA
Adiantum	capillus-veneris		Fern	Monilophyte	Adc06589	CHAIN	chain	1	1579	(TIR)(NBARC)(LRR)	NLR	UNDETERMINED	TNL	MMQNLQGLPSFRSRLDQEFDGHPERLPKHKIFISHSGKQKDFAEQLCKDLEACNHFPFFDKRPHSLPKGQEFPSRIFKAASECFLAIVLLSEDFLNSKWPLLELVAFVRAKKASQNVQILPVLLGSLQPHDLKDTAKLSKHWKKWAKCDTRIHCSELKAAVRALKVVNMLAQSKFDGEVALRSDIVSTVLSMIPPDVRPDVSHVQGKEHLYKEIMTRFSDIGFGKSHLCKNARIVGVYGIAGVGKSTMCMVLAHLLNREFQGRVCHLAFGSSNIELQLHLALRQLTGASQEFVQRHINNAAEGWTCLKERMPRQRVFLALDNESDKPQSWEMAKNFLYGLEYHVNSIVLVTSRSKDVLEKVLGIPESCCMHCPYVTAEDAVKIVLDHNGLQNIEVLTEE…
Adiantum	capillus-veneris		Fern	Monilophyte	Adc06851	CHAIN	chain	1	304	(HET)	HET	HET	(H)	MQKIAACFGLCRCVRRFWRSFQGPSKTTRAFKREGRDYKPIRVIDIANTVESSRGGVCFTKPSDWSFHVISHTWSQGVRDFSTKIADGLTSEDRLGTSKSAYNQAFQEADLGSEDCYRQLMDFLMLLQKDGVKYVWFDALCINQRDDEEKSREISYMAAYYAKSEGCYVLTHGLGQGFELWKPAQISQEDEDEEEGSGMVIIKTDEFKGVFENEGRGATVVLTPEVIQRGNTVELIKLPRWFRRVWTFQEFMLPKKLIFLVGGLSERVKRHLNWRINAIDGAEGFCKCCLPPKDWIMDKANEEN
Adiantum	capillus-veneris		Fern	Monilophyte	Adc32126	CHAIN	chain	1	518	(TIR)(NBARC)	NLR	UNDETERMINED	TN	MMQNLQGLPSFRSRLDQEFDGHPERLPKHKIFISHSGKQKDFAEQLCKDLEACNHFPFFDKRPHSLPKGQEFPSRIFKAASECFLAIVLLSEDFLNSKWPLLELVAFVRAKKASQNVQILPVLLGSLQPHDLKDTAKLSKHWKKWAKCDTRIHCSELKAAVRALKVVNMLAQSKFDGEVALRSDIVSTVLSMIPPDVRPDVSHVQGKEHLYKEIMTRFSDIGFGKSHLCKNARIVGVYGIAGVGKSTMCMVLAHLLNREFQGRVCHLAFGSSNIELQLHLALRQLTGASQEFVQRHINNAAEGWTCLKERMPRQRVFLALDNESDKPQSWEMAKNFLYGLEYHVNSIVLVTSRSKDVLEKVLGIPESCCMHCPYVTAEDAVKIVLDHNGLQNIEVLTEE…
Adiantum	capillus-veneris		Fern	Monilophyte	Adc32274	CHAIN	chain	1	315	(HET)	HET	HET	(H)	FSNFLSHFIFHMQKIAACFGLCRCVRRFWRSFQGPSKTTRAFKREGRDYKPIRVIDIANTVESSRGGVCFTKPSDWSFHVISHTWSQGVRDFSTKIADGLTSEDRLGTSKSAYNQAFQEADLGSEDCYRQLMDFLMLLQKDGVKYVWFDALCINQRDDEEKSREISYMAAYYAKSEGCYVLTHGLGQGFELWKPAQISQEDEDEEEGSGMVIIKTDEFKGVFENEGRGATVVLTPEVIQRGNTVELIKLPRWFRRVWTFQEFMLPKKLIFLVGGLSERVKRHLNWRINAIDGAEGFCKCCLPPKDWIMDKANEEN
Adiantum	capillus-veneris		Fern	Monilophyte	Adc09051	CHAIN	chain	1	1074	(TIR)(PLOOP)(TPR)	degenerate NLR	UNDETERMINED	TPO	MRSRCYASPSASTPPPLSSPATPRSPGHHPVSPTSSAFVSASASPFPGSSGSTPAALKSPQAEQEDEIQPYEISNHTYTNPATKHPTSHDPSRDAVQLSSSVGSTRSSVQVTQKPKQVLTLEVEKQPVSLVSSAGSSAPLHTSRPLLPVAATSASPSSSGRPRSCDVYIGLHGQSSSLSRFSKWLRAELELQGIACFAADRARYSDVRSHDIAQRIISSCTFGVVLITKRTFRNLYSVEEIRIFLQRKNLVPLFFDLAPSDCLARDIVERRGEVWEKDGGELWRIFDGEEREWIEALDGLARIEEWKLEAYNGNWRNCILKAVSLLGTRLGRRSVAERERVRKERVEGEEFPFPRNPNFVGRERELKALEGMLFASNEDPEAGRDAEIERLREHSRSYI…
Adiantum	capillus-veneris		Fern	Monilophyte	Adc09204	CHAIN	chain	1	766	(HET)	HET	HET	(H)	MGTGIAEARAIVAAIGKEFSSVQPFELLELAQGVDPPAEVDQLPSEEGRAAFLEKARLSPPRFLRVIDCEASVEEGVVVLIDWDIDVPEFPTRSSSEISEKHMFYAGEASGSVHDGGASDAATRGVHVCDNLKPSTEDIDAACGDDIEVEEDEDSDEEEDHGYCAISHTYGMYVYEVFDCACAAKCDAKVPRADPAKTPCKGMHKDPDLQQRVIGDILGMCQLLVQVAGVRYAWHDGVCIAQHDEEEVTHFIRHMGWIYANADSTIIFLHYIGRPMAPIGPGVPPFDLISRWQTRVWTFQEAALSKCRRYCVRSGASLRQCSSLQEFENTLASWYEEGGSNSIEILEEEQFWNLVEELLEVLSGLPQDGLRDDAPIAAFKVLKWINCLSMWLNLLASSC…
Adiantum	capillus-veneris		Fern	Monilophyte	Adc24792	CHAIN	chain	1	952	(TIR)(PLOOP)(TPR)	degenerate NLR	UNDETERMINED	TPO	KLLQPVSLVSSAGSSAPLHTSRPLLPVAATSASPSSSGRPRSCDVYIGLHGQSSSLSRFSKWLRAELELQGIACFAADRARYSDVRSHDIAQRIISSCTFGVVLITKRTFRNLYSVEEIRIFLQRKNLVPLFFDLAPSDCLARDIVERRGEVWEKDGGELWRIFDGEEREWIEALDGLARIEEWKLEAYNGNWRNCILKAVSLLGTRLGRRSVAERERVRKERVEGEEFPFPRNPNFVGRERELKALEGMLFASNEDPEAGRDAEIERLREHSRSYIRSVDRWPKSSRHSGSFRHSTRDVVVSRRRSDADRWQRHFDDGALQGFTARRRSDADRWRDSLGNGEDQFFSKLDAGGSSSGPKRRKDKDFLHGLEADTEIEVSRGRSIQRSRSGYRSRHYQR…
Adiantum	capillus-veneris		Fern	Monilophyte	Adc24845	CHAIN	chain	1	413	(NBARC)	NLR	UNDETERMINED	N	MLELCAFTGSVKILPLFYQSSPLDLKCQTNLDKWRTTWRKYAMQDPNRINALKLEQALHGLCAREGLIFDPSHGELAYLENIVSAISKVIPPAVHYDELGINGKERLCKVIVAKFEELESIALQPSCSPLQSRVCILGMYGLPGSGKSTLSKCLCNHYSTNLHGKALYLNLPTNITDDKLVDVCKKLVPRLSIYHNKVDLTNVSELEQMYSILSSHKLQSSKVFLVVDNIVEETIHFVQRLMGVVVGAGSKVLLVARTYNLIHRLLHGPHINSPCVYDSVRVPNVNNEEALRILLQSRDCVSLANSCALDNLPPRHKQMLEEVVSMSGFHNSKVYLPLVLKLMGAQLGQYKLDVYDRWRVNMERFGTQVQRCKKQAIMDLVKDSFTKLSSHLQFLFLDI…
Adiantum	capillus-veneris		Fern	Monilophyte	Adc09767	CHAIN	chain	1	327	(TIR)(PLOOP)	degenerate NLR	TIR-NLR	TP	MERGKGSRAAAVGGRNYEAPPFIFLSHSGKQKDFVTDLYQALLRVRHRPFFDKDTTGLSLPPGRDYSVRIFQACHGCKMAVVVLSHDYIENLWPMLELQEFFLHDPERLIYPLFYELRPADLSNGKNMKRWKDRWSKSRRRWHQRMVELQNFLGPEGLKINLDIDKWEENLKKLQYRSGEVRLCPGNCDQYLCYASTASASFNGKDIKGMDMMRQEIVNLLERQSRGCNNSIEIAVAKVGVHGIGGFGKSTLCKSLADFFADKFCGKSWWLEFPSSVTDSYMNLVEQIKAILPSLSSQSDVSNLEQAMAALEAGLQRNKVFLALDNV
Adiantum	capillus-veneris		Fern	Monilophyte	Adc09901	CHAIN	chain	1	589	(TIR)	TX	TX	T	MQQSSSCVSDIFLSHSGAQKGFAKDLYRTLTSHGFSTFFDQNRDSLPLGEDFPRHILTAASACKLALVVLSDEYLSSKWPMIELCAVMHATPSVKILPLFFRLVPDDLKRKGNLKKWHSKWRAFAKQDKRISLMEWEKAVQSLRSLHGLAYDATGQEGELTYIERIVNNILSSQGPLAPRKMFETSYVKGRDRLCKVVSLLKDHSLSKTPMFVAMDNISADQSSEELQRILHYVIGLGSQVLLTAGTFDILRPALKRMQHLMCNCICDSMRMPSIDEDEATNLLLETMSLGGDSAPHQLDIGLGQEEEQVVRNILRMCSFGRKDFLPLVVKRMGAMLVSNERDVDRWARDQKRFWSSFNNKVMEAYREDVVQELILKSFKDSLDEELQLLFLDVALFIQ…
Adiantum	capillus-veneris		Fern	Monilophyte	Adc10043	CHAIN	chain	1	846	(NBARC)(LRR)	NLR	UNDETERMINED	NL	MAEALIIGAAFNDLYAILRDAVVQVAWCRKYCRALQQDLDMHHPIFLQICSNFHTPAPSDWEHRFLLGFLYKLGEGKSLVESCLQLKFGWVNAVSRIRYSRKILKLREDILQHLQQLSALNTLQLQQINIGLQDVREQQGSCRSDGCPQEWQPIIAHKLGESLLLSNNDKGHTITIVEGMGGIGKTTLALSICKDPEIRGFFDDRIHFFCVSQSPDMKSLLSTIWKEVLDLLNESNAENLFCHWAFGQNFIPAWVEEPQVVKEVISECKGLPLALRVIGTSLSTSAGQSPATYWRVARDKLRDAKPLGEYHKDALLGRLRTSIDALDPMLQECFVDLGAYPEDSEWSTDALLDVWVYVRGMEWVDAVLALVELASRSLLDFPEIVTSVDIGHALESNRA…
Adiantum	capillus-veneris		Fern	Monilophyte	Adc10046	CHAIN	chain	1	262	(NBARC)	NLR	UNDETERMINED	N	MRQCGTHDTSTAALEGPNYRLDELIIEDQKCLVGLDKPIDEVKSLLLSDDDKDHSIMIVGGMGGIRKTTLVVSICRDLEVQEFYKDCIHFVTVSQSPDMKSLFSTIWKEVVGGEVPLFQSVEDALKQVKGRLIGMPPRQRLLVLDDVWYKAHLESLSFEVEGFKTIITTRQASLVQTRQSLTYKLDFLNEKDAESLFFHHTFRQCSIPAWVEDTQVVKEVVSECGGLPLALKVIGASLSTPSGEMSPAAEDKFQALPPAWRR
Adiantum	capillus-veneris		Fern	Monilophyte	Adc10048	CHAIN	chain	1	654	(NBARC)(LRR)	NLR	UNDETERMINED	NL	MGGIGKTTLALSICKDPEIRGFFDDRIHFFCVSQSPDMKSLLSTIWKKVVGGELTPIFQTVEDAYRQHTLKTCHLKSKGFKTMITTRQASALHTRNSHTYRLDLLNESNAENLFCHWAFGQNFIPAWVEEPQVVKEVISECKGLPLALRVIGTSLSTSAGQSPAAYWRVARDKLRDAKPLGEYHKDALLGRLRTSIDALDPMLQECFVDLSAYPEDSEWSTDALLDVWVYVRGMEWVDAVLALVELASRSLLDFPEIVTSVDIGHALESNRAGGLSFSQHDVMRDLALQLGAKDHPPSHRKRLVMPRRSKNIPSDWQSEEAAMAEVISIHTGGITEEQGWPTSLAFPHARMLFLQYFQDGFINNDLPPFLSSMCRLKVLFIRGAGLTMASSTFEGLFEL…
Adiantum	capillus-veneris		Fern	Monilophyte	Adc10050	CHAIN	chain	1	632	(RPW8)(NBARC)	NLR	CCR-NLR	RN	MAETLLLGALVGAAINDLYAIVKDAVVQVAWCHRHCQALQRELDKYQPMLLEMCSSHLDTPPSHCEQVCLQEFLQTLQAGRTLLVESQCGSGWAHLYRRFRYSRKILKLQQDILKHIQQLLPLNVLQAQQIKAGLKDVQEHQVKHHEELMDAFKSGNTNMSCTVLMSQCGAPNTSTAALGGPNHPLDELIIEDQKCLVGLDKHIHEVKSLLLSNDGKGHTIMIVGGMGGIGKTTLALSICQDPEVREFYEDCIHFVTVSQSPDMKSLFGTIWKKVVGGEVPSFQSVEDASRQIKGRLISYMPSKRRLLVLDDVWYKAHLEILSFEAEGFKTMITTRQASLIETRQSLTYKLDVLTEKDAESLFCHHAFGQCSIPTWVEDTQVVKEVVSECGGLPLALKV…
Adiantum	capillus-veneris		Fern	Monilophyte	Adc25188	CHAIN	chain	1	637	(NBARC)(LRR)	NLR	UNDETERMINED	NL	MITTRQASALHTRNSHTYRLDLLNESNAENLFCHWAFGQNFIPAWVEEPQVVKEVISECKGLPLALRVIGTSLSTSAGQSPATYWRVARDKLRDAKPLGEYHKDALLGRLRTSIDALDPMLQECFVDLGAYPEDSEWSTDALLDVWVYVRGMEWVDAVLALVELASRSLLDFPEIVTSVDIGHALESNRAGGLRFSQHDVMRDLALQLGAKDHPPSHRKRLVMPRRSKNIPSDWQSEEAAMAEVISIHTGGITEEQGWPTSLAFPHARMLFLQYFQDGFINNDLPPFLSSMCRLKVLFIRGAGLTMASSTFEGLFELQSLHVEGVDGVSCLSGTNLPKLEKLRLIEVDEIRTSLIHGLSQYLKVLEVDGLELEELPEKLGELRALTYISLSQCYQLINL…
Adiantum	capillus-veneris		Fern	Monilophyte	Adc25190	CHAIN	chain	1	386	(NBARC)(LRR)	NLR	UNDETERMINED	NL	MMCGSKHTLKTCHLKSKGFKTMITTRQASALHTRNSHTYRLDLLNESNAENLFCHWAFGQNFIPAWVEEPQVVKEVISECKGLPLALRVIGTSLSTSAGQSPAAYWRVARDKLRDAKPLGEYHKDALLGRLRTSIDALDPMLQECFVDLSAYPEDSEWSTDALLDVWVYVRGMEWVDAVLALVELASRSLLDFPEIVTSVDIGHALESNRAGGLSFSQHDVMRDLALQLGAKDHPPSHRKRLVMPRRSKNIPSDWQSEEAAMAEVISIHTGGITEEQGWPTSLAFPHARMLFLQYFQDGFINNDLPPFLSSMCRLKVLFIRGAGLTMASSTFEGLFELQSLHIEGVDGVSCLSGTNLPKLEKLRLIEVDEIPTSLIHGLSQYLKVL
Adiantum	capillus-veneris		Fern	Monilophyte	Adc25191	CHAIN	chain	1	892	(RPW8)(NBARC)(LRR)	NLR	CCR-NLR	RNL	MAETLLLGALVGAAINDLYAIVKDAVVQVAWCHRHCQALQRELDKYQPMLLEMCSSHLDTPPSHCEQVCLQEFLQTLQAGRTLLVESQCGSGWAHLYRRFRYSRKILKLQQDILKHIQQLLPLNVLQAQQIKAGLKDVQEHQVKHHEELMDAFKSGNTNMSCTVLMSQCGAPNTSTAALGGPNHPLDELIIEDQKCLVGLDKHIHEVKSLLLSNDGKGHTIMIVGGMGGIGKTTLALSICQDPEVREFYEDCIHFVTVSQSPDMKSLFGTIWKKVVGGEVPSFQSVEDASRQIKGRLISYMPSKRRLLVLDDVWYKAHLEILSFEAEGFKTMITTRQASLIETRQSLTYKLDVLTEKDAESLFCHHAFGQCSIPTWVEDTQVVKEVVSECGGLPLALKV…
Adiantum	capillus-veneris		Fern	Monilophyte	Adc10754	CHAIN	chain	1	204	(NBARC)	NLR	CC-NLR or CCR-NLR or CCG10-NLR	N	MSSNRLLVLDDVWSKANLENLSFDAKRCRTLITTRQASTLETHNTHIYTLGLLSENNAQRLFCYWSFGQDSIPDWAEETLVNEVISECKCLPLALKVIGGSLSNAVWFPLAWRNARDKLREAEILGEYHKNALQRRLQTSIDALDLKLQECFLDLGAYPEDSRCSVDTLLDIWVYVRGMEWMDAVLALAELGSRCLLDFDKKLQ
Adiantum	capillus-veneris		Fern	Monilophyte	Adc10757	CHAIN	chain	1	1101	(RPW8)(NBARC)(LRR)	NLR	CCR-NLR	RNL	MAEGVLVGAAVGAVVAQAYSDLYNLAKDAVSKMVWCKKHCKNLAEDLDTHLPTFREICRHVQIPARDWEQRLLDFKEQLEQGRFLVESCIQLSGWHPIQRLRYSRAILKLRKQILQHLRNLAALNTLLLQELDAHLQVLLEEQYKLREAIDPLMARMDGNTSLLLDWVRQANNTSGTHHDVGHISTEPGKRLDELHVDLFLVGLDNPIDQVKLLLFGGDDKMVTLVGGMGGIGKTTLALAICKDPQVREFFQDRIHFFTVSQSPDMMGLLSTIWQQVVGGALHCPYDVWSKANLENLSFDAKRCRTLITTRQASTLETHNTHIYTLGLLSENNAQRLFCYWSFGQDSIPDWAEETLVNEVISECKCLPLALKVIGGSLSNAVWFPLAWRNARDKLREAE…
Adiantum	capillus-veneris		Fern	Monilophyte	Adc10816	CHAIN	chain	1	1175	(TIR)(NBARC)(LRR)	NLR	TIR-NLR	TNL	MDVQKRAEGRHPDDVVITVDVPTTSSSAAHGDDKDLPWIFLNHSGHQKAELVEPLYYALHHTGHRPFFDLDCIDSLPSGHSYPTRIFQACLACKMGVVVLSEDYVQSLWPMLELQYLLRGRPERPIYPLFYKLKPSDLTTPANLERWKKCWAKNAHHWQKSVKRLQEDIISSCSGSRGLQINLDLESWPANLGKLNYRSGDVDAQMLSCSEKSAYRSSREYIDAIVENICAQLPPPSKYSLKKGIKGKERMCEMIHQVFTRKGSKGEDEVIAIGVHGIGGSGKTSLCKMMANFYGNEFPGRSLYLELPTPGDKAIDSDKKMLLRNINDILPAFTSATSTRRGPKVSSIDEAMNALKEGLQRHKAFLAIDNVWDNSLSESDQYPSFEYAQQIIDMKCMPG…
Adiantum	capillus-veneris		Fern	Monilophyte	Adc25420	CHAIN	chain	1	807	(HET)	HET	HET	(H)	MPKKTFPLRLICIQATLASEGGMCFCPCTDWKFHIISHTWTKDARDWSLDISTLMLSSPHYHVHKKMSGVDTYADLFKQHKFAQKPGYTELVKFLHILAADGVEKVWFDSLCINQGDIGEKNREIENMGAYYACSERCYVWCHGIGGGFQLWAPAPSPEFYKLPRWFSRVWTLQEFVLPKKLAFVVGMDKEGLTGYFSYMAFCRSTGLTWYPREIMTDGAKAKFGPRYERSLHLLNSKKHFPCPHCGHLCGSNLNDNSGHVYYVERLSYFDLMEKSSYKSVANNRLPATFWTYLRRTMQRLPSMLEWSCRLQDQSLDIHKQHQIREVVSLQKPAENIDEVNTIPAECKFKEIQKCGDDDLTKHNNVDDDNKNWLLENPKRLQLATLAIREISLRDCSEG…
Adiantum	capillus-veneris		Fern	Monilophyte	Adc25563	CHAIN	chain	1	172	(TIR)	TX	TX	T	MERGEGSRAAAAVICARHNYEAAPFIFLSHSGKQKDFVTDLYDALVSVRHCPFFDMDTTRSLPPGRDFSHRIFQACHRCKMAVVVLSHDYIENLWPMLELQEFFLHDPERLIYPLFYKLRPADLSNGKNMKRWKHHWSKNRHHWQKRMVDLENLQGPEGLQIRLDINKWERT
Adiantum	capillus-veneris		Fern	Monilophyte	Adc11326	CHAIN	chain	1	837	(NBARC)(LRR)	NLR	UNDETERMINED	NL	MAAAPAKRSVSDMVSSAEGDYAMVISNIWGAPTLLKCILSFGKALDSIDPATVNRVLQDVAKVSGNVPLIGVGLSSLALIISAIAISQDNKQKRDKIRQHAEFLSENLHVLKEDEMETFERDIFILLQQACILKKDEDKRKQCIFRLWSCIGDVATAPCNVGTLTHVENQLKVIHTRLDTLMKIRLIHLSPKYARPVQGTGNFVGLESRSKKMMDFLEQPGIRVVGIYGIGGIGKTTLLRHVKREIERKKKHIVAYVEVGQNPASILDIQQEILLQISEQSFKFHDEEHGRDSLLTCAKQIKDRNHQGICLILDNVWKDEHLRKLLPENLIDSLPPSSILIMSSRPKEQAETFCRLVGAEANNCMLYEPPPLDTFDAEQLFKKKAGAHNKDFTEAEYEL…
Adiantum	capillus-veneris		Fern	Monilophyte	Adc13098	CHAIN	chain	1	463	(NBARC)(LRR)	NLR	UNDETERMINED	NL	MNALKEASNVHGKSLQDTAQGFEARLVKLVVSEVLNVLNRTILYIAKHPVGVDEELQLVLDLMQIDKAQKGFHKLGIYGMGGVGKTTLAKSIYNAIYRKFDCFFFVEGVSIPLGKQILRERLSNLKMLLILDDVDNQEQLEALLPFDSLKDGSQIVITTRDEQIVKWAQAHHKHFMEGLNKSDSHLLFNWHAFLRQEPFKDFKALAGKVVCACDGLPLALETLGAHLYDQDMVFWEEIIVKVDLEGHRHTLIRAQRKVTEILRISFDGLGSEEEELIEWDHAAVVYLRLKCLVKMDEERNLIMHDLLRDMGREIVVERSHKNIGKRSHLWNEVDVRRVLKKENGTSLVRGVKLLTFEEWDVKSFAGMAFLRFLVLSGDFSFFPKELRWFQWHSCPLHFL…
Adiantum	capillus-veneris		Fern	Monilophyte	Adc13138	CHAIN	chain	1	342	(TIR)(PLOOP)	degenerate NLR	TIR-NLR	TP	MDQGTASCSGIKDAAAANDESLQLPSIFLSRQKAGFVTHLYHALRHANHRPFFDKDPIDSLRPGLDYPSRIFQACRASKMGVIVLSEDYVTSLWPMLELQHLFLPCSPDVRLIYPLFYELQPSDLAIPANLLRWEECWAKQAAKWQSRMLELQAFMSSSGCDIQINLDVSSWSEMLKKLQYRSGEVHFINVRTRYQSDHDYIQAVDSNICVSLPPPVTKFSLGDGIKGTQRIAKEIAEAFKQEESLGADGVRVMGVHGIGGSGKSTLCKMMANFLSDEFCGRCFYIEFPSNNNEVQSLLENIKTILRQRAFVGASSTHDVSDLDEAMGLLEAELRREKLFLP
Adiantum	capillus-veneris		Fern	Monilophyte	Adc26337	CHAIN	chain	1	290	(TIR)	TX	TX	T	MSVFISCHAEAAHDVTRLRSALHAEGLFCTDNEREATTILLYISPAYIAPHSAAITAAGRFLDTANDSRLTIAIFGLISVPQVRHQAQAPGWDEAGILNKLVSNMGIDMRHRSLEFKRVASIVKAQVLLASDSASFDIFLSHAGEDKQFIRVLWGVLGQQYRCFLDEESLVPGNRMGMTGSEQLVAAARSARLGLFVLSDRSIKKKWPVKEVRIFQRMGTPIVVVWYKFLKEQAEQYVRNPPRDLLQHAGAKEFLDTVLSDPLIKSISYPGAAWNNPNNEDYAFHIERNI
Adiantum	capillus-veneris		Fern	Monilophyte	Adc26338	CHAIN	chain	1	138	(TIR)	TX	TX	T	LGQQYRCFLDEESLVPGNRMGMTGSEQLVAAARSARLGLFVLSDRSIKKKWPVKEVRIFQRMGTPIVVVWYKFLKEQAEQYVRNPPRDLLQHAGAKEFLDTVLSDPLIKSISYPGAAWNNPNNEDYAFHIERNIQALL
Adiantum	capillus-veneris		Fern	Monilophyte	Adc13588	CHAIN	chain	1	767	(HET)	HET	HET	(H)	MSCFVSTSLMKPLIASLHQLIASAASRAQGVVHRLAASTAATTRWQHIPEFAAALARKSAAVATNLLFAVRMLRRPPTQQQEGPTRPINRGPIFPIRVIDVEETVGSRHGNVVFIKPTSWEFHTISHTWSKGVQSWSNIVATKMQDQQSTSIEVGEAVRYNDLFGREDFSWHECYYSFMEFLRLLRADGVKKVWLDALCINQGSEIGEKSQELQNMGSYYANSFGCYVCAHGFGEGFETWKEQEGPDQLVMPRWFNRVWTFQELLLPKNVTFILDIHPVIRRTINWTIRKQAESGVRGPCKCALSTRPFPQPRYLHSDDDEGEEEEDGTCSSDHDGHKDVILQKKRGNKEIICGEFPCSQCGESGLIRRVKDRRLLQQLQASPATADLFFIDRQCIVRL…
Adiantum	capillus-veneris		Fern	Monilophyte	Adc13599	CHAIN	chain	1	1003	(TIR)(NBARC)(LRR)	NLR	TIR-NLR	TNL	MLMVCHCPYEILITRLCECVTASCSADEDIVSHELVQPPIGDTITPVLPASNHSSYHVFLCHRGPDTKKTVVDVLRLFLQEARNLRCFVDYDMDEGDDFPQAIRQAIRNSKFCLFLAMRNLQMDSPGTRQLNFKDRKPWKLWAKWRRFWPARAGVVGGDRSIFVEMLFNKVTGLFQSSCILLNVEEQMSSPHGLVKLHRTLLRHLVKVKNLPKIQNTAQGLGLVKQYLGHVKCLIVIDGLAEDCDMEQLRSLLLIAPARNQLNYHLGPVDKLIRLPEERSLQIAEKSKKSLAICSCEDDNEQLNAFVSQLKESLGTLGLHVSTVLRVELLNVVRQNQTYMVLVIFSSIDSNLLDELQATEFTRYPDAKLVLINYGFPCEYGPPVIPLPSDHDHARNSNL…
Adiantum	capillus-veneris		Fern	Monilophyte	Adc13609	CHAIN	chain	1	1622	(TIR)(PLOOP)(NBARC)(LRR)	NLR	TIR-NLR	TPNL	MLLPLCNFLAIAYLIVCVYKLLQATFSKPTPADARGGERSTATQPDVEVPRGSERAQYYHVFLSHRGPDTKHTLGNVLHMALASKGISCFIDYAMSDGEQAWGAIVHAIRNSAVQIVVLSPEFGSSKWCLDEVHEIMQLPSSPASVHVLPIFYKVEPSHLRYPKPGSRFDVTTLKRTSLADHRRWSSALKEISLIKGFLFEEKRASKTFEGQMVFGVVARVLELLKNSVPLYVEPSWVDHYSTALDHAKKFLDIQNNSDGKKVVSIGVTGLNKSIFARLLFNKLHSRFFASCILLNVREQANSAHGGLVNLQSKLLRDLAKVDKAIQHPDEGLALLLEHLQNIKCFIVLDDIDMDMKQLKNLLILNKHQLGSGSRLVLTSRHRPVLQYNWANVDNILPL…
Adiantum	capillus-veneris		Fern	Monilophyte	Adc13622	CHAIN	chain	1	295	(NBARC)	NLR	UNDETERMINED	N	MVATHMGRGDSMSYHLCNNPQKALKIIKDLKIGEDFEENCSSVKEELWQVLSSLDQRIFIYIDNILEIKKLEDFLPTLMEEIKLPKGSRLMLTTRDFNVCSKVLGRNKSIVICTYQVECLNPTKGKELLKVLAFGIPSNDGLDHSGVSEEISEDLVEKIVETCGGLPLAITVLAKQLYGVDDRGWERALGKLNRTTGPPFLEDQVFRVLEYCYDALDVDCRKAFVFVSLCLDALGRDDQARESYMQNSVGQGRYSRNGHRRMVLVLSREEDMPWDLESLENMVYFLWIQVAQPSR
Adiantum	capillus-veneris		Fern	Monilophyte	Adc13934	CHAIN	chain	1	1357	(TIR)(PLOOP-OTHER)(LRR)(LRR)	degenerate NLR	TIR-NLR	TOL	MQQFDNPSQQYPPPLHDVFLSHSGAQKGFVTDLYDELKSCRFCPFFDAKYDSLPLAQSFPQHILAAASTCKLALVILSDEYLSSKWPMLELCWCMDATPKVKILPVFFHLSPDDLKEESNKRKWLSKWETFAESDPRIIVSEWEGALKSLCSIRGIIYEGVAKKGEQSFIEEIVHSICKSQIVFPQSINDTASYMQGGDHLLQIILDQFEEMESGKHEPLGAPSTSSISPQIGIASILGIYGLPGSGKSTLCRRLQDYFFPHYPGKCLYLELPSNPTPPDMINQIGLSFGLSTSSVAHIDQVMSLLKNHSLARKSIFLVVDNICDKSCEVAQRVLHSVIGPGSKVVVVARTLDLLNLALFSLRVGHEGLNCICESIRMPTMNEEEASNLLIMKAMGCTD…
Adiantum	capillus-veneris		Fern	Monilophyte	Adc15150	CHAIN	chain	1	830	(HET)	HET	HET	(H)	MRKEFRRDVLPLRLIDIAATLRHAATQGGIHFVLPSSWHFHVISHTWSLEVRDFSNQIGRKILPQKLNEASTTVISDTQPANHPTNHRPNDMARSENVVLDSSNQSANPTIQAPNDVNSSSNQSTNQTADEIIKANYTADCNSSATKYNECFAQADLRKEAAFEGLMEFLGLLAGEGVGYVWFDALCINQTDQHEKEREIANMGAYYSNSIGCYVIAHGVGRGYHFWNAEDFVGALPRWFSRVWTLQELFLPAKLNFVAELPQRVRRLVKGLIEQNLKPIIGFCSCCIHKNLLREPQDALGPMERLKFLNSCGIEVAFVRSNKGTLQEEIVFPRIPLHFEIDASALCGDGRACPTCGLPSLIRQCTLQQHNSAGEVKKMFTMERDAYLFLMYLDTFFPL…
Adiantum	capillus-veneris		Fern	Monilophyte	Adc15256	CHAIN	chain	1	467	(TIR)(PLOOP)(LRR)	degenerate NLR	UNDETERMINED	TPL	MSSFNPAVEVCPGSEQQQPILEPEMMRCSTGSSSECHLSSSSSGSDGVPAIFLSHSGKQKPFVENLFSALQRANHTAFFDQHTLPKGSTFPHLIFTAARGCELGIVVLSEDFLTSKWPMIELEILVLQRGPKAKVWEEKAGAPDVVVKWGEALRALNAFNGEIFTQDTSEALYINRVVHNVCKVLPSPLPEDLSPIKGLYRLAKEVSGQFDNSRQCEEACLMGLHGVGGLGKTTMCKIMVNFYSAEYPGRCHHLQFPTDGKDMPQIVHVCKKVLKELTKLSHELLLNKADNFDQIYELALDGLVQLETLDGHGESISTWEFWVQLKALHVARCEWLKRMPDLSRLACLGELVLDENKTMEGVGGFGPAALKFIRISGCYALKSTPNLSGCTRLEVLELS…
Adiantum	capillus-veneris		Fern	Monilophyte	Adc15479	CHAIN	chain	1	156	(HET)	HET	HET	(H)	MRVGLRYNEAFEQASLSGELCYEALHEFLNLLLSDGVQKVWFDALCIYQQNNEEKELDICSILGAYYRIGTETGFRALDAARRLPKSSHSLVVQSCMCLLFHAGGTSPREQEASESFAFLVEGRLEPLQWVLPVKTLFKSSVLRQPISASSQPFTR
Adiantum	capillus-veneris		Fern	Monilophyte	Adc27158	CHAIN	chain	1	901	(HET)	HET	HET	(H)	MRKEFRQDVLPLRLIDITATLRHAATQGGIHFVLPSSWHFHVISHTWSLEVRDLSNQIGRKILPQKLNEASTTVISDTQPANHRPNDTRSENVVLGSSNQSAKHIKEVTNPTIQAPNDVIISSNQSTNQTTDEIIKANCATDCNSSATMYNECFAQADLRKESAFEGLVEFLGLLAREGVRYVWFDALCINQTEEREKEREKEREISNMGAYYSNSIGCYVIVHGIGQGYHFWNAEDFVGALPRWFSRVWTLQELFLPAKETFVVELPIRVRRLVKGLIEQNSKPVIGFCSCCIHKNFLQELQDALDPMERVEFLNSCGIEVDLVKSSKGTLQEEIVFPRIPINIEIVASELCGDGRACPTCGLSSLIRQCTQQQHNSVGEAKKLFMMERDAYLFLMYL…
Adiantum	capillus-veneris		Fern	Monilophyte	Adc27220	CHAIN	chain	1	219	(TIR)	TX	TX	T	CPGSEQQQPILEPQMMLGSTHETTGSSSEHPLSSSSSLSSRSDGVPAIFLSHSGKQKPFVENLFSALQTANHTAFFDQHTLPEGSTFPNSITTAARGCEVGVVVLSEDFLTSTWPMIELEILVLQRRAADPKAKVLPLFYKLRPADLKSPDNLSRWRQVWEENARTSDVVVKWGEALRALKKYKGEIFTQGKSEALHINKVVHTLCKMVPSPLLEDLSK
Adiantum	capillus-veneris		Fern	Monilophyte	Adc27221	CHAIN	chain	1	642	(NBARC)(LRR)	NLR	UNDETERMINED	NL	MQYFAKSWGASSLFSFQWVGFSLSSFQVIQLMKGHLSQHDVFLAIDNVWGSSWEAAQRILGAGFSANSKILLTSRSEQVLKDLLRRHRNACVRPLPALEHDEAFQIFQEAFGGDEIKSLENCRDQVERIMEGFKFDGNYHALALKAFGRHVRKGCSPGDSKQNEDLLSRILQQIRNKDLKTLDDAIRLNYDIISEDKKHFFLDIAVLIPLWSDGGEITFAEAHQWLRVLFNDHFSETLISELALDGLLQLETDGHGESISTLWARELSLPGKGGDQRIVRVHDLYSDLAQREAVTRSRFFISGRSSKPLEEFEGAKSERVILMGPGGLDKMDMTRLHACPKLQVLHTTDIDFLAGIDMRRMPSLRVLYLEKVTLRRIKNWSAANSRLGIMSLSRVSAGG…
Adiantum	capillus-veneris		Fern	Monilophyte	Adc27481	CHAIN	chain	1	152	(NBARC)	NLR	UNDETERMINED	N	MIGMLRSFSIFHSFGREEPSLQVLEEYDNGQGMIKDMVSSICGNLPLALRVLGRSLFNASVHEWRKKYEALKSHGDPFELEEGVNNILKSSYESLSGETQTAFLLACVCCHDFTHYAFRKLVETILPRAKTERLFALSLLERQSFKFPDGSV
Adiantum	capillus-veneris		Fern	Monilophyte	Adc16962	CHAIN	chain	1	989	(NBARC)(LRR)(LRR)	NLR	UNDETERMINED	NL	MADIATVLGLISSIIQICEALQCAYRRTMNGSQLSQKLDKVWHYANWVQKMLDGKLQNARLGEEASGIAISLQSVKQTLQTIQPANSTWSRVSFPFYGLLHSHSLNKELDVAVAELNSLVNRITLIFASLAKRPSDAMFADEAPITKIGLDRASEVLQFITGSAIPHRLCLVGIVGQGGLGKGTLLAHILEELQQSRCAFNHVAHVEFVNESPDSMGIRETQSSLLWQLGGQATDFQSVLAGKGKLKERLEALQTSGASVCIAIDNVWRAQDLEDLLPARFATLLPSLHICIIITSRATSTVNMLSSHCGGNPQVLTFKPPLLAELASREFLMAYANRRVYDPVKPHELPLVNRIVPFCGGLPLALKLVGALFAQKRDVQYWNEWIREMEPERPGVPIQ…
[truncated: 54,875 more rows]

## Sheet: 5. nfNLR-IDs
Gene Annotation	Grand Total	Alsophila spinulosa	Arabidopsis thaliana	Ceratodon purpureus GG1	Ceratodon purpureus R40	Entodon seductrix	Fontinalis antipyretica	Ginkgo biloba	Hypnum curvifolium	Marchantia paleacea	Marsilea vestita	Oryza sativa	Physcomitrium patens	RefPLant NLR	Sphagnum fallax	Sphagnum magellanicum	Thuja plicata	Zea mays
(a/b)(a/b)(NBARC)(LRR)(PKin)	1			1
(a/b)(NBARC)(LRR)(OTHER)	5			1	4
[truncated: 48 more rows]

## Sheet: 6. nfNLR-ID domain
Interpro Annotation	Column1	Column2	NLRtracker annotation	Column3	Column4	Column5	Column6	Column7	Column8	Column9
[truncated: 218 more rows]

[truncated: 4 more sheets: 7. Sequence_structure clusters, 8. Summary of clustering Data, 9. Annotation of Phylogeny, 10. NLRs not considered in tree]
