# Supplementary material for: The N-terminal domains of NLR immune receptors exhibit structural and functional similarities across divergent plant lineages
Source: Plant Cell. 2024 Apr 10;36(7):2491–511. doi: 10.1093/plcell/koae113 (PMC11218826; doi:10.1093/plcell/koae113)
Supplement: koae113_Supplementary_Data [file koae113_supplementary_data.zip › Supplemental Data Set S2.xlsx]

## Sheet: Supp. Data Set S2 - Legend
	Supplemental Data Set S2 - RNA-sequencing analysis of CC-MAEPL activity in Marchantia and Nicotiana
	Sheet No.	Organism	Description
	1	Marchantia polymorpha	Differentially expressed genes 24 hours post estradiol treatment in MpC1 vs mCit-HA liverworts (TAK1)
	2	Marchantia polymorpha	Differentially expressed genes 24 hours post estradiol treatment in MpC1ΔN vs mCit-HA liverworts (TAK1)
	3	Marchantia polymorpha	Functional enrichment analysis of MpC1 vs mCit-HA liverworts (TAK1)
	4	Nicotiana benthamiana	Differentially expressed genes 24 hours post agroinfiltration of MLA10 vs GUS-YFP in Nicotiana benthamiana
	5	Nicotiana benthamiana	Differentially expressed genes 24 hours post agroinfiltration of MpC1 vs GUS-YFP in Nicotiana benthamiana
	6	Nicotiana benthamiana	Differentially expressed genes 24 hours post agroinfiltration of MpC1ΔN vs GUS-YFP in Nicotiana benthamiana
	7	Marchantia & Nicotiana	Orthologous genes differentially expressed in MpC1 vs control treatments in Nicotiana and Marchantia.
	8	Marchantia & Nicotiana	Functional enrichment analysis of MpC1 vs control DEGs in Nicotiana and Marchantia

## Sheet: 1. MpC1_Marchantia
gene_id	baseMean	log2FoldChange	lfcSE	stat	pvalue	padj	Mp_annotation	gene_symbol	full_name	synonym	product	description	GeneID/Location	reference	PMID	DOI	status
Mp7g18720	1818.56	14.8929	1.1828	12.5913	2.35843e-36	1.84289e-35	MapolyID:Mapoly0067s0105.1	NA	NA	NA	NA	NA	NA	NA	NA	NA	NA
Mp4g03590	249.055	12.0238	1.18298	10.164	2.87028e-24	1.67164e-23	KEGG:K10775:PAL; phenylalanine ammonia-lyase [EC:4.3.1.24]; KOG:KOG0222:Phenylalanine and histidine ammonia-lyase; [Q]; Gene3D:G3DSA:1.10.275.10; Gene3D:G3DSA:1.20.200.10; SUPERFAMILY:SSF48557; Gene3D:G3DSA:1.10.274.20; Pfam:PF00221:Aromatic amino acid lyase; CDD:cd00332:PAL-HAL; TIGRFAM:TIGR01226:phe_am_lyase: phenylalanine ammonia-lyase; MapolyID:Mapoly0044s0114.1	MpPAL2	NA	NA	Secondary metabolism enzyme, Salicylic acid related protein	NA	Mp4g03590	Albert et al. 2018 New Phytologist; Yoshikawa et al. 2018 Phytochemistry	NA	doi:10.1111/nph.15002; doi:10.1016/j.phytochem.2018.07.014	Provisional
Mp3g09880	208.694	11.7701	1.18326	9.94722	2.59331e-23	1.46374e-22	KOG:KOG1237:H+/oligopeptide symporter; [E]; Pfam:PF00854:POT family; CDD:cd06174:MFS; SUPERFAMILY:SSF103473; MobiDBLite:mobidb-lite:consensus disorder prediction; MapolyID:Mapoly0085s0038.1	MpNPF11	NA	NA	NPF transporter	NA	Mp3g09880	Bowman, Kohchi, Yamato, et al., Cell 171(2):287-304.e15	28985561	10.1016/j.cell.2017.09.030	Provisional
Mp5g21440	652.932	11.5601	1.02438	11.285	1.55677e-29	1.04389e-28	PRINTS:PR00458:Haem peroxidase superfamily signature; Gene3D:G3DSA:1.10.520.10; CDD:cd00693:secretory_peroxidase; SUPERFAMILY:SSF48113; PRINTS:PR00461:Plant peroxidase signature; Pfam:PF00141:Peroxidase; ProSitePatterns:PS00435:Peroxidases proximal heme-ligand signature.; ProSiteProfiles:PS50873:Plant heme peroxidase family profile.; Gene3D:G3DSA:1.10.420.10; ProSitePatterns:PS00436:Peroxidases a…	MpPR9g	NA	NA	Pathogen related	NA	Mp5g21440	Carella et al. 2019, Curr Biol	NA	doi:10.1016/j.cub.2019.05.078	Provisional
Mp5g06060	165.828	11.4379	1.18463	9.65525	4.67013e-22	2.54363e-21	Gene3D:G3DSA:3.30.559.10; MobiDBLite:mobidb-lite:consensus disorder prediction; Pfam:PF02458:Transferase family; MapolyID:Mapoly0027s0022.1	NA	NA	NA	NA	NA	NA	NA	NA	NA	NA
Mp8g12160	25166	10.5222	0.133734	78.6804	0	0	Gene3D:G3DSA:3.30.10.10; SUPERFAMILY:SSF54654; Pfam:PF00280:Potato inhibitor I family; ProDom:PD002604:INHIBITOR PROTEASE PROTEINASE SERINE I DIRECT SEQUENCING PRECURSOR SIGNAL MPI; MapolyID:Mapoly0448s0001.2	MpPR6c	NA	NA	Pathogen related	NA	Mp8g12160	Carella et al. 2019, Curr Biol	NA	doi:10.1016/j.cub.2019.05.078	Provisional
Mp2g08710	2006.93	10.4791	0.406071	25.8061	7.58199e-147	2.76112e-145	SUPERFAMILY:SSF48113; PRINTS:PR00458:Haem peroxidase superfamily signature; PRINTS:PR00461:Plant peroxidase signature; ProSitePatterns:PS00436:Peroxidases active site signature.; Gene3D:G3DSA:1.10.420.10; Gene3D:G3DSA:1.10.520.10; CDD:cd00693:secretory_peroxidase; Pfam:PF00141:Peroxidase; ProSiteProfiles:PS50873:Plant heme peroxidase family profile.; ProSitePatterns:PS00435:Peroxidases proximal h…	MpPR9b	NA	NA	Pathogen related	NA	Mp2g08710	Carella et al. 2019, Curr Biol	NA	doi:10.1016/j.cub.2019.05.078	Provisional
Mp4g01450	529.918	10.2554	0.730245	14.0438	8.40597e-45	7.87901e-44	MapolyID:Mapoly0098s0057.1	NA	NA	NA	NA	NA	NA	NA	NA	NA	NA
Mp6g06370	52.9224	9.78886	1.19832	8.16885	3.11341e-16	1.38324e-15	Gene3D:G3DSA:1.10.1280.10; Pfam:PF00264:Common central domain of tyrosinase; Pfam:PF12142:Polyphenol oxidase middle domain; PRINTS:PR00092:Tyrosinase copper-binding domain signature; SUPERFAMILY:SSF48056; MapolyID:Mapoly0097s0009.1	MpPPO25	NA	NA	Secondary metabolism enzyme	NA	Mp6g06370	Davies et al. 2020 Front Plant Sci	NA	doi:10.3389/fpls.2020.00007	Provisional
Mp5g21470	92.5958	9.63082	1.18932	8.09773	5.59938e-16	2.45615e-15	ProSiteProfiles:PS50873:Plant heme peroxidase family profile.; SUPERFAMILY:SSF48113; Gene3D:G3DSA:1.10.420.10; Gene3D:G3DSA:1.10.520.10; PRINTS:PR00461:Plant peroxidase signature; ProSitePatterns:PS00435:Peroxidases proximal heme-ligand signature.; Pfam:PF00141:Peroxidase; PRINTS:PR00458:Haem peroxidase superfamily signature; MapolyID:Mapoly2722s0001.1	MpPR9h	NA	NA	Pathogen related	NA	Mp5g21470	Carella et al. 2019, Curr Biol	NA	doi:10.1016/j.cub.2019.05.078	Provisional
Mp5g21400	89.4587	9.58275	1.19019	8.05144	8.18253e-16	3.5691e-15	Pfam:PF00141:Peroxidase; Gene3D:G3DSA:1.10.520.10; ProSiteProfiles:PS50873:Plant heme peroxidase family profile.; Gene3D:G3DSA:1.10.420.10; ProSitePatterns:PS00435:Peroxidases proximal heme-ligand signature.; PRINTS:PR00458:Haem peroxidase superfamily signature; ProSitePatterns:PS00436:Peroxidases active site signature.; CDD:cd00693:secretory_peroxidase; PRINTS:PR00461:Plant peroxidase signature;…	MpPR9e	NA	NA	Pathogen related	NA	Mp5g21400	Carella et al. 2019, Curr Biol	NA	doi:10.1016/j.cub.2019.05.078	Provisional
Mp8g17170	229.954	9.46327	0.847135	11.1709	5.65976e-29	3.75466e-28	MapolyID:Mapoly0030s0049.1	NA	NA	NA	NA	NA	NA	NA	NA	NA	NA
Mp5g21430	78.9563	9.3983	1.18939	7.90175	2.75013e-15	1.1755e-14	Pfam:PF00141:Peroxidase; ProSitePatterns:PS00436:Peroxidases active site signature.; PRINTS:PR00458:Haem peroxidase superfamily signature; Gene3D:G3DSA:1.10.420.10; PRINTS:PR00461:Plant peroxidase signature; CDD:cd00693:secretory_peroxidase; SUPERFAMILY:SSF48113; ProSitePatterns:PS00435:Peroxidases proximal heme-ligand signature.; Gene3D:G3DSA:1.10.520.10; ProSiteProfiles:PS50873:Plant heme perox…	MpPR9f	NA	NA	Pathogen related	NA	Mp5g21430	Carella et al. 2019, Curr Biol	NA	doi:10.1016/j.cub.2019.05.078	Provisional
Mp4g03580	37.9747	9.31063	1.20554	7.72322	1.13426e-14	4.73878e-14	KEGG:K00660:CHS; chalcone synthase [EC:2.3.1.74]; Gene3D:G3DSA:3.40.47.10; PIRSF:PIRSF000451; Pfam:PF02797:Chalcone and stilbene synthases, C-terminal domain; SUPERFAMILY:SSF53901; Pfam:PF00195:Chalcone and stilbene synthases, N-terminal domain; CDD:cd00831:CHS_like; MapolyID:Mapoly0044s0115.1	MpPKS/CHS8	NA	NA	Secondary metabolism enzyme	NA	Mp4g03580	Albert et al. 2018 New Phytologist	NA	doi:10.1111/nph.15002	Provisional
Mp3g05170	136.341	9.29536	1.0284	9.03863	1.58643e-19	7.94491e-19	MobiDBLite:mobidb-lite:consensus disorder prediction; Pfam:PF13370:4Fe-4S single cluster domain of Ferredoxin I; SUPERFAMILY:SSF56281; SMART:SM00849; Gene3D:G3DSA:3.60.15.10; CDD:cd07727:YmaE-like_MBL-fold; MapolyID:Mapoly0022s0011.1	NA	NA	NA	NA	NA	NA	NA	NA	NA	NA
Mp5g16920	4262.13	9.22929	0.323852	28.4985	1.22309e-178	5.71141e-177	Pfam:PF03018:Dirigent-like protein; MapolyID:Mapoly0117s0014.1	MpDIR33	NA	NA	Secondary metabolism enzyme	NA	Mp5g16920	Davies et al. 2020 Front Plant Sci	NA	doi:10.3389/fpls.2020.00007	Provisional
Mp5g21480	118.973	9.09647	1.02973	8.83388	1.01107e-18	4.91622e-18	Gene3D:G3DSA:1.10.420.10; SUPERFAMILY:SSF48113; ProSitePatterns:PS00435:Peroxidases proximal heme-ligand signature.; PRINTS:PR00461:Plant peroxidase signature; PRINTS:PR00458:Haem peroxidase superfamily signature; CDD:cd00693:secretory_peroxidase; ProSiteProfiles:PS50873:Plant heme peroxidase family profile.; ProSitePatterns:PS00436:Peroxidases active site signature.; Gene3D:G3DSA:1.10.520.10; Pf…	MpPR9i	NA	NA	Pathogen related	NA	Mp5g21480	Carella et al. 2019, Curr Biol	NA	doi:10.1016/j.cub.2019.05.078	Provisional
Mp5g21510	391.036	9.00698	0.554056	16.2565	2.01046e-59	2.47136e-58	ProSitePatterns:PS00435:Peroxidases proximal heme-ligand signature.; ProSiteProfiles:PS50873:Plant heme peroxidase family profile.; SUPERFAMILY:SSF48113; CDD:cd00693:secretory_peroxidase; PRINTS:PR00458:Haem peroxidase superfamily signature; Gene3D:G3DSA:1.10.420.10; Pfam:PF00141:Peroxidase; ProSitePatterns:PS00436:Peroxidases active site signature.; Gene3D:G3DSA:1.10.520.10; PRINTS:PR00461:Plant…	MpPR9l	NA	NA	Pathogen related	NA	Mp5g21510	Carella et al. 2019, Curr Biol	NA	doi:10.1016/j.cub.2019.05.078	Provisional
Mp6g00110	214.155	8.94563	0.730003	12.2542	1.5945e-34	1.19492e-33	KOG:KOG1187:Serine/threonine protein kinase; [T]; ProSitePatterns:PS00307:Legume lectins beta-chain signature.; Gene3D:G3DSA:1.10.510.10; Pfam:PF00139:Legume lectin domain; MobiDBLite:mobidb-lite:consensus disorder prediction; ProSitePatterns:PS00108:Serine/Threonine protein kinases active-site signature.; ProSiteProfiles:PS50011:Protein kinase domain profile.; Gene3D:G3DSA:2.60.120.200; SMART:SM…	MpRLK-Pelle_L-LEC25	NA	NA	Receptor-like Kinase (RLK)	NA	Mp6g00110	Bowman, Kohchi, Yamato, et al., Cell 171(2):287-304.e15	28985561	10.1016/j.cell.2017.09.030	Provisional
Mp4g21980	346.613	8.82706	0.56212	15.7032	1.43874e-55	1.64382e-54	Pfam:PF00195:Chalcone and stilbene synthases, N-terminal domain; SUPERFAMILY:SSF53901; MobiDBLite:mobidb-lite:consensus disorder prediction; Gene3D:G3DSA:3.40.47.10; MapolyID:Mapoly0090s0024.1	MpPKS/CHS-like2	NA	NA	Secondary metabolism enzyme	NA	Mp4g21980	NA	NA	NA	Provisional
Mp3g05160	27.0709	8.82239	1.20898	7.29736	2.9346e-13	1.15732e-12	MobiDBLite:mobidb-lite:consensus disorder prediction; MapolyID:Mapoly0022s0012.1	NA	NA	NA	NA	NA	NA	NA	NA	NA	NA
Mp8g12470	26.7068	8.80178	1.21175	7.26368	3.76695e-13	1.47919e-12	PRINTS:PR00325:Germin signature; SMART:SM00835; Gene3D:G3DSA:2.60.120.10; ProSitePatterns:PS00725:Germin family signature.; ProSiteProfiles:PS51257:Prokaryotic membrane lipoprotein lipid attachment site profile.; Pfam:PF00190:Cupin; SUPERFAMILY:SSF51182; MapolyID:Mapoly0083s0073.1	MpCupin102	NA	NA	Cupin	NA	Mp8g12470	NA	NA	NA	Provisional
Mp5g21500	418.314	8.74142	0.49233	17.7552	1.57152e-70	2.28171e-69	Pfam:PF00141:Peroxidase; SUPERFAMILY:SSF48113; Gene3D:G3DSA:1.10.420.10; PRINTS:PR00461:Plant peroxidase signature; ProSitePatterns:PS00435:Peroxidases proximal heme-ligand signature.; PRINTS:PR00458:Haem peroxidase superfamily signature; ProSiteProfiles:PS50873:Plant heme peroxidase family profile.; Gene3D:G3DSA:1.10.520.10; CDD:cd00693:secretory_peroxidase; ProSitePatterns:PS00436:Peroxidases a…	MpPR9k	NA	NA	Pathogen related	NA	Mp5g21500	Carella et al. 2019, Curr Biol	NA	doi:10.1016/j.cub.2019.05.078	Provisional
Mp5g21390	138.451	8.72975	0.844216	10.3407	4.61355e-25	2.74134e-24	ProSiteProfiles:PS50873:Plant heme peroxidase family profile.; Gene3D:G3DSA:1.10.520.10; ProSitePatterns:PS00436:Peroxidases active site signature.; SUPERFAMILY:SSF48113; Gene3D:G3DSA:1.10.420.10; PRINTS:PR00458:Haem peroxidase superfamily signature; PRINTS:PR00461:Plant peroxidase signature; CDD:cd00693:secretory_peroxidase; ProSitePatterns:PS00435:Peroxidases proximal heme-ligand signature.; Pf…	MpPR9d	NA	NA	Pathogen related	NA	Mp5g21390	Carella et al. 2019, Curr Biol	NA	doi:10.1016/j.cub.2019.05.078	Provisional
Mp1g00460	3059.06	8.72805	0.270018	32.3239	3.22782e-229	2.24074e-227	ProSiteProfiles:PS50231:Lectin domain of ricin B chain profile.; MapolyID:Mapoly0103s0041.1	NA	NA	NA	NA	NA	NA	NA	NA	NA	NA
Mp5g21490	477.705	8.29153	0.395724	20.9528	1.76921e-97	3.64386e-96	ProSitePatterns:PS00435:Peroxidases proximal heme-ligand signature.; PRINTS:PR00458:Haem peroxidase superfamily signature; PRINTS:PR00461:Plant peroxidase signature; ProSitePatterns:PS00436:Peroxidases active site signature.; Pfam:PF00141:Peroxidase; Gene3D:G3DSA:1.10.420.10; Gene3D:G3DSA:1.10.520.10; CDD:cd00693:secretory_peroxidase; ProSiteProfiles:PS50873:Plant heme peroxidase family profile.;…	MpPR9j	NA	NA	Pathogen related	NA	Mp5g21490	Carella et al. 2019, Curr Biol	NA	doi:10.1016/j.cub.2019.05.078	Provisional
Mp2g01610	1091.8	8.20555	0.260549	31.4934	1.07063e-217	6.87944e-216	SUPERFAMILY:SSF51182; Pfam:PF00190:Cupin; SMART:SM00835; Gene3D:G3DSA:2.60.120.10; PRINTS:PR00325:Germin signature; MapolyID:Mapoly0377s0001.1	MpPR15b	NA	NA	Pathogen related	NA	Mp2g01610	Carella et al. 2019, Curr Biol	NA	doi:10.1016/j.cub.2019.05.078	Provisional
Mp2g21840	949.843	8.18705	0.273452	29.9396	6.01159e-197	3.29156e-195	KEGG:K01536:ENA; P-type Na+/K+ transporter [EC:7.2.2.3 7.2.2.-]; KOG:KOG0202:Ca2+ transporting ATPase; [P]; Pfam:PF00702:haloacid dehalogenase-like hydrolase; ProSitePatterns:PS00154:E1-E2 ATPases phosphorylation site.; TIGRFAM:TIGR01523:ATPase-IID_K-Na: potassium/sodium efflux P-type ATPase, fungal-type; PRINTS:PR00119:P-type cation-transporting ATPase superfamily signature; Gene3D:G3DSA:1.20.11…	NA	NA	NA	NA	NA	NA	NA	NA	NA	NA
Mp2g09840	34.0778	8.18498	1.20175	6.81087	9.70071e-12	3.56357e-11	MapolyID:Mapoly0129s0010.1	NA	NA	NA	NA	NA	NA	NA	NA	NA	NA
Mpzg00500	5533.14	8.14104	0.124226	65.5343	0	0	MapolyID:Mapoly0008s0271.1	NA	NA	NA	NA	NA	NA	NA	NA	NA	NA
Mp8g10960	15.733	8.04078	1.23968	6.48617	8.80451e-11	3.07249e-10	MobiDBLite:mobidb-lite:consensus disorder prediction; MapolyID:Mapoly0008s0126.1	NA	NA	NA	NA	NA	NA	NA	NA	NA	NA
Mpzg01120	342.549	7.92198	0.412773	19.1921	4.31012e-82	7.28503e-81	MapolyID:Mapoly3057s0001.1	NA	NA	NA	NA	NA	NA	NA	NA	NA	NA
Mp2g01630	2358.21	7.84566	0.170353	46.0554	0	0	SMART:SM00835; SUPERFAMILY:SSF51182; Gene3D:G3DSA:2.60.120.10; Pfam:PF00190:Cupin; PRINTS:PR00325:Germin signature; MapolyID:Mapoly0180s0030.1	MpPR15d	NA	NA	Pathogen related	NA	Mp2g01630	Carella et al. 2019, Curr Biol	NA	doi:10.1016/j.cub.2019.05.078	Provisional
Mp3g21810	13.8067	7.84424	1.23617	6.34558	2.21591e-10	7.54982e-10	MobiDBLite:mobidb-lite:consensus disorder prediction; MapolyID:Mapoly0089s0035.1	NA	NA	NA	NA	NA	NA	NA	NA	NA	NA
Mp4g18100	49.1251	7.8111	1.04198	7.49638	6.56037e-14	2.65661e-13	MobiDBLite:mobidb-lite:consensus disorder prediction; MapolyID:Mapoly0041s0091.3	NA	NA	NA	NA	NA	NA	NA	NA	NA	NA
Mp1g13480	1025.94	7.74451	0.229602	33.7301	2.09123e-249	1.60984e-247	SUPERFAMILY:SSF50965; Gene3D:G3DSA:1.20.1280.50; ProSiteProfiles:PS50181:F-box domain profile.; SUPERFAMILY:SSF81383; MapolyID:Mapoly0019s0118.1	NA	NA	NA	NA	NA	NA	NA	NA	NA	NA
Mp5g16770	3141.76	7.69402	0.145322	52.9448	0	0	SUPERFAMILY:SSF81383; Gene3D:G3DSA:3.80.10.10; SUPERFAMILY:SSF52047; MapolyID:Mapoly0117s0029.1	NA	NA	NA	NA	NA	NA	NA	NA	NA	NA
Mp3g14900	1255.92	7.61171	0.203818	37.3457	2.97533e-292	2.83843e-292	KEGG:K00512:CYP17A; steroid 17alpha-monooxygenase / 17alpha-hydroxyprogesterone deacetylase [EC:1.14.14.19 1.14.14.32]; KOG:KOG0156:Cytochrome P450 CYP2 subfamily; [Q]; ProSitePatterns:PS00086:Cytochrome P450 cysteine heme-iron ligand signature.; Pfam:PF00067:Cytochrome P450; PRINTS:PR00385:P450 superfamily signature; Gene3D:G3DSA:1.10.630.10; PRINTS:PR00463:E-class P450 group I signature; SUPERF…	MpCYP829F1	NA	NA	Cytochrome P450, Secondary metabolism enzyme	NA	Mp3g14900	Nelson et al., 2018, BBA Proteins and Proteomics	NA	doi:10.1016/j.bbapap.2017.05.00	Provisional
Mp3g03800	125.864	7.58715	0.604971	12.5413	4.43442e-36	3.43402e-35	MapolyID:Mapoly0022s0151.1	NA	NA	NA	NA	NA	NA	NA	NA	NA	NA
Mp3g15750	22.3766	7.57524	1.22191	6.19953	5.66318e-10	1.88168e-09	Pfam:PF14368:Probable lipid transfer; SUPERFAMILY:SSF47699; Gene3D:G3DSA:1.10.110.10; CDD:cd00010:AAI_LTSS; MapolyID:Mapoly0004s0097.1	MpLTPd8	NA	NA	Bifunctional inhibitor/lipid-transfer protein/seed storage 2S albumin superfamily protein	NA	Mp3g15750	Carella et al. 2019, Curr Biol	NA	doi:10.1016/j.cub.2019.05.078	Provisional
Mpzg00510	8125.66	7.56161	0.112671	67.1123	0	0	Gene3D:G3DSA:2.60.40.420; SUPERFAMILY:SSF49503; Pfam:PF00394:Multicopper oxidase; Pfam:PF07731:Multicopper oxidase; CDD:cd13868:CuRO_2_CotA_like; CDD:cd13844:CuRO_1_BOD_CotA_like; MapolyID:Mapoly0008s0270.1	MpLPR3	NA	NA	NA	NA	Mpzg00510	Rico et al. 2020 Molecules	NA	doi:10.3390/ijms21218354	Provisional
Mp1g15740	154.962	7.46857	0.524575	14.2374	5.37016e-46	5.19316e-45	Gene3D:G3DSA:2.60.40.10; MobiDBLite:mobidb-lite:consensus disorder prediction; Coils:Coil; MapolyID:Mapoly0033s0087.2	NA	NA	NA	NA	NA	NA	NA	NA	NA	NA
Mp4g03500	786.78	7.46075	0.243935	30.585	1.94024e-205	1.16489e-203	KOG:KOG3178:Hydroxyindole-O-methyltransferase and related SAM-dependent methyltransferases; [R]; SUPERFAMILY:SSF46785; SUPERFAMILY:SSF53335; Gene3D:G3DSA:1.10.10.10; Gene3D:G3DSA:3.40.50.150; PIRSF:PIRSF005739; ProSiteProfiles:PS51683:SAM-dependent O-methyltransferase class II-type profile.; Pfam:PF00891:O-methyltransferase domain; MapolyID:Mapoly0044s0123.1	MpOMT14	NA	NA	Secondary metabolism enzyme, O-methyltransferase	NA	Mp4g03500	Bowman, Kohchi, Yamato, et al., Cell 171(2):287-304.e15	28985561	10.1016/j.cell.2017.09.030	Provisional
Mp6g05470	10.3225	7.43548	1.26107	5.89614	3.72097e-09	1.17628e-08	MobiDBLite:mobidb-lite:consensus disorder prediction; MapolyID:Mapoly2488s0001.1	MpLEA-like47	NA	NA	Late-embryogenesis abundant protein	NA	Mp6g05470	NA	NA	NA	Provisional
Mp2g01620	5135.43	7.34096	0.115284	63.6771	0	0	SMART:SM00835; Pfam:PF00190:Cupin; Gene3D:G3DSA:2.60.120.10; SUPERFAMILY:SSF51182; PRINTS:PR00325:Germin signature; MapolyID:Mapoly0377s0002.1	MpPR15c	NA	NA	Pathogen related	NA	Mp2g01620	Carella et al. 2019, Curr Biol	NA	doi:10.1016/j.cub.2019.05.078	Provisional
Mp2g08470	140.58	7.31181	0.526448	13.8889	7.39177e-44	6.82959e-43	MapolyID:Mapoly0015s0132.2	NA	NA	NA	NA	NA	NA	NA	NA	NA	NA
Mp5g16930	9781.15	7.29306	0.0979836	74.4314	0	0	Pfam:PF03018:Dirigent-like protein; MapolyID:Mapoly0117s0013.1	MpDIR32	NA	NA	Secondary metabolism enzyme	NA	Mp5g16930	Davies et al. 2020 Front Plant Sci	NA	doi:10.3389/fpls.2020.00007	Provisional
Mp5g00950	8.91647	7.19001	1.26644	5.67735	1.36796e-08	4.17832e-08	Pfam:PF14476:Petal formation-expressed; MapolyID:Mapoly0193s0004.1	NA	NA	NA	NA	NA	NA	NA	NA	NA	NA
Mp8g04720	8.23074	7.10115	1.28291	5.53519	3.10887e-08	9.27887e-08	MapolyID:Mapoly0186s0021.1	NA	NA	NA	NA	NA	NA	NA	NA	NA	NA
Mp6g16420	8.03635	7.05316	1.3304	5.30155	1.14825e-07	3.28404e-07	MapolyID:Mapoly0170s0035.1	NA	NA	NA	NA	NA	NA	NA	NA	NA	NA
Mp4g00160	7.95389	6.99666	1.27291	5.49659	3.87211e-08	1.14863e-07	MapolyID:Mapoly0162s0005.1	NA	NA	NA	NA	NA	NA	NA	NA	NA	NA
Mp3g01660	7.45281	6.96574	1.28794	5.40841	6.35852e-08	1.8509e-07	MobiDBLite:mobidb-lite:consensus disorder prediction; MapolyID:Mapoly0007s0158.1	NA	NA	NA	NA	NA	NA	NA	NA	NA	NA
Mp2g00660	18425.8	6.94957	0.0686983	101.161	0	0	ProSiteProfiles:PS50095:PLAT domain profile.; SUPERFAMILY:SSF49723; PRINTS:PR00468:Plant lipoxygenase signature; Pfam:PF00305:Lipoxygenase; PRINTS:PR00087:Lipoxygenase signature; ProSiteProfiles:PS51393:Lipoxygenase iron-binding catalytic domain profile.; Gene3D:G3DSA:3.10.450.60; SUPERFAMILY:SSF48484; Gene3D:G3DSA:4.10.375.10; Gene3D:G3DSA:4.10.372.10; Gene3D:G3DSA:1.20.245.10; Gene3D:G3DSA:2.60…	MpLOX1	Lipoxygenase 1	NA	Lipoxygenase	Mapoly0028s0085.1	Mapoly0028s0085.1; Mp2g00660.1	Kanamoto et al., Phytochemistry. 77, 70-78 (2012).	PMID: 22425284	doi:10.1016/j.phytochem.2012.02.009	Published
Mp2g14970	52.7277	6.90758	0.74962	9.21477	3.11957e-20	1.59991e-19	KOG:KOG4735:Extracellular protein with conserved cysteines; N-term missing; [S]; Pfam:PF01697:Glycosyltransferase family 92; MapolyID:Mapoly0042s0120.1	NA	NA	NA	NA	NA	NA	NA	NA	NA	NA
Mp1g23390	767.071	6.86179	0.206817	33.1781	2.23157e-241	1.62154e-239	MapolyID:Mapoly0065s0039.1	NA	NA	NA	NA	NA	NA	NA	NA	NA	NA
Mp4g14450	10874.6	6.83464	0.102206	66.8716	0	0	KEGG:K00660:CHS; chalcone synthase [EC:2.3.1.74]; Gene3D:G3DSA:3.40.47.10; CDD:cd00831:CHS_like; Pfam:PF00195:Chalcone and stilbene synthases, N-terminal domain; SUPERFAMILY:SSF53901; PIRSF:PIRSF000451; Pfam:PF02797:Chalcone and stilbene synthases, C-terminal domain; MapolyID:Mapoly0070s0036.1	MpPKS/CHS17	NA	NA	Secondary metabolism enzyme, OPDA biosynthesis, Jasmonic acid related protein, Hormone related proteins	NA	Mp4g14450	Albert et al. 2018 New Phytologist	NA	doi:10.1111/nph.15002	Provisional
Mp3g04740	14.5522	6.83013	1.23027	5.55172	2.82873e-08	8.46551e-08	MobiDBLite:mobidb-lite:consensus disorder prediction; MapolyID:Mapoly0022s0055.1	NA	NA	NA	NA	NA	NA	NA	NA	NA	NA
Mp8g09630	21751.6	6.82447	0.101153	67.4667	0	0	SUPERFAMILY:SSF54654; Pfam:PF00280:Potato inhibitor I family; Gene3D:G3DSA:3.30.10.10; ProDom:PD002604:INHIBITOR PROTEASE PROTEINASE SERINE I DIRECT SEQUENCING PRECURSOR SIGNAL MPI; MapolyID:Mapoly0008s0258.1	MpPR6a	NA	NA	Pathogen related	NA	Mp8g09630	Carella et al. 2019, Curr Biol	NA	doi:10.1016/j.cub.2019.05.078	Provisional
Mp5g08030	25.1006	6.81635	1.05992	6.431	1.26768e-10	4.38931e-10	Coils:Coil; MapolyID:Mapoly0086s0007.1	NA	NA	NA	NA	NA	NA	NA	NA	NA	NA
Mp4g16750	240.795	6.77008	0.338718	19.9874	7.09084e-89	1.30488e-87	KOG:KOG3017:Defense-related protein containing SCP domain; [S]; Pfam:PF00188:Cysteine-rich secretory protein family; Gene3D:G3DSA:3.40.33.10; PRINTS:PR00837:Allergen V5/Tpx-1 family signature; SUPERFAMILY:SSF55797; SMART:SM00198; MapolyID:Mapoly2869s0001.1	MpPR1l	NA	NA	Salicylic acid related protein, Hormone related protein	NA	Mp4g16750	Bowman, Kohchi, Yamato, et al., Cell 171(2):287-304.e15	28985561	10.1016/j.cell.2017.09.030	Provisional
Mp5g01100	69.078	6.70641	0.614595	10.9119	1.01099e-27	6.45888e-27	Pfam:PF14476:Petal formation-expressed; MapolyID:Mapoly0197s0004.1	NA	NA	NA	NA	NA	NA	NA	NA	NA	NA
Mp8g07180	12.5425	6.7014	1.24521	5.38177	7.37578e-08	2.13661e-07	Coils:Coil; MapolyID:Mapoly0013s0074.1	NA	NA	NA	NA	NA	NA	NA	NA	NA	NA
Mp1g28820	6.40728	6.68837	1.31293	5.09421	3.5019e-07	9.72229e-07	KOG:KOG4730:D-arabinono-1, 4-lactone oxidase; [V]; ProSiteProfiles:PS51387:PCMH-type FAD-binding domain profile.; Coils:Coil; Gene3D:G3DSA:3.30.465.40; Pfam:PF01565:FAD binding domain; MobiDBLite:mobidb-lite:consensus disorder prediction; SUPERFAMILY:SSF56176; MapolyID:Mapoly2307s0001.1	NA	NA	NA	NA	NA	NA	NA	NA	NA	NA
Mp7g08710	57.4514	6.68659	0.672822	9.93813	2.8412e-23	1.60307e-22	KOG:KOG1371:UDP-glucose 4-epimerase/UDP-sulfoquinovose synthase; [M]; PRINTS:PR01713:Nucleotide sugar epimerase signature; SUPERFAMILY:SSF51735; MobiDBLite:mobidb-lite:consensus disorder prediction; Gene3D:G3DSA:3.40.50.720; Pfam:PF16363:GDP-mannose 4,6 dehydratase; Gene3D:G3DSA:3.90.25.10; MapolyID:Mapoly0068s0025.1	NA	NA	NA	NA	NA	NA	NA	NA	NA	NA
Mp6g20620	21.2592	6.58023	1.07144	6.14151	8.17409e-10	2.68725e-09	Pfam:PF00190:Cupin; PRINTS:PR00325:Germin signature; Gene3D:G3DSA:2.60.120.10; SMART:SM00835; SUPERFAMILY:SSF51182; MapolyID:Mapoly1984s0001.1	MpPR15j	NA	NA	Pathogen related	NA	Mp6g20620	Carella et al. 2019, Curr Biol	NA	doi:10.1016/j.cub.2019.05.078	Provisional
Mp3g21820	11.2307	6.55164	1.25139	5.2355	1.64538e-07	4.66721e-07	MobiDBLite:mobidb-lite:consensus disorder prediction; MapolyID:Mapoly0089s0034.1	NA	NA	NA	NA	NA	NA	NA	NA	NA	NA
Mp5g08930	3627.87	6.5458	0.110042	59.4844	0	0	Gene3D:G3DSA:3.30.559.10; Pfam:PF02458:Transferase family; MapolyID:Mapoly0095s0065.1	NA	NA	NA	NA	NA	NA	NA	NA	NA	NA
Mp7g04240	11852	6.54146	0.101696	64.3238	0	0	Pfam:PF03018:Dirigent-like protein; MapolyID:Mapoly0062s0101.1	MpDIR22	NA	NA	Secondary metabolism enzyme	NA	Mp7g04240	Davies et al. 2020 Front Plant Sci	NA	doi:10.3389/fpls.2020.00007	Provisional
Mp2g15990	10.6054	6.46501	1.25685	5.14384	2.69183e-07	7.53111e-07	KOG:KOG3017:Defense-related protein containing SCP domain; [S]; Pfam:PF00188:Cysteine-rich secretory protein family; PRINTS:PR00837:Allergen V5/Tpx-1 family signature; SMART:SM00198; SUPERFAMILY:SSF55797; Gene3D:G3DSA:3.40.33.10; MapolyID:Mapoly2150s0001.1	MpPR1g	NA	NA	Salicylic acid related protein, Hormone related protein	NA	Mp2g15990	Bowman, Kohchi, Yamato, et al., Cell 171(2):287-304.e15	28985561	10.1016/j.cell.2017.09.030	Provisional
Mp4g14120	8768.45	6.36618	0.0818718	77.758	0	0	KEGG:K00660:CHS; chalcone synthase [EC:2.3.1.74]; Gene3D:G3DSA:3.40.47.10; Pfam:PF00195:Chalcone and stilbene synthases, N-terminal domain; Pfam:PF02797:Chalcone and stilbene synthases, C-terminal domain; SUPERFAMILY:SSF53901; CDD:cd00831:CHS_like; PIRSF:PIRSF000451; MapolyID:Mapoly0070s0070.1	MpPKS/CHS11	NA	NA	Secondary metabolism enzyme	NA	Mp4g14120	Albert et al. 2018 New Phytologist	NA	doi:10.1111/nph.15002	Provisional
Mp2g11250	4.87407	6.31071	1.34437	4.69419	2.67669e-06	6.91403e-06	MapolyID:Mapoly0023s0093.1	NA	NA	NA	NA	NA	NA	NA	NA	NA	NA
Mp2g02410	25.9126	6.30394	0.880912	7.15615	8.29771e-13	3.2057e-12	MapolyID:Mapoly0130s0048.1	NA	NA	NA	NA	NA	NA	NA	NA	NA	NA
Mp5g12290	4.97265	6.26489	1.33231	4.70226	2.57295e-06	6.66489e-06	MapolyID:Mapoly0092s0077.1	NA	NA	NA	NA	NA	NA	NA	NA	NA	NA
Mp3g15700	4.58283	6.26442	1.35323	4.62923	3.67024e-06	9.38997e-06	MobiDBLite:mobidb-lite:consensus disorder prediction; MapolyID:Mapoly0004s0102.1	NA	NA	NA	NA	NA	NA	NA	NA	NA	NA
Mpzg00580	42.7319	6.25924	0.680518	9.19776	3.65483e-20	1.86765e-19	MobiDBLite:mobidb-lite:consensus disorder prediction; CDD:cd02980:TRX_Fd_family; SUPERFAMILY:SSF52833; Gene3D:G3DSA:3.40.30.10; MapolyID:Mapoly0238s0002.1	NA	NA	NA	NA	NA	NA	NA	NA	NA	NA
Mp5g00930	9.27431	6.25656	1.27968	4.88916	1.01269e-06	2.71084e-06	Pfam:PF14476:Petal formation-expressed; MapolyID:Mapoly0796s0001.1	NA	NA	NA	NA	NA	NA	NA	NA	NA	NA
Mp7g08700	16.9091	6.24516	1.07736	5.79673	6.76194e-09	2.10633e-08	MapolyID:Mapoly0068s0024.1	NA	NA	NA	NA	NA	NA	NA	NA	NA	NA
Mp8g02490	4.50438	6.22949	1.37797	4.52078	6.16117e-06	1.54751e-05	MobiDBLite:mobidb-lite:consensus disorder prediction; MapolyID:Mapoly0012s0046.1	NA	NA	NA	NA	NA	NA	NA	NA	NA	NA
Mp5g04430	142.519	6.22914	0.373877	16.6609	2.52132e-62	3.24557e-61	MapolyID:Mapoly0027s0182.3	NA	NA	NA	NA	NA	NA	NA	NA	NA	NA
Mp7g12610	4.45682	6.21701	1.37033	4.53686	5.70967e-06	1.43782e-05	KEGG:K15382:SLC50A, SWEET; solute carrier family 50 (sugar transporter); KOG:KOG1623:Multitransmembrane protein; [R]; MobiDBLite:mobidb-lite:consensus disorder prediction; Pfam:PF03083:Sugar efflux transporter for intercellular exchange; Gene3D:G3DSA:1.20.1280.290; MapolyID:Mapoly0003s0269.1	NA	NA	NA	NA	NA	NA	NA	NA	NA	NA
Mp5g16820	23728	6.20579	0.105431	58.8613	0	0	KOG:KOG3017:Defense-related protein containing SCP domain; [S]; SUPERFAMILY:SSF55797; Gene3D:G3DSA:3.40.33.10; ProSitePatterns:PS01009:CRISP family signature 1.; CDD:cd05381:SCP_PR-1_like; PRINTS:PR00838:Venom allergen 5 signature; PRINTS:PR00837:Allergen V5/Tpx-1 family signature; Pfam:PF00188:Cysteine-rich secretory protein family; SMART:SM00198; ProSitePatterns:PS01010:CRISP family signature 2…	MpPR1o	NA	NA	Pathogen related	NA	Mp5g16820	Carella et al. 2019, Curr Biol	NA	doi:10.1016/j.cub.2019.05.078	Provisional
Mp6g19070	2050.67	6.19718	0.115718	53.5542	0	0	KOG:KOG4569:Predicted lipase; C-term missing; [I]; SUPERFAMILY:SSF53474; MobiDBLite:mobidb-lite:consensus disorder prediction; Gene3D:G3DSA:3.40.50.1820; Pfam:PF01764:Lipase (class 3); CDD:cd00519:Lipase_3; MapolyID:Mapoly0045s0156.1	MpLDAL2	LD-ASOCIATED-LIPASE	NA	lipid droplets associated protein	NA	Mp6g19070	De Vries et al. 2020 Trends in Plant Sci	NA	doi:10.1016/j.tplants.2020.07.017	Provisional
Mp5g23190	217.65	6.13391	0.295871	20.7317	1.79496e-95	3.60615e-94	Gene3D:G3DSA:3.30.559.10; Pfam:PF02458:Transferase family; Coils:Coil; MapolyID:Mapoly0010s0137.1	NA	NA	NA	NA	NA	NA	NA	NA	NA	NA
Mp2g26360	241.925	6.09128	0.279513	21.7925	2.73377e-105	6.25149e-104	KEGG:K12503:E2.5.1.68; short-chain Z-isoprenyl diphosphate synthase [EC:2.5.1.68]; KOG:KOG1602:Cis-prenyltransferase; [I]; TIGRFAM:TIGR00055:uppS: di-trans,poly-cis-decaprenylcistransferase; SUPERFAMILY:SSF64005; Gene3D:G3DSA:3.40.1180.10; CDD:cd00475:Cis_IPPS; Pfam:PF01255:Putative undecaprenyl diphosphate synthase; Pfam:PF09995:Uncharacterized protein conserved in bacteria (DUF2236); Hamap:MF_0…	MpCPT6	NA	NA	Secondary metabolism enzyme, Terpene biosynthesis enzymes	NA	Mp2g26360	Chen et al. 2018 Critical Reviews in Plant Science	NA	doi.org./10.1080/07352689.2018.1482397	Provisional
Mp4g18540	4.25064	6.06419	1.40422	4.31855	1.57056e-05	3.81538e-05	MobiDBLite:mobidb-lite:consensus disorder prediction; Coils:Coil; Pfam:PF01391:Collagen triple helix repeat (20 copies); MapolyID:Mapoly0041s0135.1	NA	NA	NA	NA	NA	NA	NA	NA	NA	NA
Mp2g14720	6745.61	6.05439	0.085816	70.5508	0	0	Gene3D:G3DSA:3.20.20.80; CDD:cd00028:B_lectin; SUPERFAMILY:SSF51110; Pfam:PF00332:Glycosyl hydrolases family 17; ProSiteProfiles:PS50927:Bulb-type lectin domain profile.; SUPERFAMILY:SSF51445; Gene3D:G3DSA:2.90.10.10; ProSitePatterns:PS00587:Glycosyl hydrolases family 17 signature.; SMART:SM00108; MapolyID:Mapoly0042s0095.1	MpGH17.10	NA	NA	Cell wall related protein	NA	Mp2g14720	Lampugnani et al., 2019 Trends Plant Sci	NA	doi:10.1016/j.tplants.2019.02.011	Provisional
Mp6g20650	3.96489	6.04984	1.3788	4.38776	1.14525e-05	2.81649e-05	SUPERFAMILY:SSF51182; PRINTS:PR00325:Germin signature; Pfam:PF00190:Cupin; Gene3D:G3DSA:2.60.120.10; SMART:SM00835	MpCupin96	NA	NA	Cupin	NA	Mp6g20650	NA	NA	NA	Provisional
Mp4g05310	166.947	6.03078	0.329831	18.2845	1.10007e-74	1.68699e-73	Pfam:PF00195:Chalcone and stilbene synthases, N-terminal domain; SUPERFAMILY:SSF53901; Pfam:PF02797:Chalcone and stilbene synthases, C-terminal domain; Gene3D:G3DSA:3.40.47.10; MapolyID:Mapoly0087s0058.1	MpPKS/CHS9	NA	NA	Secondary metabolism enzyme	NA	Mp4g05310	Albert et al. 2018 New Phytologist	NA	doi:10.1111/nph.15002	Provisional
Mp4g11430	323.711	6.01497	0.236662	25.4159	1.68323e-142	5.89509e-141	KOG:KOG0061:Transporter, ABC superfamily (Breast cancer resistance protein); [Q]; Pfam:PF01061:ABC-2 type transporter; CDD:cd03213:ABCG_EPDR; ProSitePatterns:PS00211:ABC transporters family signature.; SMART:SM00382; Gene3D:G3DSA:3.40.50.300; SUPERFAMILY:SSF52540; ProSiteProfiles:PS50893:ATP-binding cassette, ABC transporter-type domain profile.; Pfam:PF00005:ABC transporter; MapolyID:Mapoly0011s…	MpABCG5	NA	NA	ABC transporters	NA	Mp4g11430	Bowman, Kohchi, Yamato, et al., Cell 171(2):287-304.e15	28985561	10.1016/j.cell.2017.09.030	Provisional
Mp6g15490	47.835	5.91655	0.583674	10.1367	3.79621e-24	2.20265e-23	MapolyID:Mapoly0056s0061.1	NA	NA	NA	NA	NA	NA	NA	NA	NA	NA
Mp6g16560	3.77845	5.91177	1.37942	4.28569	1.82171e-05	4.4021e-05	Pfam:PF00190:Cupin; PRINTS:PR00325:Germin signature; Gene3D:G3DSA:2.60.120.10; SMART:SM00835; SUPERFAMILY:SSF51182; MapolyID:Mapoly0170s0021.1	MpPR15i	NA	NA	Pathogen related	NA	Mp6g16560	Carella et al. 2019, Curr Biol	NA	doi:10.1016/j.cub.2019.05.078	Provisional
Mp6g03890	3426.09	5.88219	0.103623	56.7651	0	0	SUPERFAMILY:SSF51182; SMART:SM00835; Pfam:PF00190:Cupin; Gene3D:G3DSA:2.60.120.10; PRINTS:PR00325:Germin signature; MapolyID:Mapoly0034s0129.1	MpPR15h	NA	NA	Pathogen related	NA	Mp6g03890	Carella et al. 2019, Curr Biol	NA	doi:10.1016/j.cub.2019.05.078	Provisional
Mp2g01750	215.476	5.87011	0.275377	21.3166	7.95588e-101	1.72785e-99	KOG:KOG1603:Copper chaperone; [P]; SUPERFAMILY:SSF55008; CDD:cd00371:HMA; ProSiteProfiles:PS50846:Heavy-metal-associated domain profile.; Pfam:PF00403:Heavy-metal-associated domain; Coils:Coil; Gene3D:G3DSA:3.30.70.100; MapolyID:Mapoly0180s0018.1	NA	NA	NA	NA	NA	NA	NA	NA	NA	NA
Mp4g15450	1039.31	5.85191	0.136526	42.8631	0	0	Gene3D:G3DSA:1.10.1200.270; SUPERFAMILY:SSF53335; Gene3D:G3DSA:3.40.50.150; Pfam:PF03492:SAM dependent carboxyl methyltransferase; MapolyID:Mapoly0054s0010.2	NA	NA	NA	NA	NA	NA	NA	NA	NA	NA
Mp4g11480	19.5575	5.84769	0.899931	6.49793	8.14318e-11	2.8481e-10	MobiDBLite:mobidb-lite:consensus disorder prediction; MapolyID:Mapoly0011s0133.1	NA	NA	NA	NA	NA	NA	NA	NA	NA	NA
Mp6g05380	19.4089	5.83812	0.891206	6.55081	5.72265e-11	2.01602e-10	MapolyID:Mapoly0167s0021.1	NA	NA	NA	NA	NA	NA	NA	NA	NA	NA
Mp5g14980	13.0848	5.82238	1.0875	5.35389	8.60813e-08	2.4825e-07	MobiDBLite:mobidb-lite:consensus disorder prediction; MapolyID:Mapoly0071s0113.1	NA	NA	NA	NA	NA	NA	NA	NA	NA	NA
Mp8g10970	12.7947	5.80992	1.09456	5.30798	1.10845e-07	3.17487e-07	MobiDBLite:mobidb-lite:consensus disorder prediction; MapolyID:Mapoly0008s0125.1	NA	NA	NA	NA	NA	NA	NA	NA	NA	NA
Mp3g05250	62.0752	5.80047	0.493595	11.7515	6.9412e-32	4.93307e-31	MobiDBLite:mobidb-lite:consensus disorder prediction; MapolyID:Mapoly0022s0003.1	NA	NA	NA	NA	NA	NA	NA	NA	NA	NA
Mp1g03030	3.34597	5.79962	1.48619	3.90233	9.52705e-05	0.000216334	MobiDBLite:mobidb-lite:consensus disorder prediction; MapolyID:Mapoly0113s0051.1	NA	NA	NA	NA	NA	NA	NA	NA	NA	NA
Mpzg00490	299.96	5.79862	0.442795	13.0955	3.49378e-39	2.90215e-38	KOG:KOG0184:20S proteasome, regulatory subunit alpha type PSMA3/PRE10; N-term missing; [O]; Gene3D:G3DSA:3.60.20.10; MapolyID:Mapoly2831s0001.4	NA	NA	NA	NA	NA	NA	NA	NA	NA	NA
Mp8g09010	8952.67	5.78385	0.0982144	58.89	0	0	PRINTS:PR00634:Major pollen allergen Bet V1 signature; CDD:cd07816:Bet_v1-like; SUPERFAMILY:SSF55961; Pfam:PF00407:Pathogenesis-related protein Bet v I family; Gene3D:G3DSA:3.30.530.20; MapolyID:Mapoly0063s0018.1	NA	NA	NA	NA	NA	NA	NA	NA	NA	NA
Mp3g16080	2603.99	5.7823	0.0956554	60.4492	0	0	KEGG:K00083:CAD; cinnamyl-alcohol dehydrogenase [EC:1.1.1.195]; KOG:KOG0023:Alcohol dehydrogenase, class V; [Q]; Pfam:PF08240:Alcohol dehydrogenase GroES-like domain; Pfam:PF00107:Zinc-binding dehydrogenase; Gene3D:G3DSA:3.40.50.720; ProSitePatterns:PS00059:Zinc-containing alcohol dehydrogenases signature.; Gene3D:G3DSA:3.90.180.10; SUPERFAMILY:SSF51735; SUPERFAMILY:SSF50129; CDD:cd05283:CAD1; SM…	NA	NA	NA	NA	NA	NA	NA	NA	NA	NA
Mp5g01360	24.5554	5.78162	0.777855	7.43277	1.06348e-13	4.26873e-13	MobiDBLite:mobidb-lite:consensus disorder prediction; CDD:cd02980:TRX_Fd_family; SUPERFAMILY:SSF52833; Gene3D:G3DSA:3.40.30.10; MapolyID:Mapoly0238s0002.1	NA	NA	NA	NA	NA	NA	NA	NA	NA	NA
Mp7g09140	3.50405	5.7753	1.38853	4.1593	3.19221e-05	7.54963e-05	MapolyID:Mapoly0068s0067.1	NA	NA	NA	NA	NA	NA	NA	NA	NA	NA
Mp3g05220	67.742	5.77489	0.482965	11.9572	5.9563e-33	4.32402e-32	MobiDBLite:mobidb-lite:consensus disorder prediction; MapolyID:Mapoly0022s0006.1	NA	NA	NA	NA	NA	NA	NA	NA	NA	NA
Mp8g02120	3.26642	5.77026	1.43064	4.03334	5.49903e-05	0.000127665	MapolyID:Mapoly0012s0009.1	NA	NA	NA	NA	NA	NA	NA	NA	NA	NA
Mp6g02130	6651.9	5.76727	0.0710439	81.1789	0	0	Gene3D:G3DSA:1.10.1280.10; PRINTS:PR00092:Tyrosinase copper-binding domain signature; Pfam:PF00264:Common central domain of tyrosinase; SUPERFAMILY:SSF48056; Pfam:PF12142:Polyphenol oxidase middle domain; MapolyID:Mapoly0248s0003.1	MpPPO52	NA	NA	Secondary metabolism enzyme	NA	Mp6g02130	Davies et al. 2020 Front Plant Sci	NA	doi:10.3389/fpls.2020.00007	Provisional
Mp5g16900	9005.97	5.75161	0.0973614	59.0749	0	0	Pfam:PF03018:Dirigent-like protein; MapolyID:Mapoly0117s0016.1	MpDIR35	NA	NA	Secondary metabolism enzyme	NA	Mp5g16900	Davies et al. 2020 Front Plant Sci	NA	doi:10.3389/fpls.2020.00007	Provisional
Mp2g01660	2271.7	5.72268	0.122305	46.7902	0	0	Pfam:PF00190:Cupin; SMART:SM00835; SUPERFAMILY:SSF51182; Gene3D:G3DSA:2.60.120.10; PRINTS:PR00325:Germin signature; MapolyID:Mapoly0180s0026.1	MpPR15e	NA	NA	Pathogen related	NA	Mp2g01660	Carella et al. 2019, Curr Biol	NA	doi:10.1016/j.cub.2019.05.078	Provisional
Mp5g03670	85.6275	5.6734	0.417434	13.5911	4.52012e-42	4.04186e-41	MobiDBLite:mobidb-lite:consensus disorder prediction; MapolyID:Mapoly0133s0022.1	NA	NA	NA	NA	NA	NA	NA	NA	NA	NA
Mp8g02110	455.54	5.67244	0.188786	30.0469	2.39314e-198	1.33861e-196	Gene3D:G3DSA:1.20.120.350; MapolyID:Mapoly0012s0008.1	NA	NA	NA	NA	NA	NA	NA	NA	NA	NA
Mp3g20940	6.85288	5.66982	1.29628	4.37393	1.22029e-05	2.99439e-05	MapolyID:Mapoly0159s0024.1	NA	NA	NA	NA	NA	NA	NA	NA	NA	NA
Mp5g23410	249.704	5.66695	0.246189	23.0187	3.02579e-117	7.96127e-116	Gene3D:G3DSA:2.60.120.10; SUPERFAMILY:SSF51182; Pfam:PF00190:Cupin; SMART:SM00835; PRINTS:PR00325:Germin signature; MapolyID:Mapoly0010s0117.1	MpPR15f	NA	NA	Pathogen related	NA	Mp5g23410	Carella et al. 2019, Curr Biol	NA	doi:10.1016/j.cub.2019.05.078	Provisional
Mp5g19140	6.19412	5.66097	1.30132	4.35017	1.36032e-05	3.32125e-05	MobiDBLite:mobidb-lite:consensus disorder prediction; MapolyID:Mapoly0073s0029.1	NA	NA	NA	NA	NA	NA	NA	NA	NA	NA
Mp3g05270	79.359	5.66072	0.41884	13.5152	1.27168e-41	1.12356e-40	MobiDBLite:mobidb-lite:consensus disorder prediction; MapolyID:Mapoly0022s0001.1	NA	NA	NA	NA	NA	NA	NA	NA	NA	NA
Mp1g29610	5.95165	5.64529	1.31505	4.29282	1.76416e-05	4.26968e-05	KOG:KOG3216:Diamine acetyltransferase; [E]; CDD:cd04301:NAT_SF; ProSiteProfiles:PS51186:Gcn5-related N-acetyltransferase (GNAT) domain profile.; Pfam:PF00583:Acetyltransferase (GNAT) family; SUPERFAMILY:SSF55729; MapolyID:Mapoly0139s0013.1	NA	NA	NA	NA	NA	NA	NA	NA	NA	NA
Mp6g21270	33.182	5.62408	0.639431	8.79544	1.42486e-18	6.90884e-18	ProSiteProfiles:PS51257:Prokaryotic membrane lipoprotein lipid attachment site profile.; MapolyID:Mapoly0091s0028.1	NA	NA	NA	NA	NA	NA	NA	NA	NA	NA
Mp8g12150	21917.5	5.60995	0.0721996	77.7006	0	0	Gene3D:G3DSA:3.30.10.10; Pfam:PF00280:Potato inhibitor I family; ProDom:PD002604:INHIBITOR PROTEASE PROTEINASE SERINE I DIRECT SEQUENCING PRECURSOR SIGNAL MPI; SUPERFAMILY:SSF54654; MapolyID:Mapoly0008s0001.1	MpPR6b	NA	NA	Pathogen related	NA	Mp8g12150	Carella et al. 2019, Curr Biol	NA	doi:10.1016/j.cub.2019.05.078	Provisional
Mp4g05480	38.7382	5.60339	0.593011	9.44905	3.41927e-21	1.80788e-20	MapolyID:Mapoly0087s0042.1	NA	NA	NA	NA	NA	NA	NA	NA	NA	NA
Mp5g19050	345.959	5.56542	0.204063	27.273	8.86337e-164	3.69505e-162	KOG:KOG0048:Transcription factor, Myb superfamily; C-term missing; [K]; CDD:cd00167:SANT; ProSiteProfiles:PS51294:Myb-type HTH DNA-binding domain profile.; Gene3D:G3DSA:1.10.10.60; MobiDBLite:mobidb-lite:consensus disorder prediction; SUPERFAMILY:SSF46689; Pfam:PF00249:Myb-like DNA-binding domain; SMART:SM00717; MapolyID:Mapoly0073s0038.1	MpR2R3-MYB14	MpR2R3-MYB14	NA	transcription factor, MYB	NA	Mapoly0073s0038.1; Mp5g19050.1	Bowman, Kohchi, Yamato, et al., Cell 171(2):287-304.e15	28985561	10.1016/j.cell.2017.09.030	Published
Mp3g16740	532.476	5.55769	0.169187	32.8493	1.16409e-236	8.26556e-235	KOG:KOG1187:Serine/threonine protein kinase; [T]; ProSiteProfiles:PS51450:Leucine-rich repeat profile.; CDD:cd14066:STKc_IRAK; SUPERFAMILY:SSF52058; Gene3D:G3DSA:3.80.10.10; Gene3D:G3DSA:1.10.510.10; SUPERFAMILY:SSF56112; Gene3D:G3DSA:3.30.200.20; Pfam:PF00069:Protein kinase domain; SMART:SM00369; ProSiteProfiles:PS50011:Protein kinase domain profile.; SMART:SM00220; Pfam:PF13855:Leucine rich rep…	NA	NA	NA	NA	NA	NA	NA	NA	NA	NA
Mp4g20920	221.206	5.55424	0.465885	11.9219	9.1003e-33	6.58798e-32	Gene3D:G3DSA:2.90.10.10; SUPERFAMILY:SSF51110; ProSiteProfiles:PS50927:Bulb-type lectin domain profile.; MapolyID:Mapoly0101s0038.1	MpMBLa	NA	NA	D-mannose binding lectin protein with Apple-like carbohydrate-binding domain	NA	Mp4g20920	Carella et al. 2019, Curr Biol	NA	doi:10.1016/j.cub.2019.05.078	Provisional
Mp5g03710	2.8172	5.51142	1.47711	3.73123	0.000190548	0.000419215	MobiDBLite:mobidb-lite:consensus disorder prediction; MapolyID:Mapoly0133s0018.1	NA	NA	NA	NA	NA	NA	NA	NA	NA	NA
Mp1g18730	3330.07	5.50692	0.101903	54.0409	0	0	ProSiteProfiles:PS50927:Bulb-type lectin domain profile.; SUPERFAMILY:SSF51110; Gene3D:G3DSA:2.90.10.10; MapolyID:Mapoly0001s0211.1	NA	NA	NA	NA	NA	NA	NA	NA	NA	NA
Mp2g05790	338.098	5.50347	0.207708	26.4962	1.07074e-154	4.14181e-153	PRINTS:PR00092:Tyrosinase copper-binding domain signature; SUPERFAMILY:SSF48056; Pfam:PF12142:Polyphenol oxidase middle domain; Pfam:PF00264:Common central domain of tyrosinase; Gene3D:G3DSA:1.10.1280.10; MapolyID:Mapoly0021s0035.1	MpPPO3	NA	NA	Secondary metabolism enzyme	NA	Mp2g05790	Davies et al. 2020 Front Plant Sci	NA	doi:10.3389/fpls.2020.00007	Provisional
Mp6g21050	5.34966	5.48926	1.31972	4.1594	3.19086e-05	7.5476e-05	SMART:SM00835; ProSitePatterns:PS00725:Germin family signature.; Pfam:PF00190:Cupin; SUPERFAMILY:SSF51182; Gene3D:G3DSA:2.60.120.10; PRINTS:PR00325:Germin signature; MapolyID:Mapoly0091s0050.1	MpCupin98	NA	NA	Cupin	NA	Mp6g21050	NA	NA	NA	Provisional
Mp4g14480	24.9728	5.4809	0.707543	7.74638	9.45484e-15	3.95968e-14	SUPERFAMILY:SSF81296; SMART:SM00557; MobiDBLite:mobidb-lite:consensus disorder prediction; Gene3D:G3DSA:2.60.40.10; Pfam:PF02010:REJ domain; ProSiteProfiles:PS50194:Filamin/ABP280 repeat profile.; MapolyID:Mapoly0070s0033.1	NA	NA	NA	NA	NA	NA	NA	NA	NA	NA
Mp5g01330	5.58122	5.46103	1.30592	4.18175	2.89269e-05	6.87157e-05	KOG:KOG1187:Serine/threonine protein kinase; [T]; ProSitePatterns:PS00108:Serine/Threonine protein kinases active-site signature.; Gene3D:G3DSA:3.30.200.20; CDD:cd06899:lectin_legume_LecRK_Arcelin_ConA; Gene3D:G3DSA:2.60.120.200; Pfam:PF00069:Protein kinase domain; Pfam:PF00139:Legume lectin domain; Gene3D:G3DSA:1.10.510.10; ProSitePatterns:PS00107:Protein kinases ATP-binding region signature.; P…	MpRLK-Pelle_L-LEC13	NA	NA	Receptor-like Kinase (RLK)	NA	Mp5g01330	Bowman, Kohchi, Yamato, et al., Cell 171(2):287-304.e15	28985561	10.1016/j.cell.2017.09.030	Provisional
Mp5g16220	2741.97	5.45528	0.0921851	59.1774	0	0	SUPERFAMILY:SSF103481; Pfam:PF00892:EamA-like transporter family; MapolyID:Mapoly0185s0009.1	NA	NA	NA	NA	NA	NA	NA	NA	NA	NA
Mp8g08980	45.2148	5.4537	0.534057	10.2118	1.75526e-24	1.0261e-23	MapolyID:Mapoly0063s0021.1	NA	NA	NA	NA	NA	NA	NA	NA	NA	NA
Mp5g01190	5.63928	5.44684	1.3244	4.11268	3.91092e-05	9.20043e-05	MobiDBLite:mobidb-lite:consensus disorder prediction; MapolyID:Mapoly0197s0013.6	NA	NA	NA	NA	NA	NA	NA	NA	NA	NA
Mp2g01690	5117.5	5.44559	0.112867	48.248	0	0	Pfam:PF00314:Thaumatin family; Gene3D:G3DSA:2.60.110.10; ProSiteProfiles:PS51367:Thaumatin family profile.; SMART:SM00205; PIRSF:PIRSF002703; SUPERFAMILY:SSF49870; MapolyID:Mapoly0180s0023.1	NA	NA	NA	NA	NA	NA	NA	NA	NA	NA
Mp2g01680	30.0177	5.42575	0.648701	8.36402	6.06148e-17	2.76248e-16	MobiDBLite:mobidb-lite:consensus disorder prediction; MapolyID:Mapoly0180s0024.1	NA	NA	NA	NA	NA	NA	NA	NA	NA	NA
Mp6g00370	2.7907	5.4163	1.43371	3.77782	0.000158204	0.00035159	MapolyID:Mapoly0104s0029.1	NA	NA	NA	NA	NA	NA	NA	NA	NA	NA
Mp5g21600	954.499	5.41594	0.133053	40.7051	0	0	KEGG:K01536:ENA; P-type Na+/K+ transporter [EC:7.2.2.3 7.2.2.-]; KOG:KOG0202:Ca2+ transporting ATPase; [P]; SUPERFAMILY:SSF56784; Gene3D:G3DSA:3.40.1110.10; SUPERFAMILY:SSF81665; Pfam:PF00690:Cation transporter/ATPase, N-terminus; Pfam:PF00122:E1-E2 ATPase; TIGRFAM:TIGR01494:ATPase_P-type: HAD ATPase, P-type, family IC; SUPERFAMILY:SSF81660; Gene3D:G3DSA:2.70.150.10; Gene3D:G3DSA:3.40.50.1000; SU…	NA	NA	NA	NA	NA	NA	NA	NA	NA	NA
Mp1g27160	29.1216	5.40372	0.64163	8.42185	3.70581e-17	1.70287e-16	MapolyID:Mapoly0002s0162.1	NA	NA	NA	NA	NA	NA	NA	NA	NA	NA
Mp6g11930	2809.01	5.40328	0.110324	48.9763	0	0	Pfam:PF03018:Dirigent-like protein; ProSiteProfiles:PS51257:Prokaryotic membrane lipoprotein lipid attachment site profile.; MapolyID:Mapoly0135s0043.1	MpDIR51	NA	NA	Secondary metabolism enzyme	NA	Mp6g11930	Davies et al. 2020 Front Plant Sci	NA	doi:10.3389/fpls.2020.00007	Provisional
Mp3g10320	925.883	5.40316	0.132644	40.7342	0	0	SUPERFAMILY:SSF49503; ProSiteProfiles:PS51485:Phytocyanin domain profile.; Gene3D:G3DSA:2.60.40.420; ProDom:PD003122:COPPER METAL-BINDING BLUE ELECTRON COPPER-BINDING PRECURSOR PHYTOCYANIN SIGNAL GLYCOPROTEIN EARLY; Pfam:PF02298:Plastocyanin-like domain; MapolyID:Mapoly0203s0015.1	NA	NA	NA	NA	NA	NA	NA	NA	NA	NA
Mp2g00690	346.311	5.39773	0.196481	27.472	3.79372e-166	1.60305e-164	Coils:Coil; MobiDBLite:mobidb-lite:consensus disorder prediction; MapolyID:Mapoly0028s0082.1	NA	NA	NA	NA	NA	NA	NA	NA	NA	NA
Mp5g23180	431.628	5.38932	0.183187	29.4197	3.07729e-190	1.59506e-188	Pfam:PF02458:Transferase family; Gene3D:G3DSA:3.30.559.10; MapolyID:Mapoly0010s0138.1	NA	NA	NA	NA	NA	NA	NA	NA	NA	NA
Mp5g19040	2.45802	5.35894	1.49469	3.58533	0.000336654	0.000723162	MobiDBLite:mobidb-lite:consensus disorder prediction; MapolyID:Mapoly0073s0039.1	NA	NA	NA	NA	NA	NA	NA	NA	NA	NA
Mp6g03830	69.1582	5.33505	0.426159	12.5189	5.8829e-36	4.5354e-35	MobiDBLite:mobidb-lite:consensus disorder prediction; MapolyID:Mapoly0034s0135.1	NA	NA	NA	NA	NA	NA	NA	NA	NA	NA
Mp2g21590	583.267	5.33292	0.154021	34.6247	1.07345e-262	8.69383e-261	KOG:KOG1303:Amino acid transporters; [E]; MobiDBLite:mobidb-lite:consensus disorder prediction; Pfam:PF01490:Transmembrane amino acid transporter protein; MapolyID:Mapoly0040s0055.1	NA	NA	NA	NA	NA	NA	NA	NA	NA	NA
Mp4g14570	18.1361	5.30341	0.793801	6.68102	2.37277e-11	8.51919e-11	MobiDBLite:mobidb-lite:consensus disorder prediction; MapolyID:Mapoly0070s0024.2	NA	NA	NA	NA	NA	NA	NA	NA	NA	NA
Mp6g20640	44.0128	5.29459	0.50207	10.5455	5.32738e-26	3.24484e-25	Gene3D:G3DSA:2.60.120.10; PRINTS:PR00325:Germin signature; Pfam:PF00190:Cupin; SUPERFAMILY:SSF51182; SMART:SM00835; MapolyID:Mapoly0045s0001.1	MpPR15l	NA	NA	Pathogen related	NA	Mp6g20640	Carella et al. 2019, Curr Biol	NA	doi:10.1016/j.cub.2019.05.078	Provisional
Mp7g17640	63.2933	5.2889	0.429806	12.3053	8.47958e-35	6.38226e-34	Pfam:PF07491:Protein phosphatase inhibitor	NA	NA	NA	NA	NA	NA	NA	NA	NA	NA
Mp7g14920	88.1774	5.27418	0.35743	14.7559	2.82062e-49	2.88557e-48	MapolyID:Mapoly0009s0177.1	NA	NA	NA	NA	NA	NA	NA	NA	NA	NA
Mp8g10980	199.554	5.26161	0.241628	21.7756	3.94835e-105	9.00247e-104	MobiDBLite:mobidb-lite:consensus disorder prediction; MapolyID:Mapoly0008s0124.1	NA	NA	NA	NA	NA	NA	NA	NA	NA	NA
Mp2g18830	4.70406	5.25867	1.42448	3.69166	0.000222798	0.000487546	Gene3D:G3DSA:2.60.270.20; SUPERFAMILY:SSF63724; Pfam:PF07367:Fungal fruit body lectin; MapolyID:Mapoly0468s0001.1	NA	NA	NA	NA	NA	NA	NA	NA	NA	NA
Mp1g20430	682.583	5.24139	0.142664	36.7393	1.72256e-291	1.60394e-292	PRINTS:PR00092:Tyrosinase copper-binding domain signature; Pfam:PF12142:Polyphenol oxidase middle domain; Pfam:PF00264:Common central domain of tyrosinase; ProSitePatterns:PS00498:Tyrosinase and hemocyanins CuB-binding region signature.; Gene3D:G3DSA:1.10.1280.10; SUPERFAMILY:SSF48056; MapolyID:Mapoly0001s0379.1	MpPPO1	NA	NA	Secondary metabolism enzyme	NA	Mp1g20430	Davies et al. 2020 Front Plant Sci	NA	doi:10.3389/fpls.2020.00007	Provisional
Mp3g01890	449.938	5.24138	0.188633	27.7861	6.38211e-170	2.80344e-168	KOG:KOG1187:Serine/threonine protein kinase; [T]; SUPERFAMILY:SSF57196; ProSitePatterns:PS00108:Serine/Threonine protein kinases active-site signature.; Pfam:PF00069:Protein kinase domain; Gene3D:G3DSA:2.10.25.10; Pfam:PF13947:Wall-associated receptor kinase galacturonan-binding; ProSitePatterns:PS00010:Aspartic acid and asparagine hydroxylation site.; ProSiteProfiles:PS50011:Protein kinase domai…	MpWAK	NA	NA	Wall-associated kinase family protein, Receptor-like Kinase (RLK)	NA	Mp3g01890	Carella et al. 2019, Curr Biol	NA	doi:10.1016/j.cub.2019.05.078	Provisional
Mp3g10290	80.9068	5.23076	0.384403	13.6075	3.61493e-42	3.24363e-41	SUPERFAMILY:SSF49503; Gene3D:G3DSA:2.60.40.420; ProDom:PD003122:COPPER METAL-BINDING BLUE ELECTRON COPPER-BINDING PRECURSOR PHYTOCYANIN SIGNAL GLYCOPROTEIN EARLY; Pfam:PF02298:Plastocyanin-like domain; ProSiteProfiles:PS51485:Phytocyanin domain profile.; MapolyID:Mapoly0203s0018.1	NA	NA	NA	NA	NA	NA	NA	NA	NA	NA
Mp3g15690	84.0345	5.21657	0.370081	14.0958	4.0329e-45	3.81457e-44	MapolyID:Mapoly0004s0103.1	NA	NA	NA	NA	NA	NA	NA	NA	NA	NA
Mp2g17660	45.8987	5.19284	0.504442	10.2942	7.48198e-25	4.41704e-24	MobiDBLite:mobidb-lite:consensus disorder prediction; Coils:Coil; MapolyID:Mapoly0094s0034.1	NA	NA	NA	NA	NA	NA	NA	NA	NA	NA
Mp1g05940	4.69267	5.16314	1.36327	3.78732	0.000152281	0.000339055	KEGG:K01732:E4.2.2.10; pectin lyase [EC:4.2.2.10]; SUPERFAMILY:SSF51126; SMART:SM00656; PRINTS:PR00807:Pollen allergen Amb family signature; Pfam:PF00544:Pectate lyase; Gene3D:G3DSA:2.160.20.10; MapolyID:Mapoly0005s0015.1	MpPL1.1	NA	NA	Cell wall related protein	NA	Mp1g05940	Lampugnani et al., 2019 Trends Plant Sci	NA	doi:10.1016/j.tplants.2019.02.011	Provisional
Mp4g12640	12.2359	5.13924	0.946139	5.4318	5.57874e-08	1.63524e-07	MapolyID:Mapoly0138s0003.1	NA	NA	NA	NA	NA	NA	NA	NA	NA	NA
Mp8g10920	13.8511	5.12876	1.09301	4.6923	2.70146e-06	6.97687e-06	MapolyID:Mapoly0008s0130.1	NA	NA	NA	NA	NA	NA	NA	NA	NA	NA
Mp8g00460	320.016	5.10744	0.187789	27.1977	6.90722e-163	2.8642e-161	MobiDBLite:mobidb-lite:consensus disorder prediction; MapolyID:Mapoly0077s0026.1	NA	NA	NA	NA	NA	NA	NA	NA	NA	NA
Mp4g11960	23.538	5.09624	0.659267	7.73016	1.0741e-14	4.49106e-14	MapolyID:Mapoly0011s0181.1	NA	NA	NA	NA	NA	NA	NA	NA	NA	NA
Mp1g10640	3130.11	5.07679	0.100698	50.4162	0	0	MobiDBLite:mobidb-lite:consensus disorder prediction; Pfam:PF04749:PLAC8 family; TIGRFAM:TIGR01571:A_thal_Cys_rich: uncharacterized Cys-rich domain; MapolyID:Mapoly0014s0163.1	NA	NA	NA	NA	NA	NA	NA	NA	NA	NA
Mp2g14920	15.0146	5.03866	0.803088	6.2741	3.51655e-10	1.1813e-09	KEGG:K02183:CALM; calmodulin; KOG:KOG0027:Calmodulin and related proteins (EF-Hand superfamily); [T]; Pfam:PF13499:EF-hand domain pair; ProSitePatterns:PS00018:EF-hand calcium-binding domain.; Gene3D:G3DSA:1.10.238.10; ProSiteProfiles:PS50222:EF-hand calcium-binding domain profile.; CDD:cd00051:EFh; SMART:SM00054; SUPERFAMILY:SSF47473; MapolyID:Mapoly0042s0114.1	NA	NA	NA	NA	NA	NA	NA	NA	NA	NA
Mp7g08250	88.3408	5.03055	0.333916	15.0653	2.73724e-51	2.92939e-50	MapolyID:Mapoly0146s0025.1	NA	NA	NA	NA	NA	NA	NA	NA	NA	NA
Mp4g16740	69.7616	5.02983	0.380761	13.2099	7.68892e-40	6.48739e-39	PRINTS:PR00458:Haem peroxidase superfamily signature; SUPERFAMILY:SSF48113; Gene3D:G3DSA:1.10.520.10; PRINTS:PR00461:Plant peroxidase signature; ProSitePatterns:PS00435:Peroxidases proximal heme-ligand signature.; Gene3D:G3DSA:1.10.420.10; CDD:cd00693:secretory_peroxidase; Pfam:PF00141:Peroxidase; ProSiteProfiles:PS50873:Plant heme peroxidase family profile.; MapolyID:Mapoly0054s0141.1	MpPOD49	NA	NA	Peroxidase	NA	Mp4g16740	Spinedi et al., Plants 2021, 10(7), 1478.	NA	10.3390/plants10071478	Published
Mp3g13740	308.535	5.01014	0.188657	26.5569	2.14e-155	8.3401e-154	KOG:KOG1021:Acetylglucosaminyltransferase EXT1/exostosin 1; N-term missing; [GMW]; Pfam:PF03016:Exostosin family; MapolyID:Mapoly0004s0297.1	MpGT47.9	NA	NA	Cell wall related protein	NA	Mp3g13740	Lampugnani et al., 2019 Trends Plant Sci	NA	doi:10.1016/j.tplants.2019.02.011	Provisional
Mp5g02460	33.4374	5.00988	0.545382	9.186	4.07733e-20	2.0815e-19	MobiDBLite:mobidb-lite:consensus disorder prediction; MapolyID:Mapoly0147s0039.1	NA	NA	NA	NA	NA	NA	NA	NA	NA	NA
Mp5g07120	226.715	4.99746	0.211485	23.6304	1.87966e-123	5.35324e-122	ProSiteProfiles:PS50873:Plant heme peroxidase family profile.; Pfam:PF00141:Peroxidase; Gene3D:G3DSA:1.10.520.10; CDD:cd00693:secretory_peroxidase; SUPERFAMILY:SSF48113; PRINTS:PR00461:Plant peroxidase signature; Gene3D:G3DSA:1.10.420.10; ProSitePatterns:PS00435:Peroxidases proximal heme-ligand signature.; PRINTS:PR00458:Haem peroxidase superfamily signature; MapolyID:Mapoly0136s0009.1	MpPR9c	NA	NA	Pathogen related	NA	Mp5g07120	Carella et al. 2019, Curr Biol	NA	doi:10.1016/j.cub.2019.05.078	Provisional
Mp6g10890	33.0835	4.99261	0.536656	9.30319	1.36298e-20	7.07655e-20	MobiDBLite:mobidb-lite:consensus disorder prediction	NA	NA	NA	NA	NA	NA	NA	NA	NA	NA
Mp5g00910	28.7656	4.98535	0.583258	8.54741	1.25879e-17	5.91725e-17	Pfam:PF14476:Petal formation-expressed; MapolyID:Mapoly0193s0006.1	NA	NA	NA	NA	NA	NA	NA	NA	NA	NA
Mp1g03200	7.50797	4.97591	1.14064	4.3624	1.28644e-05	3.14878e-05	KOG:KOG1677:CCCH-type Zn-finger protein; N-term missing; C-term missing; [R]; Pfam:PF00013:KH domain; MobiDBLite:mobidb-lite:consensus disorder prediction; Pfam:PF00642:Zinc finger C-x8-C-x5-C-x3-H type (and similar); SUPERFAMILY:SSF90229; CDD:cd00105:KH-I; ProSiteProfiles:PS50103:Zinc finger C3H1-type profile.; SUPERFAMILY:SSF54791; SMART:SM00322; SMART:SM00356; ProSiteProfiles:PS50084:Type-1 KH…	MpC3H2	NA	NA	transcription factor, C3H	NA	Mp1g03200	NA	NA	NA	Provisional
Mp2g18190	17.4323	4.95584	0.728822	6.7998	1.04763e-11	3.83852e-11	SUPERFAMILY:SSF55961; MobiDBLite:mobidb-lite:consensus disorder prediction; CDD:cd07821:PYR_PYL_RCAR_like; Gene3D:G3DSA:3.30.530.20; Pfam:PF10604:Polyketide cyclase / dehydrase and lipid transport; MapolyID:Mapoly0313s0001.1	MpPYL2	MpPYL2	NA	PYR1-like abscisic acid receptor	NA	Mapoly0313s0001.1; Mp2g18190.1	Bowman, Kohchi, Yamato, et al., Cell 171(2):287-304.e15	28985561	10.1016/j.cell.2017.09.030	Published
Mp3g10270	245.629	4.95511	0.207929	23.8308	1.60356e-125	4.66954e-124	Pfam:PF02298:Plastocyanin-like domain; SUPERFAMILY:SSF49503; ProSiteProfiles:PS51485:Phytocyanin domain profile.; Gene3D:G3DSA:2.60.40.420; ProDom:PD003122:COPPER METAL-BINDING BLUE ELECTRON COPPER-BINDING PRECURSOR PHYTOCYANIN SIGNAL GLYCOPROTEIN EARLY; MapolyID:Mapoly0203s0020.1	NA	NA	NA	NA	NA	NA	NA	NA	NA	NA
Mp6g00320	316.242	4.94336	0.18079	27.343	1.30635e-164	5.47539e-163	KOG:KOG0741:AAA+-type ATPase; C-term missing; [O]; Gene3D:G3DSA:2.40.40.20; SUPERFAMILY:SSF54585; SUPERFAMILY:SSF50692; Gene3D:G3DSA:3.10.330.10; MobiDBLite:mobidb-lite:consensus disorder prediction; Pfam:PF02933:Cell division protein 48 (CDC48), domain 2; SMART:SM01073; MapolyID:Mapoly0104s0034.1	NA	NA	NA	NA	NA	NA	NA	NA	NA	NA
Mp2g04200	14.6087	4.93913	0.81093	6.0907	1.1242e-09	3.67022e-09	SUPERFAMILY:SSF47459; MobiDBLite:mobidb-lite:consensus disorder prediction; SMART:SM00353; Gene3D:G3DSA:4.10.280.10; ProSiteProfiles:PS50888:Myc-type, basic helix-loop-helix (bHLH) domain profile.; CDD:cd00083:HLH; Pfam:PF00010:Helix-loop-helix DNA-binding domain; Coils:Coil; MapolyID:Mapoly0031s0076.1	MpBHLH37	MpbHLH37	NA	transcription factor, bHLH	NA	Mapoly0031s0076.1; Mp2g04200.1	Bowman, Kohchi, Yamato, et al., Cell 171(2):287-304.e15	28985561	10.1016/j.cell.2017.09.030	Published
Mp2g24450	1194.6	4.93354	0.120578	40.9159	0	0	SUPERFAMILY:SSF49870; SMART:SM00205; Gene3D:G3DSA:2.60.110.10; ProSiteProfiles:PS51367:Thaumatin family profile.; PIRSF:PIRSF002703; Pfam:PF00314:Thaumatin family; MapolyID:Mapoly0069s0093.2	NA	NA	NA	NA	NA	NA	NA	NA	NA	NA
Mp7g01140	46.8982	4.92396	0.903144	5.45202	4.98021e-08	1.46477e-07	KEGG:K19942:GAS8; growth arrest-specific protein 8; KOG:KOG1029:Endocytic adaptor protein intersectin; N-term missing; C-term missing; [TU]; Coils:Coil; MobiDBLite:mobidb-lite:consensus disorder prediction; Pfam:PF13851:Growth-arrest specific micro-tubule binding; MapolyID:Mapoly0046s0010.1	NA	NA	NA	NA	NA	NA	NA	NA	NA	NA
Mp5g22290	6.81627	4.91297	1.17305	4.18819	2.81187e-05	6.69083e-05	Gene3D:G3DSA:3.40.50.1820; SUPERFAMILY:SSF53474; Pfam:PF01764:Lipase (class 3); MapolyID:Mapoly0166s0023.1	NA	NA	NA	NA	NA	NA	NA	NA	NA	NA
Mp1g06350	3.5884	4.90422	1.38566	3.53927	0.000401231	0.000853273	MapolyID:Mapoly0043s0027.1	NA	NA	NA	NA	NA	NA	NA	NA	NA	NA
Mp7g03020	30.4059	4.88815	0.543844	8.98814	2.51441e-19	1.24877e-18	CDD:cd06921:ChtBD1_GH19_hevein; Pfam:PF03330:Lytic transglycolase; Gene3D:G3DSA:3.30.60.10; PRINTS:PR00451:Chitin-binding domain signature; Gene3D:G3DSA:2.40.40.10; SUPERFAMILY:SSF50685; ProSiteProfiles:PS50842:Expansin, family-45 endoglucanase-like domain profile.; ProSiteProfiles:PS50941:Chitin-binding type-1 domain profile.; SUPERFAMILY:SSF57016; SMART:SM00270; ProDom:PD000609:CHITIN-BINDING C…	NA	NA	NA	NA	NA	NA	NA	NA	NA	NA
Mp2g05830	10.0986	4.87989	0.96361	5.06417	4.10179e-07	1.13311e-06	MapolyID:Mapoly0021s0039.1	NA	NA	NA	NA	NA	NA	NA	NA	NA	NA
Mp6g14070	86.1826	4.87339	0.328841	14.8199	1.08964e-49	1.1236e-48	MapolyID:Mapoly0865s0001.1	NA	NA	NA	NA	NA	NA	NA	NA	NA	NA
Mp8g18040	221.076	4.85508	0.20689	23.467	8.87485e-122	2.48502e-120	Gene3D:G3DSA:2.102.10.10; Pfam:PF08417:Pheophorbide a oxygenase; Pfam:PF00355:Rieske [2Fe-2S] domain; ProSiteProfiles:PS51296:Rieske [2Fe-2S] iron-sulfur domain profile.; SUPERFAMILY:SSF55961; SUPERFAMILY:SSF50022; MapolyID:Mapoly0030s0137.1	NA	NA	NA	NA	NA	NA	NA	NA	NA	NA
Mp2g18840	200.74	4.85192	0.253423	19.1455	1.05428e-81	1.77234e-80	SUPERFAMILY:SSF63724; Gene3D:G3DSA:2.60.270.20; Pfam:PF07367:Fungal fruit body lectin; MapolyID:Mapoly0128s0001.1	NA	NA	NA	NA	NA	NA	NA	NA	NA	NA
Mp2g01560	403.014	4.84593	0.174184	27.8208	2.42772e-170	1.06943e-168	Pfam:PF12138:Spherulation-specific family 4; MapolyID:Mapoly0411s0001.1	NA	NA	NA	NA	NA	NA	NA	NA	NA	NA
Mp5g23430	13.2107	4.8324	0.81163	5.95395	2.61751e-09	8.33721e-09	Pfam:PF00190:Cupin; Gene3D:G3DSA:2.60.120.10; SUPERFAMILY:SSF51182; SMART:SM00835; PRINTS:PR00325:Germin signature; MapolyID:Mapoly0010s0115.1	MpCupin88	NA	NA	Cupin	NA	Mp5g23430	NA	NA	NA	Provisional
Mp6g11940	21101.7	4.8246	0.0785102	61.4519	0	0	Pfam:PF03018:Dirigent-like protein; ProSiteProfiles:PS51257:Prokaryotic membrane lipoprotein lipid attachment site profile.; MapolyID:Mapoly0135s0042.1	MpDIR50	NA	NA	Secondary metabolism enzyme	NA	Mp6g11940	Davies et al. 2020 Front Plant Sci	NA	doi:10.3389/fpls.2020.00007	Provisional
Mp2g26460	3.75095	4.82351	1.37356	3.51168	0.000445287	0.00094284	MobiDBLite:mobidb-lite:consensus disorder prediction; Coils:Coil; SUPERFAMILY:SSF58113; Gene3D:G3DSA:1.20.120.20; MapolyID:Mapoly0025s0038.1	MpLEA-like10	NA	NA	Late-embryogenesis abundant protein	NA	Mp2g26460	Jahan et al., 2018, Plant Phys	NA	doi:10.1104/pp.18.00761	Provisional
Mp2g01480	9.75517	4.81439	0.944281	5.09847	3.42416e-07	9.51155e-07	SUPERFAMILY:SSF51182; SMART:SM00835; Gene3D:G3DSA:2.60.120.10; Pfam:PF00190:Cupin; PRINTS:PR00325:Germin signature; MapolyID:Mapoly0028s0003.1	MpPR15a	NA	NA	Pathogen related	NA	Mp2g01480	Carella et al. 2019, Curr Biol	NA	doi:10.1016/j.cub.2019.05.078	Provisional
Mp5g06940	84.3636	4.80616	0.329754	14.575	4.05194e-48	4.06239e-47	KOG:KOG1282:Serine carboxypeptidases (lysosomal cathepsin A); N-term missing; [OE]; ProSitePatterns:PS00131:Serine carboxypeptidases, serine active site.; Pfam:PF00450:Serine carboxypeptidase; Gene3D:G3DSA:3.40.50.1820; PRINTS:PR00724:Carboxypeptidase C serine protease (S10) family signature; SUPERFAMILY:SSF53474; Gene3D:G3DSA:3.40.50.12670; MapolyID:Mapoly0136s0028.2	NA	NA	NA	NA	NA	NA	NA	NA	NA	NA
Mp3g07440	80.2174	4.80516	0.336108	14.2965	2.30222e-46	2.24027e-45	KOG:KOG1041:Translation initiation factor 2C (eIF-2C) and related proteins; N-term missing; [J]; MobiDBLite:mobidb-lite:consensus disorder prediction; ProSiteProfiles:PS50822:Piwi domain profile.; Gene3D:G3DSA:3.30.420.10; SUPERFAMILY:SSF53098; SMART:SM00950; Gene3D:G3DSA:3.40.50.2300; Pfam:PF02171:Piwi domain; MapolyID:Mapoly0006s0218.3	MpPIWIb	NA	NA	PIWI, siRNA biogenesis	NA	Mp3g07440	Bowman, Kohchi, Yamato, et al., Cell 171(2):287-304.e15	28985561	10.1016/j.cell.2017.09.030	Provisional
Mp2g01740	192.035	4.79484	0.223325	21.4702	2.9553e-102	6.49998e-101	KOG:KOG1603:Copper chaperone; [P]; Gene3D:G3DSA:3.30.70.100; Pfam:PF00403:Heavy-metal-associated domain; SUPERFAMILY:SSF55008; CDD:cd00371:HMA; ProSiteProfiles:PS50846:Heavy-metal-associated domain profile.; Coils:Coil; MapolyID:Mapoly0180s0019.1	NA	NA	NA	NA	NA	NA	NA	NA	NA	NA
Mp3g17110	1875.05	4.7917	0.0945381	50.6854	0	0	KEGG:K05605:HIBCH; 3-hydroxyisobutyryl-CoA hydrolase [EC:3.1.2.4]; KOG:KOG1684:Enoyl-CoA hydratase; [I]; Pfam:PF16113:Enoyl-CoA hydratase/isomerase; Gene3D:G3DSA:3.90.226.40; SUPERFAMILY:SSF52096; CDD:cd06558:crotonase-like; MapolyID:Mapoly0039s0083.1	NA	NA	NA	NA	NA	NA	NA	NA	NA	NA
Mp2g02400	55.5456	4.78864	0.709407	6.7502	1.47637e-11	5.37018e-11	MapolyID:Mapoly0130s0047.1	NA	NA	NA	NA	NA	NA	NA	NA	NA	NA
Mp5g02480	19.5256	4.78747	0.663105	7.21978	5.20701e-13	2.0293e-12	KOG:KOG4742:Predicted chitinase; N-term missing; [R]; CDD:cd00325:chitinase_glyco_hydro_19; SUPERFAMILY:SSF53955; Pfam:PF00182:Chitinase class I; Gene3D:G3DSA:1.10.530.10; SUPERFAMILY:SSF53474; Gene3D:G3DSA:3.30.20.10; MapolyID:Mapoly0147s0041.1	MpGH19.11	NA	NA	Cell wall related protein	NA	Mp5g02480	Lampugnani et al., 2019 Trends Plant Sci	NA	doi:10.1016/j.tplants.2019.02.011	Provisional
Mp7g08260	75.682	4.77908	0.339147	14.0915	4.2865e-45	4.04706e-44	MapolyID:Mapoly0146s0026.1	NA	NA	NA	NA	NA	NA	NA	NA	NA	NA
Mp4g18370	8364.02	4.77777	0.0749161	63.7749	0	0	KEGG:K00660:CHS; chalcone synthase [EC:2.3.1.74]; Gene3D:G3DSA:3.40.47.10; CDD:cd00831:CHS_like; Pfam:PF00195:Chalcone and stilbene synthases, N-terminal domain; Pfam:PF02797:Chalcone and stilbene synthases, C-terminal domain; SUPERFAMILY:SSF53901; PIRSF:PIRSF000451; MapolyID:Mapoly0041s0118.1	MpPKS/CHS18	NA	NA	Secondary metabolism enzyme	NA	Mp4g18370	Albert et al. 2018 New Phytologist	NA	doi:10.1111/nph.15002	Provisional
Mp6g19260	201.929	4.76252	0.213613	22.2951	4.12366e-110	1.00664e-108	KOG:KOG4735:Extracellular protein with conserved cysteines; N-term missing; [S]; Pfam:PF01697:Glycosyltransferase family 92; MapolyID:Mapoly0045s0137.1	NA	NA	NA	NA	NA	NA	NA	NA	NA	NA
Mp7g14880	5278.43	4.76229	0.111502	42.7104	0	0	KEGG:K10775:PAL; phenylalanine ammonia-lyase [EC:4.3.1.24]; KOG:KOG0222:Phenylalanine and histidine ammonia-lyase; [Q]; Gene3D:G3DSA:1.10.275.10; Pfam:PF00221:Aromatic amino acid lyase; CDD:cd00332:PAL-HAL; TIGRFAM:TIGR01226:phe_am_lyase: phenylalanine ammonia-lyase; SUPERFAMILY:SSF48557; Gene3D:G3DSA:1.10.274.20; ProSitePatterns:PS00488:Phenylalanine and histidine ammonia-lyases signature.; Gene…	MpPAL3	NA	NA	Secondary metabolism enzyme, Salicylic acid related protein	NA	Mp7g14880	Albert et al. 2018 New Phytologist; Yoshikawa et al. 2018 Phytochemistry	NA	doi:10.1111/nph.15002; doi:10.1016/j.phytochem.2018.07.014	Provisional
Mp2g21910	4736.83	4.76199	0.118909	40.0473	0	0	ProSiteProfiles:PS51174:Barwin domain profile.; Pfam:PF00967:Barwin family; ProSiteProfiles:PS51257:Prokaryotic membrane lipoprotein lipid attachment site profile.; PRINTS:PR00602:Barwin domain signature; ProDom:PD004535:PATHOGENESIS-RELATED PRECURSOR SIGNAL CHITIN-BINDING DEFENSE PLANT DIRECT SEQUENCING 3D-STRUCTURE 4A; SUPERFAMILY:SSF50685; Gene3D:G3DSA:2.40.40.10; MapolyID:Mapoly0040s0024.1	MpPR4	NA	NA	Pathogen related	NA	Mp2g21910	Carella et al. 2019, Curr Biol	NA	doi:10.1016/j.cub.2019.05.078	Provisional
Mp1g28940	6216.28	4.76104	0.0901516	52.8115	0	0	Gene3D:G3DSA:3.30.559.10; Pfam:PF02458:Transferase family; MapolyID:Mapoly0107s0010.1	NA	NA	NA	NA	NA	NA	NA	NA	NA	NA
Mp2g14530	560.418	4.75803	0.138685	34.3081	5.93468e-258	4.73252e-256	KOG:KOG1187:Serine/threonine protein kinase; [T]; ProSitePatterns:PS00107:Protein kinases ATP-binding region signature.; Gene3D:G3DSA:3.30.200.20; SUPERFAMILY:SSF56112; Gene3D:G3DSA:1.10.510.10; SMART:SM00220; ProSiteProfiles:PS50011:Protein kinase domain profile.; Pfam:PF07714:Protein tyrosine kinase; ProSitePatterns:PS00108:Serine/Threonine protein kinases active-site signature.; CDD:cd14066:ST…	MpRLK-Pelle_L-LEC4	NA	NA	Receptor-like Kinase (RLK)	NA	Mp2g14530	Bowman, Kohchi, Yamato, et al., Cell 171(2):287-304.e15	28985561	10.1016/j.cell.2017.09.030	Provisional
Mp5g16240	264.32	4.75636	0.216044	22.0157	2.0389e-107	4.8257e-106	SUPERFAMILY:SSF103481; Pfam:PF00892:EamA-like transporter family; MapolyID:Mapoly0185s0011.1	NA	NA	NA	NA	NA	NA	NA	NA	NA	NA
Mp8g02970	145.836	4.74798	0.250132	18.9819	2.40663e-80	3.96851e-79	KOG:KOG1984:Vesicle coat complex COPII, subunit SFB3; C-term missing; [U]; MobiDBLite:mobidb-lite:consensus disorder prediction; SUPERFAMILY:SSF46689; Gene3D:G3DSA:1.10.10.60; Pfam:PF05920:Homeobox KN domain; CDD:cd00086:homeodomain; MapolyID:Mapoly0012s0090.1	MpBELL3	MpBELL3	MpHD4	transcription factor, HD, homeodomain protein	Genome paper: Mapoly0132s0008_BELL2 Mapoly0213s0014_BELL1 Mapoly0093s0028_BELL5 Mapoly0013s0027_BELL4 Mapoly0012s0090_BELL3	Mapoly0012s0090; Mp8g02970	Dierschke et al., 2020 BioRxiv	NA	doi:10.1101/2020.04.06.027821	Published
Mp8g02970	145.836	4.74798	0.250132	18.9819	2.40663e-80	3.96851e-79	KOG:KOG1984:Vesicle coat complex COPII, subunit SFB3; C-term missing; [U]; MobiDBLite:mobidb-lite:consensus disorder prediction; SUPERFAMILY:SSF46689; Gene3D:G3DSA:1.10.10.60; Pfam:PF05920:Homeobox KN domain; CDD:cd00086:homeodomain; MapolyID:Mapoly0012s0090.1	MpHD4	MpHD4	MpBELL3	transcription factor, HD, homeodomain protein	NA	Mapoly0012s0090.1; Mp8g02970.1	Bowman, Kohchi, Yamato, et al., Cell 171(2):287-304.e15	28985561	10.1016/j.cell.2017.09.030	Published
Mp4g14410	12.2229	4.7458	0.816735	5.8107	6.22128e-09	1.94064e-08	MapolyID:Mapoly0070s0040.1	NA	NA	NA	NA	NA	NA	NA	NA	NA	NA
Mp2g05780	458.935	4.71959	0.150424	31.3751	4.42138e-216	2.81772e-214	SUPERFAMILY:SSF48056; Pfam:PF00264:Common central domain of tyrosinase; Gene3D:G3DSA:1.10.1280.10; PRINTS:PR00092:Tyrosinase copper-binding domain signature; Pfam:PF12142:Polyphenol oxidase middle domain; MapolyID:Mapoly0021s0034.1	MpPPO2	NA	NA	Secondary metabolism enzyme	NA	Mp2g05780	Davies et al. 2020 Front Plant Sci	NA	doi:10.3389/fpls.2020.00007	Provisional
Mp3g04310	152.863	4.71354	0.246003	19.1605	7.90924e-82	1.33249e-80	MapolyID:Mapoly0022s0100.1	NA	NA	NA	NA	NA	NA	NA	NA	NA	NA
Mp5g16230	651.593	4.71146	0.136134	34.6089	1.8567e-262	1.48823e-260	Pfam:PF00892:EamA-like transporter family; SUPERFAMILY:SSF103481; MapolyID:Mapoly0185s0010.1	NA	NA	NA	NA	NA	NA	NA	NA	NA	NA
Mp4g14110	2879.28	4.69785	0.0958494	49.0128	0	0	KEGG:K10775:PAL; phenylalanine ammonia-lyase [EC:4.3.1.24]; KOG:KOG0222:Phenylalanine and histidine ammonia-lyase; [Q]; ProSitePatterns:PS00488:Phenylalanine and histidine ammonia-lyases signature.; CDD:cd00332:PAL-HAL; TIGRFAM:TIGR01226:phe_am_lyase: phenylalanine ammonia-lyase; Gene3D:G3DSA:1.10.275.10; Gene3D:G3DSA:1.20.200.10; SUPERFAMILY:SSF48557; Gene3D:G3DSA:1.10.274.20; Pfam:PF00221:Aroma…	MpPAL7	NA	NA	Secondary metabolism enzyme, Salicylic acid related protein	NA	Mp4g14110	Albert et al. 2018 New Phytologist; Yoshikawa et al. 2018 Phytochemistry	NA	doi:10.1111/nph.15002; doi:10.1016/j.phytochem.2018.07.014	Provisional
Mp5g02450	1284.06	4.6863	0.102612	45.6703	0	0	ProSitePatterns:PS00196:Type-1 copper (blue) proteins signature.; MobiDBLite:mobidb-lite:consensus disorder prediction; Gene3D:G3DSA:2.60.40.420; ProSiteProfiles:PS51485:Phytocyanin domain profile.; CDD:cd04216:Phytocyanin; ProDom:PD003122:COPPER METAL-BINDING BLUE ELECTRON COPPER-BINDING PRECURSOR PHYTOCYANIN SIGNAL GLYCOPROTEIN EARLY; Pfam:PF02298:Plastocyanin-like domain; SUPERFAMILY:SSF49503;…	NA	NA	NA	NA	NA	NA	NA	NA	NA	NA
Mp4g14180	7242.47	4.67515	0.0706658	66.1587	0	0	KEGG:K00660:CHS; chalcone synthase [EC:2.3.1.74]; Gene3D:G3DSA:3.40.47.10; PIRSF:PIRSF000451; SUPERFAMILY:SSF53901; Pfam:PF00195:Chalcone and stilbene synthases, N-terminal domain; Pfam:PF02797:Chalcone and stilbene synthases, C-terminal domain; CDD:cd00831:CHS_like; MapolyID:Mapoly0070s0064.1	MpPKS/CHS13	NA	NA	Secondary metabolism enzyme	NA	Mp4g14180	Albert et al. 2018 New Phytologist	NA	doi:10.1111/nph.15002	Provisional
Mp4g14220	12058.6	4.63766	0.0852071	54.4281	0	0	KEGG:K00660:CHS; chalcone synthase [EC:2.3.1.74]; Gene3D:G3DSA:3.40.47.10; PIRSF:PIRSF000451; SUPERFAMILY:SSF53901; CDD:cd00831:CHS_like; Pfam:PF02797:Chalcone and stilbene synthases, C-terminal domain; Pfam:PF00195:Chalcone and stilbene synthases, N-terminal domain; MapolyID:Mapoly0070s0060.1	MpPKS/CHS16	NA	NA	Secondary metabolism enzyme	NA	Mp4g14220	Albert et al. 2018 New Phytologist	NA	doi:10.1111/nph.15002	Provisional
Mp5g02320	23.8978	4.62537	0.59718	7.74534	9.53227e-15	3.99103e-14	MobiDBLite:mobidb-lite:consensus disorder prediction; MapolyID:Mapoly0147s0025.1	NA	NA	NA	NA	NA	NA	NA	NA	NA	NA
Mp1g18720	1253.69	4.61687	0.100785	45.8091	0	0	ProSiteProfiles:PS50927:Bulb-type lectin domain profile.; Gene3D:G3DSA:2.90.10.10; SUPERFAMILY:SSF51110; SMART:SM00108; MapolyID:Mapoly0001s0210.1	NA	NA	NA	NA	NA	NA	NA	NA	NA	NA
Mp6g03030	492.615	4.60217	0.156503	29.4062	4.57037e-190	2.35329e-188	MobiDBLite:mobidb-lite:consensus disorder prediction; MapolyID:Mapoly0035s0076.2	NA	NA	NA	NA	NA	NA	NA	NA	NA	NA
Mp3g06210	11.1241	4.59046	0.838887	5.47208	4.44783e-08	1.3139e-07	MapolyID:Mapoly0006s0091.1	NA	NA	NA	NA	NA	NA	NA	NA	NA	NA
Mp7g14930	4470.63	4.58854	0.0904117	50.7516	0	0	KEGG:K00660:CHS; chalcone synthase [EC:2.3.1.74]; PIRSF:PIRSF000451; CDD:cd00831:CHS_like; SUPERFAMILY:SSF53901; Pfam:PF02797:Chalcone and stilbene synthases, C-terminal domain; Pfam:PF00195:Chalcone and stilbene synthases, N-terminal domain; Gene3D:G3DSA:3.40.47.10; MapolyID:Mapoly0009s0178.1	MpPKS/CHS21	NA	NA	Secondary metabolism enzyme	NA	Mp7g14930	Albert et al. 2018 New Phytologist	NA	doi:10.1111/nph.15002	Provisional
Mp5g21880	20.3902	4.58702	0.643883	7.12399	1.04844e-12	4.03146e-12	MapolyID:Mapoly0106s0011.1	NA	NA	NA	NA	NA	NA	NA	NA	NA	NA
Mp2g24470	13269.5	4.57917	0.0795685	57.55	0	0	SMART:SM00205; Gene3D:G3DSA:2.60.110.10; ProSiteProfiles:PS51367:Thaumatin family profile.; PRINTS:PR00347:Pathogenesis-related protein signature; Pfam:PF00314:Thaumatin family; SUPERFAMILY:SSF49870; PIRSF:PIRSF002703; MapolyID:Mapoly0069s0095.1	MpPR5b	NA	NA	Pathogen related	NA	Mp2g24470	Carella et al. 2019, Curr Biol	NA	doi:10.1016/j.cub.2019.05.078	Provisional
Mp4g17720	851.165	4.57649	0.122219	37.445	7.25598e-292	7.05191e-294	Mp4g17740	NA	NA	NA	NA	NA	NA	NA	NA	NA	NA
Mp8g09000	10765.7	4.55834	0.10124	45.0253	0	0	Gene3D:G3DSA:3.30.530.20; SUPERFAMILY:SSF55961; Pfam:PF00407:Pathogenesis-related protein Bet v I family; MapolyID:Mapoly0063s0019.1	NA	NA	NA	NA	NA	NA	NA	NA	NA	NA
Mp1g01860	2201.61	4.53927	0.087519	51.8661	0	0	KOG:KOG1187:Serine/threonine protein kinase; [T]; Gene3D:G3DSA:3.30.200.20; SUPERFAMILY:SSF52402; Pfam:PF07714:Protein tyrosine kinase; CDD:cd14066:STKc_IRAK; CDD:cd00293:USP_Like; SUPERFAMILY:SSF56112; Gene3D:G3DSA:1.10.510.10; ProSiteProfiles:PS50011:Protein kinase domain profile.; MobiDBLite:mobidb-lite:consensus disorder prediction; Gene3D:G3DSA:3.40.50.620; Pfam:PF00582:Universal stress prot…	MpRLK-Pelle_RLCK-Via	NA	NA	Receptor-like Kinase (RLK)	NA	Mp1g01860	Bowman, Kohchi, Yamato, et al., Cell 171(2):287-304.e15	28985561	10.1016/j.cell.2017.09.030	Provisional
Mp3g11080	304.456	4.52407	0.176036	25.6997	1.17676e-145	4.24561e-144	KEGG:K01536:ENA; P-type Na+/K+ transporter [EC:7.2.2.3 7.2.2.-]; KOG:KOG0202:Ca2+ transporting ATPase; [P]; SUPERFAMILY:SSF81653; Gene3D:G3DSA:1.20.1110.10; Pfam:PF00689:Cation transporting ATPase, C-terminus; Gene3D:G3DSA:3.40.50.1000; SFLD:SFLDS00003:Haloacid Dehalogenase; Gene3D:G3DSA:3.40.1110.10; TIGRFAM:TIGR01494:ATPase_P-type: HAD ATPase, P-type, family IC; SUPERFAMILY:SSF81660; SMART:SM00…	NA	NA	NA	NA	NA	NA	NA	NA	NA	NA
Mp6g02560	1080.66	4.52254	0.103796	43.5715	0	0	KEGG:K00606:panB; 3-methyl-2-oxobutanoate hydroxymethyltransferase [EC:2.1.2.11]; KOG:KOG2949:Ketopantoate hydroxymethyltransferase; [H]; CDD:cd06557:KPHMT-like; Pfam:PF02548:Ketopantoate hydroxymethyltransferase; TIGRFAM:TIGR00222:panB: 3-methyl-2-oxobutanoate hydroxymethyltransferase; SUPERFAMILY:SSF51621; Gene3D:G3DSA:3.20.20.60; Hamap:MF_00156:3-methyl-2-oxobutanoate hydroxymethyltransferase …	NA	NA	NA	NA	NA	NA	NA	NA	NA	NA
Mp2g14740	352.187	4.51805	0.159261	28.3689	4.88861e-177	2.24905e-175	ProSitePatterns:PS00587:Glycosyl hydrolases family 17 signature.; Pfam:PF00332:Glycosyl hydrolases family 17; Gene3D:G3DSA:3.20.20.80; SUPERFAMILY:SSF51445; MapolyID:Mapoly0042s0097.1	MpGH17.11	NA	NA	Cell wall related protein	NA	Mp2g14740	Lampugnani et al., 2019 Trends Plant Sci	NA	doi:10.1016/j.tplants.2019.02.011	Provisional
Mp4g00130	23.7375	4.51288	0.557241	8.09862	5.55861e-16	2.43895e-15	MapolyID:Mapoly0162s0008.1	NA	NA	NA	NA	NA	NA	NA	NA	NA	NA
Mp5g22300	13.2157	4.50946	0.749145	6.01948	1.74974e-09	5.64373e-09	SUPERFAMILY:SSF53474; Gene3D:G3DSA:3.40.50.1820; Pfam:PF01764:Lipase (class 3); MapolyID:Mapoly0166s0024.1	NA	NA	NA	NA	NA	NA	NA	NA	NA	NA
Mp4g02310	93.2497	4.50849	0.313243	14.3929	5.73148e-47	5.64079e-46	MapolyID:Mapoly0080s0068.1	NA	NA	NA	NA	NA	NA	NA	NA	NA	NA
Mp6g02630	28.8966	4.50695	0.521073	8.64936	5.17873e-18	2.46267e-17	MobiDBLite:mobidb-lite:consensus disorder prediction; MapolyID:Mapoly0035s0050.1	NA	NA	NA	NA	NA	NA	NA	NA	NA	NA
Mp6g09630	3146.48	4.50197	0.0746112	60.3391	0	0	MobiDBLite:mobidb-lite:consensus disorder prediction; Pfam:PF01786:Alternative oxidase; Gene3D:G3DSA:1.20.1260.140; CDD:cd01053:AOX; MapolyID:Mapoly0016s0007.1	NA	NA	NA	NA	NA	NA	NA	NA	NA	NA
Mp1g08960	187.225	4.50042	0.215898	20.8451	1.68823e-96	3.44062e-95	MobiDBLite:mobidb-lite:consensus disorder prediction; SMART:SM00774; SUPERFAMILY:SSF118290; Pfam:PF03106:WRKY DNA -binding domain; Gene3D:G3DSA:2.20.25.80; ProSiteProfiles:PS50811:WRKY domain profile.; MapolyID:Mapoly0036s0136.1	MpWRKY6	MpWRKY6	NA	transcription factor, WRKY	NA	Mapoly0036s0136.1; Mp1g08960.1	Bowman, Kohchi, Yamato, et al., Cell 171(2):287-304.e15	28985561	10.1016/j.cell.2017.09.030	Published
Mp4g01850	12.9402	4.49835	0.745575	6.0334	1.60546e-09	5.19453e-09	MapolyID:Mapoly0098s0015.1	NA	NA	NA	NA	NA	NA	NA	NA	NA	NA
Mp3g21690	2892.96	4.49417	0.100253	44.8284	0	0	KEGG:K01180:E3.2.1.6; endo-1,3(4)-beta-glucanase [EC:3.2.1.6]; KOG:KOG2254:Predicted endo-1,3-beta-glucanase; [G]; Gene3D:G3DSA:2.70.98.30; Pfam:PF17652:Glycosyl hydrolase family 81 C-terminal domain; Pfam:PF03639:Glycosyl hydrolase family 81 N-terminal domain; MapolyID:Mapoly0089s0047.1	NA	NA	NA	NA	NA	NA	NA	NA	NA	NA
Mp4g03670	353.595	4.49057	0.156293	28.7318	1.53109e-181	7.34829e-180	SUPERFAMILY:SSF51110; Gene3D:G3DSA:2.90.10.10; ProSiteProfiles:PS50927:Bulb-type lectin domain profile.; MapolyID:Mapoly0044s0107.1	NA	NA	NA	NA	NA	NA	NA	NA	NA	NA
Mp3g05240	59.3435	4.48128	0.357506	12.5348	4.81363e-36	3.72212e-35	MobiDBLite:mobidb-lite:consensus disorder prediction; MapolyID:Mapoly0022s0004.1	NA	NA	NA	NA	NA	NA	NA	NA	NA	NA
Mp6g12090	1339.24	4.46606	0.101357	44.0628	0	0	KEGG:K20858:MCU; calcium uniporter protein, mitochondrial; KOG:KOG2966:Uncharacterized conserved protein; N-term missing; [R]; Pfam:PF04678:Mitochondrial calcium uniporter; MapolyID:Mapoly0135s0027.1	NA	NA	NA	NA	NA	NA	NA	NA	NA	NA
Mp4g00500	497.765	4.46233	0.143631	31.0679	6.53192e-212	4.07917e-210	KEGG:K00830:AGXT; alanine-glyoxylate transaminase / serine-glyoxylate transaminase / serine-pyruvate transaminase [EC:2.6.1.44 2.6.1.45 2.6.1.51]; KOG:KOG2862:Alanine-glyoxylate aminotransferase AGT1; [R]; Pfam:PF00266:Aminotransferase class-V; Gene3D:G3DSA:3.90.1150.10; Gene3D:G3DSA:3.40.640.10; SUPERFAMILY:SSF53383; PIRSF:PIRSF000524; CDD:cd06451:AGAT_like; ProSitePatterns:PS00595:Aminotransfer…	NA	NA	NA	NA	NA	NA	NA	NA	NA	NA
Mp5g10700	31223.8	4.46089	0.0636093	70.1295	0	0	SUPERFAMILY:SSF48113; ProSiteProfiles:PS50873:Plant heme peroxidase family profile.; Pfam:PF00141:Peroxidase; PRINTS:PR00458:Haem peroxidase superfamily signature; Gene3D:G3DSA:1.10.520.10; ProSitePatterns:PS00436:Peroxidases active site signature.; ProSitePatterns:PS00435:Peroxidases proximal heme-ligand signature.; Gene3D:G3DSA:1.10.420.10; CDD:cd00693:secretory_peroxidase; PRINTS:PR00461:Plant…	MpPOD89	NA	NA	Peroxidase	NA	Mp5g10700	Spinedi et al., Plants 2021, 10(7), 1478.	NA	10.3390/plants10071478	Published
Mp8g11180	15.5718	4.46081	0.695259	6.41605	1.39859e-10	4.82328e-10	MapolyID:Mapoly0008s0103.1	NA	NA	NA	NA	NA	NA	NA	NA	NA	NA
Mp8g16020	111.164	4.44813	0.26195	16.9808	1.13838e-64	1.52077e-63	MobiDBLite:mobidb-lite:consensus disorder prediction; PRINTS:PR01217:Proline rich extensin signature; MapolyID:Mapoly0079s0012.1	NA	NA	NA	NA	NA	NA	NA	NA	NA	NA
Mp1g17420	3776.63	4.44035	0.0704196	63.0556	0	0	KEGG:K15100:SLC25A1, CTP; solute carrier family 25 (mitochondrial citrate transporter), member 1; KOG:KOG0756:Mitochondrial tricarboxylate/dicarboxylate carrier proteins; [C]; MobiDBLite:mobidb-lite:consensus disorder prediction; ProSiteProfiles:PS50920:Solute carrier (Solcar) repeat profile.; Gene3D:G3DSA:1.50.40.10; Pfam:PF00153:Mitochondrial carrier protein; SUPERFAMILY:SSF103506; MapolyID:Map…	NA	NA	NA	NA	NA	NA	NA	NA	NA	NA
Mp8g05630	51.1223	4.43213	0.381913	11.6051	3.88294e-31	2.70397e-30	MapolyID:Mapoly0081s0064.1	NA	NA	NA	NA	NA	NA	NA	NA	NA	NA
Mp7g12590	404.808	4.43047	0.165522	26.7667	7.90294e-158	3.14298e-156	MobiDBLite:mobidb-lite:consensus disorder prediction; Pfam:PF00892:EamA-like transporter family; SUPERFAMILY:SSF103481; MapolyID:Mapoly0003s0267.1	NA	NA	NA	NA	NA	NA	NA	NA	NA	NA
Mp8g08950	45829.8	4.42987	0.069139	64.072	0	0	CDD:cd07816:Bet_v1-like; Gene3D:G3DSA:3.30.530.20; Pfam:PF00407:Pathogenesis-related protein Bet v I family; PRINTS:PR00634:Major pollen allergen Bet V1 signature; SUPERFAMILY:SSF55961; MapolyID:Mapoly0063s0024.1	NA	NA	NA	NA	NA	NA	NA	NA	NA	NA
Mp2g03800	129.895	4.42389	0.24455	18.09	3.82392e-73	5.7674e-72	MapolyID:Mapoly0031s0036.1	NA	NA	NA	NA	NA	NA	NA	NA	NA	NA
Mp8g12500	193.309	4.39634	0.200688	21.9064	2.2594e-106	5.24384e-105	MobiDBLite:mobidb-lite:consensus disorder prediction; MapolyID:Mapoly0083s0070.1	NA	NA	NA	NA	NA	NA	NA	NA	NA	NA
Mp8g01770	323.202	4.37252	0.162033	26.9853	2.19747e-160	8.9452e-159	ProSiteProfiles:PS50985:GRAS family profile.; MobiDBLite:mobidb-lite:consensus disorder prediction; Pfam:PF03514:GRAS domain family; MapolyID:Mapoly0064s0023.1	MpGRAS7	MpGRAS7	MpRAM	transcription factor, GRAS	NA	Mapoly0064s0023.1; Mp8g01770.1	Bowman, Kohchi, Yamato, et al., Cell 171(2):287-304.e15	28985561	10.1016/j.cell.2017.09.030	Published
Mp8g01770	323.202	4.37252	0.162033	26.9853	2.19747e-160	8.9452e-159	ProSiteProfiles:PS50985:GRAS family profile.; MobiDBLite:mobidb-lite:consensus disorder prediction; Pfam:PF03514:GRAS domain family; MapolyID:Mapoly0064s0023.1	MpRAM	NA	MpGRAS7	transcription factor, GRAS	NA	Mp8g01770	Radhakrishnan‚Äö√Ñ√§et al., 2020 Nature Plants	NA	doi:10.1038/s41477-020-0613-7	Provisional
Mp5g21770	20901	4.36853	0.0555333	78.6651	0	0	KOG:KOG0513:Ca2+-independent phospholipase A2; [I]; Pfam:PF01734:Patatin-like phospholipase; ProSiteProfiles:PS51635:Patatin-like phospholipase (PNPLA) domain profile.; Gene3D:G3DSA:3.40.1090.10; SUPERFAMILY:SSF52151; MapolyID:Mapoly0106s0022.1	NA	NA	NA	NA	NA	NA	NA	NA	NA	NA
Mp6g02640	4.80312	4.3654	1.19129	3.66444	0.000247882	0.000540082	MobiDBLite:mobidb-lite:consensus disorder prediction; MapolyID:Mapoly0035s0051.1	NA	NA	NA	NA	NA	NA	NA	NA	NA	NA
Mp8g03220	1475.57	4.36512	0.0919816	47.4564	0	0	KEGG:K15102:SLC25A3, PHC, PIC; solute carrier family 25 (mitochondrial phosphate transporter), member 3; KOG:KOG0767:Mitochondrial phosphate carrier protein; [C]; Pfam:PF00153:Mitochondrial carrier protein; SUPERFAMILY:SSF103506; ProSiteProfiles:PS50920:Solute carrier (Solcar) repeat profile.; Gene3D:G3DSA:1.50.40.10; MapolyID:Mapoly0012s0114.1	NA	NA	NA	NA	NA	NA	NA	NA	NA	NA
Mp4g14150	4617.78	4.33201	0.0721333	60.0556	0	0	KEGG:K00660:CHS; chalcone synthase [EC:2.3.1.74]; SUPERFAMILY:SSF53901; Pfam:PF02797:Chalcone and stilbene synthases, C-terminal domain; Pfam:PF00195:Chalcone and stilbene synthases, N-terminal domain; PIRSF:PIRSF000451; CDD:cd00831:CHS_like; Gene3D:G3DSA:3.40.47.10; MapolyID:Mapoly0070s0067.1	MpPKS/CHS12	NA	NA	Secondary metabolism enzyme	NA	Mp4g14150	Albert et al. 2018 New Phytologist	NA	doi:10.1111/nph.15002	Provisional
Mp4g20440	2627.36	4.33061	0.084881	51.0198	0	0	KEGG:K20547:CHIB; basic endochitinase B [EC:3.2.1.14]; KOG:KOG4742:Predicted chitinase; [R]; CDD:cd06921:ChtBD1_GH19_hevein; Pfam:PF00182:Chitinase class I; ProSitePatterns:PS00026:Chitin recognition or binding domain signature.; SUPERFAMILY:SSF57016; CDD:cd00325:chitinase_glyco_hydro_19; PIRSF:PIRSF001060; ProSiteProfiles:PS50941:Chitin-binding type-1 domain profile.; Gene3D:G3DSA:3.30.20.10; Ge…	MpGH19.6	NA	NA	Cell wall related protein	NA	Mp4g20440	Lampugnani et al., 2019 Trends Plant Sci	NA	doi:10.1016/j.tplants.2019.02.011	Provisional
Mp4g23420	3232.21	4.29913	0.0679416	63.2768	0	0	MapolyID:Mapoly0020s0105.1	NA	NA	NA	NA	NA	NA	NA	NA	NA	NA
Mp5g21220	5710.02	4.28634	0.0809904	52.9241	0	0	KEGG:K15849:PAT, AAT; bifunctional aspartate aminotransferase and glutamate/aspartate-prephenate aminotransferase [EC:2.6.1.1 2.6.1.78 2.6.1.79]; KOG:KOG0257:Kynurenine aminotransferase, glutamine transaminase K; [E]; Coils:Coil; CDD:cd00609:AAT_like; Pfam:PF00155:Aminotransferase class I and II; ProSitePatterns:PS00105:Aminotransferases class-I pyridoxal-phosphate attachment site.; Gene3D:G3DSA:…	MpPAT	NA	NA	Secondary metabolism enzyme	NA	Mp5g21220	Albert et al. 2018 New Phytologist	NA	doi:10.1111/nph.15002	Provisional
Mp4g00650	3143.97	4.28085	0.0719358	59.5093	0	0	KOG:KOG0618:Serine/threonine phosphatase 2C containing leucine-rich repeats, similar to SCN circadian oscillatory protein (SCOP); C-term missing; [T]; Gene3D:G3DSA:3.80.10.10; Pfam:PF13855:Leucine rich repeat; SUPERFAMILY:SSF52058; SUPERFAMILY:SSF52047; SMART:SM00369; Pfam:PF00560:Leucine Rich Repeat; Pfam:PF08263:Leucine rich repeat N-terminal domain; MapolyID:Mapoly0066s0077.1	NA	NA	NA	NA	NA	NA	NA	NA	NA	NA
Mp5g08300	7.13306	4.27959	0.978559	4.37336	1.2235e-05	3.00134e-05	MapolyID:Mapoly0086s0034.1	NA	NA	NA	NA	NA	NA	NA	NA	NA	NA
Mp2g01900	174.168	4.26392	0.203777	20.9244	3.21096e-97	6.58712e-96	KEGG:K01210:E3.2.1.58; glucan 1,3-beta-glucosidase [EC:3.2.1.58]; Gene3D:G3DSA:3.20.20.80; Pfam:PF00150:Cellulase (glycosyl hydrolase family 5); SUPERFAMILY:SSF51445; MapolyID:Mapoly0180s0004.1	NA	NA	NA	NA	NA	NA	NA	NA	NA	NA
Mp5g15990	131.178	4.24839	0.236383	17.9725	3.20126e-72	4.77273e-71	MapolyID:Mapoly0071s0011.2	NA	NA	NA	NA	NA	NA	NA	NA	NA	NA
Mp7g02880	220.208	4.24173	0.3394	12.4977	7.68081e-36	5.9127e-35	Gene3D:G3DSA:3.20.20.80; Pfam:PF03662:Glycosyl hydrolase family 79, N-terminal domain; SUPERFAMILY:SSF51445	NA	NA	NA	NA	NA	NA	NA	NA	NA	NA
Mp2g00650	59.9202	4.2374	0.340883	12.4307	1.78165e-35	1.36141e-34	MapolyID:Mapoly0028s0086.1	NA	NA	NA	NA	NA	NA	NA	NA	NA	NA
Mp2g23410	2186.96	4.23669	0.0834244	50.7848	0	0	KEGG:K01115:PLD1_2; phospholipase D1/2 [EC:3.1.4.4]; KOG:KOG1329:Phospholipase D1; [I]; PIRSF:PIRSF036470; SUPERFAMILY:SSF56024; Gene3D:G3DSA:3.30.870.10; Pfam:PF12357:Phospholipase D C terminal; ProSiteProfiles:PS50035:Phospholipase D phosphodiesterase active site profile.; SMART:SM00155; Pfam:PF13091:PLD-like domain; Pfam:PF00614:Phospholipase D Active site motif; MapolyID:Mapoly0191s0011.1	MpPLD1	NA	NA	phospholipase D	NA	Mp2g23410	Rico et al. 2020 Molecules	NA	doi:10.3390/ijms21218354	Provisional
Mp2g22140	70.8735	4.22625	0.320906	13.1698	1.3103e-39	1.10017e-38	Gene3D:G3DSA:3.20.90.20; SUPERFAMILY:SSF54518; Pfam:PF04525:LURP-one-related; MapolyID:Mapoly0072s0112.1	NA	NA	NA	NA	NA	NA	NA	NA	NA	NA
Mp4g14130	171.791	4.22142	0.42182	10.0076	1.41087e-23	8.04667e-23	KOG:KOG0222:Phenylalanine and histidine ammonia-lyase; N-term missing; [Q]; SUPERFAMILY:SSF48557; Gene3D:G3DSA:1.20.200.10; Gene3D:G3DSA:1.10.274.20; MapolyID:Mapoly0070s0069.1	NA	NA	NA	NA	NA	NA	NA	NA	NA	NA
Mp2g19180	86.3117	4.21422	0.282462	14.9196	2.45786e-50	2.57893e-49	MobiDBLite:mobidb-lite:consensus disorder prediction; CDD:cd11296:O-FucT_like; Pfam:PF10250:GDP-fucose protein O-fucosyltransferase; MapolyID:Mapoly0128s0031.1	NA	NA	NA	NA	NA	NA	NA	NA	NA	NA
Mp6g02180	18.4948	4.20561	0.623557	6.74455	1.53505e-11	5.57712e-11	KOG:KOG0502:Integral membrane ankyrin-repeat protein Kidins220 (protein kinase D substrate); N-term missing; [R]; ProSiteProfiles:PS50297:Ankyrin repeat region circular profile.; Gene3D:G3DSA:1.25.40.20; ProSiteProfiles:PS50088:Ankyrin repeat profile.; CDD:cd00204:ANK; Pfam:PF12796:Ankyrin repeats (3 copies); SUPERFAMILY:SSF48403; SMART:SM00248; MapolyID:Mapoly0035s0006.1	NA	NA	NA	NA	NA	NA	NA	NA	NA	NA
Mp6g16610	33.0717	4.20181	0.450165	9.33395	1.02001e-20	5.32255e-20	SUPERFAMILY:SSF51182; Pfam:PF00190:Cupin; Gene3D:G3DSA:2.60.120.10; SMART:SM00835; PRINTS:PR00325:Germin signature; MapolyID:Mapoly0170s0016.1	MpCupin94	NA	NA	Cupin	NA	Mp6g16610	NA	NA	NA	Provisional
Mp5g14660	31.6539	4.19608	0.455487	9.2123	3.19196e-20	1.63542e-19	KOG:KOG0023:Alcohol dehydrogenase, class V; [Q]; Pfam:PF00107:Zinc-binding dehydrogenase; SUPERFAMILY:SSF51735; CDD:cd05283:CAD1; Gene3D:G3DSA:3.40.50.720; ProSitePatterns:PS00059:Zinc-containing alcohol dehydrogenases signature.; SMART:SM00829; Gene3D:G3DSA:3.90.180.10; Pfam:PF08240:Alcohol dehydrogenase GroES-like domain; SUPERFAMILY:SSF50129; MapolyID:Mapoly0032s0158.1	NA	NA	NA	NA	NA	NA	NA	NA	NA	NA
Mp3g15260	5.47069	4.19428	1.1709	3.58211	0.000340828	0.000731319	SUPERFAMILY:SSF54593; Pfam:PF00903:Glyoxalase/Bleomycin resistance protein/Dioxygenase superfamily; ProSiteProfiles:PS51819:Vicinal oxygen chelate (VOC) domain profile.; Gene3D:G3DSA:3.10.180.10; CDD:cd07264:VOC_like; MapolyID:Mapoly0004s0146.1	NA	NA	NA	NA	NA	NA	NA	NA	NA	NA
Mp2g24440	4086.3	4.1916	0.0828892	50.5687	0	0	KEGG:K20547:CHIB; basic endochitinase B [EC:3.2.1.14]; KOG:KOG4742:Predicted chitinase; [R]; Pfam:PF00187:Chitin recognition protein; Gene3D:G3DSA:1.10.530.10; CDD:cd00325:chitinase_glyco_hydro_19; CDD:cd00035:ChtBD1; SMART:SM00270; PIRSF:PIRSF001060; Gene3D:G3DSA:3.30.60.10; Gene3D:G3DSA:3.30.20.10; ProSitePatterns:PS00026:Chitin recognition or binding domain signature.; SUPERFAMILY:SSF53955; Pr…	MpGH19.3	NA	NA	Cell wall related protein	NA	Mp2g24440	Lampugnani et al., 2019 Trends Plant Sci	NA	doi:10.1016/j.tplants.2019.02.011	Provisional
Mp2g06080	58.798	4.18106	0.342834	12.1956	3.2817e-34	2.44633e-33	MobiDBLite:mobidb-lite:consensus disorder prediction; MapolyID:Mapoly0021s0063.1	NA	NA	NA	NA	NA	NA	NA	NA	NA	NA
Mp2g06240	655.837	4.17372	0.11345	36.789	2.77028e-291	2.59506e-291	KEGG:K13941:folKP; 2-amino-4-hydroxy-6-hydroxymethyldihydropteridine diphosphokinase / dihydropteroate synthase [EC:2.7.6.3 2.5.1.15]; KOG:KOG2544:Dihydropteroate synthase/7,8-dihydro-6-hydroxymethylpterin-pyrophosphokinase/Dihydroneopterin aldolase; N-term missing; [H]; ProSitePatterns:PS00792:Dihydropteroate synthase signature 1.; CDD:cd00739:DHPS; ProSiteProfiles:PS50972:Pterin-binding domain …	NA	NA	NA	NA	NA	NA	NA	NA	NA	NA
Mp1g21930	819.131	4.16598	0.105736	39.3997	0	0	KEGG:K00454:LOX2S; lipoxygenase [EC:1.13.11.12]; SUPERFAMILY:SSF48484; PRINTS:PR00468:Plant lipoxygenase signature; Gene3D:G3DSA:1.20.245.10; Gene3D:G3DSA:4.10.375.10; Gene3D:G3DSA:3.10.450.60; Pfam:PF01477:PLAT/LH2 domain; Gene3D:G3DSA:4.10.372.10; PRINTS:PR00087:Lipoxygenase signature; ProSitePatterns:PS00081:Lipoxygenases iron-binding region signature 2.; ProSiteProfiles:PS51393:Lipoxygenase i…	MpLOX5	Lipoxygenase 5	NA	Lipoxygenase	Mapoly0001s0529.1	Mapoly0001s0529.1; Mp1g21930.1	Bowman, Kohchi, Yamato, et al., Cell 171(2):287-304.e15	28985561	10.1016/j.cell.2017.09.030	Published
Mp2g18870	55.5829	4.13997	0.417264	9.9217	3.35e-23	1.88741e-22	SUPERFAMILY:SSF63724; Gene3D:G3DSA:2.60.270.20; Pfam:PF07367:Fungal fruit body lectin	NA	NA	NA	NA	NA	NA	NA	NA	NA	NA
Mp2g26490	59.9548	4.13686	0.330644	12.5115	6.45766e-36	4.97604e-35	MapolyID:Mapoly0025s0035.1	NA	NA	NA	NA	NA	NA	NA	NA	NA	NA
Mp1g29680	69.738	4.13648	0.332951	12.4237	1.94323e-35	1.48342e-34	Pfam:PF01190:Pollen proteins Ole e I like; MobiDBLite:mobidb-lite:consensus disorder prediction; MapolyID:Mapoly0139s0006.2	NA	NA	NA	NA	NA	NA	NA	NA	NA	NA
Mp6g06400	8.04509	4.12302	0.87759	4.69811	2.62579e-06	6.79478e-06	KOG:KOG3017:Defense-related protein containing SCP domain; [S]; PRINTS:PR00837:Allergen V5/Tpx-1 family signature; Gene3D:G3DSA:3.40.33.10; Pfam:PF00188:Cysteine-rich secretory protein family; SUPERFAMILY:SSF55797; ProSitePatterns:PS01009:CRISP family signature 1.; CDD:cd05381:SCP_PR-1_like; PRINTS:PR00838:Venom allergen 5 signature; ProSitePatterns:PS01010:CRISP family signature 2.; SMART:SM0019…	MpPR1s	NA	NA	Salicylic acid related protein, Hormone related protein	NA	Mp6g06400	Bowman, Kohchi, Yamato, et al., Cell 171(2):287-304.e15	28985561	10.1016/j.cell.2017.09.030	Provisional
Mp2g03470	1347.71	4.11945	0.0944008	43.6379	0	0	KOG:KOG0618:Serine/threonine phosphatase 2C containing leucine-rich repeats, similar to SCN circadian oscillatory protein (SCOP); C-term missing; [T]; SUPERFAMILY:SSF52047; Gene3D:G3DSA:3.80.10.10; SMART:SM00365; SMART:SM00369; SUPERFAMILY:SSF52058; Pfam:PF08263:Leucine rich repeat N-terminal domain; Pfam:PF13855:Leucine rich repeat; MapolyID:Mapoly0211s0001.1	NA	NA	NA	NA	NA	NA	NA	NA	NA	NA
Mp5g02330	263.255	4.09766	0.170356	24.0535	7.6768e-128	2.30898e-126	KEGG:K15922:yihQ; sulfoquinovosidase [EC:3.2.1.199]; KOG:KOG1065:Maltase glucoamylase and related hydrolases, glycosyl hydrolase family 31; N-term missing; [G]; SUPERFAMILY:SSF51445; CDD:cd06594:GH31_glucosidase_YihQ; CDD:cd14752:GH31_N; SUPERFAMILY:SSF74650; SUPERFAMILY:SSF51011; Gene3D:G3DSA:3.20.20.80; MobiDBLite:mobidb-lite:consensus disorder prediction; Pfam:PF01055:Glycosyl hydrolases famil…	MpGH31.1	NA	NA	Cell wall related protein	NA	Mp5g02330	Lampugnani et al., 2019 Trends Plant Sci	NA	doi:10.1016/j.tplants.2019.02.011	Provisional
Mp8g10450	12296.8	4.09328	0.0814809	50.2361	0	0	SUPERFAMILY:SSF53474; Pfam:PF07224:Chlorophyllase; Gene3D:G3DSA:3.40.50.1820; MapolyID:Mapoly0008s0177.1	NA	NA	NA	NA	NA	NA	NA	NA	NA	NA
Mp5g17830	5.84721	4.08716	1.02899	3.972	7.1273e-05	0.000163731	ProSiteProfiles:PS51257:Prokaryotic membrane lipoprotein lipid attachment site profile.; MapolyID:Mapoly0634s0001.1	NA	NA	NA	NA	NA	NA	NA	NA	NA	NA
Mp2g01720	236.206	4.08352	0.17561	23.2534	1.31529e-119	3.53244e-118	KOG:KOG1603:Copper chaperone; [P]; SUPERFAMILY:SSF55008; ProSiteProfiles:PS50846:Heavy-metal-associated domain profile.; CDD:cd00371:HMA; Gene3D:G3DSA:3.30.70.100; Pfam:PF00403:Heavy-metal-associated domain; Coils:Coil; MapolyID:Mapoly0180s0021.1	NA	NA	NA	NA	NA	NA	NA	NA	NA	NA
Mp5g17910	4815.67	4.0755	0.0621947	65.5281	0	0	Pfam:PF14476:Petal formation-expressed; MobiDBLite:mobidb-lite:consensus disorder prediction; MapolyID:Mapoly0084s0038.2	NA	NA	NA	NA	NA	NA	NA	NA	NA	NA
Mp8g10950	8.78849	4.07203	0.865214	4.70639	2.52144e-06	6.53823e-06	MobiDBLite:mobidb-lite:consensus disorder prediction; MapolyID:Mapoly0008s0127.1	NA	NA	NA	NA	NA	NA	NA	NA	NA	NA
Mp8g08710	1496.65	4.06804	0.104718	38.8477	0	0	KOG:KOG1502:Flavonol reductase/cinnamoyl-CoA reductase; [V]; Pfam:PF01370:NAD dependent epimerase/dehydratase family; Gene3D:G3DSA:3.40.50.720; SUPERFAMILY:SSF51735; MapolyID:Mapoly0063s0048.1	MpDFR-like19	NA	NA	Secondary metabolism enzyme	NA	Mp8g08710	NA	NA	NA	Provisional
Mp2g08330	56.8378	4.06258	0.35791	11.3509	7.3437e-30	4.96498e-29	MapolyID:Mapoly0015s0118.1	NA	NA	NA	NA	NA	NA	NA	NA	NA	NA
Mp2g11400	137.444	4.0446	0.242521	16.6773	1.91621e-62	2.47279e-61	KEGG:K01637:E4.1.3.1, aceA; isocitrate lyase [EC:4.1.3.1]; KOG:KOG1260:Isocitrate lyase; [C]; ProSitePatterns:PS00161:Isocitrate lyase signature.; PIRSF:PIRSF001362; CDD:cd00377:ICL_PEPM; Gene3D:G3DSA:1.10.10.850; Pfam:PF00463:Isocitrate lyase family; SUPERFAMILY:SSF51621; TIGRFAM:TIGR01346:isocit_lyase: isocitrate lyase; Gene3D:G3DSA:3.20.20.60; MapolyID:Mapoly0023s0108.2	MpMLS3	NA	NA	organic acid biosynthesis and exudation	NA	Mp2g11400	Rico et al. 2020 Molecules	NA	doi:10.3390/ijms21218354	Provisional
Mp7g10790	11.9793	4.04415	0.711049	5.68759	1.28846e-08	3.94477e-08	KOG:KOG1257:NADP+-dependent malic enzyme; [C]; SUPERFAMILY:SSF53223; Gene3D:G3DSA:3.40.50.10380; SUPERFAMILY:SSF51735; ProSitePatterns:PS00331:Malic enzymes signature.; Gene3D:G3DSA:3.40.50.720; Pfam:PF00390:Malic enzyme, N-terminal domain; SMART:SM01274; Pfam:PF03949:Malic enzyme, NAD binding domain; PRINTS:PR00072:Malic enzyme signature; SMART:SM00919; MapolyID:Mapoly0003s0094.2	NA	NA	NA	NA	NA	NA	NA	NA	NA	NA
Mp8g09370	6658.33	4.04049	0.0780258	51.7841	0	0	KEGG:K04518:pheA2; prephenate dehydratase [EC:4.2.1.51]; KOG:KOG2797:Prephenate dehydratase; [E]; SUPERFAMILY:SSF53850; ProSiteProfiles:PS51171:Prephenate dehydratase domain profile.; Gene3D:G3DSA:3.30.70.260; Gene3D:G3DSA:3.40.190.10; SUPERFAMILY:SSF55021; ProSitePatterns:PS00858:Prephenate dehydratase signature 2.; ProSitePatterns:PS00857:Prephenate dehydratase signature 1.; Pfam:PF01842:ACT do…	MpADT4	NA	NA	Secondary metabolism enzyme	NA	Mp8g09370	Albert et al. 2018 New Phytologist	NA	doi:10.1111/nph.15002	Provisional
Mp5g11870	6.1344	4.03265	0.990286	4.0722	4.65702e-05	0.000108816	MapolyID:Mapoly0143s0015.1	NA	NA	NA	NA	NA	NA	NA	NA	NA	NA
Mp7g17750	924.402	4.0189	0.105149	38.2212	0	0	KOG:KOG4499:Ca2+-binding protein Regucalcin/SMP30; N-term missing; [PT]; SUPERFAMILY:SSF63829; Gene3D:G3DSA:2.120.10.30; MobiDBLite:mobidb-lite:consensus disorder prediction; Pfam:PF08450:SMP-30/Gluconolactonase/LRE-like region; MapolyID:Mapoly0051s0111.1	NA	NA	NA	NA	NA	NA	NA	NA	NA	NA
Mp2g09310	5136.15	4.01884	0.0974609	41.2354	0	0	Pfam:PF03330:Lytic transglycolase; Gene3D:G3DSA:2.40.40.10; SUPERFAMILY:SSF50685; ProSiteProfiles:PS50842:Expansin, family-45 endoglucanase-like domain profile.; SMART:SM00837; MapolyID:Mapoly0158s0002.1	NA	NA	NA	NA	NA	NA	NA	NA	NA	NA
Mp2g21830	2668.59	4.01768	0.0763673	52.61	0	0	KEGG:K01711:gmd, GMDS; GDPmannose 4,6-dehydratase [EC:4.2.1.47]; KOG:KOG1372:GDP-mannose 4,6 dehydratase; [G]; Gene3D:G3DSA:3.40.50.720; TIGRFAM:TIGR01472:gmd: GDP-mannose 4,6-dehydratase; Gene3D:G3DSA:3.90.25.10; CDD:cd05260:GDP_MD_SDR_e; Hamap:MF_00955:GDP-mannose 4,6-dehydratase [gmd].; SUPERFAMILY:SSF51735; Pfam:PF16363:GDP-mannose 4,6 dehydratase; MapolyID:Mapoly0040s0032.1	NA	NA	NA	NA	NA	NA	NA	NA	NA	NA
Mp4g03750	6.1292	4.01768	1.0091	3.98145	6.84962e-05	0.000157515	MapolyID:Mapoly0044s0099.1	NA	NA	NA	NA	NA	NA	NA	NA	NA	NA
Mp3g17660	194.38	4.01573	0.183332	21.9042	2.37131e-106	5.49537e-105	MobiDBLite:mobidb-lite:consensus disorder prediction; Pfam:PF03106:WRKY DNA -binding domain; ProSiteProfiles:PS50811:WRKY domain profile.; SMART:SM00774; SUPERFAMILY:SSF118290; Coils:Coil; Gene3D:G3DSA:2.20.25.80; MapolyID:Mapoly0039s0030.2	MpWRKY7	MpWRKY7	NA	transcription factor, WRKY	NA	Mapoly0039s0030.1; Mp3g17660.1	Bowman, Kohchi, Yamato, et al., Cell 171(2):287-304.e15	28985561	10.1016/j.cell.2017.09.030	Published
Mp3g07600	677.939	4.00195	0.138217	28.9541	2.49532e-184	1.22404e-182	KEGG:K13299:GSTK1; glutathione S-transferase kappa 1 [EC:2.5.1.18]; Gene3D:G3DSA:3.40.30.10; PIRSF:PIRSF006386; Pfam:PF01323:DSBA-like thioredoxin domain; SUPERFAMILY:SSF52833; MapolyID:Mapoly0006s0236.1	NA	NA	NA	NA	NA	NA	NA	NA	NA	NA
Mp4g21910	40.1029	3.99985	0.384691	10.3976	2.5431e-25	1.52449e-24	MapolyID:Mapoly0090s0031.1	NA	NA	NA	NA	NA	NA	NA	NA	NA	NA
Mp2g03860	16.0056	3.99724	0.616391	6.48491	8.87868e-11	3.09698e-10	MapolyID:Mapoly0031s0042.1	NA	NA	NA	NA	NA	NA	NA	NA	NA	NA
Mp6g20470	1681.81	3.99168	0.0885786	45.0637	0	0	KEGG:K13448:CML; calcium-binding protein CML; KOG:KOG0027:Calmodulin and related proteins (EF-Hand superfamily); [T]; SUPERFAMILY:SSF47473; ProSitePatterns:PS00018:EF-hand calcium-binding domain.; Gene3D:G3DSA:1.10.238.10; ProSiteProfiles:PS50222:EF-hand calcium-binding domain profile.; CDD:cd00051:EFh; Pfam:PF13499:EF-hand domain pair; SMART:SM00054; MapolyID:Mapoly0045s0017.1	NA	NA	NA	NA	NA	NA	NA	NA	NA	NA
Mp2g14960	10.8277	3.99166	0.737325	5.41371	6.17332e-08	1.79901e-07	KEGG:K02183:CALM; calmodulin; KOG:KOG0027:Calmodulin and related proteins (EF-Hand superfamily); [T]; Pfam:PF13499:EF-hand domain pair; Gene3D:G3DSA:1.10.238.10; ProSitePatterns:PS00018:EF-hand calcium-binding domain.; ProSiteProfiles:PS50222:EF-hand calcium-binding domain profile.; CDD:cd00051:EFh; SMART:SM00054; SUPERFAMILY:SSF47473; MapolyID:Mapoly0042s0119.1	NA	NA	NA	NA	NA	NA	NA	NA	NA	NA
Mp2g01800	503.197	3.97376	0.130283	30.5008	2.53912e-204	1.51277e-202	KOG:KOG1603:Copper chaperone; [P]; SUPERFAMILY:SSF55008; ProSiteProfiles:PS50846:Heavy-metal-associated domain profile.; CDD:cd00371:HMA; Pfam:PF00403:Heavy-metal-associated domain; Gene3D:G3DSA:3.30.70.100; Coils:Coil; MapolyID:Mapoly0180s0014.1	NA	NA	NA	NA	NA	NA	NA	NA	NA	NA
Mp2g09830	13.6328	3.97334	0.66391	5.98476	2.16706e-09	6.94228e-09	MobiDBLite:mobidb-lite:consensus disorder prediction; MapolyID:Mapoly0129s0009.1	NA	NA	NA	NA	NA	NA	NA	NA	NA	NA
Mp6g10900	539.832	3.96771	0.135554	29.2703	2.47766e-188	1.25497e-186	MapolyID:Mapoly0016s0128.1	NA	NA	NA	NA	NA	NA	NA	NA	NA	NA
Mp3g10530	1027.33	3.96216	0.0930306	42.5899	0	0	KOG:KOG1187:Serine/threonine protein kinase; [T]; SMART:SM00220; ProSitePatterns:PS00107:Protein kinases ATP-binding region signature.; ProSitePatterns:PS00108:Serine/Threonine protein kinases active-site signature.; Pfam:PF07714:Protein tyrosine kinase; ProSiteProfiles:PS50011:Protein kinase domain profile.; Gene3D:G3DSA:1.10.510.10; CDD:cd14066:STKc_IRAK; Gene3D:G3DSA:3.30.200.20; SUPERFAMILY:S…	MpRLK-Pelle_RKF3c	NA	NA	Receptor-like Kinase (RLK)	NA	Mp3g10530	Bowman, Kohchi, Yamato, et al., Cell 171(2):287-304.e15	28985561	10.1016/j.cell.2017.09.030	Provisional
Mp2g07700	257.987	3.95831	0.165594	23.9037	2.80108e-126	8.23381e-125	Pfam:PF04674:Phosphate-induced protein 1 conserved region; MapolyID:Mapoly0015s0056.1	NA	NA	NA	NA	NA	NA	NA	NA	NA	NA
Mp1g06780	1690.04	3.9566	0.0999812	39.5734	0	0	Gene3D:G3DSA:3.40.50.11350; MapolyID:Mapoly0043s0070.1	NA	NA	NA	NA	NA	NA	NA	NA	NA	NA
Mp1g07900	146.992	3.95053	0.21457	18.4114	1.06529e-75	1.65652e-74	MapolyID:Mapoly0036s0034.1	NA	NA	NA	NA	NA	NA	NA	NA	NA	NA
Mp2g03110	98.7913	3.93674	0.255125	15.4307	1.01828e-53	1.12941e-52	MapolyID:Mapoly0075s0072.1	NA	NA	NA	NA	NA	NA	NA	NA	NA	NA
Mp5g23420	103.961	3.93331	0.245968	15.9912	1.47262e-57	1.74537e-56	Gene3D:G3DSA:2.60.120.10; SMART:SM00835; SUPERFAMILY:SSF51182; PRINTS:PR00325:Germin signature; Pfam:PF00190:Cupin; MapolyID:Mapoly0010s0116.1	MpCupin87	NA	NA	Cupin	NA	Mp5g23420	NA	NA	NA	Provisional
Mp3g12860	38.1504	3.92689	0.40791	9.62686	6.15821e-22	3.33543e-21	MobiDBLite:mobidb-lite:consensus disorder prediction; MapolyID:Mapoly0050s0078.2	NA	NA	NA	NA	NA	NA	NA	NA	NA	NA
Mp4g14140	1319.08	3.92103	0.12151	32.2693	1.88459e-228	1.28532e-226	KEGG:K10775:PAL; phenylalanine ammonia-lyase [EC:4.3.1.24]; KOG:KOG0222:Phenylalanine and histidine ammonia-lyase; [Q]; CDD:cd00332:PAL-HAL; ProSitePatterns:PS00488:Phenylalanine and histidine ammonia-lyases signature.; Pfam:PF00221:Aromatic amino acid lyase; Gene3D:G3DSA:1.10.274.20; SUPERFAMILY:SSF48557; Gene3D:G3DSA:1.10.275.10; Gene3D:G3DSA:1.20.200.10; TIGRFAM:TIGR01226:phe_am_lyase: phenyla…	MpPAL6	NA	NA	Secondary metabolism enzyme, Salicylic acid related protein	NA	Mp4g14140	Albert et al. 2018 New Phytologist; Yoshikawa et al. 2018 Phytochemistry	NA	doi:10.1111/nph.15002; doi:10.1016/j.phytochem.2018.07.014	Provisional
Mp8g02600	12.4089	3.90399	0.671385	5.81483	6.06961e-09	1.89447e-08	KOG:KOG0508:Ankyrin repeat protein; C-term missing; [R]; ProSiteProfiles:PS50088:Ankyrin repeat profile.; MobiDBLite:mobidb-lite:consensus disorder prediction; CDD:cd00204:ANK; ProSiteProfiles:PS50297:Ankyrin repeat region circular profile.; Pfam:PF12796:Ankyrin repeats (3 copies); SUPERFAMILY:SSF48403; Gene3D:G3DSA:1.25.40.20; SMART:SM00248	NA	NA	NA	NA	NA	NA	NA	NA	NA	NA
Mp4g03680	188.773	3.89863	0.183605	21.2338	4.65482e-100	9.95633e-99	Gene3D:G3DSA:2.90.10.10; ProSiteProfiles:PS50927:Bulb-type lectin domain profile.; SUPERFAMILY:SSF51110; MapolyID:Mapoly0044s0106.1	NA	NA	NA	NA	NA	NA	NA	NA	NA	NA
Mp1g08180	105.252	3.89	0.236245	16.4659	6.4462e-61	8.10335e-60	Pfam:PF14299:Phloem protein 2; Pfam:PF00646:F-box domain; SUPERFAMILY:SSF81383; Gene3D:G3DSA:1.20.1280.50; SMART:SM00256; MapolyID:Mapoly0036s0062.1	NA	NA	NA	NA	NA	NA	NA	NA	NA	NA
Mp3g08390	52.4109	3.8785	0.334218	11.6047	3.90102e-31	2.71535e-30	KOG:KOG0472:Leucine-rich repeat protein; [S]; SUPERFAMILY:SSF52058; Pfam:PF13855:Leucine rich repeat; SMART:SM00369; Gene3D:G3DSA:3.80.10.10; Pfam:PF08263:Leucine rich repeat N-terminal domain; SMART:SM00365; MapolyID:Mapoly0118s0001.1	NA	NA	NA	NA	NA	NA	NA	NA	NA	NA
Mp7g11540	1440.18	3.87372	0.0882746	43.8826	0	0	KOG:KOG1367:3-phosphoglycerate kinase; [G]; SUPERFAMILY:SSF53748; PRINTS:PR00477:Phosphoglycerate kinase family signature; Gene3D:G3DSA:3.40.50.1260; Pfam:PF00162:Phosphoglycerate kinase; MapolyID:Mapoly0003s0167.1	NA	NA	NA	NA	NA	NA	NA	NA	NA	NA
Mp8g09770	3999.67	3.86511	0.0690672	55.9616	0	0	KOG:KOG1192:UDP-glucuronosyl and UDP-glucosyl transferase; N-term missing; [GC]; Pfam:PF00201:UDP-glucoronosyl and UDP-glucosyl transferase; Gene3D:G3DSA:3.40.50.2000; ProSitePatterns:PS00375:UDP-glycosyltransferases signature.; SUPERFAMILY:SSF53756; MapolyID:Mapoly0008s0244.1	MpUGT35	NA	NA	UDP glycosyl transferase, Secondary metabolism enzyme	NA	Mp8g09770	Bowman et al., Cell 171(2):287-304.e15	NA	doi:10.1016/j.cell.2017.09.030	Provisional
Mp6g16160	152.408	3.85462	0.216866	17.7742	1.12043e-70	1.62982e-69	KOG:KOG0053:Cystathionine beta-lyases/cystathionine gamma-synthases; [E]; Gene3D:G3DSA:3.40.640.10; PIRSF:PIRSF001434; Pfam:PF01053:Cys/Met metabolism PLP-dependent enzyme; MobiDBLite:mobidb-lite:consensus disorder prediction; SUPERFAMILY:SSF53383; Gene3D:G3DSA:3.90.1150.10; MapolyID:Mapoly0056s0126.1	NA	NA	NA	NA	NA	NA	NA	NA	NA	NA
Mp3g05280	100.444	3.83571	0.248573	15.4309	1.01386e-53	1.12531e-52	MobiDBLite:mobidb-lite:consensus disorder prediction; MapolyID:Mapoly0006s0001.1	NA	NA	NA	NA	NA	NA	NA	NA	NA	NA
Mp1g10420	121.668	3.83381	0.222116	17.2604	9.35197e-67	1.29495e-65	KEGG:K22048:MSL4S; mechanosensitive ion channel protein 4/5/6/7/8/9/10; KOG:KOG4629:Predicted mechanosensitive ion channel; [M]; MobiDBLite:mobidb-lite:consensus disorder prediction; Coils:Coil; SUPERFAMILY:SSF50182; Pfam:PF00924:Mechanosensitive ion channel; Gene3D:G3DSA:2.30.30.60; PIRSF:PIRSF017209; MapolyID:Mapoly0014s0185.1	NA	NA	NA	NA	NA	NA	NA	NA	NA	NA
Mp6g01540	72.7103	3.82872	0.294732	12.9905	1.38506e-38	1.13956e-37	MobiDBLite:mobidb-lite:consensus disorder prediction; MapolyID:Mapoly0052s0050.1	NA	NA	NA	NA	NA	NA	NA	NA	NA	NA
Mp5g14670	359.914	3.81923	0.144556	26.4203	8.00472e-154	3.07342e-152	KOG:KOG0023:Alcohol dehydrogenase, class V; [Q]; SMART:SM00829; Gene3D:G3DSA:3.90.180.10; CDD:cd05283:CAD1; Pfam:PF08240:Alcohol dehydrogenase GroES-like domain; SUPERFAMILY:SSF51735; SUPERFAMILY:SSF50129; Gene3D:G3DSA:3.40.50.720; Pfam:PF00107:Zinc-binding dehydrogenase; ProSitePatterns:PS00059:Zinc-containing alcohol dehydrogenases signature.; MapolyID:Mapoly0032s0159.1	NA	NA	NA	NA	NA	NA	NA	NA	NA	NA
Mp5g13190	5246.62	3.81004	0.0598319	63.6791	0	0	KOG:KOG0054:Multidrug resistance-associated protein/mitoxantrone resistance protein, ABC superfamily; [Q]; ProSitePatterns:PS00211:ABC transporters family signature.; Pfam:PF00005:ABC transporter; ProSiteProfiles:PS50893:ATP-binding cassette, ABC transporter-type domain profile.; Gene3D:G3DSA:1.20.1560.10; ProSiteProfiles:PS50929:ABC transporter integral membrane type-1 fused domain profile.; CDD…	MpABCC11	NA	MpABC59	ABC transporters	NA	Mp5g13190	Bowman, Kohchi, Yamato, et al., Cell 171(2):287-304.e15	28985561	10.1016/j.cell.2017.09.030	Provisional
Mp2g18620	2091.02	3.80764	0.0914273	41.6467	0	0	MobiDBLite:mobidb-lite:consensus disorder prediction; MapolyID:Mapoly0137s0019.1	NA	NA	NA	NA	NA	NA	NA	NA	NA	NA
Mp6g03130	14.4427	3.8016	0.626336	6.0696	1.28232e-09	4.17594e-09	Coils:Coil; MobiDBLite:mobidb-lite:consensus disorder prediction; MapolyID:Mapoly0035s0093.2	MpLEA-like46	NA	NA	Late-embryogenesis abundant protein	NA	Mp6g03130	NA	NA	NA	Provisional
Mp1g23070	236.437	3.79429	0.164233	23.1031	4.31105e-118	1.14202e-116	MobiDBLite:mobidb-lite:consensus disorder prediction; MapolyID:Mapoly0065s0069.1	NA	NA	NA	NA	NA	NA	NA	NA	NA	NA
Mp6g20660	4.6916	3.78555	1.07336	3.52683	0.000420573	0.000892454	Gene3D:G3DSA:2.60.120.10; SUPERFAMILY:SSF51182; Pfam:PF00190:Cupin; MapolyID:Mapoly0930s0001.1	MpCupin97	NA	NA	Cupin	NA	Mp6g20660	NA	NA	NA	Provisional
Mp1g17660	3795.29	3.78195	0.0871272	43.4073	0	0	KEGG:K05765:CFL; cofilin; KOG:KOG1735:Actin depolymerizing factor; [Z]; Gene3D:G3DSA:3.40.20.10; CDD:cd11286:ADF_cofilin_like; ProSiteProfiles:PS51263:ADF-H domain profile.; SMART:SM00102; Pfam:PF00241:Cofilin/tropomyosin-type actin-binding protein; SUPERFAMILY:SSF55753; MapolyID:Mapoly0001s0106.1	NA	NA	NA	NA	NA	NA	NA	NA	NA	NA
Mp1g22330	13.2022	3.7628	0.636257	5.91397	3.33956e-09	1.05807e-08	MapolyID:Mapoly0001s0571.1	NA	NA	NA	NA	NA	NA	NA	NA	NA	NA
Mp5g21210	12590.5	3.74712	0.0561068	66.7855	0	0	KEGG:K01648:ACLY; ATP citrate (pro-S)-lyase [EC:2.3.3.8]; KOG:KOG1254:ATP-citrate lyase; [C]; Gene3D:G3DSA:3.30.470.20; Gene3D:G3DSA:3.30.1490.20; SUPERFAMILY:SSF56059; Gene3D:G3DSA:3.40.50.261; Pfam:PF08442:ATP-grasp domain; SUPERFAMILY:SSF52210; Pfam:PF16114:ATP citrate lyase citrate-binding; MapolyID:Mapoly0058s0103.1	NA	NA	NA	NA	NA	NA	NA	NA	NA	NA
Mp6g14080	137.613	3.74631	0.217823	17.1989	2.70698e-66	3.69565e-65	MapolyID:Mapoly0047s0062.3	NA	NA	NA	NA	NA	NA	NA	NA	NA	NA
Mp3g24410	1321.14	3.74514	0.0853515	43.8791	0	0	MapolyID:Mapoly0178s0013.1	NA	NA	NA	NA	NA	NA	NA	NA	NA	NA
Mp2g24080	5.03065	3.73259	1.03973	3.58996	0.000330735	0.000711332	MapolyID:Mapoly0069s0057.1	NA	NA	NA	NA	NA	NA	NA	NA	NA	NA
Mp4g22410	39.9234	3.72803	0.368486	10.1171	4.63733e-24	2.68168e-23	MapolyID:Mapoly0020s0011.1	NA	NA	NA	NA	NA	NA	NA	NA	NA	NA
Mp5g12660	10.958	3.72775	0.684105	5.4491	5.06264e-08	1.48789e-07	MapolyID:Mapoly0092s0042.1	NA	NA	NA	NA	NA	NA	NA	NA	NA	NA
Mp7g02900	36917.2	3.71834	0.0949697	39.1529	0	0	Mp7g02910	NA	NA	NA	NA	NA	NA	NA	NA	NA	NA
Mp5g15980	14112.7	3.7108	0.0589544	62.9435	0	0	KEGG:K01648:ACLY; ATP citrate (pro-S)-lyase [EC:2.3.3.8]; KOG:KOG1254:ATP-citrate lyase; [C]; Gene3D:G3DSA:3.40.50.261; Pfam:PF00285:Citrate synthase, C-terminal domain; ProSitePatterns:PS00399:ATP-citrate lyase / succinyl-CoA ligases family active site.; Gene3D:G3DSA:3.40.50.720; SUPERFAMILY:SSF51735; CDD:cd06100:CCL_ACL-C; Gene3D:G3DSA:1.10.580.10; Gene3D:G3DSA:1.10.230.10; Pfam:PF00549:CoA-lig…	MpCIS2	NA	MpACLB-2	organic acid biosynthesis and exudation	NA	Mp5g15980	Rico et al. 2020 Molecules; Honkanen et al., 2016 Curr Biol	NA	doi:10.3390/ijms21218354	Provisional
Mp3g04190	88.4187	3.70943	0.266505	13.9188	4.86968e-44	4.50735e-43	MobiDBLite:mobidb-lite:consensus disorder prediction; MapolyID:Mapoly0022s0112.1	NA	NA	NA	NA	NA	NA	NA	NA	NA	NA
Mp4g01050	111.174	3.70899	0.250341	14.8158	1.15855e-49	1.19307e-48	KEGG:K01452:E3.5.1.41; chitin deacetylase [EC:3.5.1.41]; Pfam:PF01522:Polysaccharide deacetylase; ProSiteProfiles:PS50941:Chitin-binding type-1 domain profile.; SUPERFAMILY:SSF57016; ProSitePatterns:PS00026:Chitin recognition or binding domain signature.; SUPERFAMILY:SSF88713; ProDom:PD000609:CHITIN-BINDING CHITINASE PRECURSOR SIGNAL GLYCOSIDASE HYDROLASE LECTIN DEGRADATION DIRECT SEQUENCING; Pfa…	NA	NA	NA	NA	NA	NA	NA	NA	NA	NA
Mp5g16520	41.6914	3.70713	0.362921	10.2147	1.70397e-24	9.9649e-24	MobiDBLite:mobidb-lite:consensus disorder prediction; Pfam:PF03018:Dirigent-like protein; MapolyID:Mapoly0117s0053.2	MpDIR38	NA	NA	Secondary metabolism enzyme	NA	Mp5g16520	Davies et al. 2020 Front Plant Sci	NA	doi:10.3389/fpls.2020.00007	Provisional
Mp4g20470	6057.87	3.69837	0.0839428	44.0582	0	0	KOG:KOG4742:Predicted chitinase; [R]; Pfam:PF00182:Chitinase class I; ProSiteProfiles:PS50941:Chitin-binding type-1 domain profile.; Pfam:PF00187:Chitin recognition protein; Gene3D:G3DSA:3.30.60.10; SMART:SM00270; CDD:cd00035:ChtBD1; SUPERFAMILY:SSF57016; ProSitePatterns:PS00026:Chitin recognition or binding domain signature.; Gene3D:G3DSA:3.30.20.10; PRINTS:PR00451:Chitin-binding domain signatur…	MpGH19.8	NA	NA	Cell wall related protein	NA	Mp4g20470	Lampugnani et al., 2019 Trends Plant Sci	NA	doi:10.1016/j.tplants.2019.02.011	Provisional
Mp5g03680	13.1518	3.69484	0.642728	5.74869	8.99362e-09	2.77923e-08	MobiDBLite:mobidb-lite:consensus disorder prediction; MapolyID:Mapoly0133s0021.1	NA	NA	NA	NA	NA	NA	NA	NA	NA	NA
Mp6g00700	233.656	3.69299	0.160287	23.0399	1.85873e-117	4.89886e-116	MapolyID:Mapoly0052s0130.1	NA	NA	NA	NA	NA	NA	NA	NA	NA	NA
Mp2g23670	16.4551	3.69155	0.565379	6.52934	6.60588e-11	2.32139e-10	MobiDBLite:mobidb-lite:consensus disorder prediction; MapolyID:Mapoly0069s0016.1	NA	NA	NA	NA	NA	NA	NA	NA	NA	NA
Mp8g18700	260.137	3.68495	0.161148	22.8668	9.95159e-116	2.57483e-114	Pfam:PF14009:Domain of unknown function (DUF4228); MapolyID:Mapoly0131s0033.1	NA	NA	NA	NA	NA	NA	NA	NA	NA	NA
Mp3g12400	192.079	3.68145	0.178234	20.6551	8.77625e-95	1.74962e-93	KEGG:K01535:PMA1, PMA2; H+-transporting ATPase [EC:7.1.2.1]; KOG:KOG0205:Plasma membrane H+-transporting ATPase; [P]; CDD:cd02076:P-type_ATPase_H; PRINTS:PR00120:H+-transporting ATPase (proton pump) signature; Pfam:PF00702:haloacid dehalogenase-like hydrolase; Gene3D:G3DSA:3.40.50.1000; ProSitePatterns:PS00154:E1-E2 ATPases phosphorylation site.; Gene3D:G3DSA:3.40.1110.10; PRINTS:PR00119:P-type c…	MpHA18	Plasma membrane H+-ATPase 18	NA	Plasma membrane H+-ATPase	Genome paper MpHA9: Mapoly0158s0038.1 MpHA10: Mapoly0006s0247.1 MpHA11: Mapoly0006s0246.1 MpHA12: Mapoly0006s0248.1 MpHA13: Mapoly0006s0245.1 MpHA14: Mapoly0050s0043.1 MpHA15: Mapoly0050s0047.1 MpHA16: Mapoly0004s0165.1 MpHA17: Mapoly0049s0123.1 MpHA18: Mapoly0050s0044.1 MpHA19: Mapoly0031s0155.1	Mapoly0050s0044.1; Mp3g12400.1	Bowman, Kohchi, Yamato, et al., Cell 171(2):287-304.e15	28985561	10.1016/j.cell.2017.09.030	Published
Mp8g06230	369.873	3.67755	0.147574	24.9201	4.50861e-137	1.49168e-135	Coils:Coil; MapolyID:Mapoly0013s0167.3	MpBHLH51	MpbHLH51	NA	transcription factor, bHLH	NA	Mapoly0013s0167.1; Mp8g06230.1	Bowman, Kohchi, Yamato, et al., Cell 171(2):287-304.e15	28985561	10.1016/j.cell.2017.09.030	Published
Mp8g09140	6.46822	3.67445	0.938039	3.91716	8.95996e-05	0.000203904	MapolyID:Mapoly0063s0005.1	NA	NA	NA	NA	NA	NA	NA	NA	NA	NA
Mp5g22310	213.703	3.67204	0.167954	21.8634	5.80078e-106	1.33238e-104	Coils:Coil; SUPERFAMILY:SSF53474; MapolyID:Mapoly0166s0025.1	NA	NA	NA	NA	NA	NA	NA	NA	NA	NA
Mp6g14010	70.4837	3.65741	0.278482	13.1334	2.11966e-39	1.77208e-38	Pfam:PF03018:Dirigent-like protein; ProSiteProfiles:PS51257:Prokaryotic membrane lipoprotein lipid attachment site profile.; MapolyID:Mapoly0333s0001.1	MpDIR60	NA	NA	Secondary metabolism enzyme	NA	Mp6g14010	Davies et al. 2020 Front Plant Sci	NA	doi:10.3389/fpls.2020.00007	Provisional
Mp7g00790	1209.59	3.65068	0.0929193	39.2887	0	0	KEGG:K00799:GST, gst; glutathione S-transferase [EC:2.5.1.18]; KOG:KOG0867:Glutathione S-transferase; [O]; Gene3D:G3DSA:1.20.1050.10; SFLD:SFLDS00019:Glutathione Transferase (cytosolic); SFLD:SFLDG01154:Main.5: Phi-like; Pfam:PF02798:Glutathione S-transferase, N-terminal domain; ProSiteProfiles:PS50404:Soluble glutathione S-transferase N-terminal domain profile.; SUPERFAMILY:SSF47616; CDD:cd03187…	MpGST27	NA	NA	glutathione S-transferase	NA	Mp7g00790	Spinedi et al., Plants 2021, 10(7), 1478.	NA	10.3390/plants10071478	Published
Mp8g04670	79.0084	3.64861	0.264295	13.8051	2.37508e-43	2.1725e-42	MobiDBLite:mobidb-lite:consensus disorder prediction; MapolyID:Mapoly0186s0016.1	NA	NA	NA	NA	NA	NA	NA	NA	NA	NA
Mp2g19160	278.147	3.64608	0.151812	24.017	1.8479e-127	5.52593e-126	CDD:cd11296:O-FucT_like; Pfam:PF10250:GDP-fucose protein O-fucosyltransferase; MapolyID:Mapoly0128s0029.1	NA	NA	NA	NA	NA	NA	NA	NA	NA	NA
Mp4g14490	19.7783	3.64462	0.50523	7.21378	5.4418e-13	2.11868e-12	MapolyID:Mapoly0070s0032.1	NA	NA	NA	NA	NA	NA	NA	NA	NA	NA
Mp4g17880	1392.2	3.62293	0.0773818	46.8189	0	0	KOG:KOG0742:AAA+-type ATPase; N-term missing; [O]; Gene3D:G3DSA:3.40.50.300; SMART:SM00382; SUPERFAMILY:SSF52540; CDD:cd00009:AAA; MobiDBLite:mobidb-lite:consensus disorder prediction; Pfam:PF00004:ATPase family associated with various cellular activities (AAA); MapolyID:Mapoly0041s0069.1	NA	NA	NA	NA	NA	NA	NA	NA	NA	NA
Mp2g22130	22.3069	3.61759	0.487656	7.41833	1.1861e-13	4.75235e-13	KOG:KOG4499:Ca2+-binding protein Regucalcin/SMP30; N-term missing; [PT]; Pfam:PF08450:SMP-30/Gluconolactonase/LRE-like region; Gene3D:G3DSA:2.120.10.30; SUPERFAMILY:SSF63829; MapolyID:Mapoly0072s0113.1	NA	NA	NA	NA	NA	NA	NA	NA	NA	NA
Mp4g09490	18.5235	3.60524	0.528941	6.81595	9.36442e-12	3.44248e-11	KOG:KOG4735:Extracellular protein with conserved cysteines; N-term missing; [S]; Pfam:PF01697:Glycosyltransferase family 92; MapolyID:Mapoly0112s0054.1	NA	NA	NA	NA	NA	NA	NA	NA	NA	NA
Mp2g18560	67.6383	3.60164	0.28415	12.6752	8.11975e-37	6.42882e-36	Gene3D:G3DSA:2.120.10.80; SUPERFAMILY:SSF117281; MobiDBLite:mobidb-lite:consensus disorder prediction; SMART:SM00256; Gene3D:G3DSA:1.20.1280.50; Pfam:PF12937:F-box-like; ProSiteProfiles:PS50181:F-box domain profile.; SUPERFAMILY:SSF81383; MapolyID:Mapoly0137s0025.1	NA	NA	NA	NA	NA	NA	NA	NA	NA	NA
Mp6g17960	7.02996	3.59966	0.911365	3.94974	7.82358e-05	0.000179038	KOG:KOG0431:Auxilin-like protein and related proteins containing DnaJ domain; N-term missing; [R]; SUPERFAMILY:SSF46565; Coils:Coil; MobiDBLite:mobidb-lite:consensus disorder prediction; Gene3D:G3DSA:1.10.287.110; MapolyID:Mapoly0038s0006.1	NA	NA	NA	NA	NA	NA	NA	NA	NA	NA
Mp3g05230	388.879	3.59162	0.141307	25.417	1.63521e-142	5.73984e-141	MobiDBLite:mobidb-lite:consensus disorder prediction; MapolyID:Mapoly0022s0005.1	NA	NA	NA	NA	NA	NA	NA	NA	NA	NA
Mp3g10260	36.952	3.58457	0.392346	9.13625	6.46534e-20	3.27585e-19	Gene3D:G3DSA:2.60.40.420; ProDom:PD003122:COPPER METAL-BINDING BLUE ELECTRON COPPER-BINDING PRECURSOR PHYTOCYANIN SIGNAL GLYCOPROTEIN EARLY; Pfam:PF02298:Plastocyanin-like domain; SUPERFAMILY:SSF49503; ProSiteProfiles:PS51485:Phytocyanin domain profile.; MobiDBLite:mobidb-lite:consensus disorder prediction; MapolyID:Mapoly0085s0001.1	NA	NA	NA	NA	NA	NA	NA	NA	NA	NA
Mp5g16440	2421.92	3.57604	0.110243	32.4379	8.03322e-231	5.60164e-229	Pfam:PF03018:Dirigent-like protein; MobiDBLite:mobidb-lite:consensus disorder prediction	MpDIR65	NA	NA	Secondary metabolism enzyme	NA	Mp5g16440	NA	NA	NA	Provisional
Mp1g00240	59.0529	3.57298	0.319364	11.1878	4.67862e-29	3.11174e-28	KEGG:K00965:galT, GALT; UDPglucose--hexose-1-phosphate uridylyltransferase [EC:2.7.7.12]; KOG:KOG2958:Galactose-1-phosphate uridylyltransferase; [C]; Gene3D:G3DSA:3.30.428.10; TIGRFAM:TIGR00209:galT_1: galactose-1-phosphate uridylyltransferase; SUPERFAMILY:SSF54197; Pfam:PF01087:Galactose-1-phosphate uridyl transferase, N-terminal domain; Coils:Coil; PIRSF:PIRSF000808; MapolyID:Mapoly0103s0062.1	NA	NA	NA	NA	NA	NA	NA	NA	NA	NA
Mp3g24040	211.654	3.56881	0.169668	21.0341	3.20119e-98	6.70868e-97	Pfam:PF12142:Polyphenol oxidase middle domain; Gene3D:G3DSA:1.10.1280.10; Pfam:PF12143:Protein of unknown function (DUF_B2219); PRINTS:PR00092:Tyrosinase copper-binding domain signature; Pfam:PF00264:Common central domain of tyrosinase; ProSitePatterns:PS00497:Tyrosinase CuA-binding region signature.; SUPERFAMILY:SSF48056; MapolyID:Mapoly0121s0020.1	MpPPO33	NA	NA	Secondary metabolism enzyme	NA	Mp3g24040	Davies et al. 2020 Front Plant Sci	NA	doi:10.3389/fpls.2020.00007	Provisional
Mp5g04920	36.3555	3.56269	0.373097	9.54895	1.31018e-21	7.01079e-21	MapolyID:Mapoly0027s0135.1	NA	NA	NA	NA	NA	NA	NA	NA	NA	NA
Mp8g08700	523.535	3.56241	0.115566	30.8257	1.18431e-208	7.27904e-207	KOG:KOG1502:Flavonol reductase/cinnamoyl-CoA reductase; [V]; Gene3D:G3DSA:3.40.50.720; Pfam:PF01370:NAD dependent epimerase/dehydratase family; SUPERFAMILY:SSF51735; MapolyID:Mapoly0063s0049.1	MpDFR-like18	NA	NA	Secondary metabolism enzyme	NA	Mp8g08700	NA	NA	NA	Provisional
Mp6g03820	147.736	3.542	0.206533	17.1498	6.3086e-66	8.56758e-65	Pfam:PF05078:Protein of unknown function (DUF679); MobiDBLite:mobidb-lite:consensus disorder prediction; MapolyID:Mapoly0034s0136.1	NA	NA	NA	NA	NA	NA	NA	NA	NA	NA
Mp5g16890	2326.56	3.53301	0.100258	35.239	5.04853e-272	4.31344e-270	Pfam:PF03018:Dirigent-like protein; MapolyID:Mapoly0117s0017.1	MpDIR36	NA	NA	Secondary metabolism enzyme	NA	Mp5g16890	Davies et al. 2020 Front Plant Sci	NA	doi:10.3389/fpls.2020.00007	Provisional
Mp6g16340	744.745	3.52907	0.106443	33.1545	4.88174e-241	3.53075e-239	KOG:KOG1187:Serine/threonine protein kinase; [T]; ProSiteProfiles:PS50011:Protein kinase domain profile.; SMART:SM00365; Pfam:PF00069:Protein kinase domain; Gene3D:G3DSA:1.10.510.10; SMART:SM00220; SUPERFAMILY:SSF56112; Pfam:PF13855:Leucine rich repeat; ProSitePatterns:PS00108:Serine/Threonine protein kinases active-site signature.; Gene3D:G3DSA:3.30.200.20; CDD:cd14066:STKc_IRAK; Pfam:PF12819:Ma…	NA	NA	NA	NA	NA	NA	NA	NA	NA	NA
Mp5g07950	273.079	3.52643	0.158351	22.2698	7.25649e-110	1.7631e-108	KEGG:K13577:SLC25A10, DIC; solute carrier family 25 (mitochondrial dicarboxylate transporter), member 10; KOG:KOG0759:Mitochondrial oxoglutarate/malate carrier proteins; [C]; SUPERFAMILY:SSF103506; PRINTS:PR00784:Mitochondrial brown fat uncoupling protein signature; Gene3D:G3DSA:1.50.40.10; ProSiteProfiles:PS50920:Solute carrier (Solcar) repeat profile.; Pfam:PF00153:Mitochondrial carrier protein…	NA	NA	NA	NA	NA	NA	NA	NA	NA	NA
Mp6g05500	368.78	3.52295	0.134533	26.1866	3.78046e-151	1.40301e-149	MobiDBLite:mobidb-lite:consensus disorder prediction	NA	NA	NA	NA	NA	NA	NA	NA	NA	NA
Mp6g02170	850.203	3.52103	0.144164	24.4237	9.58286e-132	2.98624e-130	KEGG:K10380:ANK; ankyrin; KOG:KOG4177:Ankyrin; C-term missing; [M]; ProSiteProfiles:PS50088:Ankyrin repeat profile.; SUPERFAMILY:SSF48403; ProSiteProfiles:PS50297:Ankyrin repeat region circular profile.; CDD:cd00204:ANK; Pfam:PF13962:Domain of unknown function; Pfam:PF12796:Ankyrin repeats (3 copies); Gene3D:G3DSA:1.25.40.20; SMART:SM00248; Pfam:PF00023:Ankyrin repeat; MapolyID:Mapoly0035s0005.1	NA	NA	NA	NA	NA	NA	NA	NA	NA	NA
Mp3g18400	153.252	3.51998	0.189408	18.5841	4.31942e-77	6.88186e-76	MobiDBLite:mobidb-lite:consensus disorder prediction; MapolyID:Mapoly0140s0002.2	NA	NA	NA	NA	NA	NA	NA	NA	NA	NA
Mp4g12740	1609.25	3.51125	0.0803614	43.6932	0	0	KEGG:K03322:mntH; manganese transport protein; KOG:KOG1291:Mn2+ and Fe2+ transporters of the NRAMP family; [P]; Hamap:MF_00221:Divalent metal cation transporter MntH [mntH].; TIGRFAM:TIGR01197:nramp: metal ion transporter, metal ion (Mn2+/Fe2+) transporter (Nramp) family; PRINTS:PR00447:Natural resistance-associated macrophage protein signature; Pfam:PF01566:Natural resistance-associated macropha…	NA	NA	NA	NA	NA	NA	NA	NA	NA	NA
Mp8g14000	431.531	3.50939	0.119321	29.4113	3.94154e-190	2.03625e-188	KEGG:K06045:shc; squalene-hopene/tetraprenyl-beta-curcumene cyclase [EC:5.4.99.17 4.2.1.129]; KOG:KOG0497:Oxidosqualene-lanosterol cyclase and related proteins; [I]; Gene3D:G3DSA:1.50.10.20; TIGRFAM:TIGR01507:hopene_cyclase: squalene-hopene cyclase; SUPERFAMILY:SSF48239; Pfam:PF13249:Squalene-hopene cyclase N-terminal domain; TIGRFAM:TIGR01787:squalene_cyclas: squalene/oxidosqualene cyclases; SFL…	MpSQC1	Squalene cyclase	NA	Secondary metabolism enzyme, Terpene biosynthesis enzymes	NA	Mp8g14000	NA	NA	NA	Provisional
Mp4g14210	5318.55	3.50937	0.0714212	49.1363	0	0	KEGG:K10775:PAL; phenylalanine ammonia-lyase [EC:4.3.1.24]; KOG:KOG0222:Phenylalanine and histidine ammonia-lyase; [Q]; Gene3D:G3DSA:1.10.274.20; Gene3D:G3DSA:1.10.275.10; TIGRFAM:TIGR01226:phe_am_lyase: phenylalanine ammonia-lyase; ProSitePatterns:PS00488:Phenylalanine and histidine ammonia-lyases signature.; SUPERFAMILY:SSF48557; Pfam:PF00221:Aromatic amino acid lyase; CDD:cd00332:PAL-HAL; Gene…	MpPAL4	NA	NA	Secondary metabolism enzyme, Salicylic acid related protein	NA	Mp4g14210	Albert et al. 2018 New Phytologist; Yoshikawa et al. 2018 Phytochemistry	NA	doi:10.1111/nph.15002; doi:10.1016/j.phytochem.2018.07.014	Provisional
Mp1g07890	160.821	3.50888	0.18528	18.9383	5.51845e-80	9.06145e-79	MobiDBLite:mobidb-lite:consensus disorder prediction; MapolyID:Mapoly0036s0033.1	NA	NA	NA	NA	NA	NA	NA	NA	NA	NA
Mp8g08990	15620.7	3.50667	0.0858462	40.8483	0	0	Gene3D:G3DSA:3.30.530.20; CDD:cd07816:Bet_v1-like; SUPERFAMILY:SSF55961; PRINTS:PR00634:Major pollen allergen Bet V1 signature; Pfam:PF00407:Pathogenesis-related protein Bet v I family; MapolyID:Mapoly0063s0020.1	NA	NA	NA	NA	NA	NA	NA	NA	NA	NA
Mp7g14970	25.4126	3.50547	0.429291	8.16571	3.19557e-16	1.41853e-15	MapolyID:Mapoly0009s0181.2	NA	NA	NA	NA	NA	NA	NA	NA	NA	NA
Mp4g19330	16.2443	3.50164	0.562713	6.22278	4.88429e-10	1.62879e-09	MobiDBLite:mobidb-lite:consensus disorder prediction; MapolyID:Mapoly0169s0011.1	NA	NA	NA	NA	NA	NA	NA	NA	NA	NA
Mp7g07990	14.0854	3.49943	0.593349	5.89777	3.68449e-09	1.16498e-08	Pfam:PF00078:Reverse transcriptase (RNA-dependent DNA polymerase); MobiDBLite:mobidb-lite:consensus disorder prediction	NA	NA	NA	NA	NA	NA	NA	NA	NA	NA
Mp1g12210	2527.44	3.49828	0.0654345	53.4623	0	0	Gene3D:G3DSA:3.40.50.1820; SUPERFAMILY:SSF53474; Coils:Coil; MapolyID:Mapoly0014s0007.1	NA	NA	NA	NA	NA	NA	NA	NA	NA	NA
Mp8g18690	64.4603	3.49542	0.305669	11.4353	2.78565e-30	1.8982e-29	MapolyID:Mapoly0131s0034.1	NA	NA	NA	NA	NA	NA	NA	NA	NA	NA
Mp2g09820	6668.07	3.48309	0.0696706	49.9936	0	0	KEGG:K13051:ASRGL1, iaaA; L-asparaginase / beta-aspartyl-peptidase [EC:3.5.1.1 3.4.19.5]; KOG:KOG1592:Asparaginase; [E]; SUPERFAMILY:SSF56235; MobiDBLite:mobidb-lite:consensus disorder prediction; Gene3D:G3DSA:3.60.20.30; CDD:cd04701:Asparaginase_2; Pfam:PF01112:Asparaginase; MapolyID:Mapoly0129s0008.1	NA	NA	NA	NA	NA	NA	NA	NA	NA	NA
Mp7g10330	14.0547	3.48266	0.656323	5.30631	1.11864e-07	3.20289e-07	MapolyID:Mapoly0003s0052.1	NA	NA	NA	NA	NA	NA	NA	NA	NA	NA
Mp1g07850	10428.9	3.48201	0.052695	66.0786	0	0	KEGG:K18660:ACSF3; malonyl-CoA/methylmalonyl-CoA synthetase [EC:6.2.1.-]; KOG:KOG1176:Acyl-CoA synthetase; [I]; Pfam:PF00501:AMP-binding enzyme; Pfam:PF13193:AMP-binding enzyme C-terminal domain; Gene3D:G3DSA:3.30.300.310; Gene3D:G3DSA:3.40.50.12780; CDD:cd05941:MCS; ProSitePatterns:PS00455:Putative AMP-binding domain signature.; SUPERFAMILY:SSF56801; MapolyID:Mapoly0036s0029.2	MpACOS16	NA	NA	Acyl-CoA synthase, Secondary metabolism enzyme	NA	Mp1g07850	NA	NA	NA	Provisional
Mp7g13380	22.2026	3.46966	0.475028	7.30412	2.79097e-13	1.10151e-12	KOG:KOG0105:Alternative splicing factor ASF/SF2 (RRM superfamily); C-term missing; [A]; SUPERFAMILY:SSF54928; MobiDBLite:mobidb-lite:consensus disorder prediction; Gene3D:G3DSA:3.30.70.330; SMART:SM00360; ProSiteProfiles:PS50102:Eukaryotic RNA Recognition Motif (RRM) profile.; Pfam:PF00076:RNA recognition motif. (a.k.a. RRM, RBD, or RNP domain); MapolyID:Mapoly0009s0024.1	NA	NA	NA	NA	NA	NA	NA	NA	NA	NA
Mp2g01030	3553.84	3.45327	0.0725271	47.6135	0	0	KEGG:K01850:E5.4.99.5; chorismate mutase [EC:5.4.99.5]; KOG:KOG0795:Chorismate mutase; [E]; TIGRFAM:TIGR01802:CM_pl-yst: chorismate mutase; SUPERFAMILY:SSF48600; Gene3D:G3DSA:1.10.590.10; PIRSF:PIRSF017318; ProSiteProfiles:PS51169:Chorismate mutase domain profile.; MapolyID:Mapoly0028s0048.1	MpCM	NA	NA	Secondary metabolism enzyme	NA	Mp2g01030	Albert et al. 2018 New Phytologist	NA	doi:10.1111/nph.15002	Provisional
Mp3g16730	79.5363	3.45296	0.247899	13.9289	4.22984e-44	3.92446e-43	KOG:KOG1187:Serine/threonine protein kinase; [T]; Pfam:PF08263:Leucine rich repeat N-terminal domain; ProSiteProfiles:PS51450:Leucine-rich repeat profile.; SUPERFAMILY:SSF52047; Gene3D:G3DSA:3.80.10.10; Pfam:PF13855:Leucine rich repeat; Pfam:PF00069:Protein kinase domain; Gene3D:G3DSA:3.30.200.20; CDD:cd14066:STKc_IRAK; Pfam:PF00560:Leucine Rich Repeat; Gene3D:G3DSA:1.10.510.10; SUPERFAMILY:SSF56…	NA	NA	NA	NA	NA	NA	NA	NA	NA	NA
Mp5g23490	16.1776	3.43705	0.552686	6.21882	5.0091e-10	1.66934e-09	SUPERFAMILY:SSF51182; SMART:SM00835; Pfam:PF00190:Cupin; Gene3D:G3DSA:2.60.120.10; PRINTS:PR00325:Germin signature; MapolyID:Mapoly0010s0107.1	MpCupin90	NA	NA	Cupin	NA	Mp5g23490	NA	NA	NA	Provisional
Mp5g18000	20.8172	3.42976	0.516072	6.64589	3.01384e-11	1.07662e-10	MobiDBLite:mobidb-lite:consensus disorder prediction; MapolyID:Mapoly0084s0047.1	NA	NA	NA	NA	NA	NA	NA	NA	NA	NA
Mp6g10160	3645.25	3.41869	0.0770924	44.3453	0	0	Pfam:PF04819:Family of unknown function (DUF716); MapolyID:Mapoly0016s0059.1	NA	NA	NA	NA	NA	NA	NA	NA	NA	NA
Mp4g23230	118.947	3.4183	0.206467	16.5562	1.44533e-61	1.83318e-60	MapolyID:Mapoly0020s0087.1	NA	NA	NA	NA	NA	NA	NA	NA	NA	NA
Mp5g21760	11908.3	3.4157	0.0522755	65.3404	0	0	KOG:KOG0513:Ca2+-independent phospholipase A2; [I]; ProSiteProfiles:PS51635:Patatin-like phospholipase (PNPLA) domain profile.; SUPERFAMILY:SSF52151; Pfam:PF01734:Patatin-like phospholipase; Gene3D:G3DSA:3.40.1090.10; MapolyID:Mapoly0106s0023.1	NA	NA	NA	NA	NA	NA	NA	NA	NA	NA
Mp2g00920	11.021	3.41342	0.684074	4.98984	6.04288e-07	1.64714e-06	MapolyID:Mapoly0028s0059.1	NA	NA	NA	NA	NA	NA	NA	NA	NA	NA
Mp4g22970	111.634	3.40409	0.218834	15.5556	1.45818e-54	1.64548e-53	KEGG:K16466:CETN3, CDC31; centrin-3; KOG:KOG0028:Ca2+-binding protein (centrin/caltractin), EF-Hand superfamily protein; [ZD]; ProSiteProfiles:PS50222:EF-hand calcium-binding domain profile.; CDD:cd00051:EFh; Gene3D:G3DSA:1.10.238.10; MobiDBLite:mobidb-lite:consensus disorder prediction; Pfam:PF13499:EF-hand domain pair; ProSitePatterns:PS00018:EF-hand calcium-binding domain.; SUPERFAMILY:SSF4747…	NA	NA	NA	NA	NA	NA	NA	NA	NA	NA
Mp4g20080	14.6742	3.40303	0.581124	5.85594	4.74325e-09	1.49186e-08	MobiDBLite:mobidb-lite:consensus disorder prediction; MapolyID:Mapoly0116s0010.1	NA	NA	NA	NA	NA	NA	NA	NA	NA	NA
Mp1g02470	70.8916	3.38766	0.284169	11.9213	9.16459e-33	6.63143e-32	Pfam:PF03140:Plant protein of unknown function; MapolyID:Mapoly2873s0001.1	NA	NA	NA	NA	NA	NA	NA	NA	NA	NA
Mp8g00830	1049.31	3.38669	0.0959126	35.3102	4.094e-273	3.53676e-271	KOG:KOG1471:Phosphatidylinositol transfer protein SEC14 and related proteins; [I]; ProSiteProfiles:PS50191:CRAL-TRIO lipid binding domain profile.; Gene3D:G3DSA:1.10.8.20; SUPERFAMILY:SSF46938; Pfam:PF03765:CRAL/TRIO, N-terminal domain; Pfam:PF00650:CRAL/TRIO domain; CDD:cd00170:SEC14; SMART:SM01100; SMART:SM00516; SUPERFAMILY:SSF52087; Gene3D:G3DSA:3.40.525.10; MapolyID:Mapoly0064s0114.1	NA	NA	NA	NA	NA	NA	NA	NA	NA	NA
Mp3g06030	9.16322	3.36772	0.711901	4.7306	2.23857e-06	5.83764e-06	MobiDBLite:mobidb-lite:consensus disorder prediction; MapolyID:Mapoly0006s0073.1	NA	NA	NA	NA	NA	NA	NA	NA	NA	NA
Mp8g08940	2001.2	3.36274	0.105293	31.937	8.18921e-224	5.46533e-222	Pfam:PF00407:Pathogenesis-related protein Bet v I family; CDD:cd07816:Bet_v1-like; Gene3D:G3DSA:3.30.530.20; SUPERFAMILY:SSF55961; MapolyID:Mapoly0063s0025.1	NA	NA	NA	NA	NA	NA	NA	NA	NA	NA
Mp3g12890	47.0388	3.35875	0.316913	10.5984	3.03279e-26	1.86182e-25	KOG:KOG1339:Aspartyl protease; [O]; CDD:cd05476:pepsin_A_like_plant; Gene3D:G3DSA:2.40.70.10; ProSiteProfiles:PS51767:Peptidase family A1 domain profile.; Pfam:PF14543:Xylanase inhibitor N-terminal; SUPERFAMILY:SSF50630; Pfam:PF14541:Xylanase inhibitor C-terminal; PRINTS:PR00792:Pepsin (A1) aspartic protease family signature; MapolyID:Mapoly0050s0081.1	NA	NA	NA	NA	NA	NA	NA	NA	NA	NA
Mp4g03510	137.104	3.35246	0.193578	17.3184	3.41657e-67	4.75203e-66	KOG:KOG3178:Hydroxyindole-O-methyltransferase and related SAM-dependent methyltransferases; [R]; ProSiteProfiles:PS51683:SAM-dependent O-methyltransferase class II-type profile.; Gene3D:G3DSA:3.40.50.150; SUPERFAMILY:SSF46785; PIRSF:PIRSF005739; Pfam:PF00891:O-methyltransferase domain; Gene3D:G3DSA:1.10.10.10; SUPERFAMILY:SSF53335; MapolyID:Mapoly0044s0122.1	MpOMT15	NA	NA	Secondary metabolism enzyme, O-methyltransferase	NA	Mp4g03510	Bowman, Kohchi, Yamato, et al., Cell 171(2):287-304.e15	28985561	10.1016/j.cell.2017.09.030	Provisional
Mp1g18070	10.4262	3.34864	0.672614	4.97855	6.40627e-07	1.74248e-06	MapolyID:Mapoly0001s0145.1	NA	NA	NA	NA	NA	NA	NA	NA	NA	NA
Mp3g20250	9065.38	3.33967	0.0989206	33.7611	7.34889e-250	5.71376e-248	ProSiteProfiles:PS51762:Glycosyl hydrolases family 16 (GH16) domain profile.; SUPERFAMILY:SSF49899; Gene3D:G3DSA:2.60.120.200; MapolyID:Mapoly0049s0008.1	NA	NA	NA	NA	NA	NA	NA	NA	NA	NA
Mp8g11130	310.025	3.33854	0.163338	20.4394	7.46986e-93	1.45195e-91	MapolyID:Mapoly0008s0108.1	NA	NA	NA	NA	NA	NA	NA	NA	NA	NA
Mp5g19880	2923.2	3.33846	0.0916237	36.4367	1.11828e-290	1.02289e-288	KEGG:K00134:GAPDH, gapA; glyceraldehyde 3-phosphate dehydrogenase [EC:1.2.1.12]; KOG:KOG0657:Glyceraldehyde 3-phosphate dehydrogenase; [G]; Pfam:PF00044:Glyceraldehyde 3-phosphate dehydrogenase, NAD binding domain; Gene3D:G3DSA:3.30.360.10; PIRSF:PIRSF000149; SUPERFAMILY:SSF51735; SMART:SM00846; TIGRFAM:TIGR01534:GAPDH-I: glyceraldehyde-3-phosphate dehydrogenase, type I; SUPERFAMILY:SSF55347; Pro…	NA	NA	NA	NA	NA	NA	NA	NA	NA	NA
Mp2g26210	1488.45	3.32776	0.0856521	38.8521	0	0	KOG:KOG1187:Serine/threonine protein kinase; [T]; CDD:cd14066:STKc_IRAK; SMART:SM00369; Pfam:PF13855:Leucine rich repeat; Gene3D:G3DSA:1.10.510.10; ProSiteProfiles:PS50011:Protein kinase domain profile.; Gene3D:G3DSA:3.80.10.10; SMART:SM00220; SUPERFAMILY:SSF56112; Gene3D:G3DSA:3.30.200.20; Pfam:PF07714:Protein tyrosine kinase; SUPERFAMILY:SSF52058; ProSitePatterns:PS00108:Serine/Threonine protei…	NA	NA	NA	NA	NA	NA	NA	NA	NA	NA
Mp8g00840	96.8864	3.32752	0.242874	13.7006	1.00705e-42	9.11501e-42	KEGG:K08122:LUM; lumican; KOG:KOG0618:Serine/threonine phosphatase 2C containing leucine-rich repeats, similar to SCN circadian oscillatory protein (SCOP); N-term missing; C-term missing; [T]; Gene3D:G3DSA:3.80.10.10; Pfam:PF08263:Leucine rich repeat N-terminal domain; SUPERFAMILY:SSF52058; Pfam:PF13855:Leucine rich repeat; MapolyID:Mapoly0064s0113.2	NA	NA	NA	NA	NA	NA	NA	NA	NA	NA
Mp5g21750	749.95	3.32656	0.11119	29.9179	1.15214e-196	6.28626e-195	MapolyID:Mapoly0106s0024.1	NA	NA	NA	NA	NA	NA	NA	NA	NA	NA
Mp4g19320	609.714	3.32571	0.121044	27.4752	3.4729e-166	1.47149e-164	MobiDBLite:mobidb-lite:consensus disorder prediction; Pfam:PF14009:Domain of unknown function (DUF4228); MapolyID:Mapoly0169s0012.1	NA	NA	NA	NA	NA	NA	NA	NA	NA	NA
Mp5g05730	228.292	3.3226	0.173111	19.1934	4.20045e-82	7.1074e-81	CDD:cd00010:AAI_LTSS; Gene3D:G3DSA:1.10.110.10; Pfam:PF14368:Probable lipid transfer; SMART:SM00499; SUPERFAMILY:SSF47699; MapolyID:Mapoly0027s0052.1	MpLTP-like72	NA	NA	Lipid transfer protein	NA	Mp5g05730	NA	NA	NA	Provisional
Mp3g08430	258.73	3.31892	0.146459	22.6611	1.08368e-113	2.74898e-112	KOG:KOG0618:Serine/threonine phosphatase 2C containing leucine-rich repeats, similar to SCN circadian oscillatory protein (SCOP); C-term missing; [T]; Gene3D:G3DSA:3.80.10.10; Pfam:PF13855:Leucine rich repeat; SMART:SM00369; SUPERFAMILY:SSF52058; Pfam:PF08263:Leucine rich repeat N-terminal domain; MapolyID:Mapoly0118s0002.1	NA	NA	NA	NA	NA	NA	NA	NA	NA	NA
Mp1g17690	5.71681	3.30696	0.921516	3.5886	0.000332453	0.000714631	KEGG:K03541:psbR; photosystem II 10kDa protein; Pfam:PF04725:Photosystem II 10 kDa polypeptide PsbR; MapolyID:Mapoly0001s0109.1	NA	NA	NA	NA	NA	NA	NA	NA	NA	NA
Mp8g13130	13.7576	3.29467	0.571805	5.76187	8.31884e-09	2.57634e-08	MapolyID:Mapoly0083s0008.1	NA	NA	NA	NA	NA	NA	NA	NA	NA	NA
Mp1g14690	15.1413	3.29287	0.552747	5.95729	2.56449e-09	8.17336e-09	MapolyID:Mapoly0153s0021.1	NA	NA	NA	NA	NA	NA	NA	NA	NA	NA
Mp2g05960	32.2084	3.29168	0.404149	8.1447	3.80228e-16	1.68257e-15	MapolyID:Mapoly0021s0051.1	NA	NA	NA	NA	NA	NA	NA	NA	NA	NA
Mp5g03700	13.2716	3.28726	0.586729	5.60269	2.11054e-08	6.35902e-08	MapolyID:Mapoly0133s0019.1	NA	NA	NA	NA	NA	NA	NA	NA	NA	NA
Mp4g22180	52.0014	3.28601	0.30743	10.6886	1.15047e-26	7.15019e-26	SMART:SM00837; ProSiteProfiles:PS50842:Expansin, family-45 endoglucanase-like domain profile.; PRINTS:PR01226:Expansin signature; Gene3D:G3DSA:2.40.40.10; PRINTS:PR01225:Expansin/Lol pI family signature; SUPERFAMILY:SSF49590; SUPERFAMILY:SSF50685; Pfam:PF01357:Pollen allergen; Pfam:PF03330:Lytic transglycolase; Gene3D:G3DSA:2.60.40.760; ProSiteProfiles:PS50843:Expansin, Cellulose-binding-like dom…	MpExpansin34	NA	NA	Cell wall related protein	NA	Mp4g22180	Lampugnani et al., 2019 Trends Plant Sci	NA	doi:10.1016/j.tplants.2019.02.011	Provisional
Mp4g01290	5165.86	3.28411	0.0595399	55.1581	0	0	KOG:KOG1950:Glycosyl transferase, family 8 - glycogenin; C-term missing; [G]; SUPERFAMILY:SSF53448; CDD:cd02537:GT8_Glycogenin; Gene3D:G3DSA:3.90.550.10; MapolyID:Mapoly0066s0014.1	MpGT8.8	NA	NA	Cell wall related protein	NA	Mp4g01290	Lampugnani et al., 2019 Trends Plant Sci	NA	doi:10.1016/j.tplants.2019.02.011	Provisional
Mp2g20260	1534.38	3.27762	0.0754514	43.4401	0	0	MobiDBLite:mobidb-lite:consensus disorder prediction; MapolyID:Mapoly0055s0023.3	NA	NA	NA	NA	NA	NA	NA	NA	NA	NA
Mp8g07630	255.324	3.27283	0.141097	23.1956	5.04568e-119	1.34812e-117	Pfam:PF03168:Late embryogenesis abundant protein; MobiDBLite:mobidb-lite:consensus disorder prediction; MapolyID:Mapoly0013s0032.1	MpLEA-like59	NA	NA	Late-embryogenesis abundant protein	NA	Mp8g07630	Jahan et al., 2018, Plant Phys	NA	doi:10.1104/pp.18.00761	Provisional
Mpzg00480	269.94	3.26952	0.150636	21.7048	1.84734e-104	4.18749e-103	KOG:KOG0184:20S proteasome, regulatory subunit alpha type PSMA3/PRE10; N-term missing; [O]; SUPERFAMILY:SSF56235; SUPERFAMILY:SSF57850; Pfam:PF00227:Proteasome subunit; Gene3D:G3DSA:3.60.20.10; Gene3D:G3DSA:3.30.40.10; MapolyID:Mapoly0008s0272.1	NA	NA	NA	NA	NA	NA	NA	NA	NA	NA
Mp6g12200	1039.75	3.25741	0.0940213	34.6455	5.224e-263	4.25305e-261	KOG:KOG2764:Putative transcriptional regulator DJ-1; [RV]; SUPERFAMILY:SSF52317; Gene3D:G3DSA:3.40.50.880; Pfam:PF01965:DJ-1/PfpI family; CDD:cd03139:GATase1_PfpI_2; MapolyID:Mapoly0135s0016.1	NA	NA	NA	NA	NA	NA	NA	NA	NA	NA
Mp6g00020	37611.6	3.25658	0.0665759	48.9154	0	0	KEGG:K00487:CYP73A; trans-cinnamate 4-monooxygenase [EC:1.14.14.91]; KOG:KOG0156:Cytochrome P450 CYP2 subfamily; [Q]; ProSitePatterns:PS00086:Cytochrome P450 cysteine heme-iron ligand signature.; SUPERFAMILY:SSF48264; PRINTS:PR00463:E-class P450 group I signature; Gene3D:G3DSA:1.10.630.10; PRINTS:PR00385:P450 superfamily signature; Pfam:PF00067:Cytochrome P450; MapolyID:Mapoly0163s0018.1	MpC4H1	NA	NA	Cytochrome P450, Secondary metabolism enzyme	NA	Mp6g00020	Albert et al. 2018 New Phytologist	NA	doi:10.1111/nph.15002	Provisional
Mp7g16610	39.9556	3.25645	0.334987	9.72111	2.45096e-22	1.34768e-21	KOG:KOG0841:Multifunctional chaperone (14-3-3 family); [O]; Gene3D:G3DSA:1.20.190.20; PIRSF:PIRSF000868; Coils:Coil; PRINTS:PR00305:14-3-3 protein zeta signature; SUPERFAMILY:SSF48445; SMART:SM00101; Pfam:PF00244:14-3-3 protein; MapolyID:Mapoly0365s0001.1	NA	NA	NA	NA	NA	NA	NA	NA	NA	NA
Mp2g07970	29.0321	3.25546	0.385617	8.44221	3.11397e-17	1.43942e-16	SUPERFAMILY:SSF51126; Pfam:PF06830:Root cap; MobiDBLite:mobidb-lite:consensus disorder prediction; PRINTS:PR01217:Proline rich extensin signature; MapolyID:Mapoly0015s0083.1	NA	NA	NA	NA	NA	NA	NA	NA	NA	NA
Mp5g16180	592.987	3.2526	0.107981	30.1219	2.50712e-199	1.40743e-197	KOG:KOG0867:Glutathione S-transferase; [O]; SUPERFAMILY:SSF52833; ProSiteProfiles:PS50405:Soluble glutathione S-transferase C-terminal domain profile.; SUPERFAMILY:SSF47616; Pfam:PF00043:Glutathione S-transferase, C-terminal domain; Gene3D:G3DSA:3.40.30.10; ProSiteProfiles:PS50404:Soluble glutathione S-transferase N-terminal domain profile.; Gene3D:G3DSA:1.20.1050.10; Pfam:PF02798:Glutathione S-t…	MpGST23	NA	NA	glutathione S-transferase	NA	Mp5g16180	Spinedi et al., Plants 2021, 10(7), 1478.	NA	10.3390/plants10071478	Published
Mp7g18870	821.283	3.25033	0.0913157	35.5944	1.71125e-277	1.52057e-275	MapolyID:Mapoly0067s0090.1	NA	NA	NA	NA	NA	NA	NA	NA	NA	NA
Mp3g01320	567.851	3.24805	0.111284	29.1871	2.82924e-187	1.41918e-185	SUPERFAMILY:SSF49899; Gene3D:G3DSA:2.60.120.200; Pfam:PF00139:Legume lectin domain; MapolyID:Mapoly0007s0126.1	NA	NA	NA	NA	NA	NA	NA	NA	NA	NA
Mp4g11510	21.1412	3.24377	0.467953	6.93184	4.15411e-12	1.55542e-11	MapolyID:Mapoly0011s0136.1	NA	NA	NA	NA	NA	NA	NA	NA	NA	NA
Mp6g03860	8.84512	3.24288	0.709864	4.56832	4.9166e-06	1.24274e-05	MapolyID:Mapoly0034s0132.1	NA	NA	NA	NA	NA	NA	NA	NA	NA	NA
Mp2g08340	13.2838	3.24139	0.609774	5.31572	1.06234e-07	3.04449e-07	MapolyID:Mapoly0015s0119.1	NA	NA	NA	NA	NA	NA	NA	NA	NA	NA
Mp5g15820	2640.05	3.23769	0.0865378	37.4136	2.34743e-291	2.26724e-292	KEGG:K13448:CML; calcium-binding protein CML; KOG:KOG0027:Calmodulin and related proteins (EF-Hand superfamily); [T]; CDD:cd00051:EFh; ProSiteProfiles:PS50222:EF-hand calcium-binding domain profile.; ProSitePatterns:PS00018:EF-hand calcium-binding domain.; SMART:SM00054; MobiDBLite:mobidb-lite:consensus disorder prediction; Pfam:PF13499:EF-hand domain pair; SUPERFAMILY:SSF47473; Gene3D:G3DSA:1.10…	NA	NA	NA	NA	NA	NA	NA	NA	NA	NA
Mp2g08870	85.7282	3.22482	0.233951	13.7842	3.17439e-43	2.89512e-42	MobiDBLite:mobidb-lite:consensus disorder prediction	NA	NA	NA	NA	NA	NA	NA	NA	NA	NA
Mp3g07300	432.486	3.22394	0.118395	27.2304	2.83707e-163	1.17958e-161	MobiDBLite:mobidb-lite:consensus disorder prediction; MapolyID:Mapoly0006s0204.1	NA	NA	NA	NA	NA	NA	NA	NA	NA	NA
Mp5g16510	13246.7	3.2225	0.0833472	38.6636	0	0	MobiDBLite:mobidb-lite:consensus disorder prediction; Pfam:PF03018:Dirigent-like protein; MapolyID:Mapoly0117s0054.3	MpDIR39	NA	NA	Secondary metabolism enzyme	NA	Mp5g16510	Davies et al. 2020 Front Plant Sci	NA	doi:10.3389/fpls.2020.00007	Provisional
Mp5g14900	417.544	3.22132	0.146749	21.9512	8.43748e-107	1.97297e-105	MapolyID:Mapoly0229s0004.1	NA	NA	NA	NA	NA	NA	NA	NA	NA	NA
Mp4g03660	17.4253	3.2094	0.501218	6.4032	1.52157e-10	5.23577e-10	KOG:KOG0618:Serine/threonine phosphatase 2C containing leucine-rich repeats, similar to SCN circadian oscillatory protein (SCOP); C-term missing; [T]; ProSiteProfiles:PS51450:Leucine-rich repeat profile.; SUPERFAMILY:SSF52047; SUPERFAMILY:SSF52058; Gene3D:G3DSA:3.80.10.10; Pfam:PF08263:Leucine rich repeat N-terminal domain; Pfam:PF00560:Leucine Rich Repeat; PRINTS:PR00019:Leucine-rich repeat sign…	NA	NA	NA	NA	NA	NA	NA	NA	NA	NA
Mp1g06340	396.211	3.20368	0.131931	24.283	2.96795e-130	9.1029e-129	SUPERFAMILY:SSF52266; Pfam:PF00657:GDSL-like Lipase/Acylhydrolase; CDD:cd01837:SGNH_plant_lipase_like; Gene3D:G3DSA:3.40.50.1110; MapolyID:Mapoly0043s0026.2	NA	NA	NA	NA	NA	NA	NA	NA	NA	NA
Mp8g02090	12.4499	3.19809	0.630067	5.07579	3.85898e-07	1.06717e-06	MapolyID:Mapoly0012s0006.1	NA	NA	NA	NA	NA	NA	NA	NA	NA	NA
Mp2g13870	316.559	3.18726	0.133013	23.9621	6.91701e-127	2.05266e-125	PIRSF:PIRSF002703; PRINTS:PR00347:Pathogenesis-related protein signature; Pfam:PF00314:Thaumatin family; ProSiteProfiles:PS51367:Thaumatin family profile.; SUPERFAMILY:SSF49870; SMART:SM00205; Gene3D:G3DSA:2.60.110.10; MapolyID:Mapoly0042s0016.1	NA	NA	NA	NA	NA	NA	NA	NA	NA	NA
Mp8g08550	50.7099	3.18621	0.301212	10.578	3.77002e-26	2.30802e-25	KOG:KOG0956:PHD finger protein AF10; N-term missing; C-term missing; [R]; Gene3D:G3DSA:2.30.29.30; MobiDBLite:mobidb-lite:consensus disorder prediction; Gene3D:G3DSA:3.10.20.90; Pfam:PF00784:MyTH4 domain; ProSiteProfiles:PS50057:FERM domain profile.; CDD:cd14473:FERM_B-lobe; SUPERFAMILY:SSF47031; SUPERFAMILY:SSF50729; Gene3D:G3DSA:1.25.40.530; ProSiteProfiles:PS51016:MyTH4 domain profile.; Mapoly…	NA	NA	NA	NA	NA	NA	NA	NA	NA	NA
Mp3g09800	3603.97	3.1847	0.0827962	38.4643	0	0	MapolyID:Mapoly0085s0047.1	NA	NA	NA	NA	NA	NA	NA	NA	NA	NA
Mp7g15360	267.301	3.18242	0.169604	18.7638	1.49356e-78	2.41674e-77	KEGG:K04858:CACNA2D1; voltage-dependent calcium channel alpha-2/delta-1; KOG:KOG2353:L-type voltage-dependent Ca2+ channel, alpha2/delta subunit; C-term missing; [PT]; Pfam:PF00092:von Willebrand factor type A domain; ProSiteProfiles:PS50234:VWFA domain profile.; SUPERFAMILY:SSF53300; MobiDBLite:mobidb-lite:consensus disorder prediction; CDD:cd00198:vWFA; Gene3D:G3DSA:3.40.50.410; MapolyID:Mapoly…	NA	NA	NA	NA	NA	NA	NA	NA	NA	NA
Mp2g01930	740.399	3.18229	0.110248	28.8649	3.29458e-183	1.60096e-181	KEGG:K01569:oxdD; oxalate decarboxylase [EC:4.1.1.2]; Pfam:PF00190:Cupin; Gene3D:G3DSA:2.60.120.10; PRINTS:PR00325:Germin signature; SUPERFAMILY:SSF51182; SMART:SM00835; MapolyID:Mapoly0130s0001.1	MpCupin16	NA	NA	Cupin	NA	Mp2g01930	NA	NA	NA	Provisional
Mp4g03700	8.06963	3.18227	0.728841	4.36621	1.26423e-05	3.09637e-05	MapolyID:Mapoly0044s0104.1	NA	NA	NA	NA	NA	NA	NA	NA	NA	NA
Mp2g04860	513.238	3.17553	0.12474	25.4571	5.88795e-143	2.07614e-141	KOG:KOG3010:Methyltransferase; [R]; Gene3D:G3DSA:3.40.50.150; CDD:cd02440:AdoMet_MTases; Gene3D:G3DSA:1.10.10.2560; Pfam:PF13649:Methyltransferase domain; SUPERFAMILY:SSF53335; MapolyID:Mapoly0031s0141.1	NA	NA	NA	NA	NA	NA	NA	NA	NA	NA
Mp5g05560	69.8527	3.17308	0.25714	12.3399	5.52197e-35	4.17436e-34	MobiDBLite:mobidb-lite:consensus disorder prediction; Gene3D:G3DSA:2.20.25.80; Pfam:PF03106:WRKY DNA -binding domain; Coils:Coil; SUPERFAMILY:SSF118290; SMART:SM00774; ProSiteProfiles:PS50811:WRKY domain profile.; MapolyID:Mapoly0027s0069.1	MpWRKY3	MpWRKY3	NA	transcription factor, WRKY	NA	Mapoly0027s0069.1; Mp5g05560.1	Bowman, Kohchi, Yamato, et al., Cell 171(2):287-304.e15	28985561	10.1016/j.cell.2017.09.030	Published
Mp1g23690	5868.23	3.17305	0.0577729	54.9229	0	0	KOG:KOG2532:Permease of the major facilitator superfamily; [G]; ProSiteProfiles:PS50850:Major facilitator superfamily (MFS) profile.; CDD:cd06174:MFS; Gene3D:G3DSA:1.20.1250.20; Pfam:PF07690:Major Facilitator Superfamily; SUPERFAMILY:SSF103473; MapolyID:Mapoly0065s0008.1	NA	NA	NA	NA	NA	NA	NA	NA	NA	NA
Mp4g14100	3230.6	3.15772	0.0745308	42.368	0	0	KEGG:K00660:CHS; chalcone synthase [EC:2.3.1.74]; PIRSF:PIRSF000451; CDD:cd00831:CHS_like; Gene3D:G3DSA:3.40.47.10; Pfam:PF00195:Chalcone and stilbene synthases, N-terminal domain; SUPERFAMILY:SSF53901; Pfam:PF02797:Chalcone and stilbene synthases, C-terminal domain; MapolyID:Mapoly0070s0072.1	MpPKS/CHS10	NA	NA	Secondary metabolism enzyme	NA	Mp4g14100	Albert et al. 2018 New Phytologist	NA	doi:10.1111/nph.15002	Provisional
Mp4g19000	6419.45	3.15446	0.0646138	48.8202	0	0	KOG:KOG1520:Predicted alkaloid synthase/Surface mucin Hemomucin; [R]; SUPERFAMILY:SSF63829; Gene3D:G3DSA:2.120.10.30; Pfam:PF03088:Strictosidine synthase; MapolyID:Mapoly0164s0010.1	MpMpSTR2	NA	NA	Secondary metabolism enzyme, Terpene biosynthesis enzymes	NA	Mp4g19000	NA	NA	NA	Provisional
Mp5g03000	868.138	3.15076	0.105192	29.9526	4.07334e-197	2.24612e-195	Pfam:PF02458:Transferase family; Gene3D:G3DSA:3.30.559.10; MapolyID:Mapoly0124s0023.1	NA	NA	NA	NA	NA	NA	NA	NA	NA	NA
Mp8g08520	8.72884	3.1354	0.749892	4.18113	2.9006e-05	6.88931e-05	MapolyID:Mapoly0063s0066.1	NA	NA	NA	NA	NA	NA	NA	NA	NA	NA
Mp5g14120	9.32736	3.13297	0.695828	4.50251	6.71563e-06	1.68324e-05	KOG:KOG2624:Triglyceride lipase-cholesterol esterase; [I]; MobiDBLite:mobidb-lite:consensus disorder prediction; SUPERFAMILY:SSF53474; Gene3D:G3DSA:3.40.50.1820; MapolyID:Mapoly0032s0103.1	NA	NA	NA	NA	NA	NA	NA	NA	NA	NA
Mp4g05330	19.0198	3.13167	0.517231	6.05469	1.40689e-09	4.56915e-09	MobiDBLite:mobidb-lite:consensus disorder prediction; MapolyID:Mapoly0087s0056.1	NA	NA	NA	NA	NA	NA	NA	NA	NA	NA
Mp4g08350	17.6624	3.12959	0.508518	6.15434	7.53928e-10	2.48381e-09	MapolyID:Mapoly0120s0011.1	NA	NA	NA	NA	NA	NA	NA	NA	NA	NA
Mp2g25540	391.574	3.12912	0.117917	26.5367	3.65892e-155	1.41886e-153	KOG:KOG0143:Iron/ascorbate family oxidoreductases; [QR]; Gene3D:G3DSA:2.60.120.330; PRINTS:PR00682:Isopenicillin N synthase signature; Pfam:PF14226:non-haem dioxygenase in morphine synthesis N-terminal; SUPERFAMILY:SSF51197; ProSiteProfiles:PS51471:Fe(2+) 2-oxoglutarate dioxygenase domain profile.; Pfam:PF03171:2OG-Fe(II) oxygenase superfamily; MapolyID:Mapoly0025s0124.1	MpDOXC12	NA	NA	Secondary metabolism enzyme	NA	Mp2g25540	Bowman, Kohchi, Yamato, et al., Cell 171(2):287-304.e15	28985561	10.1016/j.cell.2017.09.030	Provisional
Mp5g23500	19.3718	3.1238	0.477184	6.54633	5.89663e-11	2.07637e-10	PRINTS:PR00325:Germin signature; Gene3D:G3DSA:2.60.120.10; SUPERFAMILY:SSF51182; Pfam:PF00190:Cupin; SMART:SM00835; MapolyID:Mapoly0010s0106.1	MpCupin91	NA	NA	Cupin	NA	Mp5g23500	NA	NA	NA	Provisional
Mp7g15010	70.6559	3.10843	0.248982	12.4846	9.06336e-36	6.97009e-35	KEGG:K00430:E1.11.1.7; peroxidase [EC:1.11.1.7]; SUPERFAMILY:SSF48113; Pfam:PF00141:Peroxidase; PRINTS:PR00461:Plant peroxidase signature; Gene3D:G3DSA:1.10.420.10; CDD:cd00693:secretory_peroxidase; PRINTS:PR00458:Haem peroxidase superfamily signature; Gene3D:G3DSA:1.10.520.10; ProSiteProfiles:PS50873:Plant heme peroxidase family profile.; ProSitePatterns:PS00436:Peroxidases active site signature…	MpPOD157	NA	NA	Peroxidase	NA	Mp7g15010	Spinedi et al., Plants 2021, 10(7), 1478.	NA	10.3390/plants10071478	Published
Mp3g21740	20231.4	3.10828	0.0590839	52.6079	0	0	KEGG:K10529:DOX; alpha-dioxygenase [EC:1.14.99.-]; KOG:KOG2408:Peroxidase/oxygenase; N-term missing; [R]; SUPERFAMILY:SSF48113; Gene3D:G3DSA:1.10.640.10; Pfam:PF03098:Animal haem peroxidase; ProSiteProfiles:PS50292:Animal heme peroxidase superfamily profile.; MapolyID:Mapoly0089s0042.1	NA	NA	NA	NA	NA	NA	NA	NA	NA	NA
Mp8g02480	54.4687	3.10826	0.279573	11.1179	1.02699e-28	6.76107e-28	KOG:KOG1187:Serine/threonine protein kinase; [T]; SMART:SM00220; Gene3D:G3DSA:3.30.200.20; SUPERFAMILY:SSF52058; ProSiteProfiles:PS51450:Leucine-rich repeat profile.; SUPERFAMILY:SSF52047; Pfam:PF00560:Leucine Rich Repeat; ProSiteProfiles:PS50011:Protein kinase domain profile.; CDD:cd14066:STKc_IRAK; Pfam:PF08263:Leucine rich repeat N-terminal domain; SUPERFAMILY:SSF56112; Gene3D:G3DSA:3.80.10.10…	NA	NA	NA	NA	NA	NA	NA	NA	NA	NA
Mp2g06770	57.7635	3.10487	0.284291	10.9215	9.10256e-28	5.82489e-27	MapolyID:Mapoly0021s0130.1	NA	NA	NA	NA	NA	NA	NA	NA	NA	NA
Mp6g07950	2055.97	3.10347	0.088339	35.1314	2.23871e-270	1.89195e-268	Pfam:PF03547:Membrane transport protein; MobiDBLite:mobidb-lite:consensus disorder prediction; MapolyID:Mapoly0053s0108.1	MpPIN3	PIN-FORMED 3	NA	Encodes auxin efflux carrier	Genome paper MpPIN1: Mapoly0089s0050 MpPIN2: Mapoly0027s0112 MpPIN3: Mapoly0053s0108 MpPIN4: Mapoly0027s0111 MpPIN5: Mapoly0027s0108	Mapoly0053s0108; Mp6g07950	Bowman, Kohchi, Yamato, et al., Cell 171(2):287-304.e15	28985561	10.1016/j.cell.2017.09.030	Published
Mp6g02160	1542.29	3.10189	0.0924544	33.5505	8.84636e-247	6.67771e-245	Mp6g02170	NA	NA	NA	NA	NA	NA	NA	NA	NA	NA
Mp1g27790	307.71	3.10004	0.132961	23.3155	3.08901e-120	8.41228e-119	MobiDBLite:mobidb-lite:consensus disorder prediction; MapolyID:Mapoly0002s0099.1	NA	NA	NA	NA	NA	NA	NA	NA	NA	NA
Mp2g05820	6.46157	3.09619	0.786264	3.93785	8.22144e-05	0.000187701	MapolyID:Mapoly0021s0038.1	NA	NA	NA	NA	NA	NA	NA	NA	NA	NA
Mp1g17890	12.4617	3.09453	0.656053	4.7169	2.3947e-06	6.22599e-06	MapolyID:Mapoly0001s0128.1	NA	NA	NA	NA	NA	NA	NA	NA	NA	NA
Mp7g15440	2810.25	3.08356	0.0750998	41.0595	0	0	SUPERFAMILY:SSF51219; Pfam:PF01987:Mitochondrial biogenesis AIM24; MobiDBLite:mobidb-lite:consensus disorder prediction; Gene3D:G3DSA:3.60.160.10; MapolyID:Mapoly0009s0228.5	NA	NA	NA	NA	NA	NA	NA	NA	NA	NA
Mp6g00990	1425.88	3.08342	0.0756804	40.7427	0	0	MobiDBLite:mobidb-lite:consensus disorder prediction; MapolyID:Mapoly0052s0105.1	NA	NA	NA	NA	NA	NA	NA	NA	NA	NA
Mp6g15640	702.056	3.08078	0.0954956	32.261	2.46932e-228	1.67677e-226	KOG:KOG1984:Vesicle coat complex COPII, subunit SFB3; C-term missing; [U]; MobiDBLite:mobidb-lite:consensus disorder prediction; MapolyID:Mapoly0056s0076.1	NA	NA	NA	NA	NA	NA	NA	NA	NA	NA
Mp3g19320	8896.74	3.07601	0.0905488	33.9707	6.03808e-253	4.7661e-251	KEGG:K15532:yteR, yesR; unsaturated rhamnogalacturonyl hydrolase [EC:3.2.1.172]; Pfam:PF07470:Glycosyl Hydrolase Family 88; Gene3D:G3DSA:1.50.10.10; SUPERFAMILY:SSF48208; MapolyID:Mapoly0049s0102.1	NA	NA	NA	NA	NA	NA	NA	NA	NA	NA
Mp1g16920	33.0263	3.07545	0.366161	8.39917	4.49632e-17	2.05883e-16	Gene3D:G3DSA:3.40.50.150; MobiDBLite:mobidb-lite:consensus disorder prediction; Pfam:PF03141:Putative S-adenosyl-L-methionine-dependent methyltransferase; CDD:cd02440:AdoMet_MTases; SUPERFAMILY:SSF53335; MapolyID:Mapoly0001s0032.2	MpPMT.2	NA	NA	Cell wall related protein	NA	Mp1g16920	Lampugnani et al., 2019 Trends Plant Sci	NA	doi:10.1016/j.tplants.2019.02.011	Provisional
Mp2g07910	46.014	3.06454	0.314332	9.74937	1.85623e-22	1.02283e-21	MobiDBLite:mobidb-lite:consensus disorder prediction; MapolyID:Mapoly0015s0077.1	NA	NA	NA	NA	NA	NA	NA	NA	NA	NA
Mp6g14140	410.094	3.06317	0.122479	25.0099	4.77493e-138	1.59857e-136	KOG:KOG4569:Predicted lipase; [I]; Pfam:PF01764:Lipase (class 3); CDD:cd00519:Lipase_3; SUPERFAMILY:SSF53474; MapolyID:Mapoly0047s0068.1	NA	NA	NA	NA	NA	NA	NA	NA	NA	NA
Mp8g09420	870.194	3.05947	0.0939335	32.5706	1.06899e-232	7.48774e-231	MapolyID:Mapoly0204s0006.1	NA	NA	NA	NA	NA	NA	NA	NA	NA	NA
Mp2g10700	280.605	3.05291	0.145127	21.0361	3.06776e-98	6.43774e-97	KEGG:K01293:E3.4.17.4; Gly-Xaa carboxypeptidase [EC:3.4.17.4]; KOG:KOG2275:Aminoacylase ACY1 and related metalloexopeptidases; [E]; Pfam:PF07687:Peptidase dimerisation domain; ProSitePatterns:PS00758:ArgE / dapE / ACY1 / CPG2 / yscS family signature 1.; SUPERFAMILY:SSF53187; SUPERFAMILY:SSF55031; PIRSF:PIRSF036696; Pfam:PF01546:Peptidase family M20/M25/M40; TIGRFAM:TIGR01880:Ac-peptdase-euk: N-ac…	NA	NA	NA	NA	NA	NA	NA	NA	NA	NA
Mp2g21190	3396.58	3.05182	0.0716777	42.577	0	0	SUPERFAMILY:SSF55961; Pfam:PF00407:Pathogenesis-related protein Bet v I family; Gene3D:G3DSA:3.30.530.20; SMART:SM01037; MapolyID:Mapoly0040s0095.1	NA	NA	NA	NA	NA	NA	NA	NA	NA	NA
Mp3g00640	127.601	3.05162	0.235322	12.9679	1.86083e-38	1.52535e-37	KEGG:K09705:K09705; uncharacterized protein; Pfam:PF06172:Cupin superfamily (DUF985); Gene3D:G3DSA:2.60.120.10; SUPERFAMILY:SSF51182; MapolyID:Mapoly0007s0060.1	MpCupin46	NA	NA	Cupin	NA	Mp3g00640	NA	NA	NA	Provisional
Mp8g14610	5396.57	3.05098	0.0618926	49.2948	0	0	KEGG:K06013:STE24; STE24 endopeptidase [EC:3.4.24.84]; KOG:KOG2719:Metalloprotease; [R]; CDD:cd07343:M48A_Zmpste24p_like; Gene3D:G3DSA:3.30.2010.10; Pfam:PF16491:CAAX prenyl protease N-terminal, five membrane helices; Pfam:PF01435:Peptidase family M48; MapolyID:Mapoly0151s0045.1	NA	NA	NA	NA	NA	NA	NA	NA	NA	NA
Mp6g14000	45.905	3.05038	0.302226	10.093	5.93042e-24	3.42055e-23	MapolyID:Mapoly0047s0056.1	NA	NA	NA	NA	NA	NA	NA	NA	NA	NA
Mp7g18110	19.2102	3.04558	0.541544	5.62388	1.86712e-08	5.6453e-08	MapolyID:Mapoly0102s0029.1	NA	NA	NA	NA	NA	NA	NA	NA	NA	NA
Mp7g13900	18.0153	3.04368	0.476742	6.38432	1.72157e-10	5.90437e-10	MapolyID:Mapoly0009s0075.1	NA	NA	NA	NA	NA	NA	NA	NA	NA	NA
Mp8g13600	7.04495	3.04224	0.792009	3.84118	0.000122446	0.00027527	MapolyID:Mapoly0110s0041.1	NA	NA	NA	NA	NA	NA	NA	NA	NA	NA
Mp1g09580	10.8539	3.02344	0.618028	4.89207	9.97799e-07	2.67375e-06	KOG:KOG1187:Serine/threonine protein kinase; [T]; ProSiteProfiles:PS51450:Leucine-rich repeat profile.; Pfam:PF12819:Malectin-like domain; Gene3D:G3DSA:1.10.510.10; ProSitePatterns:PS00108:Serine/Threonine protein kinases active-site signature.; SUPERFAMILY:SSF56112; Gene3D:G3DSA:3.30.200.20; SMART:SM00220; SUPERFAMILY:SSF52058; Pfam:PF07714:Protein tyrosine kinase; Gene3D:G3DSA:3.80.10.10; ProSi…	NA	NA	NA	NA	NA	NA	NA	NA	NA	NA
Mp8g07380	136.88	3.01606	0.182609	16.5166	2.78857e-61	3.52826e-60	MobiDBLite:mobidb-lite:consensus disorder prediction; PRINTS:PR02028:C-Myc-binding protein signature; MapolyID:Mapoly0013s0055.1	NA	NA	NA	NA	NA	NA	NA	NA	NA	NA
Mp6g20580	2082.23	3.01469	0.0953172	31.628	1.52267e-219	9.94854e-218	MapolyID:Mapoly0045s0006.1	NA	NA	NA	NA	NA	NA	NA	NA	NA	NA
Mp5g22720	5094.41	3.01097	0.066631	45.1887	0	0	KOG:KOG0156:Cytochrome P450 CYP2 subfamily; [Q]; Gene3D:G3DSA:1.10.630.10; ProSitePatterns:PS00086:Cytochrome P450 cysteine heme-iron ligand signature.; PRINTS:PR00463:E-class P450 group I signature; PRINTS:PR00385:P450 superfamily signature; SUPERFAMILY:SSF48264; Pfam:PF00067:Cytochrome P450; MapolyID:Mapoly0010s0184.1	MpCYP822A1	NA	NA	Cytochrome P450, Secondary metabolism enzyme	NA	Mp5g22720	Nelson et al., 2018, BBA Proteins and Proteomics	NA	doi:10.1016/j.bbapap.2017.05.00	Provisional
Mp2g01820	106.68	3.00919	0.21333	14.1058	3.49835e-45	3.32108e-44	KOG:KOG1603:Copper chaperone; [P]; Gene3D:G3DSA:3.30.70.100; SUPERFAMILY:SSF55008; CDD:cd00371:HMA; ProSiteProfiles:PS50846:Heavy-metal-associated domain profile.; Pfam:PF00403:Heavy-metal-associated domain; MapolyID:Mapoly0180s0012.1	NA	NA	NA	NA	NA	NA	NA	NA	NA	NA
Mp5g06900	376.846	3.00295	0.120952	24.8276	4.5164e-136	1.46618e-134	KEGG:K15634:gpmB; probable phosphoglycerate mutase [EC:5.4.2.12]; KOG:KOG0235:Phosphoglycerate mutase; [G]; CDD:cd07067:HP_PGM_like; Gene3D:G3DSA:3.40.50.1240; SUPERFAMILY:SSF53254; SMART:SM00855; Pfam:PF00300:Histidine phosphatase superfamily (branch 1); ProSitePatterns:PS00175:Phosphoglycerate mutase family phosphohistidine signature.; PIRSF:PIRSF000709; MapolyID:Mapoly0136s0032.2	NA	NA	NA	NA	NA	NA	NA	NA	NA	NA
Mp8g09150	483.247	3.00238	0.128756	23.3184	2.88678e-120	7.87534e-119	KOG:KOG1603:Copper chaperone; [P]; SUPERFAMILY:SSF55008; ProSiteProfiles:PS50846:Heavy-metal-associated domain profile.; CDD:cd00371:HMA; Pfam:PF00403:Heavy-metal-associated domain; Gene3D:G3DSA:3.30.70.100; MapolyID:Mapoly0063s0004.1	NA	NA	NA	NA	NA	NA	NA	NA	NA	NA
Mp1g29520	4219.4	2.99484	0.094388	31.729	6.18083e-221	4.08987e-219	KEGG:K08738:CYC; cytochrome c; KOG:KOG3453:Cytochrome c; [C]; SUPERFAMILY:SSF46626; Gene3D:G3DSA:1.10.760.10; Pfam:PF00034:Cytochrome c; ProSiteProfiles:PS51007:Cytochrome c family profile.; PRINTS:PR00604:Class IA and IB cytochrome C signature; MapolyID:Mapoly0139s0022.2	NA	NA	NA	NA	NA	NA	NA	NA	NA	NA
Mp5g03720	8.49592	2.99177	0.693485	4.31411	1.60245e-05	3.8886e-05	MapolyID:Mapoly0133s0017.1	NA	NA	NA	NA	NA	NA	NA	NA	NA	NA
Mp3g02420	6.11542	2.98443	0.799085	3.73481	0.000187854	0.000413757	MobiDBLite:mobidb-lite:consensus disorder prediction; MapolyID:Mapoly0007s0231.1	NA	NA	NA	NA	NA	NA	NA	NA	NA	NA
Mp1g28300	12333.8	2.98287	0.072783	40.9831	0	0	KEGG:K11262:ACACA; acetyl-CoA carboxylase / biotin carboxylase 1 [EC:6.4.1.2 6.3.4.14 2.1.3.15]; KOG:KOG0368:Acetyl-CoA carboxylase; [I]; Coils:Coil; SUPERFAMILY:SSF56059; ProSiteProfiles:PS50980:Acetyl-coenzyme A (CoA) carboxyltransferase N-terminal domain profile.; Gene3D:G3DSA:2.40.50.100; SUPERFAMILY:SSF51230; Pfam:PF00364:Biotin-requiring enzyme; Pfam:PF01039:Carboxyl transferase domain; Gen…	NA	NA	NA	NA	NA	NA	NA	NA	NA	NA
Mp4g22550	850.369	2.98138	0.103929	28.6868	5.57727e-181	2.66032e-179	KOG:KOG1187:Serine/threonine protein kinase; [T]; ProSitePatterns:PS00108:Serine/Threonine protein kinases active-site signature.; SUPERFAMILY:SSF52058; ProSitePatterns:PS00107:Protein kinases ATP-binding region signature.; Gene3D:G3DSA:3.80.10.10; Pfam:PF13855:Leucine rich repeat; MobiDBLite:mobidb-lite:consensus disorder prediction; ProSiteProfiles:PS50011:Protein kinase domain profile.; Pfam:P…	NA	NA	NA	NA	NA	NA	NA	NA	NA	NA
Mp5g05520	2181.54	2.97885	0.0823042	36.1932	7.78996e-287	7.04267e-285	KEGG:K00166:BCKDHA, bkdA1; 2-oxoisovalerate dehydrogenase E1 component alpha subunit [EC:1.2.4.4]; KOG:KOG1182:Branched chain alpha-keto acid dehydrogenase complex, alpha subunit; [C]; SUPERFAMILY:SSF52518; CDD:cd02000:TPP_E1_PDC_ADC_BCADC; Pfam:PF00676:Dehydrogenase E1 component; Gene3D:G3DSA:3.40.50.970; MobiDBLite:mobidb-lite:consensus disorder prediction; MapolyID:Mapoly0027s0073.1	NA	NA	NA	NA	NA	NA	NA	NA	NA	NA
Mp2g16410	564.214	2.96659	0.117415	25.2659	7.57705e-141	2.61829e-139	KOG:KOG3416:Predicted nucleic acid binding protein; [R]; MobiDBLite:mobidb-lite:consensus disorder prediction; SUPERFAMILY:SSF50249; Gene3D:G3DSA:2.40.50.140; MapolyID:Mapoly0122s0023.1	NA	NA	NA	NA	NA	NA	NA	NA	NA	NA
Mp6g03810	19.1545	2.95787	0.493661	5.9917	2.07654e-09	6.66325e-09	MapolyID:Mapoly0034s0137.1	NA	NA	NA	NA	NA	NA	NA	NA	NA	NA
Mp7g11030	37.9681	2.95023	0.32679	9.02791	1.74989e-19	8.74944e-19	MapolyID:Mapoly0003s0117.1	MpIDA2	INFLORESCENCE DEFICIENT IN ABSCISSION2	NA	Putative membrane lipoprotein	Genome paper Mapoly0003s0117.1	Mapoly0003s0117.1; Mp7g11030.1	Bowman, Kohchi, Yamato, et al., Cell 171(2):287-304.e15	28985561	10.1016/j.cell.2017.09.030	Published
Mp3g22410	13.448	2.94838	0.568193	5.18904	2.11377e-07	5.9632e-07	Pfam:PF09995:Uncharacterized protein conserved in bacteria (DUF2236); MapolyID:Mapoly0024s0019.1	NA	NA	NA	NA	NA	NA	NA	NA	NA	NA
Mp4g22440	7.76888	2.94753	0.733889	4.01631	5.91164e-05	0.000136835	MobiDBLite:mobidb-lite:consensus disorder prediction; MapolyID:Mapoly0020s0014.1	NA	NA	NA	NA	NA	NA	NA	NA	NA	NA
Mp2g07840	197.323	2.94632	0.16812	17.5251	9.21408e-69	1.31208e-67	Pfam:PF03140:Plant protein of unknown function; MapolyID:Mapoly0015s0070.1	NA	NA	NA	NA	NA	NA	NA	NA	NA	NA
Mp1g20450	71.8313	2.94137	0.254586	11.5535	7.08521e-31	4.90539e-30	Gene3D:G3DSA:3.20.20.80; SUPERFAMILY:SSF50370; SUPERFAMILY:SSF51445; Pfam:PF00150:Cellulase (glycosyl hydrolase family 5); MapolyID:Mapoly0001s0381.1	NA	NA	NA	NA	NA	NA	NA	NA	NA	NA
Mp2g20340	49.0013	2.93631	0.294231	9.97959	1.87244e-23	1.06181e-22	MobiDBLite:mobidb-lite:consensus disorder prediction; Coils:Coil; Pfam:PF04632:Fusaric acid resistance protein family; MapolyID:Mapoly0055s0015.1	NA	NA	NA	NA	NA	NA	NA	NA	NA	NA
Mp1g02200	4274.47	2.9357	0.0555608	52.8376	0	0	KEGG:K01507:ppa; inorganic pyrophosphatase [EC:3.6.1.1]; KOG:KOG1626:Inorganic pyrophosphatase/Nucleosome remodeling factor, subunit NURF38; [C]; Gene3D:G3DSA:3.90.80.10; CDD:cd00412:pyrophosphatase; Pfam:PF00719:Inorganic pyrophosphatase; ProSitePatterns:PS00387:Inorganic pyrophosphatase signature.; MobiDBLite:mobidb-lite:consensus disorder prediction; Hamap:MF_00209:Inorganic pyrophosphatase [p…	NA	NA	NA	NA	NA	NA	NA	NA	NA	NA
Mp3g07130	7268.18	2.92468	0.0684069	42.7541	0	0	KOG:KOG3882:Tetraspanin family integral membrane protein; C-term missing; [R]; PRINTS:PR00259:Transmembrane four family signature; Pfam:PF00335:Tetraspanin family; MapolyID:Mapoly0006s0186.1	MpTET3a	Tetraspanin3	NA	NA	NA	Mp3g07130	Bowman, Kohchi, Yamato, et al., Cell 171(2):287-304.e15	28985561	10.1016/j.cell.2017.09.030	Provisional
Mp5g01200	5208.07	2.91924	0.065287	44.714	0	0	KEGG:K01904:4CL; 4-coumarate--CoA ligase [EC:6.2.1.12]; KOG:KOG1176:Acyl-CoA synthetase; [I]; Gene3D:G3DSA:3.30.300.30; SUPERFAMILY:SSF56801; ProSitePatterns:PS00455:Putative AMP-binding domain signature.; CDD:cd05904:4CL; Pfam:PF00501:AMP-binding enzyme; Pfam:PF13193:AMP-binding enzyme C-terminal domain; Gene3D:G3DSA:3.40.50.12780; MapolyID:Mapoly0197s0014.1	MpACOS2	NA	NA	4-Coumaroyl Co-A ligase, Acyl-CoA synthase, Secondary metabolism enzyme	NA	Mp5g01200	Albert et al. 2018 New Phytologist	NA	doi:10.1111/nph.15002	Provisional
Mp5g10690	1987.34	2.91135	0.0746856	38.9814	0	0	KEGG:K00430:E1.11.1.7; peroxidase [EC:1.11.1.7]; ProSitePatterns:PS00435:Peroxidases proximal heme-ligand signature.; Pfam:PF00141:Peroxidase; PRINTS:PR00458:Haem peroxidase superfamily signature; Gene3D:G3DSA:1.10.420.10; Gene3D:G3DSA:1.10.520.10; PRINTS:PR00461:Plant peroxidase signature; SUPERFAMILY:SSF48113; ProSiteProfiles:PS50873:Plant heme peroxidase family profile.; CDD:cd00693:secretory_…	MpPOD88	NA	NA	Peroxidase	NA	Mp5g10690	Spinedi et al., Plants 2021, 10(7), 1478.	NA	10.3390/plants10071478	Published
Mp1g25360	59953.6	2.90538	0.0931294	31.1972	1.16171e-213	7.3136e-212	ProSiteProfiles:PS51367:Thaumatin family profile.; PIRSF:PIRSF002703; Gene3D:G3DSA:2.60.110.10; SUPERFAMILY:SSF49870; PRINTS:PR00347:Pathogenesis-related protein signature; SMART:SM00205; Pfam:PF00314:Thaumatin family; MapolyID:Mapoly0002s0336.1	NA	NA	NA	NA	NA	NA	NA	NA	NA	NA
Mp5g18710	13.6407	2.9029	0.543389	5.34222	9.18169e-08	2.6391e-07	MapolyID:Mapoly0073s0069.1	NA	NA	NA	NA	NA	NA	NA	NA	NA	NA
Mp7g14960	9056.02	2.89103	0.0818154	35.336	1.64684e-273	1.43064e-271	KEGG:K00660:CHS; chalcone synthase [EC:2.3.1.74]; PIRSF:PIRSF000451; CDD:cd00831:CHS_like; Gene3D:G3DSA:3.40.47.10; SUPERFAMILY:SSF53901; Pfam:PF02797:Chalcone and stilbene synthases, C-terminal domain; Pfam:PF00195:Chalcone and stilbene synthases, N-terminal domain; MapolyID:Mapoly0009s0180.1	MpPKS/CHS23	NA	NA	Secondary metabolism enzyme	NA	Mp7g14960	Albert et al. 2018 New Phytologist	NA	doi:10.1111/nph.15002	Provisional
Mp4g08050	653.818	2.88987	0.110364	26.1849	3.94913e-151	1.46212e-149	KOG:KOG2029:Uncharacterized conserved protein; N-term missing; [S]; Gene3D:G3DSA:3.40.50.1820; SUPERFAMILY:SSF53474; MapolyID:Mapoly0120s0038.1	NA	NA	NA	NA	NA	NA	NA	NA	NA	NA
Mp5g11060	58.0948	2.88877	0.269495	10.7192	8.2727e-27	5.16007e-26	KOG:KOG0773:Transcription factor MEIS1 and related HOX domain proteins; N-term missing; [K]; MobiDBLite:mobidb-lite:consensus disorder prediction; Pfam:PF05920:Homeobox KN domain; CDD:cd00086:homeodomain; Gene3D:G3DSA:1.10.10.60; SMART:SM00389; SUPERFAMILY:SSF46689; MapolyID:Mapoly0093s0028.4	MpBELL5	MpBELL5	MpHD16	transcription factor, HD, homeodomain protein	Genome paper: Mapoly0132s0008_BELL2 Mapoly0213s0014_BELL1 Mapoly0093s0028_BELL5 Mapoly0013s0027_BELL4 Mapoly0012s0090_BELL3	Mapoly0093s0028; Mp5g11060	Dierschke et al., 2020 BioRxiv	NA	doi:10.1101/2020.04.06.027821	Published
Mp5g11060	58.0948	2.88877	0.269495	10.7192	8.2727e-27	5.16007e-26	KOG:KOG0773:Transcription factor MEIS1 and related HOX domain proteins; N-term missing; [K]; MobiDBLite:mobidb-lite:consensus disorder prediction; Pfam:PF05920:Homeobox KN domain; CDD:cd00086:homeodomain; Gene3D:G3DSA:1.10.10.60; SMART:SM00389; SUPERFAMILY:SSF46689; MapolyID:Mapoly0093s0028.4	MpHD16	MpHD16	MpBELL5	transcription factor, HD, homeodomain protein	NA	Mapoly0093s0028.1; Mp5g11060.1	Bowman, Kohchi, Yamato, et al., Cell 171(2):287-304.e15	28985561	10.1016/j.cell.2017.09.030	Published
Mp3g04620	6031.58	2.88518	0.0590509	48.8593	0	0	KOG:KOG4293:Predicted membrane protein, contains DoH and Cytochrome b-561/ferric reductase transmembrane domains; [T]; ProSiteProfiles:PS50836:DOMON domain profile.; CDD:cd08760:Cyt_b561_FRRS1_like; PIRSF:PIRSF037471; SMART:SM00665; ProSiteProfiles:PS50939:Cytochrome b561 domain profile.; Pfam:PF04526:Protein of unknown function (DUF568); MobiDBLite:mobidb-lite:consensus disorder prediction; Mapo…	NA	NA	NA	NA	NA	NA	NA	NA	NA	NA
Mp2g07920	433.781	2.88329	0.106285	27.1279	4.61496e-162	1.90858e-160	KEGG:K08238:XXT; xyloglucan 6-xylosyltransferase [EC:2.4.2.39]; KOG:KOG4748:Subunit of Golgi mannosyltransferase complex; [GM]; MobiDBLite:mobidb-lite:consensus disorder prediction; Gene3D:G3DSA:3.90.550.10; Pfam:PF05637:galactosyl transferase GMA12/MNN10 family; MapolyID:Mapoly0015s0078.1	MpGT34.2	NA	NA	Cell wall related protein	NA	Mp2g07920	Lampugnani et al., 2019 Trends Plant Sci	NA	doi:10.1016/j.tplants.2019.02.011	Provisional
Mp1g02510	63.9415	2.88293	0.253669	11.3649	6.25122e-30	4.23373e-29	Pfam:PF03140:Plant protein of unknown function	NA	NA	NA	NA	NA	NA	NA	NA	NA	NA
Mp3g10330	163.825	2.88105	0.177471	16.2339	2.90432e-59	3.55888e-58	Gene3D:G3DSA:2.60.40.420; ProDom:PD003122:COPPER METAL-BINDING BLUE ELECTRON COPPER-BINDING PRECURSOR PHYTOCYANIN SIGNAL GLYCOPROTEIN EARLY; ProSiteProfiles:PS51485:Phytocyanin domain profile.; SUPERFAMILY:SSF49503; Pfam:PF02298:Plastocyanin-like domain; MapolyID:Mapoly0203s0014.1	NA	NA	NA	NA	NA	NA	NA	NA	NA	NA
Mp3g12870	294.31	2.87906	0.134642	21.3832	1.91675e-101	4.19206e-100	MapolyID:Mapoly0050s0079.2	NA	NA	NA	NA	NA	NA	NA	NA	NA	NA
Mp5g06970	241.01	2.87529	0.157633	18.2404	2.46562e-74	3.76995e-73	PRINTS:PR00367:Ethylene responsive element binding protein signature; MobiDBLite:mobidb-lite:consensus disorder prediction; SMART:SM00380; ProSiteProfiles:PS51032:AP2/ERF domain profile.; CDD:cd00018:AP2; SUPERFAMILY:SSF54171; Pfam:PF00847:AP2 domain; Gene3D:G3DSA:3.30.730.10; MapolyID:Mapoly0136s0025.1	MpERF20	MpERF20	MpLAXR	transcription factor, AP2/ERF	Induced in response to transient reduction of endogenous auxin upon decapitation of the thallus. Involved in cellular reprogramming.	Mapoly0136s0025.1; Mp5g06970.1	Bowman, Kohchi, Yamato, et al., Cell 171(2):287-304.e15	28985561	10.1016/j.cell.2017.09.030	Published
Mp5g06970	241.01	2.87529	0.157633	18.2404	2.46562e-74	3.76995e-73	PRINTS:PR00367:Ethylene responsive element binding protein signature; MobiDBLite:mobidb-lite:consensus disorder prediction; SMART:SM00380; ProSiteProfiles:PS51032:AP2/ERF domain profile.; CDD:cd00018:AP2; SUPERFAMILY:SSF54171; Pfam:PF00847:AP2 domain; Gene3D:G3DSA:3.30.730.10; MapolyID:Mapoly0136s0025.1	MpLAXR	LOW-AUXIN RESPONSIVE	MpERF20	transcription factor, AP2/ERF	Induced in response to transient reduction of endogenous auxin upon decapitation of the thallus. Involved in cellular reprogramming.	Mapoly0136s0025.1; Mp5g06970.1	Ishida et al. Plant Cell Physiol. 63(3):384-400 (2022).	35001102	10.1093/pcp/pcac004	Published
Mp3g17090	119.239	2.87236	0.197632	14.5339	7.38892e-48	7.38892e-47	KOG:KOG1192:UDP-glucuronosyl and UDP-glucosyl transferase; N-term missing; [GC]; Gene3D:G3DSA:3.40.50.2000; SUPERFAMILY:SSF53756; ProSitePatterns:PS00375:UDP-glycosyltransferases signature.; Pfam:PF00201:UDP-glucoronosyl and UDP-glucosyl transferase; MapolyID:Mapoly0039s0085.1	MpUDGT	NA	NA	UDP glycosyl transferase, Secondary metabolism enzyme	NA	Mp3g17090	Bowman et al., Cell 171(2):287-304.e15	NA	doi:10.1016/j.cell.2017.09.030	Provisional
Mp3g25090	1043.66	2.87077	0.0864886	33.1925	1.38073e-241	1.008e-239	MobiDBLite:mobidb-lite:consensus disorder prediction; MapolyID:Mapoly0100s0022.1	NA	NA	NA	NA	NA	NA	NA	NA	NA	NA
Mp5g23460	6.65648	2.86999	0.808695	3.54892	0.000386812	0.000823963	PRINTS:PR00325:Germin signature; SMART:SM00835; Gene3D:G3DSA:2.60.120.10; Pfam:PF00190:Cupin; SUPERFAMILY:SSF51182; MapolyID:Mapoly0010s0112.1	MpPR15g	NA	NA	Pathogen related	NA	Mp5g23460	Carella et al. 2019, Curr Biol	NA	doi:10.1016/j.cub.2019.05.078	Provisional
Mp1g07470	35.2167	2.8698	0.384181	7.46992	8.02423e-14	3.23507e-13	MobiDBLite:mobidb-lite:consensus disorder prediction; MapolyID:Mapoly0043s0140.1	NA	NA	NA	NA	NA	NA	NA	NA	NA	NA
Mp4g17430	30.4928	2.86788	0.378603	7.57491	3.59374e-14	1.47214e-13	Pfam:PF00847:AP2 domain; MobiDBLite:mobidb-lite:consensus disorder prediction; SMART:SM00380; ProSiteProfiles:PS51032:AP2/ERF domain profile.; PRINTS:PR00367:Ethylene responsive element binding protein signature; SUPERFAMILY:SSF54171; CDD:cd00018:AP2; Gene3D:G3DSA:3.30.730.10; MapolyID:Mapoly0041s0025.1	MpERF9	MpERF9	NA	transcription factor, AP2/ERF	NA	Mapoly0041s0025.1; Mp4g17430.1	Bowman, Kohchi, Yamato, et al., Cell 171(2):287-304.e15	28985561	10.1016/j.cell.2017.09.030	Published
Mp3g10085	9.06638	2.86576	0.702836	4.07743	4.5537e-05	0.000106481	NA	NA	NA	NA	NA	NA	NA	NA	NA	NA	NA
Mp3g15460	1227.63	2.86557	0.0780602	36.7098	5.09796e-292	4.71865e-291	Gene3D:G3DSA:3.90.550.10; SUPERFAMILY:SSF53448; MapolyID:Mapoly0004s0126.1	NA	NA	NA	NA	NA	NA	NA	NA	NA	NA
Mp2g20830	13.4844	2.8525	0.554361	5.14557	2.66711e-07	7.46598e-07	MapolyID:Mapoly0040s0129.1	NA	NA	NA	NA	NA	NA	NA	NA	NA	NA
Mp8g10490	142.531	2.85103	0.179458	15.8869	7.80765e-57	9.12164e-56	KOG:KOG0444:Cytoskeletal regulator Flightless-I (contains leucine-rich and gelsolin repeats); C-term missing; [Z]; ProSiteProfiles:PS51450:Leucine-rich repeat profile.; Pfam:PF08263:Leucine rich repeat N-terminal domain; SUPERFAMILY:SSF52047; SMART:SM00369; Pfam:PF13855:Leucine rich repeat; Gene3D:G3DSA:3.80.10.10; MobiDBLite:mobidb-lite:consensus disorder prediction; SMART:SM00365; SUPERFAMILY:S…	NA	NA	NA	NA	NA	NA	NA	NA	NA	NA
Mp1g09120	1870.93	2.84422	0.103324	27.5271	8.31051e-167	3.56985e-165	MapolyID:Mapoly0036s0152.1	NA	NA	NA	NA	NA	NA	NA	NA	NA	NA
Mp2g22350	1256.19	2.82899	0.105343	26.855	7.38041e-159	2.95787e-157	KEGG:K14157:AASS; alpha-aminoadipic semialdehyde synthase [EC:1.5.1.8 1.5.1.9]; KOG:KOG0172:Lysine-ketoglutarate reductase/saccharopine dehydrogenase; [E]; Pfam:PF05222:Alanine dehydrogenase/PNT, N-terminal domain; SMART:SM01003; CDD:cd12144:SDH_N_domain; Pfam:PF03435:Saccharopine dehydrogenase NADP binding domain; SUPERFAMILY:SSF52283; CDD:cd12189:LKR_SDH_like; Gene3D:G3DSA:3.40.50.720; SUPERFAM…	NA	NA	NA	NA	NA	NA	NA	NA	NA	NA
Mp6g11920	7.42761	2.8228	0.727268	3.88137	0.000103868	0.000235171	KOG:KOG0039:Ferric reductase, NADH/NADPH oxidase and related proteins; N-term missing; [PQ]; Gene3D:G3DSA:3.40.50.80; Pfam:PF08030:Ferric reductase NAD binding domain; MapolyID:Mapoly0135s0044.1	NA	NA	NA	NA	NA	NA	NA	NA	NA	NA
Mp6g06900	104.977	2.81903	0.206914	13.6242	2.87612e-42	2.58817e-41	KOG:KOG2029:Uncharacterized conserved protein; N-term missing; [S]; SUPERFAMILY:SSF53474; Gene3D:G3DSA:3.40.50.1820; Pfam:PF05057:Putative serine esterase (DUF676); MapolyID:Mapoly0053s0005.1	NA	NA	NA	NA	NA	NA	NA	NA	NA	NA
Mp2g06090	327.169	2.80718	0.124511	22.5457	1.47946e-112	3.68679e-111	SUPERFAMILY:SSF48371; SUPERFAMILY:SSF57850; ProSiteProfiles:PS50176:Armadillo/plakoglobin ARM repeat profile.; Pfam:PF04564:U-box domain; Gene3D:G3DSA:3.30.40.10; ProSiteProfiles:PS51698:U-box domain profile.; SMART:SM00504; CDD:cd16664:RING-Ubox_PUB; Gene3D:G3DSA:1.25.10.10; SMART:SM00185; MapolyID:Mapoly0021s0064.1	NA	NA	NA	NA	NA	NA	NA	NA	NA	NA
Mp6g03850	246.28	2.80511	0.132308	21.2013	9.28243e-100	1.97458e-98	MapolyID:Mapoly0034s0133.1	NA	NA	NA	NA	NA	NA	NA	NA	NA	NA
Mp3g05490	534.44	2.79738	0.111541	25.0794	8.34222e-139	2.81392e-137	MapolyID:Mapoly0006s0022.1	NA	NA	NA	NA	NA	NA	NA	NA	NA	NA
Mp4g09470	14.6642	2.7945	0.521873	5.35476	8.56716e-08	2.4716e-07	MobiDBLite:mobidb-lite:consensus disorder prediction; MapolyID:Mapoly0112s0049.2	NA	NA	NA	NA	NA	NA	NA	NA	NA	NA
Mp5g04020	36.2071	2.79402	0.352702	7.92175	2.3419e-15	1.00487e-14	MobiDBLite:mobidb-lite:consensus disorder prediction; MapolyID:Mapoly0141s0010.1	NA	NA	NA	NA	NA	NA	NA	NA	NA	NA
Mp4g19090	64.0973	2.79085	0.25186	11.081	1.55175e-28	1.01385e-27	SUPERFAMILY:SSF48576; Coils:Coil; MapolyID:Mapoly0825s0001.2	MpMTPSL23	NA	NA	Secondary metabolism enzyme, Terpene biosynthesis enzymes	NA	Mp4g19090	Kumar et al., 2016, The Plant Cell	NA	doi:10.1105/tpc.16.00062	Provisional
Mp1g06240	727.823	2.7845	0.0868371	32.0658	1.322e-225	8.89917e-224	KEGG:K05714:mhpC; 2-hydroxy-6-oxonona-2,4-dienedioate hydrolase [EC:3.7.1.14]; KOG:KOG1454:Predicted hydrolase/acyltransferase (alpha/beta hydrolase superfamily); [R]; Pfam:PF00561:alpha/beta hydrolase fold; PRINTS:PR00412:Epoxide hydrolase signature; PRINTS:PR00111:Alpha/beta hydrolase fold signature; Gene3D:G3DSA:3.40.50.1820; SUPERFAMILY:SSF53474; MapolyID:Mapoly0043s0016.1	NA	NA	NA	NA	NA	NA	NA	NA	NA	NA
Mp5g10230	55.1615	2.7805	0.274362	10.1344	3.88714e-24	2.25457e-23	MapolyID:Mapoly0048s0050.1	NA	NA	NA	NA	NA	NA	NA	NA	NA	NA
Mp4g15710	7.64256	2.77031	0.73339	3.7774	0.000158476	0.000352093	MobiDBLite:mobidb-lite:consensus disorder prediction; Pfam:PF03732:Retrotransposon gag protein; MapolyID:Mapoly0054s0036.1	NA	NA	NA	NA	NA	NA	NA	NA	NA	NA
Mp5g08770	1900.76	2.76832	0.079209	34.9495	1.31628e-267	1.09456e-265	KOG:KOG1455:Lysophospholipase; [I]; SUPERFAMILY:SSF53474; PRINTS:PR00111:Alpha/beta hydrolase fold signature; Pfam:PF12146:Serine aminopeptidase, S33; Gene3D:G3DSA:3.40.50.1820; MapolyID:Mapoly0086s0084.1	NA	NA	NA	NA	NA	NA	NA	NA	NA	NA
Mp3g04760	47.863	2.7675	0.314268	8.80618	1.29488e-18	6.28248e-18	MapolyID:Mapoly0022s0053.1	NA	NA	NA	NA	NA	NA	NA	NA	NA	NA
Mp3g15650	6046.12	2.766	0.0699944	39.5175	0	0	KEGG:K09580:PDIA1, P4HB; protein disulfide-isomerase A1 [EC:5.3.4.1]; KOG:KOG0190:Protein disulfide isomerase (prolyl 4-hydroxylase beta subunit); [O]; SUPERFAMILY:SSF52833; Gene3D:G3DSA:3.40.30.10; CDD:cd02982:PDI_b'_family; Pfam:PF00085:Thioredoxin; CDD:cd02995:PDI_a_PDI_a'_C; ProSiteProfiles:PS51352:Thioredoxin domain profile.; CDD:cd02961:PDI_a_family; PRINTS:PR00421:Thioredoxin family signat…	NA	NA	NA	NA	NA	NA	NA	NA	NA	NA
Mp1g12180	8.0224	2.76469	0.666973	4.14513	3.39614e-05	8.0173e-05	MobiDBLite:mobidb-lite:consensus disorder prediction; MapolyID:Mapoly0014s0015.1	NA	NA	NA	NA	NA	NA	NA	NA	NA	NA
Mp8g10940	96.5319	2.76441	0.208665	13.2481	4.62968e-40	3.93396e-39	MobiDBLite:mobidb-lite:consensus disorder prediction; MapolyID:Mapoly0008s0128.2	NA	NA	NA	NA	NA	NA	NA	NA	NA	NA
Mp4g18470	181.544	2.76357	0.175617	15.7364	8.51459e-56	9.77136e-55	KOG:KOG1347:Uncharacterized membrane protein, predicted efflux pump; [R]; Pfam:PF01554:MatE; CDD:cd13132:MATE_eukaryotic; MapolyID:Mapoly0041s0128.1	MpMATE10	NA	NA	organic acid biosynthesis and exudation	NA	Mp4g18470	Rico et al. 2020 Molecules	NA	doi:10.3390/ijms21218354	Provisional
Mp6g02120	586.92	2.76294	0.0941387	29.3497	2.41094e-189	1.23323e-187	KEGG:K03327:TC.MATE, SLC47A, norM, mdtK, dinF; multidrug resistance protein, MATE family; KOG:KOG1347:Uncharacterized membrane protein, predicted efflux pump; [R]; TIGRFAM:TIGR00797:matE: MATE efflux family protein; CDD:cd13132:MATE_eukaryotic; Pfam:PF01554:MatE; MapolyID:Mapoly0248s0004.1	MpMATE15	NA	NA	organic acid biosynthesis and exudation	NA	Mp6g02120	Rico et al. 2020 Molecules	NA	doi:10.3390/ijms21218354	Provisional
Mp3g10000	694.431	2.7535	0.100872	27.2971	4.5973e-164	1.92172e-162	MobiDBLite:mobidb-lite:consensus disorder prediction; Gene3D:G3DSA:1.20.1280.50; SUPERFAMILY:SSF50965; SMART:SM00256; Pfam:PF00646:F-box domain; SUPERFAMILY:SSF81383; ProSiteProfiles:PS50181:F-box domain profile.; MapolyID:Mapoly0085s0027.1	NA	NA	NA	NA	NA	NA	NA	NA	NA	NA
Mp6g02280	39.2206	2.74998	0.34698	7.92548	2.27275e-15	9.7628e-15	MapolyID:Mapoly0035s0013.1	NA	NA	NA	NA	NA	NA	NA	NA	NA	NA
Mp5g21050	3921.82	2.74985	0.055054	49.9482	0	0	MobiDBLite:mobidb-lite:consensus disorder prediction; MapolyID:Mapoly0058s0086.1	NA	NA	NA	NA	NA	NA	NA	NA	NA	NA
Mp3g09050	983.366	2.74945	0.0991973	27.717	4.35273e-169	1.89594e-167	KEGG:K03627:MBF1; putative transcription factor; KOG:KOG3398:Transcription factor MBF1; [K]; Coils:Coil; ProSiteProfiles:PS50943:Cro/C1-type HTH domain profile.; SMART:SM00530; Pfam:PF08523:Multiprotein bridging factor 1; Gene3D:G3DSA:1.10.260.40; SUPERFAMILY:SSF47413; CDD:cd00093:HTH_XRE; Pfam:PF01381:Helix-turn-helix; MapolyID:Mapoly0105s0012.1	NA	NA	NA	NA	NA	NA	NA	NA	NA	NA
Mp4g05820	117.274	2.74883	0.190735	14.4118	4.36395e-47	4.3058e-46	KOG:KOG0100:Molecular chaperones GRP78/BiP/KAR2, HSP70 superfamily; C-term missing; [O]; PRINTS:PR00301:70kDa heat shock protein signature; SUPERFAMILY:SSF53067; SUPERFAMILY:SSF100920; Gene3D:G3DSA:3.90.640.10; Gene3D:G3DSA:3.30.30.30; Gene3D:G3DSA:2.60.34.10; Gene3D:G3DSA:3.30.420.40; Pfam:PF00012:Hsp70 protein; MapolyID:Mapoly0087s0009.1	NA	NA	NA	NA	NA	NA	NA	NA	NA	NA
Mp3g06990	9.63098	2.74231	0.614342	4.46382	8.05097e-06	2.00244e-05	MapolyID:Mapoly0006s0172.1	NA	NA	NA	NA	NA	NA	NA	NA	NA	NA
Mp4g19840	1474.36	2.74073	0.0769603	35.6122	9.06825e-278	8.1041e-276	ProSiteProfiles:PS50096:IQ motif profile.; MobiDBLite:mobidb-lite:consensus disorder prediction; MapolyID:Mapoly0126s0010.4	NA	NA	NA	NA	NA	NA	NA	NA	NA	NA
Mp3g10520	1399.43	2.74042	0.083253	32.9167	1.267e-237	9.03752e-236	KOG:KOG1187:Serine/threonine protein kinase; [T]; Gene3D:G3DSA:1.10.510.10; Gene3D:G3DSA:3.30.200.20; ProSiteProfiles:PS50011:Protein kinase domain profile.; ProSitePatterns:PS00108:Serine/Threonine protein kinases active-site signature.; SUPERFAMILY:SSF56112; ProSitePatterns:PS00107:Protein kinases ATP-binding region signature.; CDD:cd14066:STKc_IRAK; Pfam:PF00069:Protein kinase domain; SMART:SM…	MpRLK-Pelle_RKF3b	NA	NA	Receptor-like Kinase (RLK)	NA	Mp3g10520	Bowman, Kohchi, Yamato, et al., Cell 171(2):287-304.e15	28985561	10.1016/j.cell.2017.09.030	Provisional
Mp5g17440	37.6296	2.74021	0.316724	8.65171	5.07314e-18	2.41393e-17	KEGG:K01223:E3.2.1.86B, bglA; 6-phospho-beta-glucosidase [EC:3.2.1.86]; KOG:KOG0626:Beta-glucosidase, lactase phlorizinhydrolase, and related proteins; [G]; MobiDBLite:mobidb-lite:consensus disorder prediction; Gene3D:G3DSA:3.20.20.80; Pfam:PF00232:Glycosyl hydrolase family 1; PRINTS:PR00131:Glycosyl hydrolase family 1 signature; ProSitePatterns:PS00653:Glycosyl hydrolases family 1 N-terminal sig…	MpGH1.5	NA	NA	Cell wall related protein	NA	Mp5g17440	Lampugnani et al., 2019 Trends Plant Sci	NA	doi:10.1016/j.tplants.2019.02.011	Provisional
Mp7g02870	25.6275	2.72999	0.40801	6.69099	2.21669e-11	7.96982e-11	KEGG:K07964:HPSE; heparanase [EC:3.2.1.166]; SUPERFAMILY:SSF51445; Pfam:PF03662:Glycosyl hydrolase family 79, N-terminal domain; Gene3D:G3DSA:3.20.20.80; MapolyID:Mapoly0968s0001.1	NA	NA	NA	NA	NA	NA	NA	NA	NA	NA
Mp6g10070	1914.79	2.72449	0.0684084	39.8268	0	0	KEGG:K13448:CML; calcium-binding protein CML; KOG:KOG0027:Calmodulin and related proteins (EF-Hand superfamily); [T]; SUPERFAMILY:SSF47473; ProSiteProfiles:PS50222:EF-hand calcium-binding domain profile.; CDD:cd15898:EFh_PI-PLC; MobiDBLite:mobidb-lite:consensus disorder prediction; Gene3D:G3DSA:1.10.238.10; ProSitePatterns:PS00018:EF-hand calcium-binding domain.; Pfam:PF13499:EF-hand domain pair;…	NA	NA	NA	NA	NA	NA	NA	NA	NA	NA
Mp3g03400	124.313	2.71859	0.180209	15.0857	2.01101e-51	2.16111e-50	KOG:KOG0157:Cytochrome P450 CYP4/CYP19/CYP26 subfamilies; [QI]; PRINTS:PR00385:P450 superfamily signature; ProSitePatterns:PS00086:Cytochrome P450 cysteine heme-iron ligand signature.; Gene3D:G3DSA:1.10.630.10; SUPERFAMILY:SSF48264; PRINTS:PR00463:E-class P450 group I signature; Pfam:PF00067:Cytochrome P450; MapolyID:Mapoly0022s0192.1	MpCYP813-like1	NA	NA	Cytochrome P450, Secondary metabolism enzyme	NA	Mp3g03400	Nelson et al., 2017 BBA Proteins and Proteomics	NA	doi:10.1016/j.bbapap.2017.05.00	Provisional
Mp2g17100	4495.13	2.71765	0.0944046	28.7873	3.09135e-182	1.48825e-180	KEGG:K01674:cah; carbonic anhydrase [EC:4.2.1.1]; KOG:KOG0382:Carbonic anhydrase; [R]; SUPERFAMILY:SSF51069; Pfam:PF00194:Eukaryotic-type carbonic anhydrase; CDD:cd03124:alpha_CA_prokaryotic_like; ProSiteProfiles:PS51144:Alpha-carbonic anhydrases profile.; Gene3D:G3DSA:3.10.200.10; SMART:SM01057; MapolyID:Mapoly0109s0051.3	NA	NA	NA	NA	NA	NA	NA	NA	NA	NA
Mp4g06480	30.9157	2.71564	0.394133	6.89017	5.57271e-12	2.06865e-11	MapolyID:Mapoly0114s0006.2	NA	NA	NA	NA	NA	NA	NA	NA	NA	NA
Mp5g02100	75.231	2.71112	0.228059	11.8878	1.36982e-32	9.87515e-32	KOG:KOG2029:Uncharacterized conserved protein; N-term missing; [S]; Coils:Coil; MapolyID:Mapoly0147s0001.1	NA	NA	NA	NA	NA	NA	NA	NA	NA	NA
Mp2g21800	9870.61	2.70302	0.0554523	48.745	0	0	KOG:KOG0065:Pleiotropic drug resistance proteins (PDR1-15), ABC superfamily; [Q]; Pfam:PF00005:ABC transporter; SMART:SM00382; ProSiteProfiles:PS50893:ATP-binding cassette, ABC transporter-type domain profile.; Pfam:PF14510:ABC-transporter N-terminal; MobiDBLite:mobidb-lite:consensus disorder prediction; SUPERFAMILY:SSF52540; Pfam:PF01061:ABC-2 type transporter; Gene3D:G3DSA:3.40.50.300; Pfam:PF0…	MpABCG30	NA	MpABC30	ABC transporters	NA	Mp2g21800	Bowman, Kohchi, Yamato, et al., Cell 171(2):287-304.e15	28985561	10.1016/j.cell.2017.09.030	Provisional
Mp3g22420	7569.16	2.70174	0.076035	35.5329	1.52868e-276	1.35062e-274	Pfam:PF03018:Dirigent-like protein; MapolyID:Mapoly0024s0020.1	MpDIR9	NA	NA	Secondary metabolism enzyme	NA	Mp3g22420	Davies et al. 2020 Front Plant Sci	NA	doi:10.3389/fpls.2020.00007	Provisional
Mp4g20190	95.0319	2.69987	0.207849	12.9896	1.40201e-38	1.15289e-37	MapolyID:Mapoly0116s0021.1	NA	NA	NA	NA	NA	NA	NA	NA	NA	NA
Mp4g20960	3391.1	2.69849	0.0800062	33.7285	2.20906e-249	1.69216e-247	KOG:KOG2561:Adaptor protein NUB1, contains UBA domain; [OT]; MobiDBLite:mobidb-lite:consensus disorder prediction; Gene3D:G3DSA:1.10.8.10; ProSiteProfiles:PS50030:Ubiquitin-associated domain (UBA) profile.; SUPERFAMILY:SSF46934; CDD:cd01769:UBL; Coils:Coil; SMART:SM00165; Pfam:PF00627:UBA/TS-N domain; MapolyID:Mapoly0101s0042.1	NA	NA	NA	NA	NA	NA	NA	NA	NA	NA
Mp2g22390	574.104	2.6964	0.114263	23.5982	4.02097e-123	1.14099e-121	KOG:KOG0867:Glutathione S-transferase; [O]; SFLD:SFLDG00358:Main (cytGST); SUPERFAMILY:SSF47616; CDD:cd03187:GST_C_Phi; Gene3D:G3DSA:1.20.1050.10; Gene3D:G3DSA:3.40.30.10; SUPERFAMILY:SSF52833; Pfam:PF02798:Glutathione S-transferase, N-terminal domain; ProSiteProfiles:PS50405:Soluble glutathione S-transferase C-terminal domain profile.; Pfam:PF00043:Glutathione S-transferase, C-terminal domain; P…	MpGST29	NA	NA	glutathione S-transferase	NA	Mp2g22390	Spinedi et al., Plants 2021, 10(7), 1478.	NA	10.3390/plants10071478	Published
Mp6g19250	114.482	2.69423	0.189447	14.2216	6.73223e-46	6.50225e-45	Gene3D:G3DSA:3.30.710.10; ProSiteProfiles:PS50097:BTB domain profile.; SUPERFAMILY:SSF54695; Pfam:PF00651:BTB/POZ domain; MapolyID:Mapoly0045s0138.1	NA	NA	NA	NA	NA	NA	NA	NA	NA	NA
Mp6g05600	1152.7	2.69267	0.110772	24.3081	1.60767e-130	4.95035e-129	KEGG:K05894:OPR; 12-oxophytodienoic acid reductase [EC:1.3.1.42]; KOG:KOG0134:NADH:flavin oxidoreductase/12-oxophytodienoate reductase; [CR]; CDD:cd02933:OYE_like_FMN; Gene3D:G3DSA:3.20.20.70; SUPERFAMILY:SSF51395; Pfam:PF00724:NADH:flavin oxidoreductase / NADH oxidase family; MapolyID:Mapoly0097s0082.1	NA	NA	NA	NA	NA	NA	NA	NA	NA	NA
Mp1g22310	317.105	2.6907	0.133637	20.1344	3.68418e-90	6.91061e-89	Gene3D:G3DSA:3.30.559.10; Pfam:PF02458:Transferase family; MapolyID:Mapoly0001s0569.1	NA	NA	NA	NA	NA	NA	NA	NA	NA	NA
Mp7g16540	41.9261	2.69069	0.299128	8.99512	2.35965e-19	1.17393e-18	Pfam:PF01476:LysM domain; SMART:SM00257; SUPERFAMILY:SSF54106; Gene3D:G3DSA:3.10.350.10; CDD:cd00118:LysM; ProSiteProfiles:PS51782:LysM domain profile.; MobiDBLite:mobidb-lite:consensus disorder prediction; MapolyID:Mapoly0123s0036.1	NA	NA	NA	NA	NA	NA	NA	NA	NA	NA
Mp8g13120	11.5465	2.68942	0.588069	4.57331	4.80073e-06	1.21542e-05	MobiDBLite:mobidb-lite:consensus disorder prediction; MapolyID:Mapoly0083s0009.1	NA	NA	NA	NA	NA	NA	NA	NA	NA	NA
Mp1g05210	15.899	2.68855	0.472773	5.68677	1.29465e-08	3.96295e-08	MobiDBLite:mobidb-lite:consensus disorder prediction; MapolyID:Mapoly0005s0087.1	NA	NA	NA	NA	NA	NA	NA	NA	NA	NA
Mp6g03630	12.6211	2.68601	0.580273	4.62887	3.67659e-06	9.40467e-06	MapolyID:Mapoly0035s0142.1	NA	NA	NA	NA	NA	NA	NA	NA	NA	NA
Mp8g04850	32.3325	2.67569	0.343341	7.7931	6.5386e-15	2.74872e-14	MapolyID:Mapoly0217s0010.2	NA	NA	NA	NA	NA	NA	NA	NA	NA	NA
Mp1g15610	48.6452	2.67477	0.28867	9.26585	1.93535e-20	9.98828e-20	KOG:KOG1773:Stress responsive protein; [R]; ProSiteProfiles:PS51257:Prokaryotic membrane lipoprotein lipid attachment site profile.; ProSitePatterns:PS01309:Uncharacterized protein family UPF0057 signature.; Pfam:PF01679:Proteolipid membrane potential modulator; MapolyID:Mapoly0033s0100.1	NA	NA	NA	NA	NA	NA	NA	NA	NA	NA
Mp6g06960	274.978	2.66843	0.137092	19.4646	2.19362e-84	3.8413e-83	MapolyID:Mapoly0053s0011.1	NA	NA	NA	NA	NA	NA	NA	NA	NA	NA
Mp6g05270	880.546	2.66019	0.0987308	26.9439	6.72301e-160	2.72247e-158	MobiDBLite:mobidb-lite:consensus disorder prediction; MapolyID:Mapoly0167s0010.1	NA	NA	NA	NA	NA	NA	NA	NA	NA	NA
Mp5g04040	740.974	2.65724	0.0999627	26.5823	1.08679e-155	4.25683e-154	MobiDBLite:mobidb-lite:consensus disorder prediction; MapolyID:Mapoly0141s0012.1	NA	NA	NA	NA	NA	NA	NA	NA	NA	NA
Mp5g10120	85.3592	2.65482	0.23758	11.1744	5.43971e-29	3.6133e-28	MapolyID:Mapoly0048s0060.1	NA	NA	NA	NA	NA	NA	NA	NA	NA	NA
Mp2g22150	6.51756	2.65475	0.742201	3.57686	0.000347751	0.000744838	KOG:KOG4499:Ca2+-binding protein Regucalcin/SMP30; N-term missing; [PT]; Pfam:PF08450:SMP-30/Gluconolactonase/LRE-like region; Gene3D:G3DSA:2.120.10.30; SUPERFAMILY:SSF63829; MapolyID:Mapoly0072s0111.1	NA	NA	NA	NA	NA	NA	NA	NA	NA	NA
Mp1g17680	70.3291	2.65333	0.239639	11.0722	1.7117e-28	1.11695e-27	MobiDBLite:mobidb-lite:consensus disorder prediction; MapolyID:Mapoly0001s0108.1	NA	NA	NA	NA	NA	NA	NA	NA	NA	NA
Mp4g13490	1888.74	2.65101	0.065381	40.5471	0	0	KEGG:K13412:CPK; calcium-dependent protein kinase [EC:2.7.11.1]; KOG:KOG0032:Ca2+/calmodulin-dependent protein kinase, EF-Hand protein superfamily; [T]; CDD:cd00051:EFh; Gene3D:G3DSA:3.30.200.20; SUPERFAMILY:SSF56112; SMART:SM00220; ProSitePatterns:PS00018:EF-hand calcium-binding domain.; ProSiteProfiles:PS50222:EF-hand calcium-binding domain profile.; ProSitePatterns:PS00107:Protein kinases ATP-…	NA	NA	NA	NA	NA	NA	NA	NA	NA	NA
Mp8g16120	2033	2.64978	0.0749325	35.3622	6.5195e-274	5.69541e-272	Pfam:PF06376:Arabinogalactan peptide; MapolyID:Mapoly0079s0002.1	NA	NA	NA	NA	NA	NA	NA	NA	NA	NA
Mp8g01700	57297.1	2.64938	0.0732155	36.1861	1.00811e-286	9.06136e-285	PRINTS:PR00458:Haem peroxidase superfamily signature; Gene3D:G3DSA:1.10.520.10; ProSiteProfiles:PS50873:Plant heme peroxidase family profile.; Pfam:PF00141:Peroxidase; PRINTS:PR00461:Plant peroxidase signature; MobiDBLite:mobidb-lite:consensus disorder prediction; Gene3D:G3DSA:1.10.420.10; ProSitePatterns:PS00436:Peroxidases active site signature.; SUPERFAMILY:SSF48113; MapolyID:Mapoly0064s0029.2	MpPOD164	NA	NA	Peroxidase	NA	Mp8g01700	Spinedi et al., Plants 2021, 10(7), 1478.	NA	10.3390/plants10071478	Published
Mp3g06590	12.7581	2.64892	0.552625	4.79335	1.64023e-06	4.31786e-06	MapolyID:Mapoly0006s0128.1	NA	NA	NA	NA	NA	NA	NA	NA	NA	NA
Mp5g14290	66.855	2.64376	0.255945	10.3294	5.18905e-25	3.07976e-24	KEGG:K11780:cofG; 7,8-didemethyl-8-hydroxy-5-deazariboflavin synthase [EC:4.3.1.32]; SUPERFAMILY:SSF102114; SFLD:SFLDF00294:7,8-didemethyl-8-hydroxy-5-deazariboflavin synthase (CofG-like); Gene3D:G3DSA:3.20.20.70; SFLD:SFLDS00029:Radical SAM; SFLD:SFLDG01388:7,8-didemethyl-8-hydroxy-5-deazariboflavin synthase; Hamap:MF_01611:FO synthase subunit 1 [cofG].; TIGRFAM:TIGR00423:TIGR00423: radical SAM …	NA	NA	NA	NA	NA	NA	NA	NA	NA	NA
Mp7g16600	17.6107	2.63804	0.458252	5.75675	8.57464e-09	2.6545e-08	KOG:KOG0841:Multifunctional chaperone (14-3-3 family); [O]; Gene3D:G3DSA:1.20.190.20; SMART:SM00101; Coils:Coil; SUPERFAMILY:SSF48445; Pfam:PF00244:14-3-3 protein; PRINTS:PR00305:14-3-3 protein zeta signature; MapolyID:Mapoly0365s0002.1	NA	NA	NA	NA	NA	NA	NA	NA	NA	NA
Mp2g26620	8311.58	2.63317	0.0630728	41.7482	0	0	KOG:KOG4245:Predicted metal-dependent hydrolase of the TIM-barrel fold; [R]; Gene3D:G3DSA:3.20.20.140; Pfam:PF04909:Amidohydrolase; SUPERFAMILY:SSF51556; MapolyID:Mapoly0025s0022.1	NA	NA	NA	NA	NA	NA	NA	NA	NA	NA
Mp7g15610	823.381	2.63153	0.089786	29.3089	7.992e-189	4.06129e-187	MobiDBLite:mobidb-lite:consensus disorder prediction; Pfam:PF01925:Sulfite exporter TauE/SafE; MapolyID:Mapoly0111s0058.1	NA	NA	NA	NA	NA	NA	NA	NA	NA	NA
Mp6g20590	23.9848	2.62891	0.422827	6.21745	5.05296e-10	1.68252e-09	MapolyID:Mapoly0045s0005.1	NA	NA	NA	NA	NA	NA	NA	NA	NA	NA
Mp7g05420	450.418	2.62869	0.124733	21.0746	1.36055e-98	2.86674e-97	Pfam:PF03330:Lytic transglycolase; ProDom:PD000609:CHITIN-BINDING CHITINASE PRECURSOR SIGNAL GLYCOSIDASE HYDROLASE LECTIN DEGRADATION DIRECT SEQUENCING; Gene3D:G3DSA:3.30.60.10; CDD:cd06921:ChtBD1_GH19_hevein; ProSiteProfiles:PS50941:Chitin-binding type-1 domain profile.; Gene3D:G3DSA:2.40.40.10; ProSitePatterns:PS00026:Chitin recognition or binding domain signature.; SUPERFAMILY:SSF50685; SMART:…	NA	NA	NA	NA	NA	NA	NA	NA	NA	NA
Mp1g02490	144.737	2.62847	0.203273	12.9307	3.01962e-38	2.46096e-37	Pfam:PF03140:Plant protein of unknown function; MobiDBLite:mobidb-lite:consensus disorder prediction; MapolyID:Mapoly0575s0001.1	NA	NA	NA	NA	NA	NA	NA	NA	NA	NA
Mp8g02130	117.26	2.62312	0.197989	13.2489	4.58068e-40	3.89446e-39	KEGG:K01610:E4.1.1.49, pckA; phosphoenolpyruvate carboxykinase (ATP) [EC:4.1.1.49]; SUPERFAMILY:SSF53795; MobiDBLite:mobidb-lite:consensus disorder prediction; Gene3D:G3DSA:3.40.449.10; Hamap:MF_00453:Phosphoenolpyruvate carboxykinase (ATP) [pckA].; Pfam:PF01293:Phosphoenolpyruvate carboxykinase; ProSitePatterns:PS00532:Phosphoenolpyruvate carboxykinase (ATP) signature.; Gene3D:G3DSA:2.170.8.10; …	NA	NA	NA	NA	NA	NA	NA	NA	NA	NA
Mp7g00400	9.77397	2.61614	0.601573	4.34882	1.3687e-05	3.33908e-05	MobiDBLite:mobidb-lite:consensus disorder prediction; MapolyID:Mapoly0046s0084.1	NA	NA	NA	NA	NA	NA	NA	NA	NA	NA
Mp4g01940	770.321	2.6152	0.104072	25.1288	2.41275e-139	8.19176e-138	MapolyID:Mapoly0098s0005.1	NA	NA	NA	NA	NA	NA	NA	NA	NA	NA
Mp6g21280	15.871	2.61172	0.498613	5.23796	1.62363e-07	4.60805e-07	MobiDBLite:mobidb-lite:consensus disorder prediction; MapolyID:Mapoly0091s0027.1	NA	NA	NA	NA	NA	NA	NA	NA	NA	NA
Mp6g08810	48.2482	2.60881	0.32034	8.14388	3.82802e-16	1.693e-15	MobiDBLite:mobidb-lite:consensus disorder prediction; MapolyID:Mapoly0060s0040.1	NA	NA	NA	NA	NA	NA	NA	NA	NA	NA
Mp8g05420	447.617	2.6049	0.11358	22.9345	2.10196e-116	5.48414e-115	KOG:KOG1187:Serine/threonine protein kinase; N-term missing; [T]; Pfam:PF00560:Leucine Rich Repeat; ProSiteProfiles:PS51450:Leucine-rich repeat profile.; ProSitePatterns:PS00107:Protein kinases ATP-binding region signature.; Gene3D:G3DSA:3.80.10.10; SUPERFAMILY:SSF52058; SUPERFAMILY:SSF56112; Gene3D:G3DSA:1.10.510.10; Pfam:PF08263:Leucine rich repeat N-terminal domain; Gene3D:G3DSA:3.30.200.20; S…	NA	NA	NA	NA	NA	NA	NA	NA	NA	NA
Mp7g05480	1263.31	2.60125	0.0824775	31.5388	2.54986e-218	1.6521e-216	MobiDBLite:mobidb-lite:consensus disorder prediction; PRINTS:PR01217:Proline rich extensin signature; MapolyID:Mapoly0106s0055.1	NA	NA	NA	NA	NA	NA	NA	NA	NA	NA
Mp8g12440	7615.53	2.59681	0.0536986	48.3591	0	0	KEGG:K00161:PDHA, pdhA; pyruvate dehydrogenase E1 component alpha subunit [EC:1.2.4.1]; KOG:KOG0225:Pyruvate dehydrogenase E1, alpha subunit; [C]; Pfam:PF00676:Dehydrogenase E1 component; CDD:cd02000:TPP_E1_PDC_ADC_BCADC; Coils:Coil; SUPERFAMILY:SSF52518; Gene3D:G3DSA:3.40.50.970; TIGRFAM:TIGR03182:PDH_E1_alph_y: pyruvate dehydrogenase (acetyl-transferring) E1 component, alpha subunit; MapolyID:M…	MpIAR4A	NA	NA	Auxin related protein, Hormone related protein	NA	Mp8g12440	Bowman, Kohchi, Yamato, et al., Cell 171(2):287-304.e15	28985561	10.1016/j.cell.2017.09.030	Provisional
Mp7g00750	33.8212	2.59655	0.357591	7.26123	3.83585e-13	1.50531e-12	MapolyID:Mapoly0046s0050.1	NA	NA	NA	NA	NA	NA	NA	NA	NA	NA
Mp7g01430	50.9502	2.59283	0.274252	9.4542	3.25504e-21	1.7228e-20	KEGG:K13366:MPAO, PAO1; polyamine oxidase [EC:1.5.3.14 1.5.3.16 1.5.3.-]; KOG:KOG0029:Amine oxidase; [Q]; SUPERFAMILY:SSF51905; Gene3D:G3DSA:3.50.50.60; PRINTS:PR00757:Flavin-containing amine oxidase signature; SUPERFAMILY:SSF54373; Pfam:PF01593:Flavin containing amine oxidoreductase; Gene3D:G3DSA:3.90.660.10; MapolyID:Mapoly0099s0017.1	NA	NA	NA	NA	NA	NA	NA	NA	NA	NA
Mp6g04140	5560.34	2.59028	0.0827866	31.2886	6.66269e-215	4.21158e-213	KEGG:K00800:aroA; 3-phosphoshikimate 1-carboxyvinyltransferase [EC:2.5.1.19]; KOG:KOG0692:Pentafunctional AROM protein; [E]; Hamap:MF_00210:3-phosphoshikimate 1-carboxyvinyltransferase [aroA].; TIGRFAM:TIGR01356:aroA: 3-phosphoshikimate 1-carboxyvinyltransferase; CDD:cd01556:EPSP_synthase; SUPERFAMILY:SSF55205; Pfam:PF00275:EPSP synthase (3-phosphoshikimate 1-carboxyvinyltransferase); ProSitePatt…	MpEPSPS	NA	NA	Secondary metabolism enzyme	NA	Mp6g04140	Albert et al. 2018 New Phytologist	NA	doi:10.1111/nph.15002	Provisional
Mp6g20430	9153.56	2.58817	0.052599	49.2056	0	0	KOG:KOG1231:Proteins containing the FAD binding domain; C-term missing; [C]; Gene3D:G3DSA:3.30.465.50; Gene3D:G3DSA:3.30.43.10; Pfam:PF01565:FAD binding domain; ProSiteProfiles:PS51387:PCMH-type FAD-binding domain profile.; Pfam:PF08031:Berberine and berberine like; Gene3D:G3DSA:3.40.462.20; SUPERFAMILY:SSF56176; MapolyID:Mapoly0045s0021.1	NA	NA	NA	NA	NA	NA	NA	NA	NA	NA
Mp7g16260	4717.56	2.58767	0.0578978	44.6937	0	0	KOG:KOG0065:Pleiotropic drug resistance proteins (PDR1-15), ABC superfamily; [Q]; Pfam:PF01061:ABC-2 type transporter; SMART:SM00382; ProSiteProfiles:PS50893:ATP-binding cassette, ABC transporter-type domain profile.; SUPERFAMILY:SSF52540; MobiDBLite:mobidb-lite:consensus disorder prediction; Gene3D:G3DSA:3.40.50.300; Pfam:PF00005:ABC transporter; MapolyID:Mapoly0123s0008.1	MpABCG27	NA	MpABC83	ABC transporter	NA	Mp7g16260	Bowman, Kohchi, Yamato, et al., Cell 171(2):287-304.e15	28985561	10.1016/j.cell.2017.09.030	Provisional
Mp4g16440	7.96807	2.58582	0.680904	3.79763	0.000146089	0.000325688	MobiDBLite:mobidb-lite:consensus disorder prediction; MapolyID:Mapoly0054s0109.1	NA	NA	NA	NA	NA	NA	NA	NA	NA	NA
Mp4g17350	45.2778	2.58471	0.289473	8.92901	4.29835e-19	2.11919e-18	ProSiteProfiles:PS51061:R3H domain profile.; Coils:Coil; MobiDBLite:mobidb-lite:consensus disorder prediction; MapolyID:Mapoly0041s0017.1	NA	NA	NA	NA	NA	NA	NA	NA	NA	NA
Mp1g24970	64.5016	2.58243	0.252096	10.2438	1.26151e-24	7.41645e-24	MobiDBLite:mobidb-lite:consensus disorder prediction; MapolyID:Mapoly0061s0028.1	NA	NA	NA	NA	NA	NA	NA	NA	NA	NA
Mp4g14190	3945.11	2.5812	0.0626694	41.1875	0	0	KEGG:K00660:CHS; chalcone synthase [EC:2.3.1.74]; SUPERFAMILY:SSF53901; PIRSF:PIRSF000451; Gene3D:G3DSA:3.40.47.10; CDD:cd00831:CHS_like; Pfam:PF00195:Chalcone and stilbene synthases, N-terminal domain; Pfam:PF02797:Chalcone and stilbene synthases, C-terminal domain; MapolyID:Mapoly0070s0063.1	MpPKS/CHS14	NA	NA	Secondary metabolism enzyme	NA	Mp4g14190	Albert et al. 2018 New Phytologist	NA	doi:10.1111/nph.15002	Provisional
Mp2g18200	134.354	2.5808	0.176518	14.6206	2.0748e-48	2.09501e-47	KOG:KOG4177:Ankyrin; N-term missing; C-term missing; [M]; ProSiteProfiles:PS50297:Ankyrin repeat region circular profile.; ProSiteProfiles:PS50088:Ankyrin repeat profile.; SUPERFAMILY:SSF48403; Pfam:PF13962:Domain of unknown function; MobiDBLite:mobidb-lite:consensus disorder prediction; SMART:SM00248; CDD:cd00204:ANK; Gene3D:G3DSA:1.25.40.20; Pfam:PF00023:Ankyrin repeat; Pfam:PF13637:Ankyrin rep…	NA	NA	NA	NA	NA	NA	NA	NA	NA	NA
Mp4g12300	1167.4	2.57838	0.0782891	32.9341	7.15252e-238	5.12543e-236	KEGG:K01696:trpB; tryptophan synthase beta chain [EC:4.2.1.20]; KOG:KOG1395:Tryptophan synthase beta chain; [E]; Gene3D:G3DSA:3.40.50.1100; CDD:cd06446:Trp-synth_B; TIGRFAM:TIGR00263:trpB: tryptophan synthase, beta subunit; ProSitePatterns:PS00168:Tryptophan synthase beta chain pyridoxal-phosphate attachment site.; SUPERFAMILY:SSF53686; Pfam:PF00291:Pyridoxal-phosphate dependent enzyme; PIRSF:PIR…	NA	NA	NA	NA	NA	NA	NA	NA	NA	NA
Mp2g09720	33.2306	2.57078	0.37878	6.787	1.14493e-11	4.19008e-11	MobiDBLite:mobidb-lite:consensus disorder prediction; MapolyID:Mapoly0158s0042.1	NA	NA	NA	NA	NA	NA	NA	NA	NA	NA
Mp8g09020	19.0406	2.56906	0.437032	5.87843	4.14169e-09	1.30689e-08	MobiDBLite:mobidb-lite:consensus disorder prediction; MapolyID:Mapoly0063s0017.1	NA	NA	NA	NA	NA	NA	NA	NA	NA	NA
Mp1g19150	63.9979	2.56073	0.245069	10.449	1.48072e-25	8.92794e-25	KEGG:K01115:PLD1_2; phospholipase D1/2 [EC:3.1.4.4]; KOG:KOG1329:Phospholipase D1; [I]; SMART:SM00155; ProSiteProfiles:PS50035:Phospholipase D phosphodiesterase active site profile.; CDD:cd04015:C2_plant_PLD; SUPERFAMILY:SSF56024; Pfam:PF00614:Phospholipase D Active site motif; PIRSF:PIRSF036470; Gene3D:G3DSA:3.30.870.10; Pfam:PF00168:C2 domain; Pfam:PF13091:PLD-like domain; SMART:SM00239; SUPERF…	MpPLD7	NA	NA	lipid turnover protein	NA	Mp1g19150	Rico et al. 2020 Molecules	NA	doi:10.3390/ijms21218354	Provisional
Mp1g23740	160.737	2.54879	0.182069	13.9991	1.57965e-44	1.47352e-43	KOG:KOG4224:Armadillo repeat protein VAC8 required for vacuole fusion, inheritance and cytosol-to-vacuole protein targeting; N-term missing; C-term missing; [U]; SUPERFAMILY:SSF57850; Gene3D:G3DSA:1.25.10.10; Pfam:PF04564:U-box domain; SMART:SM00185; SUPERFAMILY:SSF48371; ProSiteProfiles:PS51698:U-box domain profile.; ProSiteProfiles:PS50176:Armadillo/plakoglobin ARM repeat profile.; SMART:SM0050…	NA	NA	NA	NA	NA	NA	NA	NA	NA	NA
Mp3g16810	13.5907	2.54688	0.519703	4.90064	9.55265e-07	2.56375e-06	MapolyID:Mapoly0039s0114.1	NA	NA	NA	NA	NA	NA	NA	NA	NA	NA
Mp5g15110	55.2494	2.54585	0.282057	9.02603	1.78011e-19	8.89482e-19	Mp5g15120	NA	NA	NA	NA	NA	NA	NA	NA	NA	NA
Mp7g07480	15.5323	2.54158	0.493877	5.14619	2.65835e-07	7.44415e-07	MapolyID:Mapoly0076s0046.1	NA	NA	NA	NA	NA	NA	NA	NA	NA	NA
Mp7g02630	16126.1	2.54134	0.0584025	43.5142	0	0	KEGG:K01193:INV, sacA; beta-fructofuranosidase [EC:3.2.1.26]; KOG:KOG0228:Beta-fructofuranosidase (invertase); [G]; SMART:SM00640; Gene3D:G3DSA:2.60.120.560; SUPERFAMILY:SSF75005; SUPERFAMILY:SSF49899; ProSitePatterns:PS00609:Glycosyl hydrolases family 32 active site.; Pfam:PF00251:Glycosyl hydrolases family 32 N-terminal domain; Gene3D:G3DSA:2.115.10.20; Pfam:PF08244:Glycosyl hydrolases family 3…	NA	NA	NA	NA	NA	NA	NA	NA	NA	NA
Mp6g03960	2244.44	2.53899	0.071926	35.3001	5.85808e-273	5.03277e-271	KEGG:K08770:UBC; ubiquitin C; KOG:KOG0004:Ubiquitin/40S ribosomal protein S27a fusion; C-term missing; [J]; SUPERFAMILY:SSF54236; SMART:SM00213; PRINTS:PR00348:Ubiquitin signature; ProSitePatterns:PS00299:Ubiquitin domain signature.; Gene3D:G3DSA:3.10.20.90; CDD:cd01803:Ubiquitin; ProSiteProfiles:PS50053:Ubiquitin domain profile.; Pfam:PF00240:Ubiquitin family; MapolyID:Mapoly0034s0122.1	NA	NA	NA	NA	NA	NA	NA	NA	NA	NA
Mp2g17910	2916.94	2.53556	0.0757443	33.4752	1.1064e-245	8.27143e-244	KOG:KOG0061:Transporter, ABC superfamily (Breast cancer resistance protein); [Q]; CDD:cd03213:ABCG_EPDR; SUPERFAMILY:SSF52540; ProSitePatterns:PS00211:ABC transporters family signature.; MobiDBLite:mobidb-lite:consensus disorder prediction; SMART:SM00382; Pfam:PF00005:ABC transporter; ProSiteProfiles:PS50893:ATP-binding cassette, ABC transporter-type domain profile.; Gene3D:G3DSA:3.40.50.300; Pfa…	MpABCG14	NA	MpABC26	ABC transporter	NA	Mp2g17910	Bowman, Kohchi, Yamato, et al., Cell 171(2):287-304.e15	28985561	10.1016/j.cell.2017.09.030	Provisional
Mp5g16780	5583.83	2.52485	0.0689912	36.5967	3.2334e-292	2.97511e-291	SUPERFAMILY:SSF81383; Gene3D:G3DSA:3.80.10.10; SUPERFAMILY:SSF52047; MapolyID:Mapoly0117s0028.1	NA	NA	NA	NA	NA	NA	NA	NA	NA	NA
Mp2g17810	2001.15	2.52373	0.101213	24.9348	3.12108e-137	1.03703e-135	ProSiteProfiles:PS51762:Glycosyl hydrolases family 16 (GH16) domain profile.; Gene3D:G3DSA:2.60.120.200; CDD:cd02176:GH16_XET; SUPERFAMILY:SSF49899; PIRSF:PIRSF005604; Pfam:PF00722:Glycosyl hydrolases family 16; Pfam:PF06955:Xyloglucan endo-transglycosylase (XET) C-terminus; ProSitePatterns:PS01034:Glycosyl hydrolases family 16 active sites.; PRINTS:PR00737:Glycosyl hydrolase family 16 signature;…	MpGH16.7	NA	NA	Cell wall related protein	NA	Mp2g17810	Lampugnani et al., 2019 Trends Plant Sci	NA	doi:10.1016/j.tplants.2019.02.011	Provisional
Mp6g00420	869.624	2.51985	0.0980334	25.704	1.05382e-145	3.81092e-144	KOG:KOG0994:Extracellular matrix glycoprotein Laminin subunit beta; N-term missing; [W]; ProSiteProfiles:PS50293:TPR repeat region circular profile.; Pfam:PF14559:Tetratricopeptide repeat; Gene3D:G3DSA:1.25.40.10; SUPERFAMILY:SSF48452; SMART:SM00028; ProSiteProfiles:PS50005:TPR repeat profile.; MapolyID:Mapoly0104s0024.1	NA	NA	NA	NA	NA	NA	NA	NA	NA	NA
Mp2g03850	874.046	2.51934	0.0993721	25.3526	8.41495e-142	2.92735e-140	ProSiteProfiles:PS50985:GRAS family profile.; Pfam:PF03514:GRAS domain family; MapolyID:Mapoly0031s0041.1	MpGRAS4	MpGRAS4	NA	transcription factor, GRAS	NA	Mapoly0031s0041.1; Mp2g03850.1	Bowman, Kohchi, Yamato, et al., Cell 171(2):287-304.e15	28985561	10.1016/j.cell.2017.09.030	Published
Mp4g06810	23.3547	2.51878	0.429532	5.86401	4.51807e-09	1.42219e-08	MobiDBLite:mobidb-lite:consensus disorder prediction; MapolyID:Mapoly0125s0026.1	NA	NA	NA	NA	NA	NA	NA	NA	NA	NA
Mp1g15990	1521.77	2.51349	0.0718539	34.9805	4.45166e-268	3.72168e-266	KEGG:K09588:CYP90A1, CPD; cytochrome P450 family 90 subfamily A polypeptide 1 [EC:1.14.-.-]; KOG:KOG0157:Cytochrome P450 CYP4/CYP19/CYP26 subfamilies; [QI]; PRINTS:PR00463:E-class P450 group I signature; PRINTS:PR00385:P450 superfamily signature; ProSitePatterns:PS00086:Cytochrome P450 cysteine heme-iron ligand signature.; SUPERFAMILY:SSF48264; Pfam:PF00067:Cytochrome P450; Gene3D:G3DSA:1.10.630.…	MpCYP815A1	NA	NA	Cytochrome P450, Secondary metabolism enzyme	NA	Mp1g15990	Nelson et al., 2018, BBA Proteins and Proteomics	NA	doi:10.1016/j.bbapap.2017.05.00	Provisional
Mp1g22460	492.332	2.51154	0.114356	21.9625	6.57821e-107	1.54053e-105	KEGG:K01183:E3.2.1.14; chitinase [EC:3.2.1.14]; KOG:KOG4701:Chitinase; C-term missing; [M]; SUPERFAMILY:SSF51445; Gene3D:G3DSA:3.20.20.80; CDD:cd02877:GH18_hevamine_XipI_class_III; ProSitePatterns:PS01095:Chitinases family 18 active site.; Pfam:PF00704:Glycosyl hydrolases family 18; MapolyID:Mapoly0118s0041.1	MpGH18.1	NA	NA	Cell wall related protein	NA	Mp1g22460	Lampugnani et al., 2019 Trends Plant Sci	NA	doi:10.1016/j.tplants.2019.02.011	Provisional
Mp2g10380	1057.53	2.50689	0.0806658	31.0775	4.85183e-212	3.04218e-210	KEGG:K01210:E3.2.1.58; glucan 1,3-beta-glucosidase [EC:3.2.1.58]; Gene3D:G3DSA:3.20.20.80; Pfam:PF00150:Cellulase (glycosyl hydrolase family 5); SUPERFAMILY:SSF51445; MapolyID:Mapoly0023s0008.1	NA	NA	NA	NA	NA	NA	NA	NA	NA	NA
Mp1g20080	4151.25	2.50673	0.0582517	43.0327	0	0	KEGG:K08070:E1.3.1.74; 2-alkenal reductase [EC:1.3.1.74]; KOG:KOG1196:Predicted NAD-dependent oxidoreductase; [R]; SUPERFAMILY:SSF51735; Pfam:PF16884:N-terminal domain of oxidoreductase; Gene3D:G3DSA:3.90.180.10; SUPERFAMILY:SSF50129; Gene3D:G3DSA:3.40.50.720; Pfam:PF00107:Zinc-binding dehydrogenase; MapolyID:Mapoly0001s0345.2	MpDBR	NA	NA	Secondary metabolism enzyme	NA	Mp1g20080	Wu et al., 2018 Molecules	NA	doi:10.3390/molecules23071630	Provisional
Mp8g03510	319.803	2.50492	0.114189	21.9365	1.16458e-106	2.71095e-105	KOG:KOG4177:Ankyrin; N-term missing; C-term missing; [M]; SUPERFAMILY:SSF48403; Gene3D:G3DSA:1.25.40.20; Pfam:PF12796:Ankyrin repeats (3 copies); MobiDBLite:mobidb-lite:consensus disorder prediction; ProSiteProfiles:PS50297:Ankyrin repeat region circular profile.; ProSiteProfiles:PS50088:Ankyrin repeat profile.; CDD:cd00204:ANK; SMART:SM00248; MapolyID:Mapoly0012s0142.1	NA	NA	NA	NA	NA	NA	NA	NA	NA	NA
Mp7g04940	8548.85	2.50234	0.0810943	30.8572	4.49003e-209	2.77063e-207	MapolyID:Mapoly0062s0032.1	NA	NA	NA	NA	NA	NA	NA	NA	NA	NA
Mp3g20930	1173.68	2.49718	0.0789405	31.6337	1.2714e-219	8.34189e-218	KOG:KOG1339:Aspartyl protease; [O]; Pfam:PF14543:Xylanase inhibitor N-terminal; Gene3D:G3DSA:2.40.70.10; SUPERFAMILY:SSF50630; PRINTS:PR00792:Pepsin (A1) aspartic protease family signature; Pfam:PF14541:Xylanase inhibitor C-terminal; ProSiteProfiles:PS51767:Peptidase family A1 domain profile.; CDD:cd05476:pepsin_A_like_plant; MapolyID:Mapoly0159s0023.1	NA	NA	NA	NA	NA	NA	NA	NA	NA	NA
Mp3g12040	223.896	2.49595	0.137742	18.1205	2.1948e-73	3.32642e-72	KEGG:K06911:K06911; uncharacterized protein; PIRSF:PIRSF006232; Gene3D:G3DSA:2.60.120.10; Pfam:PF02678:Pirin; SUPERFAMILY:SSF51182; Pfam:PF17954:Quercetinase C-terminal cupin domain; MapolyID:Mapoly0050s0008.1	NA	NA	NA	NA	NA	NA	NA	NA	NA	NA
Mp7g13960	944.71	2.49448	0.097889	25.4827	3.06289e-143	1.08492e-141	KOG:KOG3017:Defense-related protein containing SCP domain; [S]; SUPERFAMILY:SSF55797; PRINTS:PR00837:Allergen V5/Tpx-1 family signature; SMART:SM00198; CDD:cd05381:SCP_PR-1_like; ProSitePatterns:PS01010:CRISP family signature 2.; Pfam:PF00188:Cysteine-rich secretory protein family; Gene3D:G3DSA:3.40.33.10; MapolyID:Mapoly0009s0081.1	MpPR1w	NA	NA	Salicylic acid related protein, Hormone related protein	NA	Mp7g13960	Bowman, Kohchi, Yamato, et al., Cell 171(2):287-304.e15	28985561	10.1016/j.cell.2017.09.030	Provisional
Mp2g00030	70.0839	2.4944	0.267307	9.33158	1.04304e-20	5.44091e-20	KEGG:K00477:PHYH; phytanoyl-CoA hydroxylase [EC:1.14.11.18]; KOG:KOG3290:Peroxisomal phytanoyl-CoA hydroxylase; [I]; SUPERFAMILY:SSF51197; Gene3D:G3DSA:2.60.120.620; Pfam:PF05721:Phytanoyl-CoA dioxygenase (PhyH); Pfam:PF04209:homogentisate 1,2-dioxygenase; SUPERFAMILY:SSF51182; MapolyID:Mapoly0432s0001.1	NA	NA	NA	NA	NA	NA	NA	NA	NA	NA
Mp8g01620	482.374	2.49145	0.0978678	25.4573	5.86072e-143	2.07123e-141	KEGG:K15356:VRG4, GONST1; GDP-mannose transporter; KOG:KOG1444:Nucleotide-sugar transporter VRG4/SQV-7; [GOU]; MobiDBLite:mobidb-lite:consensus disorder prediction; Pfam:PF03151:Triose-phosphate Transporter family; MapolyID:Mapoly0064s0037.1	NA	NA	NA	NA	NA	NA	NA	NA	NA	NA
Mp6g05980	1841.61	2.49138	0.0808255	30.8242	1.24283e-208	7.60865e-207	KOG:KOG1339:Aspartyl protease; [O]; ProSiteProfiles:PS51767:Peptidase family A1 domain profile.; PRINTS:PR00792:Pepsin (A1) aspartic protease family signature; SUPERFAMILY:SSF50630; Pfam:PF14543:Xylanase inhibitor N-terminal; ProSitePatterns:PS00141:Eukaryotic and viral aspartyl proteases active site.; Gene3D:G3DSA:2.40.70.10; Pfam:PF14541:Xylanase inhibitor C-terminal; MapolyID:Mapoly0097s0046.1	NA	NA	NA	NA	NA	NA	NA	NA	NA	NA
Mp4g15610	680.446	2.48705	0.0930837	26.7184	2.87582e-157	1.13789e-155	Pfam:PF12706:Beta-lactamase superfamily domain; SUPERFAMILY:SSF56281; MobiDBLite:mobidb-lite:consensus disorder prediction; Gene3D:G3DSA:3.60.15.10; CDD:cd16279:metallo-hydrolase-like_MBL-fold; MapolyID:Mapoly0054s0026.1	NA	NA	NA	NA	NA	NA	NA	NA	NA	NA
Mp6g02270	374.396	2.48503	0.283299	8.77176	1.7589e-18	8.50729e-18	KOG:KOG4177:Ankyrin; [M]; ProSiteProfiles:PS50088:Ankyrin repeat profile.; ProSiteProfiles:PS50297:Ankyrin repeat region circular profile.; SUPERFAMILY:SSF48403; Gene3D:G3DSA:1.25.40.20; CDD:cd00204:ANK; Pfam:PF00023:Ankyrin repeat; Pfam:PF13962:Domain of unknown function; Pfam:PF12796:Ankyrin repeats (3 copies); SMART:SM00248; Pfam:PF13637:Ankyrin repeats (many copies)	NA	NA	NA	NA	NA	NA	NA	NA	NA	NA
Mp4g09390	696.551	2.48124	0.129058	19.2258	2.25059e-82	3.82478e-81	MapolyID:Mapoly0112s0039.1	NA	NA	NA	NA	NA	NA	NA	NA	NA	NA
Mp5g08730	406.561	2.48073	0.11611	21.3654	2.80603e-101	6.12833e-100	KEGG:K00512:CYP17A; steroid 17alpha-monooxygenase / 17alpha-hydroxyprogesterone deacetylase [EC:1.14.14.19 1.14.14.32]; KOG:KOG0156:Cytochrome P450 CYP2 subfamily; [Q]; Pfam:PF00067:Cytochrome P450; Gene3D:G3DSA:1.10.630.10; PRINTS:PR00385:P450 superfamily signature; PRINTS:PR00463:E-class P450 group I signature; SUPERFAMILY:SSF48264; MapolyID:Mapoly0086s0077.1	MpCYP759B3	NA	NA	Cytochrome P450, Secondary metabolism enzyme	NA	Mp5g08730	Nelson et al., 2018, BBA Proteins and Proteomics	NA	doi:10.1016/j.bbapap.2017.05.00	Provisional
Mp4g16430	355.381	2.47467	0.113629	21.7786	3.70564e-105	8.46148e-104	MobiDBLite:mobidb-lite:consensus disorder prediction; SUPERFAMILY:SSF52540; Coils:Coil; Pfam:PF13671:AAA domain; MapolyID:Mapoly0054s0108.1	NA	NA	NA	NA	NA	NA	NA	NA	NA	NA
Mp5g12520	888.904	2.4739	0.115849	21.3545	3.54494e-101	7.72043e-100	Pfam:PF00187:Chitin recognition protein; Gene3D:G3DSA:3.30.60.10; ProSiteProfiles:PS50941:Chitin-binding type-1 domain profile.; PRINTS:PR00451:Chitin-binding domain signature; Gene3D:G3DSA:3.20.20.80; SUPERFAMILY:SSF57016; CDD:cd00035:ChtBD1; ProSitePatterns:PS00026:Chitin recognition or binding domain signature.; ProDom:PD000609:CHITIN-BINDING CHITINASE PRECURSOR SIGNAL GLYCOSIDASE HYDROLASE LE…	MpGH18.6	NA	NA	Cell wall related protein	NA	Mp5g12520	Lampugnani et al., 2019 Trends Plant Sci	NA	doi:10.1016/j.tplants.2019.02.011	Provisional
Mp6g08510	12.8533	2.4717	0.516236	4.78793	1.68509e-06	4.43144e-06	MapolyID:Mapoly0060s0070.1	NA	NA	NA	NA	NA	NA	NA	NA	NA	NA
Mp8g00470	8667.41	2.47102	0.056199	43.9691	0	0	KOG:KOG1502:Flavonol reductase/cinnamoyl-CoA reductase; [V]; CDD:cd08958:FR_SDR_e; Gene3D:G3DSA:3.40.50.720; SUPERFAMILY:SSF51735; Pfam:PF01370:NAD dependent epimerase/dehydratase family; MapolyID:Mapoly0077s0025.1	MpTKPR1	NA	NA	Secondary metabolism enzyme	NA	Mp8g00470	NA	NA	NA	Provisional
Mp3g14070	8.82861	2.47079	0.655986	3.76653	0.000165532	0.000366931	MapolyID:Mapoly0004s0264.1	NA	NA	NA	NA	NA	NA	NA	NA	NA	NA
Mp7g14890	9925.93	2.46852	0.0709688	34.7832	4.36873e-265	3.57546e-263	KEGG:K00660:CHS; chalcone synthase [EC:2.3.1.74]; PIRSF:PIRSF000451; SUPERFAMILY:SSF53901; CDD:cd00831:CHS_like; Gene3D:G3DSA:3.40.47.10; Pfam:PF02797:Chalcone and stilbene synthases, C-terminal domain; Pfam:PF00195:Chalcone and stilbene synthases, N-terminal domain; MapolyID:Mapoly0009s0174.1	MpPKS/CHS20	NA	NA	Secondary metabolism enzyme	NA	Mp7g14890	Albert et al. 2018 New Phytologist	NA	doi:10.1111/nph.15002	Provisional
Mp6g12530	16695.3	2.46782	0.116086	21.2585	2.74974e-100	5.92223e-99	KEGG:K03574:mutT, NUDT15, MTH2; 8-oxo-dGTP diphosphatase [EC:3.6.1.55]; KOG:KOG3084:NADH pyrophosphatase I of the Nudix family of hydrolases; N-term missing; C-term missing; [L]; PRINTS:PR00502:NUDIX hydrolase family signature; Pfam:PF00293:NUDIX domain; SUPERFAMILY:SSF55811; Gene3D:G3DSA:3.90.79.10; ProSiteProfiles:PS51462:Nudix hydrolase domain profile.; ProSitePatterns:PS00893:Nudix box signat…	MpNUDIX	NA	NA	Secondary metabolism enzyme, Terpene biosynthesis enzymes	NA	Mp6g12530	NA	NA	NA	Provisional
Mp1g08990	12.137	2.46486	0.553185	4.45577	8.35925e-06	2.07679e-05	KEGG:K20412:PI16, CRISP9, CD364; peptidase inhibitor 16; KOG:KOG3017:Defense-related protein containing SCP domain; [S]; SMART:SM00198; PRINTS:PR00838:Venom allergen 5 signature; SUPERFAMILY:SSF55797; Pfam:PF00188:Cysteine-rich secretory protein family; ProSitePatterns:PS01009:CRISP family signature 1.; PRINTS:PR00837:Allergen V5/Tpx-1 family signature; ProSiteProfiles:PS51257:Prokaryotic membran…	MpPR1a	NA	NA	Salicylic acid related protein, Hormone related protein	NA	Mp1g08990	Bowman, Kohchi, Yamato, et al., Cell 171(2):287-304.e15	28985561	10.1016/j.cell.2017.09.030	Provisional
Mp7g13390	19721	2.4596	0.105577	23.2966	4.79383e-120	1.30094e-118	KEGG:K00799:GST, gst; glutathione S-transferase [EC:2.5.1.18]; KOG:KOG0867:Glutathione S-transferase; [O]; SFLD:SFLDG00358:Main (cytGST); Pfam:PF00043:Glutathione S-transferase, C-terminal domain; SUPERFAMILY:SSF52833; Gene3D:G3DSA:3.40.30.10; ProSiteProfiles:PS50405:Soluble glutathione S-transferase C-terminal domain profile.; CDD:cd03187:GST_C_Phi; Pfam:PF02798:Glutathione S-transferase, N-term…	MpGST9	NA	NA	glutathione S-transferase	NA	Mp7g13390	Spinedi et al., Plants 2021, 10(7), 1478.	NA	10.3390/plants10071478	Published
Mp4g04640	347.533	2.45799	0.121491	20.2319	5.12876e-91	9.66693e-90	MapolyID:Mapoly0044s0010.1	NA	NA	NA	NA	NA	NA	NA	NA	NA	NA
Mp5g19700	11.382	2.45112	0.585013	4.18986	2.79124e-05	6.6448e-05	MapolyID:Mapoly0134s0028.1	NA	NA	NA	NA	NA	NA	NA	NA	NA	NA
Mp6g03840	8.28213	2.43941	0.64414	3.78708	0.00015243	0.000339291	MapolyID:Mapoly0034s0134.1	NA	NA	NA	NA	NA	NA	NA	NA	NA	NA
Mp8g03530	94.8809	2.43883	0.202723	12.0304	2.46042e-33	1.8047e-32	Pfam:PF13768:von Willebrand factor type A domain; SUPERFAMILY:SSF53300; Gene3D:G3DSA:3.40.50.410; SMART:SM00327; ProSiteProfiles:PS50234:VWFA domain profile.; MapolyID:Mapoly0012s0143.2	NA	NA	NA	NA	NA	NA	NA	NA	NA	NA
Mp7g17810	320.152	2.43633	0.115802	21.0387	2.89921e-98	6.09225e-97	Pfam:PF04970:Lecithin retinol acyltransferase; MobiDBLite:mobidb-lite:consensus disorder prediction; MapolyID:Mapoly0803s0001.2	NA	NA	NA	NA	NA	NA	NA	NA	NA	NA
Mp4g13410	1405.78	2.43394	0.0807141	30.1551	9.18412e-200	5.1932e-198	KEGG:K00869:E2.7.1.36, MVK, mvaK1; mevalonate kinase [EC:2.7.1.36]; KOG:KOG1511:Mevalonate kinase MVK/ERG12; [I]; TIGRFAM:TIGR00549:mevalon_kin: mevalonate kinase; ProSitePatterns:PS00627:GHMP kinases putative ATP-binding domain.; Pfam:PF00288:GHMP kinases N terminal domain; SUPERFAMILY:SSF54211; Pfam:PF08544:GHMP kinases C terminal; SUPERFAMILY:SSF55060; PRINTS:PR00959:Mevalonate kinase family s…	MpMK	NA	NA	Secondary metabolism enzyme, Terpene biosynthesis enzymes	NA	Mp4g13410	Chen et al. 2018 Critical Reviews in Plant Science	NA	doi.org./10.1080/07352689.2018.1482397	Provisional
Mp2g19390	38.1847	2.43367	0.31578	7.70687	1.28938e-14	5.37097e-14	MapolyID:Mapoly0055s0113.1	NA	NA	NA	NA	NA	NA	NA	NA	NA	NA
Mp5g15520	1287.09	2.42599	0.0789156	30.7416	1.5854e-207	9.63009e-206	KEGG:K05359:ADT, PDT; arogenate/prephenate dehydratase [EC:4.2.1.91 4.2.1.51]; KOG:KOG2797:Prephenate dehydratase; [E]; ProSiteProfiles:PS51671:ACT domain profile.; CDD:cd13631:PBP2_Ct-PDT_like; Gene3D:G3DSA:3.40.190.10; MobiDBLite:mobidb-lite:consensus disorder prediction; CDD:cd04905:ACT_CM-PDT; Gene3D:G3DSA:3.30.70.260; SUPERFAMILY:SSF53850; ProSitePatterns:PS00857:Prephenate dehydratase signa…	MpADT3	NA	NA	Secondary metabolism enzyme	NA	Mp5g15520	Albert et al. 2018 New Phytologist	NA	doi:10.1111/nph.15002	Provisional
Mp5g04030	59.1279	2.4188	0.268016	9.02484	1.79957e-19	8.98919e-19	MapolyID:Mapoly0141s0011.1	NA	NA	NA	NA	NA	NA	NA	NA	NA	NA
Mp2g26340	1088.71	2.41664	0.0995614	24.2728	3.79567e-130	1.16186e-128	KOG:KOG2342:Uncharacterized conserved protein; [S]; Pfam:PF05742:Transport and Golgi organisation 2; MapolyID:Mapoly0025s0050.1	NA	NA	NA	NA	NA	NA	NA	NA	NA	NA
Mp5g02640	15577.2	2.41553	0.103264	23.3917	5.19378e-121	1.43452e-119	MapolyID:Mapoly0124s0059.1	NA	NA	NA	NA	NA	NA	NA	NA	NA	NA
Mp5g14070	127.263	2.41279	0.179344	13.4534	2.93877e-41	2.57453e-40	Pfam:PF13837:Myb/SANT-like DNA-binding domain; MobiDBLite:mobidb-lite:consensus disorder prediction; MapolyID:Mapoly0032s0097.2	MpTRIHELIX13	MpTrihelix13	NA	transcription factor, Trihelix	NA	Mapoly0032s0097.1; Mp5g14070.1	Bowman, Kohchi, Yamato, et al., Cell 171(2):287-304.e15	28985561	10.1016/j.cell.2017.09.030	Published
Mp6g00720	42.0563	2.40678	0.302298	7.96162	1.69799e-15	7.32016e-15	MapolyID:Mapoly0052s0128.1	NA	NA	NA	NA	NA	NA	NA	NA	NA	NA
Mp6g09250	907.913	2.40547	0.0990002	24.2976	2.07701e-130	6.38292e-129	KEGG:K14802:DRS2, ATP8A; phospholipid-transporting ATPase [EC:7.6.2.1]; KOG:KOG0206:P-type ATPase; [R]; SUPERFAMILY:SSF56784; Gene3D:G3DSA:3.40.1110.10; Pfam:PF16209:Phospholipid-translocating ATPase N-terminal; SFLD:SFLDS00003:Haloacid Dehalogenase; Gene3D:G3DSA:1.20.1110.10; MobiDBLite:mobidb-lite:consensus disorder prediction; SUPERFAMILY:SSF81653; PRINTS:PR00119:P-type cation-transporting ATP…	NA	NA	NA	NA	NA	NA	NA	NA	NA	NA
Mp4g16050	1541.06	2.40437	0.122322	19.656	5.13731e-86	9.22462e-85	KOG:KOG3183:Predicted Zn-finger protein; C-term missing; [R]; Gene3D:G3DSA:4.10.1110.10; ProSiteProfiles:PS51039:Zinc finger AN1-type profile.; Pfam:PF01428:AN1-like Zinc finger; SUPERFAMILY:SSF118310; SMART:SM00154; MapolyID:Mapoly0054s0070.1	NA	NA	NA	NA	NA	NA	NA	NA	NA	NA
Mp3g07280	20.0195	2.40251	0.436308	5.50646	3.66129e-08	1.08817e-07	MobiDBLite:mobidb-lite:consensus disorder prediction; MapolyID:Mapoly0006s0202.1	NA	NA	NA	NA	NA	NA	NA	NA	NA	NA
Mp5g16460	1875.53	2.40052	0.124948	19.2121	2.9313e-82	4.97075e-81	MobiDBLite:mobidb-lite:consensus disorder prediction; Pfam:PF03018:Dirigent-like protein	MpDIR61	NA	NA	Secondary metabolism enzyme	NA	Mp5g16460	NA	NA	NA	Provisional
Mp7g02860	3385.15	2.39695	0.110418	21.7079	1.72789e-104	3.92243e-103	Pfam:PF03662:Glycosyl hydrolase family 79, N-terminal domain; Gene3D:G3DSA:3.20.20.80; SUPERFAMILY:SSF51445; MapolyID:Mapoly0088s0001.1	NA	NA	NA	NA	NA	NA	NA	NA	NA	NA
Mp4g13890	13862.9	2.3945	0.0561328	42.6577	0	0	Pfam:PF14299:Phloem protein 2; MobiDBLite:mobidb-lite:consensus disorder prediction; MapolyID:Mapoly0070s0092.1	NA	NA	NA	NA	NA	NA	NA	NA	NA	NA
Mp3g00270	13.1197	2.39155	0.554221	4.31516	1.5949e-05	3.87087e-05	MapolyID:Mapoly0007s0024.1	NA	NA	NA	NA	NA	NA	NA	NA	NA	NA
Mp5g20060	121.249	2.3859	0.187142	12.7491	3.15251e-37	2.52039e-36	KEGG:K22419:VEP1; Delta4-3-oxosteroid 5beta-reductase [EC:1.3.1.3]; CDD:cd08948:5beta-POR_like_SDR_a; SUPERFAMILY:SSF51735; Pfam:PF01370:NAD dependent epimerase/dehydratase family; Gene3D:G3DSA:3.40.50.720; MapolyID:Mapoly0190s0002.3	NA	NA	NA	NA	NA	NA	NA	NA	NA	NA
Mp6g07540	13.876	2.3829	0.589077	4.04514	5.22917e-05	0.000121618	MobiDBLite:mobidb-lite:consensus disorder prediction; Pfam:PF00257:Dehydrin; ProSitePatterns:PS00823:Dehydrins signature 2.; MapolyID:Mapoly0053s0068.1	MpDHN1	NA	NA	Dehydrin	NA	Mp6g07540	Ghosh et al., 2016, Physiologia plantarum	NA	doi:10.1111/ppl.12385	Provisional
Mp5g01880	872.014	2.38005	0.119296	19.9508	1.47649e-88	2.71067e-87	SUPERFAMILY:SSF51182; MapolyID:Mapoly0161s0016.1	NA	NA	NA	NA	NA	NA	NA	NA	NA	NA
Mp2g01700	182.465	2.3744	0.158932	14.9398	1.81625e-50	1.91087e-49	KOG:KOG1603:Copper chaperone; [P]; MobiDBLite:mobidb-lite:consensus disorder prediction; SUPERFAMILY:SSF55008; Gene3D:G3DSA:3.30.70.100; Pfam:PF00403:Heavy-metal-associated domain; CDD:cd00371:HMA; MapolyID:Mapoly0983s0001.1	NA	NA	NA	NA	NA	NA	NA	NA	NA	NA
Mp1g27780	2135.1	2.37236	0.0618068	38.3835	0	0	KEGG:K00666:ACSF2; fatty-acyl-CoA synthase [EC:6.2.1.-]; KOG:KOG1176:Acyl-CoA synthetase; [I]; SUPERFAMILY:SSF56801; Pfam:PF13193:AMP-binding enzyme C-terminal domain; Pfam:PF00501:AMP-binding enzyme; Gene3D:G3DSA:3.40.50.12780; CDD:cd05904:4CL; Gene3D:G3DSA:3.30.300.30; MapolyID:Mapoly0002s0100.2	Mp4CL1	NA	NA	Acyl-CoA synthase, Secondary metabolism enzyme	NA	Mp1g27780	NA	NA	NA	Provisional
Mp6g12260	112.755	2.36323	0.214173	11.0342	2.61377e-28	1.69421e-27	MobiDBLite:mobidb-lite:consensus disorder prediction; MapolyID:Mapoly0135s0008.1	NA	NA	NA	NA	NA	NA	NA	NA	NA	NA
Mp3g08110	357.013	2.36211	0.132338	17.8491	2.93592e-71	4.31508e-70	SUPERFAMILY:SSF54427; Gene3D:G3DSA:3.10.450.50; MapolyID:Mapoly0006s0286.1	NA	NA	NA	NA	NA	NA	NA	NA	NA	NA
Mp1g13960	33.0806	2.36004	0.370967	6.36186	1.99321e-10	6.81047e-10	MobiDBLite:mobidb-lite:consensus disorder prediction; MapolyID:Mapoly0019s0166.1	NA	NA	NA	NA	NA	NA	NA	NA	NA	NA
Mp8g12400	103.853	2.35692	0.209528	11.2487	2.34922e-29	1.57052e-28	MapolyID:Mapoly0083s0080.1	NA	NA	NA	NA	NA	NA	NA	NA	NA	NA
Mp1g18650	1187.89	2.35654	0.0923997	25.5038	1.78809e-143	6.34811e-142	KOG:KOG1607:Protein transporter of the TRAM (translocating chain-associating membrane) superfamily; [U]; SMART:SM00724; Pfam:PF03798:TLC domain; ProSiteProfiles:PS50922:TLC domain profile.; PIRSF:PIRSF005225; MapolyID:Mapoly0001s0204.1	NA	NA	NA	NA	NA	NA	NA	NA	NA	NA
Mp2g05810	10073.6	2.35476	0.075829	31.0535	1.02269e-211	6.36114e-210	Pfam:PF12142:Polyphenol oxidase middle domain; PRINTS:PR00092:Tyrosinase copper-binding domain signature; Gene3D:G3DSA:1.10.1280.10; SUPERFAMILY:SSF48056; Pfam:PF00264:Common central domain of tyrosinase; MapolyID:Mapoly0021s0037.1	MpPPO4	NA	NA	Secondary metabolism enzyme	NA	Mp2g05810	Davies et al. 2020 Front Plant Sci	NA	doi:10.3389/fpls.2020.00007	Provisional
Mp8g08320	67.3081	2.35451	0.247097	9.52868	1.59297e-21	8.5064e-21	MobiDBLite:mobidb-lite:consensus disorder prediction; MapolyID:Mapoly0063s0086.1	NA	NA	NA	NA	NA	NA	NA	NA	NA	NA
Mp3g04180	18.6713	2.35361	0.432384	5.44332	5.22959e-08	1.53579e-07	KOG:KOG0710:Molecular chaperone (small heat-shock protein Hsp26/Hsp42); N-term missing; [O]; Pfam:PF00011:Hsp20/alpha crystallin family; Gene3D:G3DSA:2.60.40.790; SUPERFAMILY:SSF49764; ProSiteProfiles:PS01031:Small heat shock protein (sHSP) domain profile.; MapolyID:Mapoly0022s0113.1	NA	NA	NA	NA	NA	NA	NA	NA	NA	NA
Mp2g14550	37.0633	2.34826	0.328007	7.15918	8.11615e-13	3.13633e-12	Gene3D:G3DSA:3.20.20.80; ProSiteProfiles:PS50927:Bulb-type lectin domain profile.; SUPERFAMILY:SSF51110; SMART:SM00108; ProSitePatterns:PS00587:Glycosyl hydrolases family 17 signature.; SUPERFAMILY:SSF51445; Pfam:PF00332:Glycosyl hydrolases family 17; Gene3D:G3DSA:2.90.10.10; MapolyID:Mapoly0042s0077.1	MpGH17.9	NA	NA	Cell wall related protein	NA	Mp2g14550	Lampugnani et al., 2019 Trends Plant Sci	NA	doi:10.1016/j.tplants.2019.02.011	Provisional
Mp2g17370	36.9743	2.34699	0.340275	6.89733	5.2988e-12	1.9712e-11	MapolyID:Mapoly0094s0005.1	NA	NA	NA	NA	NA	NA	NA	NA	NA	NA
Mp4g03710	386.669	2.34554	0.12335	19.0154	1.27265e-80	2.10305e-79	KOG:KOG0444:Cytoskeletal regulator Flightless-I (contains leucine-rich and gelsolin repeats); C-term missing; [Z]; Pfam:PF12799:Leucine Rich repeats (2 copies); SUPERFAMILY:SSF52058; Gene3D:G3DSA:3.80.10.10; SUPERFAMILY:SSF52047; ProSiteProfiles:PS51450:Leucine-rich repeat profile.; SMART:SM00369; Pfam:PF08263:Leucine rich repeat N-terminal domain; PRINTS:PR00019:Leucine-rich repeat signature; Pf…	NA	NA	NA	NA	NA	NA	NA	NA	NA	NA
Mp5g00540	1026.71	2.34529	0.0783166	29.9463	4.91428e-197	2.70025e-195	KOG:KOG0059:Lipid exporter ABCA1 and related proteins, ABC superfamily; [IR]; Pfam:PF12698:ABC-2 family transporter protein; ProSiteProfiles:PS50893:ATP-binding cassette, ABC transporter-type domain profile.; Pfam:PF00005:ABC transporter; MobiDBLite:mobidb-lite:consensus disorder prediction; ProSitePatterns:PS00211:ABC transporters family signature.; Gene3D:G3DSA:3.40.50.300; SUPERFAMILY:SSF52540…	MpABC53	NA	NA	ABC transporter	NA	Mp5g00540	NA	NA	NA	Provisional
Mp3g22680	11.9611	2.34314	0.574214	4.08061	4.49179e-05	0.000105081	MobiDBLite:mobidb-lite:consensus disorder prediction	NA	NA	NA	NA	NA	NA	NA	NA	NA	NA
Mp4g15320	504.174	2.33718	0.108238	21.5929	2.09658e-103	4.67744e-102	KOG:KOG2029:Uncharacterized conserved protein; N-term missing; [S]; SUPERFAMILY:SSF53474; Gene3D:G3DSA:3.40.50.1820; MapolyID:Mapoly0119s0056.2	NA	NA	NA	NA	NA	NA	NA	NA	NA	NA
Mp6g14550	263.611	2.33694	0.129132	18.0973	3.34908e-73	5.06598e-72	KOG:KOG1187:Serine/threonine protein kinase; [T]; SMART:SM00220; MobiDBLite:mobidb-lite:consensus disorder prediction; Gene3D:G3DSA:3.30.200.20; SUPERFAMILY:SSF49899; Gene3D:G3DSA:2.60.120.200; ProSitePatterns:PS00107:Protein kinases ATP-binding region signature.; Pfam:PF00069:Protein kinase domain; Gene3D:G3DSA:1.10.510.10; Pfam:PF00139:Legume lectin domain; SUPERFAMILY:SSF56112; CDD:cd14066:STK…	MpRLK-Pelle_L-LEC28	NA	NA	Receptor-like Kinase (RLK)	NA	Mp6g14550	Bowman, Kohchi, Yamato, et al., Cell 171(2):287-304.e15	28985561	10.1016/j.cell.2017.09.030	Provisional
Mp4g14170	1974.95	2.33677	0.112382	20.7931	4.99866e-96	1.01474e-94	KEGG:K01745:hutH, HAL; histidine ammonia-lyase [EC:4.3.1.3]; KOG:KOG0222:Phenylalanine and histidine ammonia-lyase; [Q]; ProSitePatterns:PS00488:Phenylalanine and histidine ammonia-lyases signature.; CDD:cd00332:PAL-HAL; SUPERFAMILY:SSF48557; TIGRFAM:TIGR01226:phe_am_lyase: phenylalanine ammonia-lyase; Pfam:PF00221:Aromatic amino acid lyase; Gene3D:G3DSA:1.10.275.10; Gene3D:G3DSA:1.20.200.10; Map…	MpPAL5	NA	NA	Secondary metabolism enzyme, Salicylic acid related protein	NA	Mp4g14170	Albert et al. 2018 New Phytologist; Yoshikawa et al. 2018 Phytochemistry	NA	doi:10.1111/nph.15002; doi:10.1016/j.phytochem.2018.07.014	Provisional
Mp3g22520	1724.49	2.33416	0.0968388	24.1036	2.29411e-128	6.95389e-127	MobiDBLite:mobidb-lite:consensus disorder prediction; MapolyID:Mapoly0024s0030.1	NA	NA	NA	NA	NA	NA	NA	NA	NA	NA
Mp1g24960	52.3321	2.33119	0.274614	8.48898	2.08452e-17	9.71069e-17	MobiDBLite:mobidb-lite:consensus disorder prediction; MapolyID:Mapoly0061s0029.1	NA	NA	NA	NA	NA	NA	NA	NA	NA	NA
Mp7g03670	632.601	2.33089	0.0935003	24.9292	3.59164e-137	1.19083e-135	KOG:KOG2029:Uncharacterized conserved protein; N-term missing; [S]; MobiDBLite:mobidb-lite:consensus disorder prediction; Gene3D:G3DSA:3.40.50.1820; MapolyID:Mapoly0074s0030.1	NA	NA	NA	NA	NA	NA	NA	NA	NA	NA
Mp4g14920	2510.9	2.32351	0.0927322	25.0562	1.49527e-138	5.03279e-137	KEGG:K09875:SIP; aquaporin SIP; KOG:KOG0223:Aquaporin (major intrinsic protein family); [G]; SUPERFAMILY:SSF81338; Pfam:PF00230:Major intrinsic protein; ProSiteProfiles:PS51257:Prokaryotic membrane lipoprotein lipid attachment site profile.; Gene3D:G3DSA:1.20.1080.10; PRINTS:PR00783:Major intrinsic protein family signature; MapolyID:Mapoly0119s0015.1	NA	NA	NA	NA	NA	NA	NA	NA	NA	NA
Mp6g20440	57.9715	2.3158	0.245718	9.42461	4.31694e-21	2.27554e-20	KOG:KOG0027:Calmodulin and related proteins (EF-Hand superfamily); [T]; ProSitePatterns:PS00018:EF-hand calcium-binding domain.; ProSiteProfiles:PS50222:EF-hand calcium-binding domain profile.; SMART:SM00054; Pfam:PF13499:EF-hand domain pair; CDD:cd00051:EFh; SUPERFAMILY:SSF47473; Gene3D:G3DSA:1.10.238.10; MapolyID:Mapoly0045s0020.1	NA	NA	NA	NA	NA	NA	NA	NA	NA	NA
Mp4g09410	315.261	2.31464	0.1161	19.9365	1.9627e-88	3.59906e-87	MapolyID:Mapoly0112s0041.1	NA	NA	NA	NA	NA	NA	NA	NA	NA	NA
Mp5g12510	533.333	2.31441	0.13048	17.7376	2.14781e-70	3.11553e-69	KEGG:K20412:PI16, CRISP9, CD364; peptidase inhibitor 16; KOG:KOG3017:Defense-related protein containing SCP domain; [S]; ProSitePatterns:PS01009:CRISP family signature 1.; PRINTS:PR00838:Venom allergen 5 signature; Pfam:PF00188:Cysteine-rich secretory protein family; ProSiteProfiles:PS51257:Prokaryotic membrane lipoprotein lipid attachment site profile.; CDD:cd05381:SCP_PR-1_like; SMART:SM00198; …	MpPR1m	NA	NA	Salicylic acid related protein, Hormone related protein	NA	Mp5g12510	Bowman, Kohchi, Yamato, et al., Cell 171(2):287-304.e15	28985561	10.1016/j.cell.2017.09.030	Provisional
Mp7g18570	4272.19	2.31076	0.0636544	36.3017	1.51936e-288	1.38164e-286	KOG:KOG0743:AAA+-type ATPase; [O]; MobiDBLite:mobidb-lite:consensus disorder prediction; CDD:cd00009:AAA; SMART:SM00382; Pfam:PF00004:ATPase family associated with various cellular activities (AAA); Pfam:PF14363:Domain associated at C-terminal with AAA; SUPERFAMILY:SSF52540; Gene3D:G3DSA:3.40.50.300; MapolyID:Mapoly0165s0017.1	NA	NA	NA	NA	NA	NA	NA	NA	NA	NA
Mp5g07240	39.5078	2.30426	0.33381	6.90291	5.09481e-12	1.89759e-11	KOG:KOG0618:Serine/threonine phosphatase 2C containing leucine-rich repeats, similar to SCN circadian oscillatory protein (SCOP); C-term missing; [T]; ProSiteProfiles:PS51450:Leucine-rich repeat profile.; Gene3D:G3DSA:3.80.10.10; Pfam:PF00560:Leucine Rich Repeat; PRINTS:PR00019:Leucine-rich repeat signature; SMART:SM00369; PRINTS:PR00364:Disease resistance protein signature; SUPERFAMILY:SSF52047;…	NA	NA	NA	NA	NA	NA	NA	NA	NA	NA
Mp4g06070	43.5702	2.30304	0.290841	7.91854	2.40323e-15	1.03062e-14	Pfam:PF00646:F-box domain; SUPERFAMILY:SSF81383; Gene3D:G3DSA:1.20.1280.50; SMART:SM00256; SUPERFAMILY:SSF50965; MapolyID:Mapoly0114s0047.1	NA	NA	NA	NA	NA	NA	NA	NA	NA	NA
Mp8g18720	9.19951	2.30243	0.65128	3.53524	0.000407402	0.00086557	MapolyID:Mapoly0131s0031.1	NA	NA	NA	NA	NA	NA	NA	NA	NA	NA
Mp4g20680	153.477	2.30236	0.174205	13.2164	7.05674e-40	5.96048e-39	MobiDBLite:mobidb-lite:consensus disorder prediction; MapolyID:Mapoly0101s0014.1	NA	NA	NA	NA	NA	NA	NA	NA	NA	NA
Mp5g19320	24.8713	2.29438	0.466103	4.92248	8.5453e-07	2.30373e-06	MapolyID:Mapoly0073s0012.1	NA	NA	NA	NA	NA	NA	NA	NA	NA	NA
Mp7g01160	222.447	2.28936	0.140321	16.3151	7.70423e-60	9.54588e-59	MobiDBLite:mobidb-lite:consensus disorder prediction; Coils:Coil; MapolyID:Mapoly0046s0008.1	NA	NA	NA	NA	NA	NA	NA	NA	NA	NA
Mp4g09680	2242.78	2.28604	0.118065	19.3625	1.59834e-83	2.76772e-82	KOG:KOG1444:Nucleotide-sugar transporter VRG4/SQV-7; [GOU]; MobiDBLite:mobidb-lite:consensus disorder prediction; Pfam:PF03151:Triose-phosphate Transporter family; MapolyID:Mapoly0132s0011.1	NA	NA	NA	NA	NA	NA	NA	NA	NA	NA
Mp5g08020	707.898	2.28542	0.0868272	26.3214	1.08978e-152	4.1332e-151	KEGG:K00736:MGAT2; alpha-1,6-mannosyl-glycoprotein beta-1,2-N-acetylglucosaminyltransferase [EC:2.4.1.143]; KOG:KOG2791:N-acetylglucosaminyltransferase; N-term missing; [G]; Pfam:PF05060:N-acetylglucosaminyltransferase II (MGAT2); SUPERFAMILY:SSF53448; MapolyID:Mapoly0086s0006.1	NA	NA	NA	NA	NA	NA	NA	NA	NA	NA
Mp8g18310	20.3891	2.28263	0.399859	5.70858	1.13923e-08	3.50445e-08	KEGG:K16670:MEIS2; homeobox protein Meis2; KOG:KOG0773:Transcription factor MEIS1 and related HOX domain proteins; N-term missing; [K]; MobiDBLite:mobidb-lite:consensus disorder prediction; Gene3D:G3DSA:1.10.10.60; SUPERFAMILY:SSF46689; Pfam:PF05920:Homeobox KN domain; CDD:cd00086:homeodomain; SUPERFAMILY:SSF51161; ProSiteProfiles:PS50071:'Homeobox' domain profile.; SMART:SM00389; Gene3D:G3DSA:2.…	MpBELL1	MpBELL1	MpHD22	transcription factor, HD, homeodomain protein	Genome paper: Mapoly0132s0008_BELL2 Mapoly0213s0014_BELL1 Mapoly0093s0028_BELL5 Mapoly0013s0027_BELL4 Mapoly0012s0090_BELL3	Mapoly0213s0014; Mp8g18310	Dierschke et al., 2020 BioRxiv	NA	doi:10.1101/2020.04.06.027821	Published
Mp8g18310	20.3891	2.28263	0.399859	5.70858	1.13923e-08	3.50445e-08	KEGG:K16670:MEIS2; homeobox protein Meis2; KOG:KOG0773:Transcription factor MEIS1 and related HOX domain proteins; N-term missing; [K]; MobiDBLite:mobidb-lite:consensus disorder prediction; Gene3D:G3DSA:1.10.10.60; SUPERFAMILY:SSF46689; Pfam:PF05920:Homeobox KN domain; CDD:cd00086:homeodomain; SUPERFAMILY:SSF51161; ProSiteProfiles:PS50071:'Homeobox' domain profile.; SMART:SM00389; Gene3D:G3DSA:2.…	MpHD22	MpHD22, MpBELLb	MpBELL1	transcription factor, HD, homeodomain protein	NA	Mapoly0213s0014.1; Mp8g18310.1	Bowman, Kohchi, Yamato, et al., Cell 171(2):287-304.e15	28985561	10.1016/j.cell.2017.09.030	Published
Mp8g09900	2403.18	2.28176	0.0761056	29.9815	1.71189e-197	9.50711e-196	ProSiteProfiles:PS51257:Prokaryotic membrane lipoprotein lipid attachment site profile.; Gene3D:G3DSA:1.10.520.10; PRINTS:PR00461:Plant peroxidase signature; SUPERFAMILY:SSF48113; Gene3D:G3DSA:1.10.420.10; ProSitePatterns:PS00435:Peroxidases proximal heme-ligand signature.; ProSiteProfiles:PS50873:Plant heme peroxidase family profile.; Pfam:PF00141:Peroxidase; CDD:cd00693:secretory_peroxidase; PR…	MpPOD168	NA	NA	Peroxidase	NA	Mp8g09900	Spinedi et al., Plants 2021, 10(7), 1478.	NA	10.3390/plants10071478	Published
Mp5g09350	699.048	2.28164	0.0982781	23.2162	3.12445e-119	8.37676e-118	KOG:KOG1208:Dehydrogenases with different specificities (related to short-chain alcohol dehydrogenases); [Q]; SUPERFAMILY:SSF51735; PRINTS:PR00081:Glucose/ribitol dehydrogenase family signature; Gene3D:G3DSA:3.40.50.720; Pfam:PF00106:short chain dehydrogenase; MapolyID:Mapoly0095s0025.1	NA	NA	NA	NA	NA	NA	NA	NA	NA	NA
Mp1g18460	1861.65	2.28113	0.0842563	27.0737	2.01193e-161	8.25475e-160	KEGG:K13448:CML; calcium-binding protein CML; KOG:KOG0027:Calmodulin and related proteins (EF-Hand superfamily); [T]; ProSiteProfiles:PS50222:EF-hand calcium-binding domain profile.; Gene3D:G3DSA:1.10.238.10; Pfam:PF13499:EF-hand domain pair; ProSitePatterns:PS00018:EF-hand calcium-binding domain.; SMART:SM00054; CDD:cd00051:EFh; SUPERFAMILY:SSF47473; MapolyID:Mapoly0001s0184.1	NA	NA	NA	NA	NA	NA	NA	NA	NA	NA
Mp5g16730	289.411	2.2777	0.122228	18.6349	1.6735e-77	2.67176e-76	KEGG:K00815:TAT; tyrosine aminotransferase [EC:2.6.1.5]; KOG:KOG0259:Tyrosine aminotransferase; [E]; CDD:cd00609:AAT_like; ProSitePatterns:PS00105:Aminotransferases class-I pyridoxal-phosphate attachment site.; Gene3D:G3DSA:3.40.640.10; MobiDBLite:mobidb-lite:consensus disorder prediction; Gene3D:G3DSA:3.90.1150.10; Pfam:PF00155:Aminotransferase class I and II; SUPERFAMILY:SSF53383; TIGRFAM:TIGR0…	NA	NA	NA	NA	NA	NA	NA	NA	NA	NA
Mp3g22980	50.0159	2.27675	0.278514	8.17462	2.96799e-16	1.31977e-15	MobiDBLite:mobidb-lite:consensus disorder prediction; MapolyID:Mapoly0024s0075.2	NA	NA	NA	NA	NA	NA	NA	NA	NA	NA
Mp4g14160	2772.37	2.27578	0.117793	19.3203	3.62761e-83	6.2677e-82	KOG:KOG0222:Phenylalanine and histidine ammonia-lyase; N-term missing; [Q]; SUPERFAMILY:SSF48557; Pfam:PF00221:Aromatic amino acid lyase; Gene3D:G3DSA:1.10.274.20; TIGRFAM:TIGR01226:phe_am_lyase: phenylalanine ammonia-lyase; Gene3D:G3DSA:1.20.200.10; MapolyID:Mapoly0070s0066.1	MpPAL-like2	NA	NA	Secondary metabolism enzyme	NA	Mp4g14160	Bowman, Kohchi, Yamato, et al., Cell 171(2):287-304.e15	28985561	10.1016/j.cell.2017.09.030	Provisional
Mp8g16530	735.124	2.27265	0.142017	16.0027	1.22327e-57	1.45095e-56	ProSitePatterns:PS00430:TonB-dependent receptor proteins signature 1.; Pfam:PF03018:Dirigent-like protein; MapolyID:Mapoly0154s0011.1	MpDIR56	NA	NA	NA	NA	Mp8g16530	Davies et al. 2020 Front Plant Sci	NA	doi:10.3389/fpls.2020.00007	Provisional
Mp4g10550	8.87887	2.26979	0.624092	3.63695	0.000275886	0.000598162	MapolyID:Mapoly0011s0041.1	NA	NA	NA	NA	NA	NA	NA	NA	NA	NA
Mp3g22110	1303.37	2.26971	0.0902268	25.1556	1.22739e-139	4.20395e-138	KEGG:K20246:EGT1; L-histidine Nalpha-methyltransferase / hercynylcysteine S-oxide synthase [EC:2.1.1.44 1.14.99.51]; CDD:cd02440:AdoMet_MTases; SUPERFAMILY:SSF53335; Gene3D:G3DSA:3.90.1580.10; Pfam:PF03781:Sulfatase-modifying factor enzyme 1; SUPERFAMILY:SSF56436; Gene3D:G3DSA:3.40.50.150; Pfam:PF10017:Histidine-specific methyltransferase, SAM-dependent; MapolyID:Mapoly0089s0006.1	NA	NA	NA	NA	NA	NA	NA	NA	NA	NA
Mp6g01040	21.0475	2.2673	0.398611	5.68799	1.28542e-08	3.93626e-08	MapolyID:Mapoly0052s0100.1	NA	NA	NA	NA	NA	NA	NA	NA	NA	NA
Mp1g13350	1568.66	2.26603	0.0786719	28.8035	1.94013e-182	9.39846e-181	SUPERFAMILY:SSF56281; Gene3D:G3DSA:3.60.15.10; SMART:SM00849; CDD:cd16279:metallo-hydrolase-like_MBL-fold; Pfam:PF12706:Beta-lactamase superfamily domain; MapolyID:Mapoly0019s0105.2	NA	NA	NA	NA	NA	NA	NA	NA	NA	NA
Mp6g07110	4615.18	2.26493	0.0640455	35.3644	6.02055e-274	5.28924e-272	KEGG:K01711:gmd, GMDS; GDPmannose 4,6-dehydratase [EC:4.2.1.47]; KOG:KOG1372:GDP-mannose 4,6 dehydratase; [G]; CDD:cd05260:GDP_MD_SDR_e; SUPERFAMILY:SSF51735; Gene3D:G3DSA:3.90.25.10; TIGRFAM:TIGR01472:gmd: GDP-mannose 4,6-dehydratase; Gene3D:G3DSA:3.40.50.720; Pfam:PF16363:GDP-mannose 4,6 dehydratase; Hamap:MF_00955:GDP-mannose 4,6-dehydratase [gmd].; MapolyID:Mapoly0053s0025.1	NA	NA	NA	NA	NA	NA	NA	NA	NA	NA
Mp1g00880	709.586	2.26326	0.0904372	25.0257	3.20801e-138	1.07742e-136	Pfam:PF07059:Protein of unknown function (DUF1336); SUPERFAMILY:SSF55961; ProSiteProfiles:PS50848:START domain profile.; CDD:cd00821:PH; MobiDBLite:mobidb-lite:consensus disorder prediction; SUPERFAMILY:SSF50729; Gene3D:G3DSA:3.30.530.20; CDD:cd00177:START; Pfam:PF01852:START domain; Gene3D:G3DSA:2.30.29.30; MapolyID:Mapoly0103s0001.1	NA	NA	NA	NA	NA	NA	NA	NA	NA	NA
Mp3g10820	14.7849	2.2621	0.495988	4.5608	5.09585e-06	1.28679e-05	KOG:KOG0157:Cytochrome P450 CYP4/CYP19/CYP26 subfamilies; [QI]; Gene3D:G3DSA:1.10.630.10; Pfam:PF00067:Cytochrome P450; SUPERFAMILY:SSF48264; MapolyID:Mapoly0037s0114.1	MpCYP704-like8	NA	NA	Cytochrome P450, Secondary metabolism enzyme	NA	Mp3g10820	Nelson et al., 2017 BBA Proteins and Proteomics	NA	doi:10.1016/j.bbapap.2017.05.00	Provisional
Mp5g20400	2348.65	2.25528	0.0783296	28.7922	2.68333e-182	1.29583e-180	KEGG:K04730:IRAK1; interleukin-1 receptor-associated kinase 1 [EC:2.7.11.1]; KOG:KOG1187:Serine/threonine protein kinase; [T]; ProSitePatterns:PS00108:Serine/Threonine protein kinases active-site signature.; Gene3D:G3DSA:1.10.510.10; SUPERFAMILY:SSF56112; MobiDBLite:mobidb-lite:consensus disorder prediction; SUPERFAMILY:SSF52058; Pfam:PF07714:Protein tyrosine kinase; CDD:cd14066:STKc_IRAK; ProSit…	NA	NA	NA	NA	NA	NA	NA	NA	NA	NA
Mp3g13130	449.088	2.25506	0.0986223	22.8656	1.02187e-115	2.63955e-114	KOG:KOG4533:Uncharacterized conserved protein; N-term missing; [S]; MapolyID:Mapoly0050s0105.1	NA	NA	NA	NA	NA	NA	NA	NA	NA	NA
Mp8g07640	57.3482	2.25051	0.245204	9.1781	4.38771e-20	2.23701e-19	MobiDBLite:mobidb-lite:consensus disorder prediction; Coils:Coil; MapolyID:Mapoly0013s0031.2	NA	NA	NA	NA	NA	NA	NA	NA	NA	NA
Mp5g14700	1314.94	2.24736	0.0758523	29.6281	6.50379e-193	3.43993e-191	KOG:KOG0023:Alcohol dehydrogenase, class V; [Q]; Pfam:PF08240:Alcohol dehydrogenase GroES-like domain; CDD:cd05283:CAD1; Gene3D:G3DSA:3.90.180.10; SUPERFAMILY:SSF51735; SMART:SM00829; Pfam:PF00107:Zinc-binding dehydrogenase; SUPERFAMILY:SSF50129; ProSitePatterns:PS00059:Zinc-containing alcohol dehydrogenases signature.; Gene3D:G3DSA:3.40.50.720; MapolyID:Mapoly0032s0162.1	NA	NA	NA	NA	NA	NA	NA	NA	NA	NA
Mp2g26370	24.4126	2.24508	0.374136	6.00071	1.96456e-09	6.31307e-09	MobiDBLite:mobidb-lite:consensus disorder prediction; Gene3D:G3DSA:1.20.120.20; MapolyID:Mapoly0025s0047.1	NA	NA	NA	NA	NA	NA	NA	NA	NA	NA
Mp8g05070	4188.06	2.24407	0.0739347	30.3521	2.35579e-202	1.36181e-200	KEGG:K00487:CYP73A; trans-cinnamate 4-monooxygenase [EC:1.14.14.91]; KOG:KOG0156:Cytochrome P450 CYP2 subfamily; [Q]; SUPERFAMILY:SSF48264; ProSitePatterns:PS00086:Cytochrome P450 cysteine heme-iron ligand signature.; PRINTS:PR00385:P450 superfamily signature; Pfam:PF00067:Cytochrome P450; PRINTS:PR00463:E-class P450 group I signature; Gene3D:G3DSA:1.10.630.10; MapolyID:Mapoly0081s0008.1	MpC4H2	Cinnamate 4-hydroxylase (CYP73A)	NA	Cytochrome P450, Secondary metabolism enzyme	NA	Mp8g05070	Albert et al. 2018 New Phytologist	NA	doi:10.1111/nph.15002	Provisional
Mp5g05170	2422.54	2.23782	0.0799273	27.9982	1.71028e-172	7.59854e-171	Gene3D:G3DSA:2.60.120.10; Pfam:PF00190:Cupin; SMART:SM00835; PRINTS:PR00325:Germin signature; SUPERFAMILY:SSF51182; MapolyID:Mapoly0027s0109.1	MpCupin82	NA	NA	Cupin	NA	Mp5g05170	NA	NA	NA	Provisional
Mp3g13320	23.5478	2.23597	0.371429	6.01991	1.7451e-09	5.6311e-09	MobiDBLite:mobidb-lite:consensus disorder prediction; MapolyID:Mapoly0050s0124.1	NA	NA	NA	NA	NA	NA	NA	NA	NA	NA
Mp3g06600	130.149	2.23522	0.170531	13.1074	2.98694e-39	2.48646e-38	MapolyID:Mapoly0006s0129.1	NA	NA	NA	NA	NA	NA	NA	NA	NA	NA
Mp2g22410	249.42	2.23428	0.152902	14.6125	2.33864e-48	2.35683e-47	KOG:KOG0867:Glutathione S-transferase; [O]; SFLD:SFLDG00358:Main (cytGST); SUPERFAMILY:SSF47616; CDD:cd03187:GST_C_Phi; Gene3D:G3DSA:1.20.1050.10; Gene3D:G3DSA:3.40.30.10; Pfam:PF02798:Glutathione S-transferase, N-terminal domain; SUPERFAMILY:SSF52833; ProSiteProfiles:PS50405:Soluble glutathione S-transferase C-terminal domain profile.; ProSiteProfiles:PS50404:Soluble glutathione S-transferase N-…	MpGST30	NA	NA	glutathione S-transferase	NA	Mp2g22410	Spinedi et al., Plants 2021, 10(7), 1478.	NA	10.3390/plants10071478	Published
Mp6g20000	906.263	2.2312	0.0927739	24.0499	8.37058e-128	2.51279e-126	KOG:KOG2650:Zinc carboxypeptidase; N-term missing; [S]; SMART:SM00631; SUPERFAMILY:SSF53187; Pfam:PF00246:Zinc carboxypeptidase; Gene3D:G3DSA:3.40.630.10; MapolyID:Mapoly0045s0063.3	NA	NA	NA	NA	NA	NA	NA	NA	NA	NA
Mp1g13700	102.595	2.23096	0.210604	10.5932	3.20558e-26	1.96712e-25	KEGG:K01535:PMA1, PMA2; H+-transporting ATPase [EC:7.1.2.1]; KOG:KOG0205:Plasma membrane H+-transporting ATPase; [P]; PRINTS:PR00120:H+-transporting ATPase (proton pump) signature; SUPERFAMILY:SSF81665; Pfam:PF00690:Cation transporter/ATPase, N-terminus; CDD:cd02076:P-type_ATPase_H; SMART:SM00831; TIGRFAM:TIGR01494:ATPase_P-type: HAD ATPase, P-type, family IC; Gene3D:G3DSA:2.60.120.1500; Gene3D:G…	MpHA1	Plasma membrane H+-ATPase 1	NA	Plasma membrane H+-ATPase	Genome paper MpHA1: Mapoly0019s0140.1 MpHA2: Mapoly0089s0056.1 MpHA3: Mapoly0080s0002.1 MpHA4: Mapoly0050s0045.1 MpHA5: Mapoly0050s0042.1 MpHA6: Mapoly0011s0217.1 MpHA7: Mapoly0100s0016.1 MpHA8: Mapoly0125s0027.1	Mapoly0019s0140.1; Mp1g13700.1	Okumura et al., Plant Physiol. 159, 826-834 (2012)	PMID: 22496511	doi:10.1104/pp.112.195537	Published
Mp7g15890	377.637	2.2309	0.108589	20.5445	8.62618e-94	1.69365e-92	MapolyID:Mapoly0111s0030.1	NA	NA	NA	NA	NA	NA	NA	NA	NA	NA
Mpzg00390	1171.21	2.22672	0.095643	23.2816	6.81e-120	1.84166e-118	KEGG:K09523:DNAJC3; DnaJ homolog subfamily C member 3; KOG:KOG0550:Molecular chaperone (DnaJ superfamily); [O]; ProSiteProfiles:PS50005:TPR repeat profile.; Gene3D:G3DSA:1.25.40.10; Pfam:PF00226:DnaJ domain; Gene3D:G3DSA:1.10.287.110; ProSitePatterns:PS00636:Nt-dnaJ domain signature.; SMART:SM00028; Pfam:PF13432:Tetratricopeptide repeat; ProSiteProfiles:PS50293:TPR repeat region circular profile.…	NA	NA	NA	NA	NA	NA	NA	NA	NA	NA
Mp4g10590	131.781	2.22616	0.163856	13.5861	4.84434e-42	4.3268e-41	MapolyID:Mapoly0011s0045.1	NA	NA	NA	NA	NA	NA	NA	NA	NA	NA
Mp7g17550	20.5808	2.22522	0.444982	5.00069	5.71249e-07	1.5606e-06	MobiDBLite:mobidb-lite:consensus disorder prediction; MapolyID:Mapoly0051s0093.2	NA	NA	NA	NA	NA	NA	NA	NA	NA	NA
Mp4g06820	3320.59	2.22509	0.0545022	40.8257	0	0	KEGG:K01535:PMA1, PMA2; H+-transporting ATPase [EC:7.1.2.1]; KOG:KOG0205:Plasma membrane H+-transporting ATPase; [P]; TIGRFAM:TIGR01494:ATPase_P-type: HAD ATPase, P-type, family IC; SMART:SM00831; ProSitePatterns:PS00154:E1-E2 ATPases phosphorylation site.; SFLD:SFLDF00027:p-type atpase; SUPERFAMILY:SSF81653; SUPERFAMILY:SSF56784; Gene3D:G3DSA:2.60.120.1500; CDD:cd02076:P-type_ATPase_H; Pfam:PF00…	MpHA8	Plasma membrane H+-ATPase 8	NA	Plasma membrane H+-ATPase	Genome paper MpHA1: Mapoly0019s0140.1 MpHA2: Mapoly0089s0056.1 MpHA3: Mapoly0080s0002.1 MpHA4: Mapoly0050s0045.1 MpHA5: Mapoly0050s0042.1 MpHA6: Mapoly0011s0217.1 MpHA7: Mapoly0100s0016.1 MpHA8: Mapoly0125s0027.1	Mapoly0125s0027.1; Mp4g06820.1	Okumura et al., Plant Physiol. 159, 826-834 (2012)	PMID: 22496511	doi:10.1104/pp.112.195537	Published
Mp2g10510	416.298	2.22472	0.114772	19.3837	1.05871e-83	1.83944e-82	KEGG:K11778:DHDDS, RER2, SRT1; ditrans,polycis-polyprenyl diphosphate synthase [EC:2.5.1.87]; KOG:KOG1602:Cis-prenyltransferase; [I]; SUPERFAMILY:SSF64005; TIGRFAM:TIGR00055:uppS: di-trans,poly-cis-decaprenylcistransferase; CDD:cd00475:Cis_IPPS; Pfam:PF01255:Putative undecaprenyl diphosphate synthase; MobiDBLite:mobidb-lite:consensus disorder prediction; Gene3D:G3DSA:3.40.1180.10; ProSitePatterns…	MpCPT2	NA	NA	Secondary metabolism enzyme, Terpene biosynthesis enzymes	NA	Mp2g10510	Chen et al. 2018 Critical Reviews in Plant Science	NA	doi.org./10.1080/07352689.2018.1482397	Provisional
Mp2g23070	19.7531	2.22438	0.408	5.45191	4.98324e-08	1.46538e-07	MobiDBLite:mobidb-lite:consensus disorder prediction; MapolyID:Mapoly0072s0024.1	NA	NA	NA	NA	NA	NA	NA	NA	NA	NA
Mp4g23040	524.384	2.22436	0.108993	20.4083	1.41049e-92	2.72462e-91	Pfam:PF00646:F-box domain; Gene3D:G3DSA:1.20.1280.50; ProSiteProfiles:PS50181:F-box domain profile.; SMART:SM00256; SUPERFAMILY:SSF50965; MapolyID:Mapoly0020s0066.1	NA	NA	NA	NA	NA	NA	NA	NA	NA	NA
Mp7g06380	1375.21	2.22278	0.073428	30.2716	2.71361e-201	1.56284e-199	KEGG:K07901:RAB8A, MEL; Ras-related protein Rab-8A; KOG:KOG0078:GTP-binding protein SEC4, small G protein superfamily, and related Ras family GTP-binding proteins; [TU]; SMART:SM00175; SMART:SM00174; CDD:cd01867:Rab8_Rab10_Rab13_like; SMART:SM00173; SUPERFAMILY:SSF52540; Pfam:PF00071:Ras family; ProSiteProfiles:PS51419:small GTPase Rab1 family profile.; PRINTS:PR00449:Transforming protein P21 ras…	MpRAB8B	Rat brain 8B	NA	RAB GTPase	genome paper: Mapoly0057s0033.1	Mapoly0057s0033.1; Mp7g06380.1	Bowman, Kohchi, Yamato, et al., Cell 171(2):287-304.e15	28985561	10.1016/j.cell.2017.09.030	Published
Mp6g11440	2365.89	2.22278	0.0601735	36.9395	1.07235e-291	1.01061e-291	KEGG:K05863:SLC25A4S, ANT; solute carrier family 25 (mitochondrial adenine nucleotide translocator), member 4/5/6/31; KOG:KOG0749:Mitochondrial ADP/ATP carrier proteins; [C]; Gene3D:G3DSA:1.50.40.10; ProSiteProfiles:PS50920:Solute carrier (Solcar) repeat profile.; SUPERFAMILY:SSF103506; PRINTS:PR00927:Adenine nucleotide translocator signature; PRINTS:PR00926:Mitochondrial carrier protein signatur…	NA	NA	NA	NA	NA	NA	NA	NA	NA	NA
Mp4g21900	2477.7	2.22043	0.0641418	34.6175	1.37874e-262	1.11085e-260	KOG:KOG0191:Thioredoxin/protein disulfide isomerase; C-term missing; [O]; PRINTS:PR00421:Thioredoxin family signature; ProSiteProfiles:PS51352:Thioredoxin domain profile.; Pfam:PF00085:Thioredoxin; ProSitePatterns:PS00194:Thioredoxin family active site.; Gene3D:G3DSA:3.40.30.10; TIGRFAM:TIGR01126:pdi_dom: protein disulfide-isomerase domain; PIRSF:PIRSF000077; SUPERFAMILY:SSF52833; MapolyID:Mapoly…	NA	NA	NA	NA	NA	NA	NA	NA	NA	NA
Mp1g26780	1216.77	2.21575	0.0832634	26.6114	5.01608e-156	1.9697e-154	SMART:SM00185; CDD:cd16664:RING-Ubox_PUB; Coils:Coil; Pfam:PF04564:U-box domain; Gene3D:G3DSA:3.30.40.10; ProSiteProfiles:PS51698:U-box domain profile.; SUPERFAMILY:SSF57850; SMART:SM00504; Gene3D:G3DSA:1.25.10.10; SUPERFAMILY:SSF48371; MapolyID:Mapoly0002s0200.1	NA	NA	NA	NA	NA	NA	NA	NA	NA	NA
Mp6g17550	29.1871	2.2138	0.336228	6.58424	4.57227e-11	1.61919e-10	KOG:KOG1187:Serine/threonine protein kinase; N-term missing; [T]; Gene3D:G3DSA:1.10.510.10; SUPERFAMILY:SSF56112; ProSiteProfiles:PS50011:Protein kinase domain profile.; Pfam:PF00069:Protein kinase domain; MapolyID:Mapoly0145s0031.1	NA	NA	NA	NA	NA	NA	NA	NA	NA	NA
Mp7g14650	1916.49	2.21295	0.0747583	29.6014	1.43535e-192	7.54043e-191	KEGG:K01969:E6.4.1.4B; 3-methylcrotonyl-CoA carboxylase beta subunit [EC:6.4.1.4]; KOG:KOG0540:3-Methylcrotonyl-CoA carboxylase, non-biotin containing subunit/Acetyl-CoA carboxylase carboxyl transferase, subunit beta; [EI]; ProSiteProfiles:PS50980:Acetyl-coenzyme A (CoA) carboxyltransferase N-terminal domain profile.; SUPERFAMILY:SSF52096; ProSiteProfiles:PS50989:Acetyl-coenzyme A (CoA) carboxylt…	NA	NA	NA	NA	NA	NA	NA	NA	NA	NA
Mp3g12940	16.2196	2.2117	0.456233	4.84775	1.24872e-06	3.32039e-06	MapolyID:Mapoly0050s0086.1	NA	NA	NA	NA	NA	NA	NA	NA	NA	NA
Mp4g04960	265.769	2.20964	0.142883	15.4647	6.00551e-54	6.69911e-53	Gene3D:G3DSA:2.90.10.10; SUPERFAMILY:SSF51110; MapolyID:Mapoly0150s0020.1	NA	NA	NA	NA	NA	NA	NA	NA	NA	NA
Mp1g27810	123.71	2.20181	0.187821	11.7229	9.7322e-32	6.89142e-31	KEGG:K00850:pfkA, PFK; 6-phosphofructokinase 1 [EC:2.7.1.11]; KOG:KOG2440:Pyrophosphate-dependent phosphofructo-1-kinase; [G]; PIRSF:PIRSF000534; Gene3D:G3DSA:3.40.50.450; MobiDBLite:mobidb-lite:consensus disorder prediction; Pfam:PF00365:Phosphofructokinase; SUPERFAMILY:SSF53784; PRINTS:PR00476:ATP-dependent phosphofructokinase family signature; MapolyID:Mapoly0002s0097.9	NA	NA	NA	NA	NA	NA	NA	NA	NA	NA
Mp4g21270	717.997	2.20135	0.100524	21.8987	2.67071e-106	6.1708e-105	MapolyID:Mapoly0090s0094.1	NA	NA	NA	NA	NA	NA	NA	NA	NA	NA
Mp2g12730	1671.06	2.19876	0.0993655	22.128	1.70084e-108	4.06893e-107	KOG:KOG1515:Arylacetamide deacetylase; [V]; SUPERFAMILY:SSF53474; Pfam:PF07859:alpha/beta hydrolase fold; Gene3D:G3DSA:3.40.50.1820; MapolyID:Mapoly0026s0096.2	MpGID1L6	GIBBERELLIN INSENSITIVE DWARF 1-LIKE 6	NA	putative class I carboxyesterase	genome paper: Mapoly0026s0096; Mapoly0026s0098. Same protein product from two loci.	Mapoly0026s0096; Mp2g12730	Bowman, Kohchi, Yamato, et al., Cell 171(2):287-304.e15	28985561	10.1016/j.cell.2017.09.030	Published
Mp7g10020	452.945	2.19562	0.124887	17.5808	3.45487e-69	4.93327e-68	SUPERFAMILY:SSF82093; MobiDBLite:mobidb-lite:consensus disorder prediction; Gene3D:G3DSA:2.40.50.140; Pfam:PF03100:CcmE; Hamap:MF_01959:Cytochrome c-type biogenesis protein CcmE [ccmE].; MapolyID:Mapoly0003s0021.1	NA	NA	NA	NA	NA	NA	NA	NA	NA	NA
Mp8g06140	4727.89	2.19137	0.0881162	24.8691	1.60904e-136	5.28976e-135	KEGG:K00326:E1.6.2.2; cytochrome-b5 reductase [EC:1.6.2.2]; KOG:KOG0534:NADH-cytochrome b-5 reductase; [HC]; SUPERFAMILY:SSF63380; Pfam:PF00970:Oxidoreductase FAD-binding domain; Pfam:PF00175:Oxidoreductase NAD-binding domain; ProSiteProfiles:PS51384:Ferredoxin reductase-type FAD binding domain profile.; Gene3D:G3DSA:2.40.30.10; PRINTS:PR00371:Flavoprotein pyridine nucleotide cytochrome reductase…	NA	NA	NA	NA	NA	NA	NA	NA	NA	NA
Mp6g08240	15.0889	2.18892	0.489555	4.47125	7.77623e-06	1.93627e-05	KOG:KOG1339:Aspartyl protease; [O]; MobiDBLite:mobidb-lite:consensus disorder prediction; Gene3D:G3DSA:2.40.70.10; ProSiteProfiles:PS51767:Peptidase family A1 domain profile.; SUPERFAMILY:SSF50630; Pfam:PF14543:Xylanase inhibitor N-terminal; Pfam:PF14541:Xylanase inhibitor C-terminal; MapolyID:Mapoly0060s0097.1	NA	NA	NA	NA	NA	NA	NA	NA	NA	NA
Mp7g13180	322.857	2.18787	0.123074	17.7768	1.06972e-70	1.5575e-69	SUPERFAMILY:SSF51110; Pfam:PF00332:Glycosyl hydrolases family 17; SUPERFAMILY:SSF51445; Gene3D:G3DSA:3.20.20.80; ProSitePatterns:PS00587:Glycosyl hydrolases family 17 signature.; CDD:cd00028:B_lectin; ProSiteProfiles:PS50927:Bulb-type lectin domain profile.; Gene3D:G3DSA:2.90.10.10; SMART:SM00108; MapolyID:Mapoly0009s0004.1	MpGH17.25	NA	NA	Cell wall related protein	NA	Mp7g13180	Lampugnani et al., 2019 Trends Plant Sci	NA	doi:10.1016/j.tplants.2019.02.011	Provisional
Mp2g09620	34.3318	2.18484	0.321332	6.7993	1.05126e-11	3.85092e-11	Pfam:PF11937:Protein of unknown function (DUF3455); MapolyID:Mapoly0158s0033.2	NA	NA	NA	NA	NA	NA	NA	NA	NA	NA
Mp2g11670	29484.5	2.18355	0.058395	37.3929	5.10475e-291	4.89993e-292	KEGG:K00261:GLUD1_2, gdhA; glutamate dehydrogenase (NAD(P)+) [EC:1.4.1.3]; KOG:KOG2250:Glutamate/leucine/phenylalanine/valine dehydrogenases; [E]; Gene3D:G3DSA:3.40.50.10860; SUPERFAMILY:SSF51735; Gene3D:G3DSA:3.40.50.720; ProSitePatterns:PS00074:Glu / Leu / Phe / Val dehydrogenases active site.; SMART:SM00839; Pfam:PF02812:Glu/Leu/Phe/Val dehydrogenase, dimerisation domain; PRINTS:PR00082:Glutam…	NA	NA	NA	NA	NA	NA	NA	NA	NA	NA
Mp7g10010	1456.99	2.17734	0.0762406	28.5588	2.1811e-179	1.03088e-177	KEGG:K09486:HYOU1; hypoxia up-regulated 1; KOG:KOG0104:Molecular chaperones GRP170/SIL1, HSP70 superfamily; [O]; MobiDBLite:mobidb-lite:consensus disorder prediction; Gene3D:G3DSA:3.30.420.40; SUPERFAMILY:SSF53067; Gene3D:G3DSA:3.30.30.30; Pfam:PF00012:Hsp70 protein; CDD:cd10230:HYOU1-like_NBD; SUPERFAMILY:SSF100934; ProSitePatterns:PS01036:Heat shock hsp70 proteins family signature 3.; Gene3D:G3…	NA	NA	NA	NA	NA	NA	NA	NA	NA	NA
Mp3g05500	804.45	2.17631	0.0786849	27.6585	2.20494e-168	9.57733e-167	KEGG:K01918:panC; pantoate--beta-alanine ligase [EC:6.3.2.1]; KOG:KOG3042:Panthothenate synthetase; [H]; CDD:cd00560:PanC; Pfam:PF02569:Pantoate-beta-alanine ligase; SUPERFAMILY:SSF52374; Gene3D:G3DSA:3.40.50.620; TIGRFAM:TIGR00018:panC: pantoate--beta-alanine ligase; Hamap:MF_00158:Pantothenate synthetase [panC].; Gene3D:G3DSA:3.30.1300.10; MapolyID:Mapoly0006s0023.3	NA	NA	NA	NA	NA	NA	NA	NA	NA	NA
Mp7g01150	816.618	2.17278	0.0876801	24.7808	1.44471e-135	4.67052e-134	Gene3D:G3DSA:1.25.10.110; Gene3D:G3DSA:1.25.10.10; MobiDBLite:mobidb-lite:consensus disorder prediction; SMART:SM00185; SUPERFAMILY:SSF48371; MapolyID:Mapoly0046s0009.1	NA	NA	NA	NA	NA	NA	NA	NA	NA	NA
Mp6g00550	13.4289	2.17253	0.543959	3.99392	6.49907e-05	0.000149742	MobiDBLite:mobidb-lite:consensus disorder prediction; MapolyID:Mapoly0104s0011.1	NA	NA	NA	NA	NA	NA	NA	NA	NA	NA
Mp1g23200	80.5299	2.17052	0.243185	8.92539	4.44114e-19	2.18751e-18	SMART:SM00769; Pfam:PF03168:Late embryogenesis abundant protein; SUPERFAMILY:SSF117070; ProDom:PD010978:LATE EMBRYOGENESIS ABUNDANT DESICCATION SIMILAR PROTECTANT PROTEINS RELATED EMBRYOGENESIS-ABUNDANT EMBRYOGENESIS-LIKE; Gene3D:G3DSA:2.60.40.1820; MapolyID:Mapoly0065s0058.1	MpLEA-like4	NA	NA	Late-embryogenesis abundant protein	NA	Mp1g23200	Jahan et al., 2018, Plant Phys	NA	doi:10.1104/pp.18.00761	Provisional
Mp6g18650	926.63	2.16919	0.0845792	25.6468	4.58655e-145	1.64334e-143	KEGG:K09286:EREBP; EREBP-like factor; MobiDBLite:mobidb-lite:consensus disorder prediction; PRINTS:PR00367:Ethylene responsive element binding protein signature; CDD:cd00018:AP2; Gene3D:G3DSA:3.30.730.10; SMART:SM00380; ProSiteProfiles:PS51032:AP2/ERF domain profile.; Pfam:PF00847:AP2 domain; SUPERFAMILY:SSF54171; MapolyID:Mapoly0038s0075.1	MpERF8	MpERF8	NA	transcription factor, AP2/ERF	NA	Mapoly0038s0075.1; Mp6g18650.1	Bowman, Kohchi, Yamato, et al., Cell 171(2):287-304.e15	28985561	10.1016/j.cell.2017.09.030	Published
Mp1g17910	485.485	2.16755	0.113104	19.1641	7.37784e-82	1.24431e-80	KEGG:K00318:PRODH, fadM, putB; proline dehydrogenase [EC:1.5.5.2]; KOG:KOG0186:Proline oxidase; [E]; SUPERFAMILY:SSF51730; MobiDBLite:mobidb-lite:consensus disorder prediction; Pfam:PF01619:Proline dehydrogenase; Gene3D:G3DSA:3.20.20.220; MapolyID:Mapoly0001s0130.2	NA	NA	NA	NA	NA	NA	NA	NA	NA	NA
Mp6g19510	1216.5	2.16729	0.0846806	25.5937	1.79346e-144	6.39641e-143	KEGG:K07511:ECHS1; enoyl-CoA hydratase [EC:4.2.1.17]; KOG:KOG1680:Enoyl-CoA hydratase; [I]; Gene3D:G3DSA:3.90.226.10; Gene3D:G3DSA:1.10.12.10; SUPERFAMILY:SSF52096; ProSitePatterns:PS00166:Enoyl-CoA hydratase/isomerase signature.; CDD:cd06558:crotonase-like; Pfam:PF00378:Enoyl-CoA hydratase/isomerase; MapolyID:Mapoly0045s0112.1	NA	NA	NA	NA	NA	NA	NA	NA	NA	NA
Mp1g24980	25.8265	2.16626	0.384222	5.63804	1.71999e-08	5.21361e-08	MapolyID:Mapoly0061s0027.1	NA	NA	NA	NA	NA	NA	NA	NA	NA	NA
Mp4g08800	396.655	2.16498	0.14756	14.6719	9.75744e-49	9.90393e-48	Pfam:PF04525:LURP-one-related; Gene3D:G3DSA:3.20.90.20; SUPERFAMILY:SSF54518; MapolyID:Mapoly0188s0002.1	NA	NA	NA	NA	NA	NA	NA	NA	NA	NA
Mp3g10790	133.03	2.16368	0.168974	12.8048	1.54075e-37	1.23881e-36	MobiDBLite:mobidb-lite:consensus disorder prediction; SUPERFAMILY:SSF49503; Gene3D:G3DSA:2.60.40.420; ProSiteProfiles:PS51485:Phytocyanin domain profile.; ProDom:PD003122:COPPER METAL-BINDING BLUE ELECTRON COPPER-BINDING PRECURSOR PHYTOCYANIN SIGNAL GLYCOPROTEIN EARLY; Pfam:PF02298:Plastocyanin-like domain; CDD:cd04216:Phytocyanin; MapolyID:Mapoly0037s0117.1	NA	NA	NA	NA	NA	NA	NA	NA	NA	NA
Mp3g24400	548.325	2.15625	0.100061	21.5492	5.38333e-103	1.19758e-101	MapolyID:Mapoly0178s0014.1	NA	NA	NA	NA	NA	NA	NA	NA	NA	NA
Mp6g20600	2758.09	2.15416	0.0920367	23.4055	3.75659e-121	1.04127e-119	MapolyID:Mapoly0045s0004.1	NA	NA	NA	NA	NA	NA	NA	NA	NA	NA
Mp5g02230	2250.77	2.15395	0.091083	23.6482	1.23114e-123	3.51269e-122	KEGG:K05667:ABCC3; ATP-binding cassette, subfamily C (CFTR/MRP), member 3; KOG:KOG0054:Multidrug resistance-associated protein/mitoxantrone resistance protein, ABC superfamily; [Q]; Gene3D:G3DSA:1.20.1560.10; ProSiteProfiles:PS50893:ATP-binding cassette, ABC transporter-type domain profile.; Pfam:PF00005:ABC transporter; CDD:cd03250:ABCC_MRP_domain1; ProSitePatterns:PS00211:ABC transporters famil…	MpABCC8	NA	MpABC54	ABC transporters	NA	Mp5g02230	Bowman, Kohchi, Yamato, et al., Cell 171(2):287-304.e15	28985561	10.1016/j.cell.2017.09.030	Provisional
Mp8g00290	688.022	2.15353	0.0986603	21.8277	1.26647e-105	2.90037e-104	KOG:KOG2533:Permease of the major facilitator superfamily; [G]; Gene3D:G3DSA:1.20.1250.20; ProSiteProfiles:PS50850:Major facilitator superfamily (MFS) profile.; SUPERFAMILY:SSF103473; CDD:cd06174:MFS; Pfam:PF07690:Major Facilitator Superfamily; MapolyID:Mapoly0077s0040.1	NA	NA	NA	NA	NA	NA	NA	NA	NA	NA
Mp2g24410	794.058	2.15187	0.098954	21.7462	7.50827e-105	1.70942e-103	KOG:KOG4742:Predicted chitinase; [R]; Pfam:PF00187:Chitin recognition protein; SUPERFAMILY:SSF53955; ProSitePatterns:PS00026:Chitin recognition or binding domain signature.; SMART:SM00270; CDD:cd00325:chitinase_glyco_hydro_19; Gene3D:G3DSA:3.30.20.10; Pfam:PF00182:Chitinase class I; SUPERFAMILY:SSF57016; Gene3D:G3DSA:1.10.530.10; ProSiteProfiles:PS50941:Chitin-binding type-1 domain profile.; PIRS…	MpGH19.2	NA	NA	Cell wall related protein	NA	Mp2g24410	Lampugnani et al., 2019 Trends Plant Sci	NA	doi:10.1016/j.tplants.2019.02.011	Provisional
Mp2g08940	317.328	2.15159	0.123778	17.3826	1.11762e-67	1.56709e-66	MapolyID:Mapoly0015s0178.4	NA	NA	NA	NA	NA	NA	NA	NA	NA	NA
Mp1g20460	563.78	2.14945	0.102558	20.9585	1.57088e-97	3.24829e-96	Gene3D:G3DSA:2.140.10.10; Pfam:PF13360:PQQ-like domain; SMART:SM00564; SUPERFAMILY:SSF50998; Pfam:PF13570:PQQ-like domain; MapolyID:Mapoly0001s0382.1	NA	NA	NA	NA	NA	NA	NA	NA	NA	NA
Mp2g07720	528.296	2.14883	0.138286	15.539	1.88818e-54	2.12608e-53	MobiDBLite:mobidb-lite:consensus disorder prediction; SUPERFAMILY:SSF101941; Gene3D:G3DSA:3.30.310.150; Pfam:PF02365:No apical meristem (NAM) protein; ProSiteProfiles:PS51005:NAC domain profile.; MapolyID:Mapoly0015s0058.1	MpNAC1	MpNAC1	NA	transcription factor, NAC	NA	Mapoly0015s0058.1; Mp2g07720.1	Bowman, Kohchi, Yamato, et al., Cell 171(2):287-304.e15	28985561	10.1016/j.cell.2017.09.030	Published
Mpzg00770	143.186	2.14648	0.166161	12.9181	3.5594e-38	2.89784e-37	KEGG:K13449:PR1; pathogenesis-related protein 1; KOG:KOG3017:Defense-related protein containing SCP domain; [S]; Pfam:PF00188:Cysteine-rich secretory protein family; ProSitePatterns:PS01009:CRISP family signature 1.; Gene3D:G3DSA:3.40.33.10; PRINTS:PR00838:Venom allergen 5 signature; ProSitePatterns:PS01010:CRISP family signature 2.; SUPERFAMILY:SSF55797; PRINTS:PR00837:Allergen V5/Tpx-1 family s…	MpPR1aa	NA	NA	Salicylic acid related protein, Hormone related protein	NA	Mpzg00770	Bowman, Kohchi, Yamato, et al., Cell 171(2):287-304.e15	28985561	10.1016/j.cell.2017.09.030	Provisional
Mp4g11950	1120.28	2.14503	0.114555	18.7248	3.10823e-78	4.99823e-77	KEGG:K05665:ABCC1; ATP-binding cassette, subfamily C (CFTR/MRP), member 1 [EC:7.6.2.3]; KOG:KOG0054:Multidrug resistance-associated protein/mitoxantrone resistance protein, ABC superfamily; [Q]; Gene3D:G3DSA:3.40.50.300; Pfam:PF00005:ABC transporter; SUPERFAMILY:SSF52540; SUPERFAMILY:SSF90123; ProSiteProfiles:PS50929:ABC transporter integral membrane type-1 fused domain profile.; Gene3D:G3DSA:1.2…	MpABCC6	NA	MpABC48	ABC transporters	NA	Mp4g11950	Bowman, Kohchi, Yamato, et al., Cell 171(2):287-304.e15	28985561	10.1016/j.cell.2017.09.030	Provisional
Mp1g17090	251.508	2.14118	0.128395	16.6764	1.94441e-62	2.5071e-61	Pfam:PF12638:Staygreen protein; MapolyID:Mapoly0001s0049.1	NA	NA	NA	NA	NA	NA	NA	NA	NA	NA
Mp1g02120	11741.3	2.14116	0.0669281	31.9919	1.41313e-224	9.4716e-223	Pfam:PF10604:Polyketide cyclase / dehydrase and lipid transport; MobiDBLite:mobidb-lite:consensus disorder prediction; CDD:cd07821:PYR_PYL_RCAR_like; Gene3D:G3DSA:3.30.530.20; SUPERFAMILY:SSF55961; MapolyID:Mapoly0029s0035.1	MpPKC1	NA	NA	Secondary metabolism enzyme	NA	Mp1g02120	NA	NA	NA	Provisional
Mp8g07680	81.1826	2.13948	0.221434	9.66192	4.37583e-22	2.38501e-21	SUPERFAMILY:SSF46689; MobiDBLite:mobidb-lite:consensus disorder prediction; Gene3D:G3DSA:1.10.10.60; CDD:cd00086:homeodomain; ProSiteProfiles:PS50071:'Homeobox' domain profile.; MapolyID:Mapoly0013s0027.1	MpBELL4	MpBELL4	MpHD5	transcription factor, HD, homeodomain protein	Genome paper: Mapoly0132s0008_BELL2 Mapoly0213s0014_BELL1 Mapoly0093s0028_BELL5 Mapoly0013s0027_BELL4 Mapoly0012s0090_BELL3	Mapoly0013s0027; Mp8g07680	Dierschke et al., 2020 BioRxiv	NA	doi:10.1101/2020.04.06.027821	Published
Mp8g07680	81.1826	2.13948	0.221434	9.66192	4.37583e-22	2.38501e-21	SUPERFAMILY:SSF46689; MobiDBLite:mobidb-lite:consensus disorder prediction; Gene3D:G3DSA:1.10.10.60; CDD:cd00086:homeodomain; ProSiteProfiles:PS50071:'Homeobox' domain profile.; MapolyID:Mapoly0013s0027.1	MpHD5	MpHD5	MpBELL4	transcription factor, HD, homeodomain protein	NA	Mapoly0013s0027.1; Mp8g07680.1	Bowman, Kohchi, Yamato, et al., Cell 171(2):287-304.e15	28985561	10.1016/j.cell.2017.09.030	Published
Mp5g16480	1662.44	2.13627	0.0859895	24.8434	3.04722e-136	9.99667e-135	Pfam:PF03018:Dirigent-like protein; MobiDBLite:mobidb-lite:consensus disorder prediction; MapolyID:Mapoly0117s0057.1	MpDIR41	NA	NA	Secondary metabolism enzyme	NA	Mp5g16480	Davies et al. 2020 Front Plant Sci	NA	doi:10.3389/fpls.2020.00007	Provisional
Mp6g11340	509.685	2.1354	0.12113	17.629	1.47649e-69	2.11803e-68	MobiDBLite:mobidb-lite:consensus disorder prediction; Gene3D:G3DSA:1.10.287.700; MapolyID:Mapoly0016s0173.1	MpLEA-like49	NA	NA	Late-embryogenesis abundant protein	NA	Mp6g11340	NA	NA	NA	Provisional
Mp6g02150	122.025	2.13105	0.192058	11.0959	1.31394e-28	8.61733e-28	MobiDBLite:mobidb-lite:consensus disorder prediction; MapolyID:Mapoly0248s0001.1	NA	NA	NA	NA	NA	NA	NA	NA	NA	NA
Mp3g15730	48.4191	2.12986	0.337546	6.30984	2.79316e-10	9.47299e-10	KOG:KOG0532:Leucine-rich repeat (LRR) protein, contains calponin homology domain; C-term missing; [Z]; Pfam:PF00560:Leucine Rich Repeat; SUPERFAMILY:SSF52058; Gene3D:G3DSA:3.80.10.10; MapolyID:Mapoly0004s0099.2	MpRLK-Pelle_URK-Pp-1b	NA	NA	Receptor-like Kinase (RLK)	NA	Mp3g15730	Bowman, Kohchi, Yamato, et al., Cell 171(2):287-304.e15	28985561	10.1016/j.cell.2017.09.030	Provisional
Mp1g24940	24.4179	2.12627	0.433824	4.90122	9.5245e-07	2.55664e-06	MapolyID:Mapoly0061s0031.1	NA	NA	NA	NA	NA	NA	NA	NA	NA	NA
Mp5g24500	166.533	2.12281	0.151374	14.0236	1.11757e-44	1.04562e-43	MapolyID:Mapoly0010s0008.1	NA	NA	NA	NA	NA	NA	NA	NA	NA	NA
Mp7g02620	12.1964	2.12008	0.605211	3.50305	0.000459968	0.000971939	MapolyID:Mapoly0088s0026.1	NA	NA	NA	NA	NA	NA	NA	NA	NA	NA
Mp8g10150	425.962	2.11564	0.111308	19.0071	1.48889e-80	2.45778e-79	Pfam:PF00407:Pathogenesis-related protein Bet v I family; Gene3D:G3DSA:3.30.530.20; SUPERFAMILY:SSF55961; PRINTS:PR00634:Major pollen allergen Bet V1 signature; MapolyID:Mapoly0008s0207.1	NA	NA	NA	NA	NA	NA	NA	NA	NA	NA
Mp6g06330	9.6475	2.11538	0.595265	3.55367	0.000379899	0.000810237	KEGG:K13449:PR1; pathogenesis-related protein 1; KOG:KOG3017:Defense-related protein containing SCP domain; [S]; PRINTS:PR00837:Allergen V5/Tpx-1 family signature; Pfam:PF00188:Cysteine-rich secretory protein family; SMART:SM00198; ProSitePatterns:PS01010:CRISP family signature 2.; Gene3D:G3DSA:3.40.33.10; PRINTS:PR00838:Venom allergen 5 signature; CDD:cd05381:SCP_PR-1_like; SUPERFAMILY:SSF55797;…	MpPR1p	NA	NA	Salicylic acid related protein, Hormone related protein	NA	Mp6g06330	Bowman, Kohchi, Yamato, et al., Cell 171(2):287-304.e15	28985561	10.1016/j.cell.2017.09.030	Provisional
Mp4g03460	77.3533	2.11018	0.214472	9.83897	7.64895e-23	4.26618e-22	KOG:KOG2177:Predicted E3 ubiquitin ligase; C-term missing; [O]; Coils:Coil; ProSiteProfiles:PS50089:Zinc finger RING-type profile.; ProSitePatterns:PS00518:Zinc finger RING-type signature.; Gene3D:G3DSA:3.30.40.10; Pfam:PF13445:RING-type zinc-finger; SUPERFAMILY:SSF57850; SMART:SM00184; MapolyID:Mapoly0044s0127.3	MpNLA	NA	NA	lipid turnover protein	NA	Mp4g03460	Rico et al. 2020 Molecules	NA	doi:10.3390/ijms21218354	Provisional
Mp1g27980	69.7505	2.1085	0.21754	9.69248	3.24549e-22	1.7789e-21	Pfam:PF02519:Auxin responsive protein; MapolyID:Mapoly0002s0080.1	MpSAUR8	SMALL AUXIN UPREGULATED 8	NA	Auxin responsive protein	Genome paper: MpSAUR8 Mapoly0002s0080	Mapoly0002s0080; Mp1g27980	Bowman, Kohchi, Yamato, et al., Cell 171(2):287-304.e15	28985561	10.1016/j.cell.2017.09.030	Published
Mp3g11880	1044.86	2.10829	0.0793433	26.5718	1.43879e-155	5.62139e-154	KEGG:K13699:ABHD5, CGI-58; abhydrolase domain-containing protein 5 [EC:2.3.1.51]; KOG:KOG4409:Predicted hydrolase/acyltransferase (alpha/beta hydrolase superfamily); [R]; Gene3D:G3DSA:3.40.50.1820; Pfam:PF12697:Alpha/beta hydrolase family; SUPERFAMILY:SSF53474; PRINTS:PR00111:Alpha/beta hydrolase fold signature; MapolyID:Mapoly0037s0009.2	NA	NA	NA	NA	NA	NA	NA	NA	NA	NA
Mp4g06640	218.181	2.10778	0.204409	10.3116	6.24445e-25	3.69347e-24	KEGG:K03265:ETF1, ERF1; peptide chain release factor subunit 1; KOG:KOG0688:Peptide chain release factor 1 (eRF1); [J]; Gene3D:G3DSA:3.30.1330.30; SMART:SM01194; SUPERFAMILY:SSF55315; Pfam:PF03463:eRF1 domain 1; TIGRFAM:TIGR03676:aRF1/eRF1: peptide chain release factor 1, archaeal and eukaryotic forms; Pfam:PF03465:eRF1 domain 3; SUPERFAMILY:SSF55481; Gene3D:G3DSA:3.30.420.60; SUPERFAMILY:SSF5313…	NA	NA	NA	NA	NA	NA	NA	NA	NA	NA
Mp4g14200	11294.5	2.10678	0.0812755	25.9214	3.81984e-148	1.39433e-146	KEGG:K00660:CHS; chalcone synthase [EC:2.3.1.74]; SUPERFAMILY:SSF53901; Pfam:PF00195:Chalcone and stilbene synthases, N-terminal domain; Gene3D:G3DSA:3.40.47.10; CDD:cd00831:CHS_like; PIRSF:PIRSF000451; Pfam:PF02797:Chalcone and stilbene synthases, C-terminal domain; MapolyID:Mapoly0070s0062.1	MpPKS/CHS15	NA	NA	Secondary metabolism enzyme	NA	Mp4g14200	Albert et al. 2018 New Phytologist	NA	doi:10.1111/nph.15002	Provisional
Mp7g04630	245.907	2.09529	0.131306	15.9573	2.53309e-57	2.97729e-56	MapolyID:Mapoly0062s0063.1	NA	NA	NA	NA	NA	NA	NA	NA	NA	NA
Mp2g15200	2635.05	2.09393	0.0725015	28.8812	2.05749e-183	1.00295e-181	KOG:KOG0260:RNA polymerase II, large subunit; N-term missing; [K]; Pfam:PF04554:Extensin-like region; MapolyID:Mapoly0082s0016.1	NA	NA	NA	NA	NA	NA	NA	NA	NA	NA
Mp4g02100	217.391	2.09316	0.191417	10.9351	7.83568e-28	5.02245e-27	MapolyID:Mapoly0080s0089.1	NA	NA	NA	NA	NA	NA	NA	NA	NA	NA
Mp1g06770	558.96	2.09011	0.0961196	21.7449	7.71764e-105	1.75452e-103	Gene3D:G3DSA:3.40.50.11350; MapolyID:Mapoly0043s0069.3	NA	NA	NA	NA	NA	NA	NA	NA	NA	NA
Mp2g26540	1752.15	2.08836	0.0792078	26.3656	3.39685e-153	1.29463e-151	MobiDBLite:mobidb-lite:consensus disorder prediction; Pfam:PF04979:Protein phosphatase inhibitor 2 (IPP-2); MapolyID:Mapoly0025s0030.9	MpPP1I2	NA	NA	phosphatase	NA	Mp2g26540	Bowman, Kohchi, Yamato, et al., Cell 171(2):287-304.e15	28985561	10.1016/j.cell.2017.09.030	Provisional
Mp3g02430	21.5605	2.08463	0.415838	5.01308	5.35646e-07	1.46694e-06	MobiDBLite:mobidb-lite:consensus disorder prediction; Coils:Coil; MapolyID:Mapoly0007s0232.1	NA	NA	NA	NA	NA	NA	NA	NA	NA	NA
Mp7g08820	371.775	2.07889	0.115958	17.928	7.13324e-72	1.05841e-70	MobiDBLite:mobidb-lite:consensus disorder prediction; MapolyID:Mapoly0068s0035.1	NA	NA	NA	NA	NA	NA	NA	NA	NA	NA
Mp6g11390	4455.74	2.07611	0.0915486	22.6777	7.44226e-114	1.89097e-112	MapolyID:Mapoly0016s0178.1	NA	NA	NA	NA	NA	NA	NA	NA	NA	NA
Mp3g17450	3112.35	2.0735	0.0656085	31.6041	3.2432e-219	2.11012e-217	SMART:SM00291; Gene3D:G3DSA:3.30.60.90; Pfam:PF00569:Zinc finger, ZZ type; SMART:SM00666; SUPERFAMILY:SSF54277; ProSiteProfiles:PS51745:PB1 domain profile.; MobiDBLite:mobidb-lite:consensus disorder prediction; SUPERFAMILY:SSF57850; Pfam:PF00564:PB1 domain; ProSiteProfiles:PS50135:Zinc finger ZZ-type profile.; Gene3D:G3DSA:3.10.20.90; MapolyID:Mapoly0039s0049.1	NA	NA	NA	NA	NA	NA	NA	NA	NA	NA
Mp7g07400	602.792	2.07021	0.0956241	21.6494	6.15301e-104	1.38265e-102	Pfam:PF03254:Xyloglucan fucosyltransferase; MapolyID:Mapoly0076s0054.1	MpGT37.15	NA	NA	Cell wall related protein	NA	Mp7g07400	Lampugnani et al., 2019 Trends Plant Sci	NA	doi:10.1016/j.tplants.2019.02.011	Provisional
Mp1g02150	785.089	2.06656	0.0804759	25.6793	1.9934e-145	7.15875e-144	KOG:KOG0508:Ankyrin repeat protein; C-term missing; [R]; SUPERFAMILY:SSF48403; Gene3D:G3DSA:1.25.40.20; Pfam:PF12796:Ankyrin repeats (3 copies); MobiDBLite:mobidb-lite:consensus disorder prediction; ProSiteProfiles:PS50088:Ankyrin repeat profile.; ProSiteProfiles:PS50297:Ankyrin repeat region circular profile.; SMART:SM00248; CDD:cd00204:ANK; MapolyID:Mapoly0029s0032.1	NA	NA	NA	NA	NA	NA	NA	NA	NA	NA
Mp5g22160	147.667	2.06416	0.156651	13.1768	1.19413e-39	1.00426e-38	SMART:SM00380; MobiDBLite:mobidb-lite:consensus disorder prediction; Gene3D:G3DSA:3.30.730.10; ProSiteProfiles:PS51032:AP2/ERF domain profile.; Coils:Coil; Pfam:PF00847:AP2 domain; CDD:cd00018:AP2; SUPERFAMILY:SSF54171; PRINTS:PR00367:Ethylene responsive element binding protein signature; MapolyID:Mapoly0166s0010.2	MpERF21	MpERF21	NA	transcription factor, AP2/ERF	NA	Mapoly0166s0010.1; Mp5g22160.1	Bowman, Kohchi, Yamato, et al., Cell 171(2):287-304.e15	28985561	10.1016/j.cell.2017.09.030	Published
Mp2g20270	367.291	2.06374	0.107183	19.2542	1.3006e-82	2.22001e-81	Pfam:PF03254:Xyloglucan fucosyltransferase; Gene3D:G3DSA:3.40.50.11350; MapolyID:Mapoly0055s0022.1	MpGT37.6	NA	NA	Cell wall related protein	NA	Mp2g20270	Lampugnani et al., 2019 Trends Plant Sci	NA	doi:10.1016/j.tplants.2019.02.011	Provisional
Mp8g02710	43.7857	2.06004	0.322945	6.37893	1.78329e-10	6.10796e-10	KEGG:K18246:CA4; carbonic anhydrase 4 [EC:4.2.1.1]; KOG:KOG0382:Carbonic anhydrase; [R]; SUPERFAMILY:SSF51069; Pfam:PF00194:Eukaryotic-type carbonic anhydrase; CDD:cd03124:alpha_CA_prokaryotic_like; ProSiteProfiles:PS51144:Alpha-carbonic anhydrases profile.; ProSitePatterns:PS00162:Alpha-carbonic anhydrases signature.; Gene3D:G3DSA:3.10.200.10; SMART:SM01057; MapolyID:Mapoly0012s0063.1	NA	NA	NA	NA	NA	NA	NA	NA	NA	NA
Mp3g00500	1843.1	2.05974	0.0858507	23.9921	3.3629e-127	1.00178e-125	Pfam:PF00504:Chlorophyll A-B binding protein; SUPERFAMILY:SSF103511; MapolyID:Mapoly0007s0046.1	NA	NA	NA	NA	NA	NA	NA	NA	NA	NA
Mp7g00390	3063.03	2.05934	0.0640657	32.1442	1.06407e-226	7.19406e-225	Pfam:PF04367:Protein of unknown function (DUF502); MapolyID:Mapoly0046s0085.2	NA	NA	NA	NA	NA	NA	NA	NA	NA	NA
Mp5g07740	1580.12	2.05802	0.0728765	28.2398	1.89822e-175	8.58062e-174	KEGG:K00423:E1.10.3.3; L-ascorbate oxidase [EC:1.10.3.3]; KOG:KOG1263:Multicopper oxidases; [Q]; Gene3D:G3DSA:2.60.40.420; SUPERFAMILY:SSF49503; Pfam:PF00394:Multicopper oxidase; Pfam:PF07732:Multicopper oxidase; Pfam:PF07731:Multicopper oxidase; ProSitePatterns:PS00080:Multicopper oxidases signature 2.; TIGRFAM:TIGR03388:ascorbase: L-ascorbate oxidase; ProSitePatterns:PS00079:Multicopper oxidase…	NA	NA	NA	NA	NA	NA	NA	NA	NA	NA
Mp4g04040	537.227	2.05685	0.127925	16.0786	3.60717e-58	4.32805e-57	KOG:KOG1187:Serine/threonine protein kinase; [T]; ProSitePatterns:PS00107:Protein kinases ATP-binding region signature.; ProSitePatterns:PS00108:Serine/Threonine protein kinases active-site signature.; MobiDBLite:mobidb-lite:consensus disorder prediction; Gene3D:G3DSA:3.80.10.10; Gene3D:G3DSA:1.10.510.10; Pfam:PF00069:Protein kinase domain; SUPERFAMILY:SSF56112; SUPERFAMILY:SSF52058; Pfam:PF08263…	NA	NA	NA	NA	NA	NA	NA	NA	NA	NA
Mp8g08690	343.014	2.0533	0.107903	19.0292	9.78214e-81	1.62167e-79	KEGG:K15718:LOX1_5; linoleate 9S-lipoxygenase [EC:1.13.11.58]; Gene3D:G3DSA:4.10.372.10; Pfam:PF00305:Lipoxygenase; ProSitePatterns:PS00711:Lipoxygenases iron-binding region signature 1.; Pfam:PF01477:PLAT/LH2 domain; ProSiteProfiles:PS50095:PLAT domain profile.; SUPERFAMILY:SSF48484; Gene3D:G3DSA:2.60.60.20; SUPERFAMILY:SSF49723; PRINTS:PR00087:Lipoxygenase signature; CDD:cd01751:PLAT_LH2; ProSi…	MpLOX11	Lipoxygenase 11	NA	Lipoxygenase	Mapoly0063s0050.1	Mapoly0063s0050.1; Mp8g08690.1	Bowman, Kohchi, Yamato, et al., Cell 171(2):287-304.e15	28985561	10.1016/j.cell.2017.09.030	Published
Mp2g05250	214.059	2.05101	0.14542	14.104	3.58863e-45	3.40264e-44	KEGG:K01537:ATP2C; P-type Ca2+ transporter type 2C [EC:7.2.2.10]; KOG:KOG0202:Ca2+ transporting ATPase; [P]; SUPERFAMILY:SSF81660; Pfam:PF00690:Cation transporter/ATPase, N-terminus; SMART:SM00831; SUPERFAMILY:SSF81665; Pfam:PF00702:haloacid dehalogenase-like hydrolase; Gene3D:G3DSA:3.40.1110.10; Gene3D:G3DSA:1.20.1110.10; Gene3D:G3DSA:2.70.150.10; MobiDBLite:mobidb-lite:consensus disorder predic…	NA	NA	NA	NA	NA	NA	NA	NA	NA	NA
Mpzg01300	12.3554	2.0482	0.523264	3.91427	9.06773e-05	0.000206266	MobiDBLite:mobidb-lite:consensus disorder prediction; MapolyID:Mapoly0008s0089.1	NA	NA	NA	NA	NA	NA	NA	NA	NA	NA
Mp3g15720	2478.32	2.03702	0.069867	29.1557	7.07951e-187	3.52841e-185	KOG:KOG1187:Serine/threonine protein kinase; [T]; ProSitePatterns:PS00107:Protein kinases ATP-binding region signature.; CDD:cd14066:STKc_IRAK; SUPERFAMILY:SSF52058; SUPERFAMILY:SSF56112; Gene3D:G3DSA:3.80.10.10; Gene3D:G3DSA:3.30.200.20; ProSiteProfiles:PS50011:Protein kinase domain profile.; ProSitePatterns:PS00108:Serine/Threonine protein kinases active-site signature.; Gene3D:G3DSA:1.10.510.1…	MpRLK-Pelle_URK-Pp-1a	NA	NA	Receptor-like Kinase (RLK)	NA	Mp3g15720	Bowman, Kohchi, Yamato, et al., Cell 171(2):287-304.e15	28985561	10.1016/j.cell.2017.09.030	Provisional
Mp4g02110	2865.83	2.03614	0.0685155	29.7179	4.50478e-194	2.4072e-192	MapolyID:Mapoly0080s0088.1	NA	NA	NA	NA	NA	NA	NA	NA	NA	NA
Mp5g11250	458.593	2.03597	0.104375	19.5062	9.72748e-85	1.71305e-83	KEGG:K01557:FAHD1; acylpyruvate hydrolase [EC:3.7.1.5]; KOG:KOG1535:Predicted fumarylacetoacetate hydralase; [R]; SUPERFAMILY:SSF56529; Pfam:PF01557:Fumarylacetoacetate (FAA) hydrolase family; Gene3D:G3DSA:3.90.850.10; MapolyID:Mapoly0093s0048.1	NA	NA	NA	NA	NA	NA	NA	NA	NA	NA
Mp5g03620	16.4823	2.03282	0.49193	4.13233	3.59109e-05	8.46597e-05	MobiDBLite:mobidb-lite:consensus disorder prediction; MapolyID:Mapoly0133s0027.1	NA	NA	NA	NA	NA	NA	NA	NA	NA	NA
Mp1g01350	131.484	2.03085	0.177345	11.4514	2.31325e-30	1.58045e-29	MapolyID:Mapoly0029s0112.1	NA	NA	NA	NA	NA	NA	NA	NA	NA	NA
Mp8g02810	7202.26	2.02585	0.0665084	30.4601	8.80273e-204	5.18494e-202	KEGG:K01610:E4.1.1.49, pckA; phosphoenolpyruvate carboxykinase (ATP) [EC:4.1.1.49]; MobiDBLite:mobidb-lite:consensus disorder prediction; SUPERFAMILY:SSF53795; CDD:cd00484:PEPCK_ATP; SUPERFAMILY:SSF68923; Gene3D:G3DSA:2.170.8.10; ProSitePatterns:PS00532:Phosphoenolpyruvate carboxykinase (ATP) signature.; Pfam:PF01293:Phosphoenolpyruvate carboxykinase; Gene3D:G3DSA:3.40.449.10; Gene3D:G3DSA:3.90.2…	NA	NA	NA	NA	NA	NA	NA	NA	NA	NA
Mp6g07760	487.414	2.02131	0.117194	17.2476	1.16603e-66	1.60743e-65	KEGG:K15292:STXBP1, MUNC18-1; syntaxin-binding protein 1; KOG:KOG1300:Vesicle trafficking protein Sec1; [U]; Gene3D:G3DSA:3.40.50.2060; Gene3D:G3DSA:1.25.40.60; PIRSF:PIRSF005715; Gene3D:G3DSA:3.90.830.10; SUPERFAMILY:SSF56815; Gene3D:G3DSA:3.40.50.1910; Pfam:PF00995:Sec1 family; MobiDBLite:mobidb-lite:consensus disorder prediction; MapolyID:Mapoly0053s0089.1	NA	NA	NA	NA	NA	NA	NA	NA	NA	NA
Mp1g09100	630.647	2.02045	0.0915582	22.0673	6.50981e-108	1.54782e-106	MobiDBLite:mobidb-lite:consensus disorder prediction; SUPERFAMILY:SSF53335; MapolyID:Mapoly0036s0150.2	NA	NA	NA	NA	NA	NA	NA	NA	NA	NA
Mp4g01600	1772.94	2.02025	0.105525	19.1448	1.06867e-81	1.79458e-80	KEGG:K13412:CPK; calcium-dependent protein kinase [EC:2.7.11.1]; KOG:KOG0032:Ca2+/calmodulin-dependent protein kinase, EF-Hand protein superfamily; [T]; Pfam:PF00069:Protein kinase domain; ProSitePatterns:PS00018:EF-hand calcium-binding domain.; ProSiteProfiles:PS50222:EF-hand calcium-binding domain profile.; Gene3D:G3DSA:1.10.238.10; SUPERFAMILY:SSF47473; CDD:cd05117:STKc_CAMK; ProSiteProfiles:P…	NA	NA	NA	NA	NA	NA	NA	NA	NA	NA
Mp7g17370	12.0431	2.01943	0.524234	3.85215	0.000117083	0.000263785	KOG:KOG0143:Iron/ascorbate family oxidoreductases; [QR]; Pfam:PF03171:2OG-Fe(II) oxygenase superfamily; Pfam:PF14226:non-haem dioxygenase in morphine synthesis N-terminal; Gene3D:G3DSA:2.60.120.330; ProSiteProfiles:PS51471:Fe(2+) 2-oxoglutarate dioxygenase domain profile.; SUPERFAMILY:SSF51197; MapolyID:Mapoly0051s0074.1	MpDOXC37	NA	NA	Secondary metabolism enzyme	NA	Mp7g17370	Bowman, Kohchi, Yamato, et al., Cell 171(2):287-304.e15	28985561	10.1016/j.cell.2017.09.030	Provisional
Mp2g04890	10831.8	2.01897	0.0839071	24.0619	6.26522e-128	1.88807e-126	KEGG:K09490:HSPA5, BIP; heat shock 70kDa protein 5; KOG:KOG0100:Molecular chaperones GRP78/BiP/KAR2, HSP70 superfamily; [O]; Gene3D:G3DSA:3.30.420.40; Gene3D:G3DSA:3.90.640.10; SUPERFAMILY:SSF53067; ProSitePatterns:PS00329:Heat shock hsp70 proteins family signature 2.; Gene3D:G3DSA:2.60.34.10; SUPERFAMILY:SSF100920; Coils:Coil; ProSitePatterns:PS01036:Heat shock hsp70 proteins family signature 3.…	NA	NA	NA	NA	NA	NA	NA	NA	NA	NA
Mp1g18150	624.174	2.01663	0.0890363	22.6496	1.40933e-113	3.55763e-112	MobiDBLite:mobidb-lite:consensus disorder prediction; MapolyID:Mapoly0001s0153.1	NA	NA	NA	NA	NA	NA	NA	NA	NA	NA
Mp1g19310	11217.2	2.01344	0.0691301	29.1254	1.71289e-186	8.5097e-185	KOG:KOG0254:Predicted transporter (major facilitator superfamily); [R]; CDD:cd06174:MFS; Gene3D:G3DSA:1.20.1250.20; Pfam:PF00083:Sugar (and other) transporter; ProSitePatterns:PS00216:Sugar transport proteins signature 1.; PRINTS:PR00171:Sugar transporter signature; TIGRFAM:TIGR00879:SP: MFS transporter, sugar porter (SP) family; ProSiteProfiles:PS50850:Major facilitator superfamily (MFS) profile…	NA	NA	NA	NA	NA	NA	NA	NA	NA	NA
Mp2g20100	5348.62	2.00799	0.0913115	21.9906	3.54316e-107	8.3479e-106	KOG:KOG2764:Putative transcriptional regulator DJ-1; C-term missing; [RV]; Pfam:PF01965:DJ-1/PfpI family; CDD:cd03139:GATase1_PfpI_2; SUPERFAMILY:SSF52317; Gene3D:G3DSA:3.40.50.880; MapolyID:Mapoly0055s0039.1	NA	NA	NA	NA	NA	NA	NA	NA	NA	NA
Mp8g04790	16.1237	2.00454	0.443736	4.51741	6.26014e-06	1.5711e-05	MapolyID:Mapoly0217s0003.1	NA	NA	NA	NA	NA	NA	NA	NA	NA	NA
Mp8g01900	574.281	2.00203	0.0984601	20.3334	6.51512e-92	1.2446e-90	MobiDBLite:mobidb-lite:consensus disorder prediction; MapolyID:Mapoly0064s0010.1	NA	NA	NA	NA	NA	NA	NA	NA	NA	NA
Mp8g01210	14155.5	-2.00059	0.187865	-10.6491	1.76086e-26	1.08829e-25	KEGG:K14332:psaO; photosystem I subunit PsaO; TIGRFAM:TIGR03059:psaOeuk: photosystem I protein PsaO; MapolyID:Mapoly0064s0077.3	NA	NA	NA	NA	NA	NA	NA	NA	NA	NA
Mp3g09780	177.619	-2.00439	0.189777	-10.5618	4.48017e-26	2.73417e-25	MobiDBLite:mobidb-lite:consensus disorder prediction; PRINTS:PR01217:Proline rich extensin signature; MapolyID:Mapoly0085s0049.1	NA	NA	NA	NA	NA	NA	NA	NA	NA	NA
Mp1g05730	2032.94	-2.00524	0.0758154	-26.449	3.74305e-154	1.4407e-152	KEGG:K02939:RP-L9, MRPL9, rplI; large subunit ribosomal protein L9; KOG:KOG4607:Mitochondrial ribosomal protein L9; [J]; Pfam:PF03948:Ribosomal protein L9, C-terminal domain; Gene3D:G3DSA:3.10.430.100; Coils:Coil; SUPERFAMILY:SSF55653; SUPERFAMILY:SSF55658; Hamap:MF_00503:50S ribosomal protein L9 [rplI].; TIGRFAM:TIGR00158:L9: ribosomal protein bL9; Pfam:PF01281:Ribosomal protein L9, N-terminal d…	NA	NA	NA	NA	NA	NA	NA	NA	NA	NA
Mp7g02440	44.2887	-2.00559	0.336891	-5.95324	2.6289e-09	8.37005e-09	MapolyID:Mapoly0088s0042.1	NA	NA	NA	NA	NA	NA	NA	NA	NA	NA
Mp4g21490	761.324	-2.00825	0.0935637	-21.464	3.38183e-102	7.4276e-101	Pfam:PF11910:Cyanobacterial and plant NDH-1 subunit O; MobiDBLite:mobidb-lite:consensus disorder prediction; MapolyID:Mapoly0090s0072.1	NA	NA	NA	NA	NA	NA	NA	NA	NA	NA
Mp3g12390	7549.08	-2.01081	0.0658169	-30.5516	5.39268e-205	3.22524e-203	KEGG:K01535:PMA1, PMA2; H+-transporting ATPase [EC:7.1.2.1]; KOG:KOG0205:Plasma membrane H+-transporting ATPase; [P]; Gene3D:G3DSA:3.40.1110.10; CDD:cd02076:P-type_ATPase_H; Pfam:PF00690:Cation transporter/ATPase, N-terminus; PRINTS:PR00120:H+-transporting ATPase (proton pump) signature; SMART:SM00831; Gene3D:G3DSA:1.20.1110.10; PRINTS:PR00119:P-type cation-transporting ATPase superfamily signatu…	MpHA14	Plasma membrane H+-ATPase 14	NA	Plasma membrane H+-ATPase	Genome paper MpHA9: Mapoly0158s0038.1 MpHA10: Mapoly0006s0247.1 MpHA11: Mapoly0006s0246.1 MpHA12: Mapoly0006s0248.1 MpHA13: Mapoly0006s0245.1 MpHA14: Mapoly0050s0043.1 MpHA15: Mapoly0050s0047.1 MpHA16: Mapoly0004s0165.1 MpHA17: Mapoly0049s0123.1 MpHA18: Mapoly0050s0044.1 MpHA19: Mapoly0031s0155.1	Mapoly0050s0043.1; Mp3g12390.1	Bowman, Kohchi, Yamato, et al., Cell 171(2):287-304.e15	28985561	10.1016/j.cell.2017.09.030	Published
Mp4g05980	8783.05	-2.01523	0.0893149	-22.5632	9.95793e-113	2.48948e-111	KEGG:K01602:rbcS; ribulose-bisphosphate carboxylase small chain [EC:4.1.1.39]; PRINTS:PR00152:RuBisCO small subunit signature; SMART:SM00961; SUPERFAMILY:SSF55239; CDD:cd03527:RuBisCO_small; Gene3D:G3DSA:3.30.190.10; Pfam:PF00101:Ribulose bisphosphate carboxylase, small chain; MapolyID:Mapoly0114s0055.1	NA	NA	NA	NA	NA	NA	NA	NA	NA	NA
Mp3g01980	7253.53	-2.01728	0.0816476	-24.7072	8.96061e-135	2.86703e-133	KOG:KOG1603:Copper chaperone; [P]; Gene3D:G3DSA:3.30.70.100; Pfam:PF00403:Heavy-metal-associated domain; CDD:cd00371:HMA; MobiDBLite:mobidb-lite:consensus disorder prediction; SUPERFAMILY:SSF55008; MapolyID:Mapoly0007s0187.1	NA	NA	NA	NA	NA	NA	NA	NA	NA	NA
Mp2g13770	143.396	-2.01753	0.192754	-10.4669	1.22605e-25	7.42122e-25	KEGG:K01188:E3.2.1.21; beta-glucosidase [EC:3.2.1.21]; KOG:KOG0626:Beta-glucosidase, lactase phlorizinhydrolase, and related proteins; [G]; ProSitePatterns:PS00653:Glycosyl hydrolases family 1 N-terminal signature.; Gene3D:G3DSA:3.20.20.80; SUPERFAMILY:SSF51445; PRINTS:PR00131:Glycosyl hydrolase family 1 signature; Pfam:PF00232:Glycosyl hydrolase family 1; MapolyID:Mapoly0042s0006.1	MpGH1.1	NA	NA	Cell wall related protein	NA	Mp2g13770	Lampugnani et al., 2019 Trends Plant Sci	NA	doi:10.1016/j.tplants.2019.02.011	Provisional
Mp7g12570	14.673	-2.01765	0.521279	-3.87057	0.000108581	0.000245448	Gene3D:G3DSA:2.130.10.80; SUPERFAMILY:SSF81296; CDD:cd02851:E_set_GO_C; Gene3D:G3DSA:2.60.40.10; SUPERFAMILY:SSF50965; Pfam:PF09118:Domain of unknown function (DUF1929); Pfam:PF07250:Glyoxal oxidase N-terminus; MapolyID:Mapoly0003s0265.1	NA	NA	NA	NA	NA	NA	NA	NA	NA	NA
Mp8g12600	23.4407	-2.02221	0.466366	-4.33611	1.45029e-05	3.5337e-05	MapolyID:Mapoly0083s0060.1	NA	NA	NA	NA	NA	NA	NA	NA	NA	NA
Mp6g03310	836.062	-2.02513	0.0906591	-22.3378	1.58507e-110	3.91235e-109	MobiDBLite:mobidb-lite:consensus disorder prediction; MapolyID:Mapoly0035s0111.1	NA	NA	NA	NA	NA	NA	NA	NA	NA	NA
Mp4g09360	65.689	-2.02569	0.253121	-8.00283	1.2159e-15	5.26517e-15	MapolyID:Mapoly0112s0036.1	NA	NA	NA	NA	NA	NA	NA	NA	NA	NA
Mp7g06750	2679.07	-2.02622	0.100403	-20.1808	1.44435e-90	2.71579e-89	KEGG:K08913:LHCB2; light-harvesting complex II chlorophyll a/b binding protein 2; Gene3D:G3DSA:1.10.3460.10; Pfam:PF00504:Chlorophyll A-B binding protein; SUPERFAMILY:SSF103511; MapolyID:Mapoly0199s0016.1	NA	NA	NA	NA	NA	NA	NA	NA	NA	NA
Mp1g27920	41.5981	-2.02909	0.326189	-6.2206	4.95258e-10	1.65121e-09	MobiDBLite:mobidb-lite:consensus disorder prediction; Pfam:PF02519:Auxin responsive protein; MapolyID:Mapoly0002s0086.1	MpSAUR14	SMALL AUXIN UPREGULATED 14	NA	Auxin responsive protein	Genome paper: MpSAUR14 Mapoly0002s0086	Mapoly0002s0086; Mp1g27920	Bowman, Kohchi, Yamato, et al., Cell 171(2):287-304.e15	28985561	10.1016/j.cell.2017.09.030	Published
Mp1g25540	58.5343	-2.0293	0.280369	-7.23798	4.55406e-13	1.78332e-12	MobiDBLite:mobidb-lite:consensus disorder prediction; Coils:Coil; MapolyID:Mapoly0002s0318.1	NA	NA	NA	NA	NA	NA	NA	NA	NA	NA
Mp3g03520	1404.96	-2.03201	0.0735108	-27.6424	3.44543e-168	1.49238e-166	KOG:KOG4748:Subunit of Golgi mannosyltransferase complex; [GM]; Gene3D:G3DSA:3.90.550.10; Pfam:PF05637:galactosyl transferase GMA12/MNN10 family; MapolyID:Mapoly0022s0180.1	MpGT34.6	NA	NA	Cell wall related protein	NA	Mp3g03520	Lampugnani et al., 2019 Trends Plant Sci	NA	doi:10.1016/j.tplants.2019.02.011	Provisional
Mp5g18870	26.6557	-2.03205	0.396517	-5.12476	2.97919e-07	8.31266e-07	MobiDBLite:mobidb-lite:consensus disorder prediction; MapolyID:Mapoly0073s0055.1	NA	NA	NA	NA	NA	NA	NA	NA	NA	NA
Mp3g18210	5525.55	-2.03428	0.122279	-16.6364	3.79776e-62	4.87657e-61	SUPERFAMILY:SSF47699; CDD:cd00010:AAI_LTSS; Gene3D:G3DSA:1.10.110.10; SMART:SM00499; Pfam:PF14368:Probable lipid transfer; MapolyID:Mapoly0140s0020.1	MpLTP-like66	NA	NA	Lipid transfer protein	NA	Mp3g18210	NA	NA	NA	Provisional
Mp4g10800	144.642	-2.03682	0.172046	-11.8388	2.45875e-32	1.76273e-31	KEGG:K20556:CYP76C; cytochrome P450 family 76 subfamily C; KOG:KOG0156:Cytochrome P450 CYP2 subfamily; [Q]; PRINTS:PR00463:E-class P450 group I signature; SUPERFAMILY:SSF48264; ProSitePatterns:PS00086:Cytochrome P450 cysteine heme-iron ligand signature.; Pfam:PF00067:Cytochrome P450; Gene3D:G3DSA:1.10.630.10; PRINTS:PR00385:P450 superfamily signature; MapolyID:Mapoly0011s0066.1	MpCYP829D1	NA	NA	Cytochrome P450, Secondary metabolism enzyme	NA	Mp4g10800	Nelson et al., 2018, BBA Proteins and Proteomics	NA	doi:10.1016/j.bbapap.2017.05.00	Provisional
Mp6g19570	53.7278	-2.03865	0.31555	-6.46062	1.04276e-10	3.62506e-10	SUPERFAMILY:SSF57938; MapolyID:Mapoly0045s0106.1	NA	NA	NA	NA	NA	NA	NA	NA	NA	NA
Mp1g27650	439.493	-2.04187	0.122809	-16.6264	4.48782e-62	5.75314e-61	KOG:KOG0254:Predicted transporter (major facilitator superfamily); [R]; PRINTS:PR00171:Sugar transporter signature; SUPERFAMILY:SSF103473; CDD:cd06174:MFS; ProSitePatterns:PS00217:Sugar transport proteins signature 2.; ProSiteProfiles:PS50850:Major facilitator superfamily (MFS) profile.; Pfam:PF00083:Sugar (and other) transporter; ProSitePatterns:PS00216:Sugar transport proteins signature 1.; TIG…	NA	NA	NA	NA	NA	NA	NA	NA	NA	NA
Mp7g09960	173.536	-2.04205	0.169804	-12.0259	2.59643e-33	1.90266e-32	Coils:Coil; MapolyID:Mapoly0003s0015.2	NA	NA	NA	NA	NA	NA	NA	NA	NA	NA
Mp7g07610	13.9459	-2.04747	0.54655	-3.74618	0.00017955	0.000396422	Pfam:PF10444:Nbl1 / Borealin N terminal; MobiDBLite:mobidb-lite:consensus disorder prediction; MapolyID:Mapoly0076s0033.1	NA	NA	NA	NA	NA	NA	NA	NA	NA	NA
Mp3g15210	29.4297	-2.04863	0.368354	-5.56159	2.67334e-08	8.00839e-08	KOG:KOG4224:Armadillo repeat protein VAC8 required for vacuole fusion, inheritance and cytosol-to-vacuole protein targeting; C-term missing; [U]; ProSiteProfiles:PS50176:Armadillo/plakoglobin ARM repeat profile.; Gene3D:G3DSA:3.30.40.10; SUPERFAMILY:SSF48371; Gene3D:G3DSA:1.25.10.10; Pfam:PF04564:U-box domain; SMART:SM00185; Pfam:PF00514:Armadillo/beta-catenin-like repeat; MobiDBLite:mobidb-lite:…	NA	NA	NA	NA	NA	NA	NA	NA	NA	NA
Mp3g15420	2534.87	-2.04919	0.0626146	-32.727	6.45124e-235	4.55985e-233	KEGG:K17279:REEP5_6; receptor expression-enhancing protein 5/6; KOG:KOG1725:Protein involved in membrane traffic (YOP1/TB2/DP1/HVA22 family); N-term missing; [U]; Pfam:PF03134:TB2/DP1, HVA22 family; MapolyID:Mapoly0004s0130.1	NA	NA	NA	NA	NA	NA	NA	NA	NA	NA
Mp1g27450	14.0381	-2.04927	0.527791	-3.88273	0.000103289	0.00023403	KEGG:K06676:BRRN1, BRN1, CAPH; condensin complex subunit 2; KOG:KOG2328:Chromosome condensation complex Condensin, subunit H; [BD]; MobiDBLite:mobidb-lite:consensus disorder prediction; Pfam:PF05786:Condensin complex subunit 2; PIRSF:PIRSF017126; MapolyID:Mapoly0002s0133.2	NA	NA	NA	NA	NA	NA	NA	NA	NA	NA
Mp7g13690	533.336	-2.05134	0.0988292	-20.7564	1.07244e-95	2.16576e-94	KOG:KOG2365:Uncharacterized membrane protein; [S]; MobiDBLite:mobidb-lite:consensus disorder prediction; MapolyID:Mapoly0009s0054.1	NA	NA	NA	NA	NA	NA	NA	NA	NA	NA
Mp3g20080	385.176	-2.05171	0.122827	-16.704	1.22538e-62	1.58788e-61	KEGG:K14685:SLC40A1, FPN1; solute carrier family 40 (iron-regulated transporter), member 1; KOG:KOG2601:Iron transporter; [P]; MobiDBLite:mobidb-lite:consensus disorder prediction; CDD:cd06174:MFS; SUPERFAMILY:SSF103473; Pfam:PF06963:Ferroportin1 (FPN1); MapolyID:Mapoly0049s0027.1	NA	NA	NA	NA	NA	NA	NA	NA	NA	NA
Mp7g09180	52314.9	-2.0519	0.110863	-18.5084	1.76602e-76	2.77952e-75	KEGG:K08913:LHCB2; light-harvesting complex II chlorophyll a/b binding protein 2; Pfam:PF00504:Chlorophyll A-B binding protein; SUPERFAMILY:SSF103511; Gene3D:G3DSA:1.10.3460.10; MapolyID:Mapoly0068s0071.1	NA	NA	NA	NA	NA	NA	NA	NA	NA	NA
Mp6g14210	597.369	-2.05239	0.11578	-17.7266	2.61372e-70	3.78783e-69	KOG:KOG1153:Subtilisin-related protease/Vacuolar protease B; N-term missing; C-term missing; [O]; Gene3D:G3DSA:3.50.30.30; Gene3D:G3DSA:3.40.50.200; Pfam:PF05922:Peptidase inhibitor I9; ProSitePatterns:PS00136:Serine proteases, subtilase family, aspartic acid active site.; Gene3D:G3DSA:2.60.40.2310; CDD:cd04852:Peptidases_S8_3; ProSitePatterns:PS00138:Serine proteases, subtilase family, serine ac…	NA	NA	NA	NA	NA	NA	NA	NA	NA	NA
Mp4g10980	170.888	-2.05432	0.183847	-11.174	5.46389e-29	3.62782e-28	KOG:KOG1991:Nuclear transport receptor RANBP7/RANBP8 (importin beta superfamily); N-term missing; C-term missing; [YU]; Gene3D:G3DSA:1.25.10.10; SUPERFAMILY:SSF48371; MapolyID:Mapoly0011s0083.1	NA	NA	NA	NA	NA	NA	NA	NA	NA	NA
Mp6g03500	59.0288	-2.05643	0.301939	-6.81075	9.70923e-12	3.56586e-11	MobiDBLite:mobidb-lite:consensus disorder prediction; MapolyID:Mapoly0035s0130.2	NA	NA	NA	NA	NA	NA	NA	NA	NA	NA
Mp7g02460	265.581	-2.05848	0.138821	-14.8283	9.60654e-50	9.9191e-49	MapolyID:Mapoly0088s0040.1	NA	NA	NA	NA	NA	NA	NA	NA	NA	NA
Mp2g11520	106.417	-2.05964	0.207961	-9.90399	3.99993e-23	2.2487e-22	KOG:KOG1171:Metallothionein-like protein; N-term missing; C-term missing; [P]; MobiDBLite:mobidb-lite:consensus disorder prediction; SMART:SM01114; ProSiteProfiles:PS51634:CRC domain profile.; Coils:Coil; Pfam:PF03638:Tesmin/TSO1-like CXC domain, cysteine-rich domain; MapolyID:Mapoly0023s0118.1	MpCXC1	MpCXC1	NA	transcription factor, CXC	NA	Mapoly0023s0118.1; Mp2g11520.1	Bowman, Kohchi, Yamato, et al., Cell 171(2):287-304.e15	28985561	10.1016/j.cell.2017.09.030	Published
Mp7g01230	704.322	-2.06259	0.117087	-17.616	1.85737e-69	2.66195e-68	KOG:KOG2551:Phospholipase/carboxyhydrolase; [E]; Gene3D:G3DSA:3.40.50.1820; SUPERFAMILY:SSF53474; Pfam:PF03959:Serine hydrolase (FSH1); MapolyID:Mapoly0046s0001.1	NA	NA	NA	NA	NA	NA	NA	NA	NA	NA
Mp4g20410	12488.1	-2.06451	0.0939893	-21.9654	6.17438e-107	1.44814e-105	KEGG:K02701:psaN; photosystem I subunit PsaN; Gene3D:G3DSA:4.10.1190.10; Pfam:PF05479:Photosystem I reaction centre subunit N (PSAN or PSI-N); MapolyID:Mapoly0116s0042.1	NA	NA	NA	NA	NA	NA	NA	NA	NA	NA
Mp3g21910	128.889	-2.06541	0.20212	-10.2187	1.63468e-24	9.56329e-24	MapolyID:Mapoly0089s0025.1	NA	NA	NA	NA	NA	NA	NA	NA	NA	NA
Mp4g23720	42.1886	-2.06766	0.335213	-6.16821	6.90678e-10	2.28366e-09	Pfam:PF03941:Inner centromere protein, ARK binding region; MobiDBLite:mobidb-lite:consensus disorder prediction; Coils:Coil; MapolyID:Mapoly0020s0135.1	NA	NA	NA	NA	NA	NA	NA	NA	NA	NA
Mp5g14000	963.307	-2.06776	0.0865517	-23.8904	3.85123e-126	1.12994e-124	KEGG:K02838:frr, MRRF, RRF; ribosome recycling factor; KOG:KOG4759:Ribosome recycling factor; N-term missing; [J]; Coils:Coil; Gene3D:G3DSA:1.10.132.20; Pfam:PF01765:Ribosome recycling factor; CDD:cd00520:RRF; Hamap:MF_00040:Ribosome-recycling factor [frr].; SUPERFAMILY:SSF55194; TIGRFAM:TIGR00496:frr: ribosome recycling factor; Gene3D:G3DSA:3.30.1360.40; MapolyID:Mapoly0032s0090.1	NA	NA	NA	NA	NA	NA	NA	NA	NA	NA
Mp3g22930	75.6717	-2.06928	0.278565	-7.42835	1.0996e-13	4.4103e-13	SUPERFAMILY:SSF57889; ProSiteProfiles:PS50081:Zinc finger phorbol-ester/DAG-type profile.; Pfam:PF14299:Phloem protein 2; Pfam:PF03107:C1 domain; MapolyID:Mapoly0024s0070.1	NA	NA	NA	NA	NA	NA	NA	NA	NA	NA
Mp3g23140	241.571	-2.07021	0.145477	-14.2305	5.92508e-46	5.72623e-45	MobiDBLite:mobidb-lite:consensus disorder prediction; MapolyID:Mapoly0024s0091.1	NA	NA	NA	NA	NA	NA	NA	NA	NA	NA
Mp1g19300	394.197	-2.07195	0.119607	-17.323	3.15601e-67	4.40048e-66	MobiDBLite:mobidb-lite:consensus disorder prediction; MapolyID:Mapoly0001s0268.1	NA	NA	NA	NA	NA	NA	NA	NA	NA	NA
Mp2g20730	800.601	-2.07436	0.118438	-17.5142	1.11594e-68	1.58473e-67	KEGG:K01873:VARS, valS; valyl-tRNA synthetase [EC:6.1.1.9]; KOG:KOG0432:Valyl-tRNA synthetase; [J]; SUPERFAMILY:SSF52374; SUPERFAMILY:SSF50677; SUPERFAMILY:SSF47323; TIGRFAM:TIGR00422:valS: valine--tRNA ligase; Gene3D:G3DSA:3.40.50.620; CDD:cd07962:Anticodon_Ia_Val; Hamap:MF_02004:Valine--tRNA ligase [valS].; Pfam:PF10458:Valyl tRNA synthetase tRNA binding arm; Gene3D:G3DSA:1.10.730.10; SUPERFAMI…	NA	NA	NA	NA	NA	NA	NA	NA	NA	NA
Mp1g02270	1011.61	-2.07442	0.0872953	-23.7633	8.00804e-125	2.3189e-123	KEGG:K00899:mtnK; 5-methylthioribose kinase [EC:2.7.1.100]; KOG:KOG1468:Predicted translation initiation factor related to eIF-2B alpha/beta/delta subunits (CIG2/IDI2); [J]; TIGRFAM:TIGR00524:eIF-2B_rel: eIF-2B alpha/beta/delta-related uncharacterized proteins; MobiDBLite:mobidb-lite:consensus disorder prediction; Hamap:MF_01678:Putative methylthioribose-1-phosphate isomerase [mtnA].; Coils:Coil;…	NA	NA	NA	NA	NA	NA	NA	NA	NA	NA
Mp5g10910	56.1352	-2.0757	0.321593	-6.45443	1.08624e-10	3.77117e-10	KOG:KOG1231:Proteins containing the FAD binding domain; [C]; Gene3D:G3DSA:3.40.462.10; SUPERFAMILY:SSF55103; Gene3D:G3DSA:3.30.465.10; Gene3D:G3DSA:3.30.43.10; Pfam:PF09265:Cytokinin dehydrogenase 1, FAD and cytokinin binding; ProSiteProfiles:PS51387:PCMH-type FAD-binding domain profile.; Pfam:PF01565:FAD binding domain; SUPERFAMILY:SSF56176; MapolyID:Mapoly0093s0012.1	MpCKX2	cytokinin oxidase 2	NA	cytokinin oxidase	NA	Mapoly0093s0012; Mp5g10910	Aki et al. Plant Cell Physiol. 60(8):1842-1854 (2019).	31135032	10.1093/pcp/pcz100.	Published
Mp4g21400	1366.13	-2.07576	0.0875933	-23.6977	3.80897e-124	1.08878e-122	KOG:KOG1187:Serine/threonine protein kinase; [T]; SUPERFAMILY:SSF56112; MobiDBLite:mobidb-lite:consensus disorder prediction; ProSiteProfiles:PS50011:Protein kinase domain profile.; ProSitePatterns:PS00107:Protein kinases ATP-binding region signature.; Pfam:PF07714:Protein tyrosine kinase; PIRSF:PIRSF000654; Gene3D:G3DSA:3.30.200.20; SMART:SM00220; ProSitePatterns:PS00108:Serine/Threonine protein…	MpRLK-Pelle_RLCK-XVb	NA	NA	Receptor-like Kinase (RLK)	NA	Mp4g21400	Bowman, Kohchi, Yamato, et al., Cell 171(2):287-304.e15	28985561	10.1016/j.cell.2017.09.030	Provisional
Mp6g05200	36.7476	-2.07675	0.329594	-6.30095	2.95828e-10	1.0009e-09	SUPERFAMILY:SSF56973; Gene3D:G3DSA:2.170.15.10; MobiDBLite:mobidb-lite:consensus disorder prediction; Pfam:PF03318:Clostridium epsilon toxin ETX/Bacillus mosquitocidal toxin MTX2; Gene3D:G3DSA:2.80.10.50; MapolyID:Mapoly0167s0003.1	NA	NA	NA	NA	NA	NA	NA	NA	NA	NA
Mp3g18050	86.1309	-2.07776	0.221422	-9.38368	6.37067e-21	3.3445e-20	KOG:KOG1339:Aspartyl protease; [O]; CDD:cd05476:pepsin_A_like_plant; SUPERFAMILY:SSF50630; ProSiteProfiles:PS51767:Peptidase family A1 domain profile.; Pfam:PF14543:Xylanase inhibitor N-terminal; Pfam:PF14541:Xylanase inhibitor C-terminal; ProSitePatterns:PS00141:Eukaryotic and viral aspartyl proteases active site.; PRINTS:PR00792:Pepsin (A1) aspartic protease family signature; Gene3D:G3DSA:2.40.…	NA	NA	NA	NA	NA	NA	NA	NA	NA	NA
Mp6g07770	243.429	-2.07842	0.14112	-14.7281	4.25631e-49	4.34574e-48	KOG:KOG1021:Acetylglucosaminyltransferase EXT1/exostosin 1; [GMW]; MobiDBLite:mobidb-lite:consensus disorder prediction; Pfam:PF03016:Exostosin family; MapolyID:Mapoly0053s0090.1	MpXUT1	MpXYLOGLUCAN-SPECIFIC GALACTURONOSYLTRANSFERASE 1	MpGT47.16	Cell wall related protein	NA	Mp6g07770	Lampugnani et al., 2019 Trends Plant Sci; Honkanen et al., 2016 Curr Biol	NA	doi:10.1016/j.tplants.2019.02.011; doi:10.1016/j.cub.2016.09.062	Provisional
Mp6g07010	94.8098	-2.08092	0.2342	-8.88523	6.37863e-19	3.12402e-18	KEGG:K11252:H2B; histone H2B; KOG:KOG1744:Histone H2B; [B]; PRINTS:PR00621:Histone H2B signature; MobiDBLite:mobidb-lite:consensus disorder prediction; Pfam:PF00125:Core histone H2A/H2B/H3/H4; SUPERFAMILY:SSF47113; SMART:SM00427; Gene3D:G3DSA:1.10.20.10; MapolyID:Mapoly0053s0016.1	MpH2B.4	NA	NA	Chromatin related protein	NA	Mp6g07010	Bowman, Kohchi, Yamato, et al., Cell 171(2):287-304.e15	28985561	10.1016/j.cell.2017.09.030	Provisional
Mp3g16530	19.5856	-2.08235	0.458096	-4.54567	5.47599e-06	1.38099e-05	Pfam:PF06830:Root cap; MapolyID:Mapoly0004s0018.1	NA	NA	NA	NA	NA	NA	NA	NA	NA	NA
Mp6g18750	14.6928	-2.08483	0.54923	-3.79592	0.000147095	0.000327792	Pfam:PF04674:Phosphate-induced protein 1 conserved region; MapolyID:Mapoly0038s0085.1	NA	NA	NA	NA	NA	NA	NA	NA	NA	NA
Mp6g14750	1451.33	-2.08581	0.0726421	-28.7135	2.5858e-181	1.23721e-179	MobiDBLite:mobidb-lite:consensus disorder prediction; Coils:Coil; Pfam:PF14309:Domain of unknown function (DUF4378); Pfam:PF14383:DUF761-associated sequence motif; MapolyID:Mapoly0047s0129.1	NA	NA	NA	NA	NA	NA	NA	NA	NA	NA
Mp7g00730	255.796	-2.09143	0.154617	-13.5265	1.09072e-41	9.6587e-41	KEGG:K03520:coxL, cutL; aerobic carbon-monoxide dehydrogenase large subunit [EC:1.2.5.3]; KOG:KOG0430:Xanthine dehydrogenase; [F]; SUPERFAMILY:SSF56003; Pfam:PF01799:[2Fe-2S] binding domain; Pfam:PF02738:Molybdopterin-binding domain of aldehyde dehydrogenase; Pfam:PF03450:CO dehydrogenase flavoprotein C-terminal domain; SUPERFAMILY:SSF47741; PIRSF:PIRSF000127; Gene3D:G3DSA:3.30.365.10; SUPERFAMIL…	NA	NA	NA	NA	NA	NA	NA	NA	NA	NA
Mp7g06780	13989.7	-2.09588	0.0937428	-22.3577	1.01563e-110	2.51081e-109	KEGG:K08913:LHCB2; light-harvesting complex II chlorophyll a/b binding protein 2; Pfam:PF00504:Chlorophyll A-B binding protein; Gene3D:G3DSA:1.10.3460.10; SUPERFAMILY:SSF103511; MapolyID:Mapoly0199s0013.1	NA	NA	NA	NA	NA	NA	NA	NA	NA	NA
Mp8g13890	48.6835	-2.09659	0.290126	-7.22648	4.95656e-13	1.93557e-12	Pfam:PF04577:Protein of unknown function (DUF563); Coils:Coil; MapolyID:Mapoly0108s0013.1	MpGT61.10	NA	NA	Cell wall related protein	NA	Mp8g13890	Lampugnani et al., 2019 Trends Plant Sci	NA	doi:10.1016/j.tplants.2019.02.011	Provisional
Mp5g06610	14.6098	-2.09847	0.576798	-3.63814	0.000274617	0.000595494	MapolyID:Mapoly0171s0022.1	NA	NA	NA	NA	NA	NA	NA	NA	NA	NA
Mp3g11100	1046.79	-2.10096	0.0785922	-26.7325	1.97491e-157	7.83415e-156	KEGG:K09754:CYP98A, C3'H; 5-O-(4-coumaroyl)-D-quinate 3'-monooxygenase [EC:1.14.14.96]; KOG:KOG0156:Cytochrome P450 CYP2 subfamily; [Q]; Pfam:PF00067:Cytochrome P450; SUPERFAMILY:SSF48264; PRINTS:PR00463:E-class P450 group I signature; Gene3D:G3DSA:1.10.630.10; ProSitePatterns:PS00086:Cytochrome P450 cysteine heme-iron ligand signature.; PRINTS:PR00385:P450 superfamily signature; MapolyID:Mapoly0…	MpC3H	NA	NA	Cytochrome P450, Secondary metabolism enzyme	NA	Mp3g11100	Albert et al. 2018 New Phytologist	NA	doi:10.1111/nph.15002	Provisional
Mp5g00710	98.3672	-2.10232	0.23622	-8.89985	5.59198e-19	2.74567e-18	SMART:SM00835; SUPERFAMILY:SSF51182; PRINTS:PR00325:Germin signature; Pfam:PF00190:Cupin; Gene3D:G3DSA:2.60.120.10; MapolyID:Mapoly0193s0021.1	MpCupin59	NA	NA	Cupin	NA	Mp5g00710	NA	NA	NA	Provisional
Mp4g19540	58.1896	-2.10252	0.267707	-7.85381	4.03596e-15	1.71379e-14	KOG:KOG1021:Acetylglucosaminyltransferase EXT1/exostosin 1; [GMW]; ProSiteProfiles:PS50026:EGF-like domain profile.; MobiDBLite:mobidb-lite:consensus disorder prediction; ProSitePatterns:PS01186:EGF-like domain signature 2.; ProSitePatterns:PS00022:EGF-like domain signature 1.; Pfam:PF03016:Exostosin family; MapolyID:Mapoly0126s0040.3	MpGT47.12	NA	NA	Cell wall related protein	NA	Mp4g19540	Lampugnani et al., 2019 Trends Plant Sci	NA	doi:10.1016/j.tplants.2019.02.011	Provisional
Mp4g06690	19.4099	-2.10283	0.484408	-4.34104	1.4181e-05	3.45633e-05	MapolyID:Mapoly0125s0014.1	NA	NA	NA	NA	NA	NA	NA	NA	NA	NA
Mp3g22310	737.729	-2.10707	0.0892079	-23.6198	2.41447e-123	6.8638e-122	KOG:KOG4748:Subunit of Golgi mannosyltransferase complex; [GM]; Pfam:PF05637:galactosyl transferase GMA12/MNN10 family; Gene3D:G3DSA:3.90.550.10; MapolyID:Mapoly0024s0009.1	MpGT34.8	NA	NA	Cell wall related protein	NA	Mp3g22310	Lampugnani et al., 2019 Trends Plant Sci	NA	doi:10.1016/j.tplants.2019.02.011	Provisional
Mp3g03490	1706.42	-2.10986	0.0850328	-24.8123	6.59885e-136	2.13775e-134	KOG:KOG4748:Subunit of Golgi mannosyltransferase complex; [GM]; Pfam:PF05637:galactosyl transferase GMA12/MNN10 family; Gene3D:G3DSA:3.90.550.10; MobiDBLite:mobidb-lite:consensus disorder prediction; Coils:Coil; MapolyID:Mapoly0022s0183.1	MpGT34.5	NA	NA	Cell wall related protein	NA	Mp3g03490	Lampugnani et al., 2019 Trends Plant Sci	NA	doi:10.1016/j.tplants.2019.02.011	Provisional
Mp4g11780	937.357	-2.11072	0.102435	-20.6055	2.44739e-94	4.82957e-93	KEGG:K06867:K06867; uncharacterized protein; KOG:KOG0508:Ankyrin repeat protein; C-term missing; [R]; Gene3D:G3DSA:1.25.40.20; SMART:SM00248; CDD:cd00204:ANK; SUPERFAMILY:SSF48403; ProSiteProfiles:PS50088:Ankyrin repeat profile.; PRINTS:PR01415:Ankyrin repeat signature; Pfam:PF12796:Ankyrin repeats (3 copies); ProSiteProfiles:PS50297:Ankyrin repeat region circular profile.; MapolyID:Mapoly0011s01…	NA	NA	NA	NA	NA	NA	NA	NA	NA	NA
Mp4g06010	9663.4	-2.11223	0.0741136	-28.4999	1.17442e-178	5.50069e-177	KEGG:K01602:rbcS; ribulose-bisphosphate carboxylase small chain [EC:4.1.1.39]; PRINTS:PR00152:RuBisCO small subunit signature; SMART:SM00961; SUPERFAMILY:SSF55239; CDD:cd03527:RuBisCO_small; Pfam:PF00101:Ribulose bisphosphate carboxylase, small chain; Gene3D:G3DSA:3.30.190.10; MapolyID:Mapoly0114s0053.1	NA	NA	NA	NA	NA	NA	NA	NA	NA	NA
Mp5g20140	2746.93	-2.11255	0.0756799	-27.9143	1.7901e-171	7.90795e-170	KEGG:K09828:DHCR24, DWF1; Delta24-sterol reductase [EC:1.3.1.72 1.3.1.-]; KOG:KOG1262:FAD-binding protein DIMINUTO; [R]; ProSiteProfiles:PS51387:PCMH-type FAD-binding domain profile.; SUPERFAMILY:SSF56176; Gene3D:G3DSA:3.30.465.10; Pfam:PF01565:FAD binding domain; MobiDBLite:mobidb-lite:consensus disorder prediction; MapolyID:Mapoly0190s0010.1	MpDWF1	NA	NA	Secondary metabolism enzyme, sterol biosynthesis	NA	Mp5g20140	Romani contributions	NA	NA	Provisional
Mp6g10260	167.412	-2.11506	0.168231	-12.5724	2.99588e-36	2.33748e-35	KOG:KOG1470:Phosphatidylinositol transfer protein PDR16 and related proteins; C-term missing; [I]; SMART:SM01100; MobiDBLite:mobidb-lite:consensus disorder prediction; SUPERFAMILY:SSF46938; SMART:SM00516; ProSiteProfiles:PS50191:CRAL-TRIO lipid binding domain profile.; SUPERFAMILY:SSF52087; CDD:cd00170:SEC14; Pfam:PF00650:CRAL/TRIO domain; Gene3D:G3DSA:3.40.525.10; MapolyID:Mapoly0016s0069.1	NA	NA	NA	NA	NA	NA	NA	NA	NA	NA
Mp2g22710	58.4017	-2.11589	0.269521	-7.85053	4.14267e-15	1.75767e-14	KOG:KOG1237:H+/oligopeptide symporter; N-term missing; [E]; Gene3D:G3DSA:1.20.1250.20; Pfam:PF00854:POT family; SUPERFAMILY:SSF103473; MapolyID:Mapoly0072s0060.1	MpNPF4	NA	NA	NPF transporter	NA	Mp2g22710	Bowman, Kohchi, Yamato, et al., Cell 171(2):287-304.e15	28985561	10.1016/j.cell.2017.09.030	Provisional
Mp3g02660	66.5559	-2.11618	0.251699	-8.40758	4.18546e-17	1.91818e-16	Coils:Coil; MobiDBLite:mobidb-lite:consensus disorder prediction; MapolyID:Mapoly0007s0254.1	NA	NA	NA	NA	NA	NA	NA	NA	NA	NA
Mp4g10900	27937	-2.11684	0.0912286	-23.2037	4.17505e-119	1.11742e-117	KEGG:K08916:LHCB5; light-harvesting complex II chlorophyll a/b binding protein 5; SUPERFAMILY:SSF103511; Pfam:PF00504:Chlorophyll A-B binding protein; Gene3D:G3DSA:1.10.3460.10; MapolyID:Mapoly0011s0076.1	NA	NA	NA	NA	NA	NA	NA	NA	NA	NA
Mp6g04830	445.313	-2.11776	0.125668	-16.8521	1.01289e-63	1.33818e-62	KEGG:K09422:MYBP; transcription factor MYB, plant; KOG:KOG0048:Transcription factor, Myb superfamily; C-term missing; [K]; MobiDBLite:mobidb-lite:consensus disorder prediction; SMART:SM00717; CDD:cd00167:SANT; ProSiteProfiles:PS51294:Myb-type HTH DNA-binding domain profile.; Pfam:PF00249:Myb-like DNA-binding domain; Gene3D:G3DSA:1.10.10.60; SUPERFAMILY:SSF46689; MapolyID:Mapoly0034s0034.1	MpGCAM1	GEMMA CUP ASSOCIATED MYB1	MpR2R3-MYB10	GCAM1	GCAM1 gene is transcriptionally upregulated in gemma-cups and developing gemma comparing to the other parts of thallus.	Mapoly0034s0034; Mp6g04830	Yasui et al. Curr. Biol. 29(23):3987-3995 (2019).	31708390	10.1016/j.cub.2019.10.004	Published
Mp6g04830	445.313	-2.11776	0.125668	-16.8521	1.01289e-63	1.33818e-62	KEGG:K09422:MYBP; transcription factor MYB, plant; KOG:KOG0048:Transcription factor, Myb superfamily; C-term missing; [K]; MobiDBLite:mobidb-lite:consensus disorder prediction; SMART:SM00717; CDD:cd00167:SANT; ProSiteProfiles:PS51294:Myb-type HTH DNA-binding domain profile.; Pfam:PF00249:Myb-like DNA-binding domain; Gene3D:G3DSA:1.10.10.60; SUPERFAMILY:SSF46689; MapolyID:Mapoly0034s0034.1	MpR2R3-MYB10	MpR2R3-MYB10	MpGCAM1	transcription factor, MYB	NA	Mapoly0034s0034.1; Mp6g04830.1	Bowman, Kohchi, Yamato, et al., Cell 171(2):287-304.e15	28985561	10.1016/j.cell.2017.09.030	Published
Mp8g02860	3723.22	-2.12103	0.0628306	-33.7579	8.18778e-250	6.33433e-248	Pfam:PF03141:Putative S-adenosyl-L-methionine-dependent methyltransferase; SUPERFAMILY:SSF53335; Gene3D:G3DSA:3.40.50.150; MapolyID:Mapoly0012s0079.2	MpPMT.8	NA	NA	Cell wall related protein	NA	Mp8g02860	Lampugnani et al., 2019 Trends Plant Sci	NA	doi:10.1016/j.tplants.2019.02.011	Provisional
Mp1g06540	56.2673	-2.12159	0.282173	-7.51875	5.53029e-14	2.24488e-13	KEGG:K16743:ASPM, ASP; abnormal spindle-like microcephaly-associated protein; KOG:KOG0165:Microtubule-associated protein Asp; C-term missing; [Z]; ProSiteProfiles:PS50096:IQ motif profile.; SUPERFAMILY:SSF48371; ProSiteProfiles:PS50021:Calponin homology (CH) domain profile.; SUPERFAMILY:SSF52540; Gene3D:G3DSA:1.10.418.10; SUPERFAMILY:SSF47576; Pfam:PF00307:Calponin homology (CH) domain; SMART:SM0…	NA	NA	NA	NA	NA	NA	NA	NA	NA	NA
Mp3g07660	32.4651	-2.12362	0.377242	-5.62932	1.80922e-08	5.47662e-08	MobiDBLite:mobidb-lite:consensus disorder prediction; MapolyID:Mapoly0006s0242.2	NA	NA	NA	NA	NA	NA	NA	NA	NA	NA
Mp2g20950	29.8724	-2.12486	0.356512	-5.96013	2.52031e-09	8.04078e-09	ProSitePatterns:PS00435:Peroxidases proximal heme-ligand signature.; ProSitePatterns:PS00436:Peroxidases active site signature.; Gene3D:G3DSA:1.10.520.10; Pfam:PF00141:Peroxidase; ProSiteProfiles:PS50873:Plant heme peroxidase family profile.; CDD:cd00693:secretory_peroxidase; MobiDBLite:mobidb-lite:consensus disorder prediction; PRINTS:PR00461:Plant peroxidase signature; SUPERFAMILY:SSF48113; PRI…	MpPOD18	NA	NA	Peroxidase	NA	Mp2g20950	Spinedi et al., Plants 2021, 10(7), 1478.	NA	10.3390/plants10071478	Published
Mp7g18250	1804.45	-2.12501	0.0906145	-23.4511	1.28931e-121	3.59941e-120	KOG:KOG1187:Serine/threonine protein kinase; N-term missing; [T]; Pfam:PF13855:Leucine rich repeat; SMART:SM00220; Pfam:PF08263:Leucine rich repeat N-terminal domain; Pfam:PF07714:Protein tyrosine kinase; SUPERFAMILY:SSF52058; Gene3D:G3DSA:3.80.10.10; ProSiteProfiles:PS50011:Protein kinase domain profile.; ProSitePatterns:PS00107:Protein kinases ATP-binding region signature.; SUPERFAMILY:SSF56112…	NA	NA	NA	NA	NA	NA	NA	NA	NA	NA
Mp2g05000	13.8851	-2.12527	0.529949	-4.01033	6.06346e-05	0.00014012	KEGG:K01535:PMA1, PMA2; H+-transporting ATPase [EC:7.1.2.1]; KOG:KOG0205:Plasma membrane H+-transporting ATPase; [P]; Gene3D:G3DSA:3.40.1110.10; SFLD:SFLDG00002:C1.7: P-type atpase like; ProSitePatterns:PS00154:E1-E2 ATPases phosphorylation site.; CDD:cd02076:P-type_ATPase_H; TIGRFAM:TIGR01647:ATPase-IIIA_H: plasma-membrane proton-efflux P-type ATPase; Gene3D:G3DSA:1.20.1110.10; SMART:SM00831; TI…	MpHA19	Plasma membrane H+-ATPase 19	NA	Plasma membrane H+-ATPase	Genome paper MpHA9: Mapoly0158s0038.1 MpHA10: Mapoly0006s0247.1 MpHA11: Mapoly0006s0246.1 MpHA12: Mapoly0006s0248.1 MpHA13: Mapoly0006s0245.1 MpHA14: Mapoly0050s0043.1 MpHA15: Mapoly0050s0047.1 MpHA16: Mapoly0004s0165.1 MpHA17: Mapoly0049s0123.1 MpHA18: Mapoly0050s0044.1 MpHA19: Mapoly0031s0155.1	Mapoly0031s0155.1; Mp2g05000.1	Bowman, Kohchi, Yamato, et al., Cell 171(2):287-304.e15	28985561	10.1016/j.cell.2017.09.030	Published
Mp5g12720	92.1653	-2.1253	0.208727	-10.1822	2.38148e-24	1.38853e-23	KOG:KOG0156:Cytochrome P450 CYP2 subfamily; N-term missing; [Q]; Gene3D:G3DSA:1.10.630.10; SUPERFAMILY:SSF48264; Pfam:PF00067:Cytochrome P450; PRINTS:PR00463:E-class P450 group I signature; ProSitePatterns:PS00086:Cytochrome P450 cysteine heme-iron ligand signature.; PRINTS:PR00385:P450 superfamily signature; MapolyID:Mapoly0092s0036.2	MpCYP827A1	NA	NA	Cytochrome P450, Secondary metabolism enzyme	NA	Mp5g12720	Nelson et al., 2018, BBA Proteins and Proteomics	NA	doi:10.1016/j.bbapap.2017.05.00	Provisional
Mp2g19870	12.5558	-2.12636	0.599839	-3.54489	0.000392781	0.000835876	MobiDBLite:mobidb-lite:consensus disorder prediction; MapolyID:Mapoly0055s0063.1	NA	NA	NA	NA	NA	NA	NA	NA	NA	NA
Mp4g08590	1078.72	-2.128	0.0836875	-25.4279	1.23838e-142	4.35676e-141	KEGG:K03545:tig; trigger factor; Gene3D:G3DSA:3.30.70.1050; Coils:Coil; Hamap:MF_00303:Trigger factor [tig].; SUPERFAMILY:SSF102735; SUPERFAMILY:SSF109998; TIGRFAM:TIGR00115:tig: trigger factor; Pfam:PF05697:Bacterial trigger factor protein (TF); Gene3D:G3DSA:3.10.50.40; Gene3D:G3DSA:1.10.3120.10; Pfam:PF05698:Bacterial trigger factor protein (TF) C-terminus; MapolyID:Mapoly0157s0020.1	NA	NA	NA	NA	NA	NA	NA	NA	NA	NA
Mp3g01570	89.4584	-2.12816	0.221081	-9.62614	6.20135e-22	3.35762e-21	MobiDBLite:mobidb-lite:consensus disorder prediction; Pfam:PF02458:Transferase family; Gene3D:G3DSA:3.30.559.10; MapolyID:Mapoly0007s0149.1	NA	NA	NA	NA	NA	NA	NA	NA	NA	NA
Mp1g05840	22.668	-2.13224	0.443565	-4.80706	1.53163e-06	4.04154e-06	MapolyID:Mapoly0005s0024.1	NA	NA	NA	NA	NA	NA	NA	NA	NA	NA
Mp6g12310	31.9171	-2.13322	0.371484	-5.74243	9.33295e-09	2.88294e-08	KOG:KOG1114:Tripeptidyl peptidase II; N-term missing; C-term missing; [O]; PRINTS:PR00723:Subtilisin serine protease family (S8) signature; Pfam:PF17766:Fibronectin type-III domain; ProSitePatterns:PS00136:Serine proteases, subtilase family, aspartic acid active site.; Pfam:PF00082:Subtilase family; ProSitePatterns:PS00138:Serine proteases, subtilase family, serine active site.; Pfam:PF05922:Pept…	NA	NA	NA	NA	NA	NA	NA	NA	NA	NA
Mp2g20740	1270.21	-2.13327	0.10527	-20.2647	2.633e-91	4.98091e-90	KEGG:K03671:trxA; thioredoxin 1; KOG:KOG0907:Thioredoxin; [O]; Pfam:PF00085:Thioredoxin; SUPERFAMILY:SSF52833; Gene3D:G3DSA:3.40.30.10; PRINTS:PR00421:Thioredoxin family signature; ProSitePatterns:PS00194:Thioredoxin family active site.; ProSiteProfiles:PS51352:Thioredoxin domain profile.; CDD:cd02947:TRX_family; MapolyID:Mapoly0040s0138.1	NA	NA	NA	NA	NA	NA	NA	NA	NA	NA
Mp4g06230	274.567	-2.13395	0.158264	-13.4835	1.95472e-41	1.71922e-40	KOG:KOG1454:Predicted hydrolase/acyltransferase (alpha/beta hydrolase superfamily); [R]; SUPERFAMILY:SSF53474; Pfam:PF12697:Alpha/beta hydrolase family; Gene3D:G3DSA:3.40.50.1820; MapolyID:Mapoly0114s0030.2	NA	NA	NA	NA	NA	NA	NA	NA	NA	NA
Mp5g20460	288.689	-2.13498	0.130787	-16.3241	6.64655e-60	8.24193e-59	Coils:Coil; SMART:SM00015; ProSiteProfiles:PS50096:IQ motif profile.; Gene3D:G3DSA:1.20.5.190; Pfam:PF13178:Protein of unknown function (DUF4005); MobiDBLite:mobidb-lite:consensus disorder prediction; Pfam:PF00612:IQ calmodulin-binding motif; MapolyID:Mapoly0058s0024.1	NA	NA	NA	NA	NA	NA	NA	NA	NA	NA
Mp6g01140	83.3598	-2.13927	0.260185	-8.22212	1.99935e-16	8.95448e-16	KOG:KOG0143:Iron/ascorbate family oxidoreductases; [QR]; Gene3D:G3DSA:2.60.120.330; Pfam:PF14226:non-haem dioxygenase in morphine synthesis N-terminal; Pfam:PF03171:2OG-Fe(II) oxygenase superfamily; SUPERFAMILY:SSF51197; MapolyID:Mapoly0052s0090.1	MpDOXC30	NA	NA	Secondary metabolism enzyme	NA	Mp6g01140	Bowman, Kohchi, Yamato, et al., Cell 171(2):287-304.e15	28985561	10.1016/j.cell.2017.09.030	Provisional
Mp2g25660	138.709	-2.13929	0.179684	-11.9058	1.1038e-32	7.96479e-32	KOG:KOG4282:Transcription factor GT-2 and related proteins, contains trihelix DNA-binding/SANT domain; C-term missing; [K]; Coils:Coil; Gene3D:G3DSA:1.10.10.60; Pfam:PF13837:Myb/SANT-like DNA-binding domain; MobiDBLite:mobidb-lite:consensus disorder prediction; ProSiteProfiles:PS50090:Myb-like domain profile.; CDD:cd12203:GT1; MapolyID:Mapoly0025s0112.1	MpTRIHELIX12	MpTrihelix12	NA	transcription factor, Trihelix	NA	Mapoly0025s0112.1; Mp2g25660.1	Bowman, Kohchi, Yamato, et al., Cell 171(2):287-304.e15	28985561	10.1016/j.cell.2017.09.030	Published
Mp8g09060	1865.13	-2.14587	0.10144	-21.1541	2.53069e-99	5.36133e-98	Pfam:PF10664:Cyanobacterial and plastid NDH-1 subunit M; MapolyID:Mapoly0063s0013.1	NA	NA	NA	NA	NA	NA	NA	NA	NA	NA
Mp3g13960	348.294	-2.14699	0.135213	-15.8786	8.91073e-57	1.03869e-55	MobiDBLite:mobidb-lite:consensus disorder prediction; MapolyID:Mapoly0004s0275.1	NA	NA	NA	NA	NA	NA	NA	NA	NA	NA
Mp1g26680	20.8357	-2.15158	0.466547	-4.6117	3.99386e-06	1.01816e-05	MapolyID:Mapoly0002s0210.1	NA	NA	NA	NA	NA	NA	NA	NA	NA	NA
Mp4g09220	37.6951	-2.15163	0.330685	-6.50658	7.68804e-11	2.69254e-10	KEGG:K11274:WDHD1, CTF4; chromosome transmission fidelity protein 4; KOG:KOG1274:WD40 repeat protein; [R]; ProSiteProfiles:PS50294:Trp-Asp (WD) repeats circular profile.; MobiDBLite:mobidb-lite:consensus disorder prediction; ProSiteProfiles:PS50082:Trp-Asp (WD) repeats profile.; Pfam:PF12341:Minichromosome loss protein, Mcl1, middle region; Gene3D:G3DSA:2.130.10.10; SMART:SM00320; CDD:cd00200:WD4…	NA	NA	NA	NA	NA	NA	NA	NA	NA	NA
Mp7g06720	4146.02	-2.16144	0.0761982	-28.366	5.3165e-177	2.43869e-175	KEGG:K08913:LHCB2; light-harvesting complex II chlorophyll a/b binding protein 2; Gene3D:G3DSA:1.10.3460.10; SUPERFAMILY:SSF103511; Pfam:PF00504:Chlorophyll A-B binding protein; MapolyID:Mapoly0199s0019.1	NA	NA	NA	NA	NA	NA	NA	NA	NA	NA
Mp2g01960	868.335	-2.16162	0.0876697	-24.6564	3.14393e-134	9.99756e-133	KEGG:K15014:SLC29A1_2_3, ENT1_2_3; solute carrier family 29 (equilibrative nucleoside transporter), member 1/2/3; KOG:KOG1479:Nucleoside transporter; [F]; Pfam:PF01733:Nucleoside transporter; SUPERFAMILY:SSF103473; PRINTS:PR01130:Delayed-early response protein/equilibrative nucleoside transporter signature; PIRSF:PIRSF016379; MapolyID:Mapoly0130s0004.1	NA	NA	NA	NA	NA	NA	NA	NA	NA	NA
Mp3g11180	27.5058	-2.16473	0.421869	-5.1313	2.87754e-07	8.04345e-07	MapolyID:Mapoly0037s0079.1	NA	NA	NA	NA	NA	NA	NA	NA	NA	NA
Mp5g04950	72.709	-2.16659	0.281372	-7.70011	1.35952e-14	5.65106e-14	MapolyID:Mapoly0027s0132.1	NA	NA	NA	NA	NA	NA	NA	NA	NA	NA
Mp7g06740	379.859	-2.16874	0.137433	-15.7803	4.24879e-56	4.89398e-55	Pfam:PF00504:Chlorophyll A-B binding protein; Gene3D:G3DSA:1.10.3460.10; SUPERFAMILY:SSF103511; MapolyID:Mapoly0199s0017.1	NA	NA	NA	NA	NA	NA	NA	NA	NA	NA
Mp6g11420	41.9177	-2.17056	0.322788	-6.72442	1.76296e-11	6.37239e-11	KEGG:K00854:xylB, XYLB; xylulokinase [EC:2.7.1.17]; KOG:KOG2517:Ribulose kinase and related carbohydrate kinases; [G]; Pfam:PF02782:FGGY family of carbohydrate kinases, C-terminal domain; SUPERFAMILY:SSF53067; PIRSF:PIRSF000538; ProSitePatterns:PS00445:FGGY family of carbohydrate kinases signature 2.; Pfam:PF00370:FGGY family of carbohydrate kinases, N-terminal domain; Gene3D:G3DSA:3.30.420.40; M…	NA	NA	NA	NA	NA	NA	NA	NA	NA	NA
Mp3g01700	389.72	-2.17077	0.124245	-17.4717	2.35501e-68	3.33519e-67	SUPERFAMILY:SSF48371; Gene3D:G3DSA:3.30.40.10; ProSiteProfiles:PS51698:U-box domain profile.; SUPERFAMILY:SSF57850; SMART:SM00504; Gene3D:G3DSA:1.25.10.10; CDD:cd16664:RING-Ubox_PUB; Pfam:PF04564:U-box domain; MapolyID:Mapoly0007s0162.1	NA	NA	NA	NA	NA	NA	NA	NA	NA	NA
Mp2g24520	37.5204	-2.17187	0.334807	-6.48692	8.7608e-11	3.05792e-10	MapolyID:Mapoly0246s0005.2	NA	NA	NA	NA	NA	NA	NA	NA	NA	NA
Mp1g24240	13.4526	-2.1743	0.594429	-3.65779	0.000254396	0.000553576	MobiDBLite:mobidb-lite:consensus disorder prediction; MapolyID:Mapoly0061s0097.1	NA	NA	NA	NA	NA	NA	NA	NA	NA	NA
Mp8g14780	31.8622	-2.17447	0.381267	-5.70326	1.17538e-08	3.61279e-08	KOG:KOG1111:N-acetylglucosaminyltransferase complex, subunit PIG-A/SPT14, required for phosphatidylinositol biosynthesis/Sulfolipid synthase; N-term missing; [MOI]; Pfam:PF00534:Glycosyl transferases group 1; Gene3D:G3DSA:3.40.50.2000; Coils:Coil; MobiDBLite:mobidb-lite:consensus disorder prediction; CDD:cd03801:GT1_YqgM_like; SUPERFAMILY:SSF53756; Pfam:PF13439:Glycosyltransferase Family 4; Mapol…	NA	NA	NA	NA	NA	NA	NA	NA	NA	NA
Mp4g14680	186.686	-2.1746	0.162796	-13.3578	1.06653e-40	9.2085e-40	SUPERFAMILY:SSF50630; CDD:cd05483:retropepsin_like_bacteria; Gene3D:G3DSA:2.40.70.10; ProSitePatterns:PS00141:Eukaryotic and viral aspartyl proteases active site.; Pfam:PF13650:Aspartyl protease; MapolyID:Mapoly0070s0013.1	NA	NA	NA	NA	NA	NA	NA	NA	NA	NA
Mp1g03740	17.8672	-2.17467	0.497846	-4.36815	1.25301e-05	3.06935e-05	MapolyID:Mapoly0005s0233.1	NA	NA	NA	NA	NA	NA	NA	NA	NA	NA
Mp4g15720	292.837	-2.17658	0.135211	-16.0977	2.64878e-58	3.19043e-57	KEGG:K13606:NOL, NYC1; chlorophyll(ide) b reductase [EC:1.1.1.294]; KOG:KOG0725:Reductases with broad range of substrate specificities; [R]; ProSitePatterns:PS00061:Short-chain dehydrogenases/reductases family signature.; CDD:cd05233:SDR_c; Gene3D:G3DSA:3.40.50.720; PRINTS:PR00081:Glucose/ribitol dehydrogenase family signature; PRINTS:PR00080:Short-chain dehydrogenase/reductase (SDR) superfamily …	NA	NA	NA	NA	NA	NA	NA	NA	NA	NA
Mp1g14960	540.113	-2.17691	0.120762	-18.0265	1.20723e-72	1.81376e-71	KEGG:K00521:E1.16.1.7; ferric-chelate reductase [EC:1.16.1.7]; KOG:KOG0039:Ferric reductase, NADH/NADPH oxidase and related proteins; [PQ]; SFLD:SFLDS00052:Ferric Reductase Domain; Pfam:PF01794:Ferric reductase like transmembrane component; Pfam:PF08030:Ferric reductase NAD binding domain; SUPERFAMILY:SSF63380; ProSiteProfiles:PS51384:Ferredoxin reductase-type FAD binding domain profile.; Pfam:PF…	MpFRO1	NA	NA	Fe homeostasis protein	NA	Mp1g14960	Lo et al., 2016 New Phytologists	NA	doi:10.1111/nph.13922	Provisional
Mp3g20100	308.2	-2.17955	0.125338	-17.3894	9.93324e-68	1.39406e-66	KEGG:K10249:ELOVL4; elongation of very long chain fatty acids protein 4 [EC:2.3.1.199]; KOG:KOG3071:Fatty acyl-CoA elongase/Polyunsaturated fatty acid specific elongation enzyme; [I]; Pfam:PF01151:GNS1/SUR4 family; MapolyID:Mapoly0049s0025.1	MpELO2	fatty acid elongase	NA	delta5-fatty acid elongase	NA	Mp3g20100; Mapoly0049s0025	Kajikawa et al. FEBS Lett. 580,149-54 (2006).	16359669	10.1016/j.febslet.2005.11.065	Published
Mp1g04830	763.179	-2.1798	0.0978916	-22.2675	7.63715e-110	1.85269e-108	KOG:KOG1187:Serine/threonine protein kinase; [T]; ProSitePatterns:PS00108:Serine/Threonine protein kinases active-site signature.; Gene3D:G3DSA:3.30.200.20; SMART:SM00369; Gene3D:G3DSA:1.10.510.10; ProSitePatterns:PS00107:Protein kinases ATP-binding region signature.; Pfam:PF00069:Protein kinase domain; Pfam:PF13855:Leucine rich repeat; SMART:SM00220; Pfam:PF08263:Leucine rich repeat N-terminal d…	MpRGI-like	NA	MpLRR-RLK.2	LRR-RLK, peptide receptor	NA	Mp1g04830	Furumizu et al. 2020, BioRxiv	NA	doi:10.1101/2020.06.02.130120	Provisional
Mp5g09540	1928.84	-2.18949	0.0718253	-30.4836	4.29817e-204	2.55101e-202	KOG:KOG1470:Phosphatidylinositol transfer protein PDR16 and related proteins; C-term missing; [I]; Gene3D:G3DSA:3.40.525.10; Pfam:PF03765:CRAL/TRIO, N-terminal domain; MobiDBLite:mobidb-lite:consensus disorder prediction; CDD:cd00170:SEC14; ProSiteProfiles:PS50191:CRAL-TRIO lipid binding domain profile.; SMART:SM00516; Pfam:PF00650:CRAL/TRIO domain; SMART:SM01100; SUPERFAMILY:SSF46938; SUPERFAMIL…	NA	NA	NA	NA	NA	NA	NA	NA	NA	NA
Mp3g14680	1045	-2.1899	0.0967373	-22.6376	1.84925e-113	4.65305e-112	Gene3D:G3DSA:2.60.40.420; ProSitePatterns:PS00196:Type-1 copper (blue) proteins signature.; CDD:cd04216:Phytocyanin; ProDom:PD003122:COPPER METAL-BINDING BLUE ELECTRON COPPER-BINDING PRECURSOR PHYTOCYANIN SIGNAL GLYCOPROTEIN EARLY; SUPERFAMILY:SSF49503; ProSiteProfiles:PS51485:Phytocyanin domain profile.; Pfam:PF02298:Plastocyanin-like domain; MapolyID:Mapoly0004s0203.1	NA	NA	NA	NA	NA	NA	NA	NA	NA	NA
Mp2g17480	155.691	-2.19026	0.178529	-12.2683	1.3396e-34	1.00535e-33	KOG:KOG0161:Myosin class II heavy chain; N-term missing; [Z]; Coils:Coil; MobiDBLite:mobidb-lite:consensus disorder prediction; SUPERFAMILY:SSF57997; MapolyID:Mapoly0094s0016.3	NA	NA	NA	NA	NA	NA	NA	NA	NA	NA
Mp8g00860	44.6503	-2.19198	0.365234	-6.00156	1.95433e-09	6.28409e-09	Pfam:PF00407:Pathogenesis-related protein Bet v I family; PRINTS:PR00634:Major pollen allergen Bet V1 signature; SUPERFAMILY:SSF55961; CDD:cd07816:Bet_v1-like; Gene3D:G3DSA:3.30.530.20; MapolyID:Mapoly0064s0111.1	NA	NA	NA	NA	NA	NA	NA	NA	NA	NA
Mp1g24630	361.731	-2.19397	0.139052	-15.7781	4.40097e-56	5.06551e-55	MapolyID:Mapoly0061s0058.1	NA	NA	NA	NA	NA	NA	NA	NA	NA	NA
Mp5g13130	263.864	-2.19627	0.147617	-14.8782	4.5692e-50	4.75258e-49	MobiDBLite:mobidb-lite:consensus disorder prediction; Pfam:PF06136:Domain of unknown function (DUF966); MapolyID:Mapoly0032s0007.2	MpSOK	MpSOSEKI	NA	MpSOSEKI protein	DIX domain-containing protein, orthologous to Arabidopsis SOSEKI proteins	Mp5g13130	van Dop et al. Cell 80(3):427-439 (2020).	32004461	10.1016/j.cell.2020.01.011	Published
Mp3g22120	30.8132	-2.19661	0.377364	-5.82093	5.85203e-09	1.82949e-08	SUPERFAMILY:SSF49899; ProSiteProfiles:PS51762:Glycosyl hydrolases family 16 (GH16) domain profile.; ProSitePatterns:PS01034:Glycosyl hydrolases family 16 active sites.; Pfam:PF00722:Glycosyl hydrolases family 16; PIRSF:PIRSF005604; Gene3D:G3DSA:2.60.120.200; Pfam:PF06955:Xyloglucan endo-transglycosylase (XET) C-terminus; MapolyID:Mapoly0089s0005.1	MpGH16.26	NA	NA	Cell wall related protein	NA	Mp3g22120	Lampugnani et al., 2019 Trends Plant Sci	NA	doi:10.1016/j.tplants.2019.02.011	Provisional
Mp2g19370	15659.1	-2.19778	0.0680024	-32.3192	3.76483e-229	2.60192e-227	KEGG:K05298:GAPA; glyceraldehyde-3-phosphate dehydrogenase (NADP+) (phosphorylating) [EC:1.2.1.13]; KOG:KOG0657:Glyceraldehyde 3-phosphate dehydrogenase; [G]; Pfam:PF00044:Glyceraldehyde 3-phosphate dehydrogenase, NAD binding domain; SMART:SM00846; Gene3D:G3DSA:3.40.50.720; Pfam:PF02800:Glyceraldehyde 3-phosphate dehydrogenase, C-terminal domain; SUPERFAMILY:SSF55347; Gene3D:G3DSA:3.30.360.10; SU…	NA	NA	NA	NA	NA	NA	NA	NA	NA	NA
Mp3g09440	209.519	-2.2033	0.171669	-12.8345	1.0502e-37	8.47463e-37	SUPERFAMILY:SSF52777; MapolyID:Mapoly0085s0083.1	NA	NA	NA	NA	NA	NA	NA	NA	NA	NA
Mp5g12590	619.743	-2.20365	0.0975985	-22.5788	7.00765e-113	1.75756e-111	MobiDBLite:mobidb-lite:consensus disorder prediction; Coils:Coil; MapolyID:Mapoly0092s0048.1	NA	NA	NA	NA	NA	NA	NA	NA	NA	NA
Mp5g08400	105.596	-2.207	0.205298	-10.7502	5.91177e-27	3.69634e-26	KEGG:K02160:accB, bccP; acetyl-CoA carboxylase biotin carboxyl carrier protein; KOG:KOG0238:3-Methylcrotonyl-CoA carboxylase, biotin-containing subunit/Propionyl-CoA carboxylase, alpha chain/Acetyl-CoA carboxylase, biotin carboxylase subunit; N-term missing; [IE]; Gene3D:G3DSA:2.40.50.100; PRINTS:PR01071:Acetyl-CoA biotin carboxyl carrier protein signature; MobiDBLite:mobidb-lite:consensus disord…	NA	NA	NA	NA	NA	NA	NA	NA	NA	NA
Mp3g17490	12.1239	-2.21068	0.59402	-3.72156	0.000197996	0.000435171	ProSiteProfiles:PS51485:Phytocyanin domain profile.; SUPERFAMILY:SSF49503; ProDom:PD003122:COPPER METAL-BINDING BLUE ELECTRON COPPER-BINDING PRECURSOR PHYTOCYANIN SIGNAL GLYCOPROTEIN EARLY; Pfam:PF02298:Plastocyanin-like domain; Gene3D:G3DSA:2.60.40.420; MapolyID:Mapoly0039s0045.1	NA	NA	NA	NA	NA	NA	NA	NA	NA	NA
Mp2g11020	2136.25	-2.21496	0.080952	-27.3614	7.89331e-165	3.31732e-163	KOG:KOG0531:Protein phosphatase 1, regulatory subunit, and related proteins; C-term missing; [T]; Pfam:PF13855:Leucine rich repeat; MobiDBLite:mobidb-lite:consensus disorder prediction; ProSiteProfiles:PS51450:Leucine-rich repeat profile.; SMART:SM00365; Gene3D:G3DSA:3.80.10.10; SUPERFAMILY:SSF52075; SMART:SM00369; ProSiteProfiles:PS50835:Ig-like domain profile.; MapolyID:Mapoly0023s0068.1	NA	NA	NA	NA	NA	NA	NA	NA	NA	NA
Mp4g17630	19.5173	-2.21605	0.481693	-4.60055	4.21386e-06	1.07155e-05	MapolyID:Mapoly0041s0045.1	NA	NA	NA	NA	NA	NA	NA	NA	NA	NA
Mp8g03410	188.654	-2.21636	0.156181	-14.191	1.04229e-45	1.00233e-44	MapolyID:Mapoly0012s0132.1	NA	NA	NA	NA	NA	NA	NA	NA	NA	NA
Mp6g02060	311.354	-2.21649	0.167276	-13.2505	4.48168e-40	3.81237e-39	MapolyID:Mapoly3939s0001.1	NA	NA	NA	NA	NA	NA	NA	NA	NA	NA
Mp4g06550	98.1602	-2.21663	0.20568	-10.7771	4.41786e-27	2.76895e-26	Pfam:PF17615:Family of unknown function; MapolyID:Mapoly3773s0001.1	NA	NA	NA	NA	NA	NA	NA	NA	NA	NA
Mp3g01200	234.943	-2.21713	0.156702	-14.1487	1.90176e-45	1.81649e-44	MobiDBLite:mobidb-lite:consensus disorder prediction; MapolyID:Mapoly0007s0114.1	NA	NA	NA	NA	NA	NA	NA	NA	NA	NA
Mp3g11190	58.1614	-2.22054	0.282737	-7.85372	4.03874e-15	1.71451e-14	MapolyID:Mapoly0037s0078.1	NA	NA	NA	NA	NA	NA	NA	NA	NA	NA
Mp4g05990	1290.23	-2.22531	0.0779141	-28.5611	2.04622e-179	9.70081e-178	PRINTS:PR00152:RuBisCO small subunit signature; SMART:SM00961; Pfam:PF00101:Ribulose bisphosphate carboxylase, small chain; CDD:cd03527:RuBisCO_small; SUPERFAMILY:SSF55239; Gene3D:G3DSA:3.30.190.10; MapolyID:Mapoly0114s0054.1	NA	NA	NA	NA	NA	NA	NA	NA	NA	NA
Mp5g12250	9.73498	-2.22719	0.627394	-3.5499	0.000385376	0.000821467	KOG:KOG4177:Ankyrin; C-term missing; [M]; ProSiteProfiles:PS50088:Ankyrin repeat profile.; Gene3D:G3DSA:1.25.40.20; SUPERFAMILY:SSF48403; CDD:cd00204:ANK; ProSiteProfiles:PS50297:Ankyrin repeat region circular profile.; SMART:SM00248; Pfam:PF12796:Ankyrin repeats (3 copies); MapolyID:Mapoly0092s0081.1	NA	NA	NA	NA	NA	NA	NA	NA	NA	NA
Mp3g16430	61.4282	-2.22899	0.294701	-7.56355	3.92201e-14	1.6024e-13	MapolyID:Mapoly0004s0028.1	NA	NA	NA	NA	NA	NA	NA	NA	NA	NA
Mp6g13500	98.5529	-2.22914	0.262212	-8.50128	1.87504e-17	8.76108e-17	KOG:KOG1192:UDP-glucuronosyl and UDP-glucosyl transferase; N-term missing; C-term missing; [GC]; Pfam:PF00201:UDP-glucoronosyl and UDP-glucosyl transferase; Gene3D:G3DSA:3.40.50.2000; SUPERFAMILY:SSF53756; MapolyID:Mapoly0047s0001.1	MpUGT25	NA	NA	UDP glycosyl transferase, Secondary metabolism enzyme	NA	Mp6g13500	Bowman et al., Cell 171(2):287-304.e15	NA	doi:10.1016/j.cell.2017.09.030	Provisional
Mp4g19710	164.869	-2.22985	0.191292	-11.6568	2.11903e-31	1.48629e-30	KEGG:K14640:SLC20A, PIT; solute carrier family 20 (sodium-dependent phosphate transporter); KOG:KOG2493:Na+/Pi symporter; [P]; Pfam:PF01384:Phosphate transporter family; MapolyID:Mapoly0126s0023.1	NA	NA	NA	NA	NA	NA	NA	NA	NA	NA
Mp8g03363	12.5175	-2.23013	0.599341	-3.72098	0.000198454	0.000436115	NA	NA	NA	NA	NA	NA	NA	NA	NA	NA	NA
Mp4g10770	17.4854	-2.23063	0.529751	-4.21071	2.54566e-05	6.08438e-05	MapolyID:Mapoly0011s0063.1	NA	NA	NA	NA	NA	NA	NA	NA	NA	NA
Mp3g16860	103.457	-2.23096	0.202122	-11.0377	2.51346e-28	1.63259e-27	MobiDBLite:mobidb-lite:consensus disorder prediction; Pfam:PF14559:Tetratricopeptide repeat; Coils:Coil; SUPERFAMILY:SSF48452; ProSiteProfiles:PS50005:TPR repeat profile.; ProSiteProfiles:PS50293:TPR repeat region circular profile.; Gene3D:G3DSA:1.25.40.10; SMART:SM00028; MapolyID:Mapoly0039s0109.1	NA	NA	NA	NA	NA	NA	NA	NA	NA	NA
Mp8g06650	35.5203	-2.23264	0.354014	-6.30663	2.85182e-10	9.66181e-10	MapolyID:Mapoly0013s0127.1	NA	NA	NA	NA	NA	NA	NA	NA	NA	NA
Mp3g10010	26.5448	-2.2384	0.390358	-5.73423	9.79578e-09	3.02291e-08	KOG:KOG2043:Signaling protein SWIFT and related BRCT domain proteins; N-term missing; [KTDL]; CDD:cd04301:NAT_SF; SUPERFAMILY:SSF52113; MobiDBLite:mobidb-lite:consensus disorder prediction; ProSiteProfiles:PS50172:BRCT domain profile.; SUPERFAMILY:SSF55729; CDD:cd00027:BRCT; Gene3D:G3DSA:3.40.630.30; ProSiteProfiles:PS51186:Gcn5-related N-acetyltransferase (GNAT) domain profile.; Pfam:PF00583:Ace…	NA	NA	NA	NA	NA	NA	NA	NA	NA	NA
Mp7g11060	45.7792	-2.23844	0.313831	-7.13262	9.84779e-13	3.79042e-12	KEGG:K02325:POLE2; DNA polymerase epsilon subunit 2 [EC:2.7.7.7]; KOG:KOG3818:DNA polymerase epsilon, subunit B; [L]; Pfam:PF12213:DNA polymerases epsilon N terminal; Pfam:PF04042:DNA polymerase alpha/epsilon subunit B; PIRSF:PIRSF000799; MapolyID:Mapoly0003s0120.1	NA	NA	NA	NA	NA	NA	NA	NA	NA	NA
Mp3g13620	789.581	-2.23891	0.117351	-19.0787	3.7973e-81	6.32883e-80	MapolyID:Mapoly0004s0309.1	NA	NA	NA	NA	NA	NA	NA	NA	NA	NA
Mp5g11310	249.221	-2.24036	0.13944	-16.0668	4.35769e-58	5.2205e-57	MapolyID:Mapoly0093s0054.1	NA	NA	NA	NA	NA	NA	NA	NA	NA	NA
Mp1g13140	93.9115	-2.24144	0.240051	-9.33734	9.87842e-21	5.15814e-20	KEGG:K01534:zntA; Cd2+/Zn2+-exporting ATPase [EC:3.6.3.3 7.2.2.12]; KOG:KOG0207:Cation transport ATPase; [P]; Gene3D:G3DSA:3.40.50.1000; CDD:cd00371:HMA; SUPERFAMILY:SSF81665; MobiDBLite:mobidb-lite:consensus disorder prediction; Gene3D:G3DSA:3.30.70.100; SFLD:SFLDF00027:p-type atpase; PRINTS:PR00119:P-type cation-transporting ATPase superfamily signature; TIGRFAM:TIGR01494:ATPase_P-type: HAD ATP…	NA	NA	NA	NA	NA	NA	NA	NA	NA	NA
Mp6g19020	85.1732	-2.24247	0.225306	-9.953	2.44699e-23	1.38266e-22	ProSitePatterns:PS00498:Tyrosinase and hemocyanins CuB-binding region signature.; Pfam:PF12142:Polyphenol oxidase middle domain; Gene3D:G3DSA:1.10.1280.10; SUPERFAMILY:SSF48056; ProSitePatterns:PS00497:Tyrosinase CuA-binding region signature.; PRINTS:PR00092:Tyrosinase copper-binding domain signature; Pfam:PF12143:Protein of unknown function (DUF_B2219); Pfam:PF00264:Common central domain of tyro…	MpPPO56	NA	NA	Secondary metabolism enzyme	NA	Mp6g19020	Davies et al. 2020 Front Plant Sci	NA	doi:10.3389/fpls.2020.00007	Provisional
Mp1g29350	12.8196	-2.24753	0.587005	-3.82881	0.000128765	0.000288734	MapolyID:Mapoly0107s0050.1	NA	NA	NA	NA	NA	NA	NA	NA	NA	NA
Mp6g20790	11.7592	-2.24793	0.615335	-3.65319	0.000259007	0.000562823	KOG:KOG1187:Serine/threonine protein kinase; N-term missing; [T]; Coils:Coil; SMART:SM00220; MobiDBLite:mobidb-lite:consensus disorder prediction; Gene3D:G3DSA:3.30.200.20; SUPERFAMILY:SSF56112; ProSitePatterns:PS00108:Serine/Threonine protein kinases active-site signature.; PIRSF:PIRSF000615; CDD:cd14066:STKc_IRAK; Gene3D:G3DSA:1.10.510.10; ProSitePatterns:PS00107:Protein kinases ATP-binding reg…	MpRLK-Pelle_CR4L3	NA	NA	Receptor-like Kinase (RLK)	NA	Mp6g20790	Bowman, Kohchi, Yamato, et al., Cell 171(2):287-304.e15	28985561	10.1016/j.cell.2017.09.030	Provisional
Mp6g21120	116.961	-2.24842	0.207443	-10.8387	2.25641e-27	1.42457e-26	Gene3D:G3DSA:1.10.1280.10; PRINTS:PR00092:Tyrosinase copper-binding domain signature; ProSitePatterns:PS00497:Tyrosinase CuA-binding region signature.; Pfam:PF00264:Common central domain of tyrosinase; Pfam:PF12143:Protein of unknown function (DUF_B2219); SUPERFAMILY:SSF48056; Pfam:PF12142:Polyphenol oxidase middle domain; ProSitePatterns:PS00498:Tyrosinase and hemocyanins CuB-binding region sign…	MpPPO23	NA	NA	Secondary metabolism enzyme	NA	Mp6g21120	Davies et al. 2020 Front Plant Sci	NA	doi:10.3389/fpls.2020.00007	Provisional
Mp5g08690	861.179	-2.24875	0.0837493	-26.851	8.20753e-159	3.27249e-157	KOG:KOG2765:Predicted membrane protein; N-term missing; [S]; Pfam:PF00892:EamA-like transporter family; MobiDBLite:mobidb-lite:consensus disorder prediction; SUPERFAMILY:SSF103481; MapolyID:Mapoly0086s0073.1	NA	NA	NA	NA	NA	NA	NA	NA	NA	NA
Mp1g29620	17393.1	-2.25171	0.0891767	-25.25	1.13194e-140	3.9028e-139	Pfam:PF00504:Chlorophyll A-B binding protein; SUPERFAMILY:SSF103511; Gene3D:G3DSA:1.10.3460.10; MapolyID:Mapoly0139s0012.1	NA	NA	NA	NA	NA	NA	NA	NA	NA	NA
Mp4g21420	105.394	-2.25219	0.211983	-10.6244	2.29517e-26	1.41458e-25	MobiDBLite:mobidb-lite:consensus disorder prediction; MapolyID:Mapoly0090s0079.1	NA	NA	NA	NA	NA	NA	NA	NA	NA	NA
Mp5g08660	258.864	-2.25354	0.15329	-14.7011	6.33953e-49	6.45155e-48	ProSiteProfiles:PS50181:F-box domain profile.; ProSiteProfiles:PS51379:4Fe-4S ferredoxin-type iron-sulfur binding domain profile.; SUPERFAMILY:SSF81383; Gene3D:G3DSA:3.80.10.10; SUPERFAMILY:SSF52047; MapolyID:Mapoly0086s0071.1	NA	NA	NA	NA	NA	NA	NA	NA	NA	NA
Mp2g07520	27.3037	-2.25443	0.385861	-5.84259	5.13954e-09	1.61194e-08	ProSiteProfiles:PS50181:F-box domain profile.; SMART:SM00256; SUPERFAMILY:SSF81383; Pfam:PF00646:F-box domain; Gene3D:G3DSA:1.20.1280.50; MapolyID:Mapoly0015s0038.1	NA	NA	NA	NA	NA	NA	NA	NA	NA	NA
Mp3g19380	1690.39	-2.25556	0.103078	-21.8822	3.83716e-106	8.8266e-105	TIGRFAM:TIGR01569:A_tha_TIGR01569: plant integral membrane protein TIGR01569; Pfam:PF04535:Domain of unknown function (DUF588); MapolyID:Mapoly0049s0096.1	NA	NA	NA	NA	NA	NA	NA	NA	NA	NA
Mp5g08960	56.1329	-2.25746	0.277662	-8.13024	4.28438e-16	1.89106e-15	KOG:KOG0166:Karyopherin (importin) alpha; N-term missing; [U]; ProSiteProfiles:PS50005:TPR repeat profile.; SMART:SM00185; SUPERFAMILY:SSF48371; Gene3D:G3DSA:1.25.40.10; Gene3D:G3DSA:3.40.50.300; SMART:SM00382; Pfam:PF00514:Armadillo/beta-catenin-like repeat; SUPERFAMILY:SSF52540; ProSiteProfiles:PS50293:TPR repeat region circular profile.; Gene3D:G3DSA:1.25.10.10; Coils:Coil; CDD:cd00009:AAA; SU…	MpNBS-LRR15	NA	NA	NBS genes	NA	Mp5g08960	Bowman, Kohchi, Yamato, et al., Cell 171(2):287-304.e15	28985561	10.1016/j.cell.2017.09.030	Provisional
Mp6g18780	891.555	-2.25763	0.0889471	-25.3817	4.01745e-142	1.4007e-140	Pfam:PF04674:Phosphate-induced protein 1 conserved region; MapolyID:Mapoly0038s0088.1	NA	NA	NA	NA	NA	NA	NA	NA	NA	NA
Mp6g12700	83.8551	-2.261	0.253346	-8.92453	4.47605e-19	2.20401e-18	Pfam:PF03018:Dirigent-like protein; MapolyID:Mapoly0059s0077.1	MpDIR20	NA	NA	Secondary metabolism enzyme	NA	Mp6g12700	Davies et al. 2020 Front Plant Sci	NA	doi:10.3389/fpls.2020.00007	Provisional
Mp1g20650	123.27	-2.26397	0.207742	-10.898	1.178e-27	7.51058e-27	ProSiteProfiles:PS51257:Prokaryotic membrane lipoprotein lipid attachment site profile.; MapolyID:Mapoly0001s0401.1	NA	NA	NA	NA	NA	NA	NA	NA	NA	NA
Mp8g00810	223.213	-2.26524	0.161671	-14.0114	1.32696e-44	1.23929e-43	MapolyID:Mapoly0064s0116.1	NA	NA	NA	NA	NA	NA	NA	NA	NA	NA
Mp1g12920	158.911	-2.26676	0.180604	-12.551	3.92619e-36	3.05108e-35	MobiDBLite:mobidb-lite:consensus disorder prediction; MapolyID:Mapoly0019s0062.1	NA	NA	NA	NA	NA	NA	NA	NA	NA	NA
Mp4g10280	3647.8	-2.26691	0.0801558	-28.2813	5.87324e-176	2.66265e-174	MapolyID:Mapoly0011s0015.1	NA	NA	NA	NA	NA	NA	NA	NA	NA	NA
Mp1g04710	58.3017	-2.26953	0.289046	-7.8518	4.10096e-15	1.74045e-14	Coils:Coil; MapolyID:Mapoly0005s0137.1	NA	NA	NA	NA	NA	NA	NA	NA	NA	NA
Mp2g20480	476.02	-2.27566	0.126323	-18.0146	1.49631e-72	2.24591e-71	KEGG:K00699:UGT; glucuronosyltransferase [EC:2.4.1.17]; KOG:KOG1192:UDP-glucuronosyl and UDP-glucosyl transferase; N-term missing; [GC]; Gene3D:G3DSA:3.40.50.2000; ProSitePatterns:PS00375:UDP-glycosyltransferases signature.; Pfam:PF00201:UDP-glucoronosyl and UDP-glucosyl transferase; SUPERFAMILY:SSF53756; MapolyID:Mapoly0055s0001.1	MpUGT7	NA	NA	UDP glycosyl transferase, Secondary metabolism enzyme	NA	Mp2g20480	Bowman et al., Cell 171(2):287-304.e15	NA	doi:10.1016/j.cell.2017.09.030	Provisional
Mp3g07530	230.708	-2.27965	0.15475	-14.7311	4.06787e-49	4.15607e-48	MapolyID:Mapoly0006s0228.1	NA	NA	NA	NA	NA	NA	NA	NA	NA	NA
Mp8g12940	1729.76	-2.28046	0.0922832	-24.7116	8.03449e-135	2.57601e-133	KOG:KOG4569:Predicted lipase; [I]; Coils:Coil; CDD:cd00519:Lipase_3; SUPERFAMILY:SSF53474; Pfam:PF01764:Lipase (class 3); MapolyID:Mapoly0083s0027.1	NA	NA	NA	NA	NA	NA	NA	NA	NA	NA
Mp7g15690	15.344	-2.28225	0.540989	-4.21866	2.45756e-05	5.88195e-05	KOG:KOG1577:Aldo/keto reductase family proteins; [R]; PIRSF:PIRSF000097; SUPERFAMILY:SSF51430; CDD:cd06660:Aldo_ket_red; Gene3D:G3DSA:3.20.20.100; ProSitePatterns:PS00798:Aldo/keto reductase family signature 1.; Pfam:PF00248:Aldo/keto reductase family; ProSitePatterns:PS00062:Aldo/keto reductase family signature 2.; PRINTS:PR00069:Aldo-keto reductase signature; MapolyID:Mapoly0111s0050.2	MpTPS-like1	NA	NA	Secondary metabolism enzyme, Terpene biosynthesis enzymes	NA	Mp7g15690	NA	NA	NA	Provisional
Mp3g13600	410.999	-2.28552	0.148589	-15.3815	2.1785e-53	2.40253e-52	Mp3g13610	NA	NA	NA	NA	NA	NA	NA	NA	NA	NA
Mp4g01390	247.964	-2.28903	0.150831	-15.1761	5.09335e-52	5.52312e-51	KOG:KOG0496:Beta-galactosidase; [G]; Gene3D:G3DSA:2.60.120.740; ProSitePatterns:PS01182:Glycosyl hydrolases family 35 putative active site.; Pfam:PF17834:Beta-sandwich domain in beta galactosidase; SUPERFAMILY:SSF49785; Pfam:PF01301:Glycosyl hydrolases family 35; PRINTS:PR00742:Glycosyl hydrolase family 35 signature; Pfam:PF02140:Galactose binding lectin domain; ProSiteProfiles:PS50228:SUEL-type …	MpGH35.3	NA	NA	Cell wall related protein	NA	Mp4g01390	Lampugnani et al., 2019 Trends Plant Sci	NA	doi:10.1016/j.tplants.2019.02.011	Provisional
Mp6g10220	13.4979	-2.29013	0.594279	-3.85363	0.000116379	0.000262388	MobiDBLite:mobidb-lite:consensus disorder prediction; MapolyID:Mapoly0016s0065.1	NA	NA	NA	NA	NA	NA	NA	NA	NA	NA
Mp4g02670	59.7384	-2.29086	0.302981	-7.56108	3.99734e-14	1.63232e-13	MobiDBLite:mobidb-lite:consensus disorder prediction; MapolyID:Mapoly0080s0032.1	NA	NA	NA	NA	NA	NA	NA	NA	NA	NA
Mp4g19070	56.7617	-2.2914	0.291636	-7.85705	3.93277e-15	1.67043e-14	MapolyID:Mapoly0164s0003.1	NA	NA	NA	NA	NA	NA	NA	NA	NA	NA
Mp6g09180	342.154	-2.29247	0.131184	-17.4751	2.21577e-68	3.14085e-67	MobiDBLite:mobidb-lite:consensus disorder prediction; MapolyID:Mapoly0060s0001.1	MpRGF	ROOT GROWTH FACTOR	NA	peptide	NA	Mp6g09180	Furumizu et al. 2020, BioRxiv	NA	doi:10.1101/2020.06.02.130120	Provisional
Mp3g20260	263.024	-2.29477	0.139313	-16.472	5.82818e-61	7.33832e-60	KOG:KOG0039:Ferric reductase, NADH/NADPH oxidase and related proteins; [PQ]; Gene3D:G3DSA:3.40.50.80; SFLD:SFLDS00052:Ferric Reductase Domain; SFLD:SFLDG01168:Ferric reductase subgroup (FRE); SUPERFAMILY:SSF52343; SUPERFAMILY:SSF63380; Pfam:PF08030:Ferric reductase NAD binding domain; Pfam:PF01794:Ferric reductase like transmembrane component; CDD:cd06186:NOX_Duox_like_FAD_NADP; Pfam:PF08022:FAD-…	MpFRO2	NA	NA	Fe homeostasis protein	NA	Mp3g20260	Lo et al., 2016 New Phytologists	NA	doi:10.1111/nph.13922	Provisional
Mp1g04100	274.876	-2.30432	0.148345	-15.5336	2.05666e-54	2.31412e-53	KOG:KOG4660:Protein Mei2, essential for commitment to meiosis, and related proteins; [D]; MobiDBLite:mobidb-lite:consensus disorder prediction; SMART:SM00360; SUPERFAMILY:SSF54928; Gene3D:G3DSA:3.30.70.330; Pfam:PF04059:RNA recognition motif 2; Pfam:PF00076:RNA recognition motif. (a.k.a. RRM, RBD, or RNP domain); CDD:cd12530:RRM3_EAR1_like; ProSiteProfiles:PS50102:Eukaryotic RNA Recognition Motif…	NA	NA	NA	NA	NA	NA	NA	NA	NA	NA
Mp4g20220	53.2509	-2.30463	0.307499	-7.49474	6.64276e-14	2.68927e-13	MapolyID:Mapoly0116s0024.1	NA	NA	NA	NA	NA	NA	NA	NA	NA	NA
Mp2g12390	2893.86	-2.30882	0.0707129	-32.6506	7.84814e-234	5.52211e-232	KOG:KOG1305:Amino acid transporter protein; [E]; Pfam:PF01490:Transmembrane amino acid transporter protein; MapolyID:Mapoly0026s0132.6	NA	NA	NA	NA	NA	NA	NA	NA	NA	NA
Mp1g06830	180.864	-2.31005	0.173057	-13.3485	1.2087e-40	1.03899e-39	Gene3D:G3DSA:1.10.520.10; Gene3D:G3DSA:1.10.420.10; PRINTS:PR00458:Haem peroxidase superfamily signature; PRINTS:PR00461:Plant peroxidase signature; Pfam:PF00141:Peroxidase; ProSiteProfiles:PS50873:Plant heme peroxidase family profile.; SUPERFAMILY:SSF48113; CDD:cd00693:secretory_peroxidase; ProSitePatterns:PS00435:Peroxidases proximal heme-ligand signature.; MapolyID:Mapoly0043s0075.2	MpPOD2	NA	NA	Peroxidase	NA	Mp1g06830	Spinedi et al., Plants 2021, 10(7), 1478.	NA	10.3390/plants10071478	Published
Mp8g05910	9883.41	-2.3112	0.0540365	-42.771	0	0	KEGG:K03542:psbS; photosystem II 22kDa protein; SUPERFAMILY:SSF103511; Gene3D:G3DSA:1.10.3460.10; Pfam:PF00504:Chlorophyll A-B binding protein; MapolyID:Mapoly0013s0199.2	NA	NA	NA	NA	NA	NA	NA	NA	NA	NA
Mp1g04910	284.965	-2.31746	0.141292	-16.402	1.85196e-60	2.31123e-59	MobiDBLite:mobidb-lite:consensus disorder prediction; MapolyID:Mapoly0005s0117.1	NA	NA	NA	NA	NA	NA	NA	NA	NA	NA
Mp4g02120	440.351	-2.31766	0.124487	-18.6177	2.30792e-77	3.68083e-76	KEGG:K02356:efp; elongation factor P; SMART:SM00841; Gene3D:G3DSA:2.40.50.140; SMART:SM01185; Pfam:PF01132:Elongation factor P (EF-P) OB domain; PIRSF:PIRSF005901; Hamap:MF_00141:Elongation factor P [efp].; SUPERFAMILY:SSF50249; Gene3D:G3DSA:2.30.30.30; CDD:cd05794:S1_EF-P_repeat_2; CDD:cd04470:S1_EF-P_repeat_1; Pfam:PF08207:Elongation factor P (EF-P) KOW-like domain; SUPERFAMILY:SSF50104; TIGRFA…	NA	NA	NA	NA	NA	NA	NA	NA	NA	NA
Mp2g17030	64.6633	-2.31831	0.265895	-8.7189	2.80916e-18	1.34864e-17	KEGG:K07466:RFA1, RPA1, rpa; replication factor A1; CDD:cd04475:RPA1_DBD_B; CDD:cd04476:RPA1_DBD_C; Gene3D:G3DSA:2.40.50.140; Pfam:PF16900:Replication protein A OB domain; SUPERFAMILY:SSF50249; Pfam:PF04057:Replication factor-A protein 1, N-terminal domain; CDD:cd04474:RPA1_DBD_A; Pfam:PF01336:OB-fold nucleic acid binding domain; TIGRFAM:TIGR00617:rpa1: replication factor-a protein 1 (rpa1); Pfam…	NA	NA	NA	NA	NA	NA	NA	NA	NA	NA
Mp8g08270	728.775	-2.31917	0.0997148	-23.2581	1.17884e-119	3.17144e-118	Pfam:PF14416:PMR5 N terminal Domain; MobiDBLite:mobidb-lite:consensus disorder prediction; Pfam:PF13839:GDSL/SGNH-like Acyl-Esterase family found in Pmr5 and Cas1p; MapolyID:Mapoly0063s0091.1	NA	NA	NA	NA	NA	NA	NA	NA	NA	NA
Mp3g21140	35.4554	-2.32016	0.361032	-6.42646	1.30609e-10	4.5173e-10	Gene3D:G3DSA:2.160.20.10; SMART:SM00710; SUPERFAMILY:SSF51126; Pfam:PF00295:Glycosyl hydrolases family 28; MapolyID:Mapoly0160s0009.1	MpGH28.4	NA	NA	Cell wall related protein	NA	Mp3g21140	Lampugnani et al., 2019 Trends Plant Sci	NA	doi:10.1016/j.tplants.2019.02.011	Provisional
Mp8g15740	57149	-2.32178	0.0553114	-41.9764	0	0	KEGG:K01673:cynT, can; carbonic anhydrase [EC:4.2.1.1]; KOG:KOG1578:Predicted carbonic anhydrase involved in protection against oxidative damage; [P]; Gene3D:G3DSA:3.40.1050.10; Pfam:PF00484:Carbonic anhydrase; SMART:SM00947; CDD:cd00884:beta_CA_cladeB; SUPERFAMILY:SSF53056; ProSitePatterns:PS00705:Prokaryotic-type carbonic anhydrases signature 2.; ProSitePatterns:PS00704:Prokaryotic-type carboni…	NA	NA	NA	NA	NA	NA	NA	NA	NA	NA
Mp1g01110	29.9621	-2.32253	0.42356	-5.48336	4.17316e-08	1.23511e-07	SUPERFAMILY:SSF47459; MobiDBLite:mobidb-lite:consensus disorder prediction; Pfam:PF00010:Helix-loop-helix DNA-binding domain; SMART:SM00353; Gene3D:G3DSA:4.10.280.10; CDD:cd00083:HLH; ProSiteProfiles:PS50888:Myc-type, basic helix-loop-helix (bHLH) domain profile.; MapolyID:Mapoly0029s0135.1	MpBHLH33	MpbHLH33	NA	transcription factor, bHLH	NA	Mapoly0029s0135.1; Mp1g01110.1	Bowman, Kohchi, Yamato, et al., Cell 171(2):287-304.e15	28985561	10.1016/j.cell.2017.09.030	Published
Mp6g17910	114.453	-2.32951	0.205545	-11.3333	8.97152e-30	6.05237e-29	PRINTS:PR00092:Tyrosinase copper-binding domain signature; ProSitePatterns:PS00497:Tyrosinase CuA-binding region signature.; Pfam:PF00264:Common central domain of tyrosinase; SUPERFAMILY:SSF48056; Pfam:PF12143:Protein of unknown function (DUF_B2219); Gene3D:G3DSA:1.10.1280.10; ProSitePatterns:PS00498:Tyrosinase and hemocyanins CuB-binding region signature.; Pfam:PF12142:Polyphenol oxidase middle …	MpPPO55	NA	NA	Secondary metabolism enzyme	NA	Mp6g17910	Davies et al. 2020 Front Plant Sci	NA	doi:10.3389/fpls.2020.00007	Provisional
Mp6g19050	78.8826	-2.33161	0.274197	-8.50341	1.84096e-17	8.60441e-17	MapolyID:Mapoly0045s0158.1	NA	NA	NA	NA	NA	NA	NA	NA	NA	NA
Mp8g00200	61.5658	-2.33798	0.258444	-9.04637	1.47804e-19	7.40924e-19	CDD:cd09272:RNase_HI_RT_Ty1	NA	NA	NA	NA	NA	NA	NA	NA	NA	NA
Mp2g01950	183.725	-2.34029	0.171786	-13.6232	2.91359e-42	2.62038e-41	KOG:KOG0156:Cytochrome P450 CYP2 subfamily; [Q]; Gene3D:G3DSA:1.10.630.10; PRINTS:PR00463:E-class P450 group I signature; PRINTS:PR00385:P450 superfamily signature; Pfam:PF00067:Cytochrome P450; ProSitePatterns:PS00086:Cytochrome P450 cysteine heme-iron ligand signature.; SUPERFAMILY:SSF48264; MapolyID:Mapoly0130s0003.1	MpKOL2	ENT-KAURENE OXIDASE-LIKE 2	NA	Cytochrome P450, putative ent-kaurene oxidase, CYP701 family member	genome paper: Mapoly0130s0003	Mapoly0130s0003; Mp2g01950	Bowman, Kohchi, Yamato, et al., Cell 171(2):287-304.e15	28985561	10.1016/j.cell.2017.09.030	Published
Mp7g19250	269.959	-2.34145	0.150576	-15.5499	1.59265e-54	1.79461e-53	Pfam:PF04674:Phosphate-induced protein 1 conserved region; MapolyID:Mapoly0067s0053.1	MpEXL1	MpEXORDIUM-LIKE 1	NA	exordium-like	NA	Mp7g19250	Honkanen et al., 2016 Curr Biol	NA	doi:10.1016/j.cub.2016.09.062	Provisional
Mp4g06000	736.412	-2.34221	0.150112	-15.6031	6.93767e-55	7.89179e-54	Pfam:PF00101:Ribulose bisphosphate carboxylase, small chain; Gene3D:G3DSA:3.30.190.10; SUPERFAMILY:SSF55239; MapolyID:Mapoly2802s0001.1	NA	NA	NA	NA	NA	NA	NA	NA	NA	NA
Mp4g21190	45.52	-2.34651	0.321029	-7.30935	2.68433e-13	1.06023e-12	KEGG:K16315:GSG2; serine/threonine-protein kinase haspin [EC:2.7.11.1]; KOG:KOG2464:Serine/threonine kinase (haspin family); [D]; MobiDBLite:mobidb-lite:consensus disorder prediction; Gene3D:G3DSA:1.10.510.10; Pfam:PF12330:Haspin like kinase domain; SUPERFAMILY:SSF56112; CDD:cd00180:PKc; ProSiteProfiles:PS50011:Protein kinase domain profile.; Gene3D:G3DSA:3.30.200.20; SMART:SM01331; MapolyID:Mapo…	NA	NA	NA	NA	NA	NA	NA	NA	NA	NA
Mp4g15080	52191.7	-2.34655	0.0772976	-30.3574	2.00732e-202	1.1647e-200	KEGG:K01602:rbcS; ribulose-bisphosphate carboxylase small chain [EC:4.1.1.39]; Gene3D:G3DSA:3.30.190.10; PRINTS:PR00152:RuBisCO small subunit signature; CDD:cd03527:RuBisCO_small; SMART:SM00961; Pfam:PF00101:Ribulose bisphosphate carboxylase, small chain; SUPERFAMILY:SSF55239; MapolyID:Mapoly0119s0031.1	NA	NA	NA	NA	NA	NA	NA	NA	NA	NA
Mp7g19380	36.1084	-2.34859	0.335574	-6.99873	2.58296e-12	9.77966e-12	ProSiteProfiles:PS50873:Plant heme peroxidase family profile.; Gene3D:G3DSA:1.10.520.10; ProSitePatterns:PS00436:Peroxidases active site signature.; PRINTS:PR00461:Plant peroxidase signature; CDD:cd00693:secretory_peroxidase; Pfam:PF00141:Peroxidase; Gene3D:G3DSA:1.10.420.10; SUPERFAMILY:SSF48113; PRINTS:PR00458:Haem peroxidase superfamily signature; ProSitePatterns:PS00435:Peroxidases proximal h…	MpPOD160	NA	NA	Peroxidase	NA	Mp7g19380	Spinedi et al., Plants 2021, 10(7), 1478.	NA	10.3390/plants10071478	Published
Mp8g10580	40.2658	-2.35425	0.323688	-7.27321	3.51033e-13	1.37912e-12	KEGG:K12132:prkC, stkP; eukaryotic-like serine/threonine-protein kinase [EC:2.7.11.1]; KOG:KOG1187:Serine/threonine protein kinase; [T]; SUPERFAMILY:SSF52058; Pfam:PF07714:Protein tyrosine kinase; SUPERFAMILY:SSF56112; Gene3D:G3DSA:3.30.200.20; SMART:SM00220; Pfam:PF12819:Malectin-like domain; Gene3D:G3DSA:1.10.510.10; ProSiteProfiles:PS50011:Protein kinase domain profile.; ProSitePatterns:PS0010…	NA	NA	NA	NA	NA	NA	NA	NA	NA	NA
Mp2g24300	1241.11	-2.35512	0.0828164	-28.4378	6.89314e-178	3.19965e-176	KOG:KOG4073:Pterin carbinolamine dehydratase PCBD/dimerization cofactor of HNF1; [K]; Gene3D:G3DSA:3.30.1360.20; Pfam:PF01329:Pterin 4 alpha carbinolamine dehydratase; SUPERFAMILY:SSF55248; MapolyID:Mapoly0069s0079.1	NA	NA	NA	NA	NA	NA	NA	NA	NA	NA
Mp6g10230	156.429	-2.35603	0.184852	-12.7455	3.30365e-37	2.63715e-36	MobiDBLite:mobidb-lite:consensus disorder prediction; MapolyID:Mapoly0016s0066.1	NA	NA	NA	NA	NA	NA	NA	NA	NA	NA
Mp3g05830	444.396	-2.3592	0.120549	-19.5705	2.76104e-85	4.918e-84	KOG:KOG2332:Ferritin; [P]; Pfam:PF00210:Ferritin-like domain; ProSiteProfiles:PS50905:Ferritin-like diiron domain profile.; Gene3D:G3DSA:1.20.1260.10; SUPERFAMILY:SSF47240; CDD:cd01056:Euk_Ferritin; MapolyID:Mapoly0006s0054.1	NA	NA	NA	NA	NA	NA	NA	NA	NA	NA
Mp5g17030	67.3635	-2.36254	0.253614	-9.31547	1.21412e-20	6.31635e-20	ProSitePatterns:PS00435:Peroxidases proximal heme-ligand signature.; SUPERFAMILY:SSF48113; Gene3D:G3DSA:1.10.420.10; PRINTS:PR00461:Plant peroxidase signature; Gene3D:G3DSA:1.10.520.10; ProSitePatterns:PS00436:Peroxidases active site signature.; PRINTS:PR00458:Haem peroxidase superfamily signature; Pfam:PF00141:Peroxidase; ProSiteProfiles:PS50873:Plant heme peroxidase family profile.; CDD:cd00693…	MpPOD112	NA	NA	Peroxidase	NA	Mp5g17030	Spinedi et al., Plants 2021, 10(7), 1478.	NA	10.3390/plants10071478	Published
Mp3g21310	1266.98	-2.36739	0.107675	-21.9864	3.88227e-107	9.13303e-106	CDD:cd06899:lectin_legume_LecRK_Arcelin_ConA; Pfam:PF00139:Legume lectin domain; Gene3D:G3DSA:2.60.120.200; SUPERFAMILY:SSF49899; MapolyID:Mapoly0160s0026.1	NA	NA	NA	NA	NA	NA	NA	NA	NA	NA
Mp5g12140	17.7277	-2.37013	0.524468	-4.51912	6.20985e-06	1.55913e-05	KEGG:K00430:E1.11.1.7; peroxidase [EC:1.11.1.7]; ProSitePatterns:PS00436:Peroxidases active site signature.; ProSiteProfiles:PS50873:Plant heme peroxidase family profile.; Gene3D:G3DSA:1.10.420.10; ProSitePatterns:PS00435:Peroxidases proximal heme-ligand signature.; Gene3D:G3DSA:1.10.520.10; Pfam:PF00141:Peroxidase; SUPERFAMILY:SSF48113; PRINTS:PR00458:Haem peroxidase superfamily signature; PRINT…	MpPOD96	NA	NA	Peroxidase	NA	Mp5g12140	Spinedi et al., Plants 2021, 10(7), 1478.	NA	10.3390/plants10071478	Published
Mp4g23320	96.0349	-2.37589	0.233955	-10.1553	3.13848e-24	1.82579e-23	Pfam:PF14368:Probable lipid transfer; Gene3D:G3DSA:1.10.110.10; CDD:cd00010:AAI_LTSS; SUPERFAMILY:SSF47699; MapolyID:Mapoly0020s0095.1	MpLTP-like70	NA	NA	Lipid transfer protein	NA	Mp4g23320	NA	NA	NA	Provisional
Mp2g06690	223.325	-2.38112	0.163979	-14.5209	8.93077e-48	8.9193e-47	MapolyID:Mapoly0021s0122.1	NA	NA	NA	NA	NA	NA	NA	NA	NA	NA
Mp8g06920	20.4371	-2.38178	0.485775	-4.90305	9.43592e-07	2.5333e-06	MapolyID:Mapoly0013s0100.2	NA	NA	NA	NA	NA	NA	NA	NA	NA	NA
Mp8g11090	35.5683	-2.39421	0.357469	-6.69766	2.11783e-11	7.62321e-11	MobiDBLite:mobidb-lite:consensus disorder prediction; MapolyID:Mapoly0008s0111.1	NA	NA	NA	NA	NA	NA	NA	NA	NA	NA
Mp5g10190	26.513	-2.39911	0.409998	-5.85152	4.8711e-09	1.53052e-08	MapolyID:Mapoly0049s0035.1	NA	NA	NA	NA	NA	NA	NA	NA	NA	NA
Mp1g26490	73.2945	-2.40686	0.276306	-8.71086	3.01578e-18	1.44605e-17	MapolyID:Mapoly0002s0229.2	NA	NA	NA	NA	NA	NA	NA	NA	NA	NA
Mp7g16430	303.571	-2.41144	0.135282	-17.8253	4.50012e-71	6.59536e-70	MobiDBLite:mobidb-lite:consensus disorder prediction; Pfam:PF14215:bHLH-MYC and R2R3-MYB transcription factors N-terminal; MapolyID:Mapoly0123s0025.1	MpBHLH52	NA	NA	transcription factor, bHLH	NA	Mp7g16430	NA	NA	NA	Provisional
Mp5g01370	251.436	-2.41715	0.157539	-15.3432	3.93046e-53	4.32851e-52	KOG:KOG2100:Dipeptidyl aminopeptidase; N-term missing; [O]; SUPERFAMILY:SSF82171; Pfam:PF00326:Prolyl oligopeptidase family; Gene3D:G3DSA:2.120.10.30; Gene3D:G3DSA:3.40.50.1820; SUPERFAMILY:SSF53474; MapolyID:Mapoly0175s0001.3	NA	NA	NA	NA	NA	NA	NA	NA	NA	NA
Mp6g05780	26.9009	-2.41775	0.422421	-5.72355	1.04319e-08	3.21537e-08	KEGG:K10730:RECQL4; ATP-dependent DNA helicase Q4 [EC:3.6.4.12]; KOG:KOG0351:ATP-dependent DNA helicase; N-term missing; [L]; SMART:SM00487; MobiDBLite:mobidb-lite:consensus disorder prediction; Pfam:PF00271:Helicase conserved C-terminal domain; Gene3D:G3DSA:1.10.720.30; SMART:SM00490; ProSiteProfiles:PS51194:Superfamilies 1 and 2 helicase C-terminal domain profile.; Gene3D:G3DSA:1.10.10.1460; Pr…	NA	NA	NA	NA	NA	NA	NA	NA	NA	NA
Mp3g24880	4440.75	-2.41971	0.0882285	-27.4255	1.36357e-165	5.74622e-164	Pfam:PF05562:Cold acclimation protein WCOR413; MapolyID:Mapoly0183s0020.1	NA	NA	NA	NA	NA	NA	NA	NA	NA	NA
Mp4g07590	19.3618	-2.42257	0.485879	-4.98596	6.16554e-07	1.67906e-06	Pfam:PF01925:Sulfite exporter TauE/SafE; MapolyID:Mapoly0115s0022.1	NA	NA	NA	NA	NA	NA	NA	NA	NA	NA
Mp4g04680	344.064	-2.42301	0.133996	-18.0827	4.3637e-73	6.57514e-72	KOG:KOG0143:Iron/ascorbate family oxidoreductases; [QR]; SUPERFAMILY:SSF51197; Pfam:PF03171:2OG-Fe(II) oxygenase superfamily; Pfam:PF14226:non-haem dioxygenase in morphine synthesis N-terminal; PRINTS:PR00682:Isopenicillin N synthase signature; ProSiteProfiles:PS51471:Fe(2+) 2-oxoglutarate dioxygenase domain profile.; Gene3D:G3DSA:2.60.120.330; MapolyID:Mapoly0044s0006.1	MpDOXC24	NA	NA	Secondary metabolism enzyme	NA	Mp4g04680	Bowman, Kohchi, Yamato, et al., Cell 171(2):287-304.e15	28985561	10.1016/j.cell.2017.09.030	Provisional
Mp8g03370	322.512	-2.43336	0.127001	-19.1602	7.95559e-82	1.33885e-80	MapolyID:Mapoly0012s0128.5	NA	NA	NA	NA	NA	NA	NA	NA	NA	NA
Mp3g03380	97.4453	-2.43605	0.225785	-10.7892	3.87063e-27	2.43284e-26	KEGG:K20989:DUR3; urea-proton symporter; KOG:KOG2348:Urea transporter; [E]; Coils:Coil; TIGRFAM:TIGR00813:sss: transporter, solute:sodium symporter (SSS) family; Gene3D:G3DSA:1.20.1730.10; ProSiteProfiles:PS50283:Sodium:solute symporter family profile.; CDD:cd11476:SLC5sbd_DUR3; Pfam:PF00474:Sodium:solute symporter family; MapolyID:Mapoly0022s0195.1	MpGT34.4	NA	NA	Cell wall related protein	NA	Mp3g03380	Lampugnani et al., 2019 Trends Plant Sci	NA	doi:10.1016/j.tplants.2019.02.011	Provisional
Mp5g11380	384.085	-2.43752	0.131229	-18.5745	5.16767e-77	8.2249e-76	MobiDBLite:mobidb-lite:consensus disorder prediction; Pfam:PF04885:Stigma-specific protein, Stig1; MapolyID:Mapoly0093s0061.1	NA	NA	NA	NA	NA	NA	NA	NA	NA	NA
Mp7g19420	38.8384	-2.44078	0.353317	-6.90819	4.90866e-12	1.82957e-11	KOG:KOG2029:Uncharacterized conserved protein; N-term missing; [S]; SUPERFAMILY:SSF53474; Gene3D:G3DSA:3.40.50.1820; MobiDBLite:mobidb-lite:consensus disorder prediction; MapolyID:Mapoly0067s0036.1	NA	NA	NA	NA	NA	NA	NA	NA	NA	NA
Mp2g06930	18.3678	-2.44567	0.469456	-5.20958	1.89266e-07	5.35497e-07	Pfam:PF06522:NADH-ubiquinone reductase complex 1 MLRQ subunit; MapolyID:Mapoly0021s0146.1	NA	NA	NA	NA	NA	NA	NA	NA	NA	NA
Mp1g27220	15.7996	-2.44705	0.532086	-4.59897	4.24595e-06	1.07954e-05	MapolyID:Mapoly0002s0156.3	NA	NA	NA	NA	NA	NA	NA	NA	NA	NA
Mp2g22860	3355.71	-2.45205	0.0847861	-28.9204	6.61251e-184	3.23348e-182	KEGG:K08235:E2.4.1.207; xyloglucan:xyloglucosyl transferase [EC:2.4.1.207]; PIRSF:PIRSF005604; ProSiteProfiles:PS51762:Glycosyl hydrolases family 16 (GH16) domain profile.; ProSitePatterns:PS01034:Glycosyl hydrolases family 16 active sites.; Pfam:PF00722:Glycosyl hydrolases family 16; Pfam:PF06955:Xyloglucan endo-transglycosylase (XET) C-terminus; CDD:cd02176:GH16_XET; Gene3D:G3DSA:2.60.120.200; …	MpGH16.14	NA	NA	Cell wall related protein	NA	Mp2g22860	Lampugnani et al., 2019 Trends Plant Sci	NA	doi:10.1016/j.tplants.2019.02.011	Provisional
Mp2g18130	25.4491	-2.45434	0.421867	-5.8178	5.96255e-09	1.86255e-08	KOG:KOG0156:Cytochrome P450 CYP2 subfamily; [Q]; Pfam:PF00067:Cytochrome P450; ProSitePatterns:PS00086:Cytochrome P450 cysteine heme-iron ligand signature.; Gene3D:G3DSA:1.10.630.10; SUPERFAMILY:SSF48264; PRINTS:PR00385:P450 superfamily signature; PRINTS:PR00463:E-class P450 group I signature; MapolyID:Mapoly0201s0001.2	MpCYP829-like8	NA	NA	Cytochrome P450, Secondary metabolism enzyme	NA	Mp2g18130	Nelson et al., 2017 BBA Proteins and Proteomics	NA	doi:10.1016/j.bbapap.2017.05.00	Provisional
Mp7g05570	71.6139	-2.45504	0.259548	-9.45891	3.11184e-21	1.64869e-20	Coils:Coil; MapolyID:Mapoly0057s0113.2	NA	NA	NA	NA	NA	NA	NA	NA	NA	NA
Mp3g20970	23078.7	-2.4558	0.0623813	-39.3677	0	0	TIGRFAM:TIGR01569:A_tha_TIGR01569: plant integral membrane protein TIGR01569; Pfam:PF04535:Domain of unknown function (DUF588); MapolyID:Mapoly0159s0027.1	NA	NA	NA	NA	NA	NA	NA	NA	NA	NA
Mp6g04110	8314.48	-2.46282	0.0823331	-29.9128	1.34091e-196	7.2906e-195	MobiDBLite:mobidb-lite:consensus disorder prediction; MapolyID:Mapoly0034s0107.1	NA	NA	NA	NA	NA	NA	NA	NA	NA	NA
Mp2g16690	246.991	-2.46501	0.165191	-14.9222	2.36522e-50	2.48341e-49	KOG:KOG0061:Transporter, ABC superfamily (Breast cancer resistance protein); [Q]; SUPERFAMILY:SSF52540; Pfam:PF01061:ABC-2 type transporter; Pfam:PF00005:ABC transporter; MobiDBLite:mobidb-lite:consensus disorder prediction; ProSiteProfiles:PS50893:ATP-binding cassette, ABC transporter-type domain profile.; Gene3D:G3DSA:3.40.50.300; MapolyID:Mapoly0109s0010.1	MpABC24	NA	NA	ABC transporter	NA	Mp2g16690	NA	NA	NA	Provisional
Mp5g22460	50.7405	-2.46668	0.338731	-7.28211	3.28631e-13	1.29274e-12	KEGG:K11254:H4; histone H4; KOG:KOG3467:Histone H4; [B]; Gene3D:G3DSA:1.10.20.10; SMART:SM00417; SUPERFAMILY:SSF47113; MobiDBLite:mobidb-lite:consensus disorder prediction; CDD:cd00076:H4; PRINTS:PR00623:Histone H4 signature; ProSitePatterns:PS00047:Histone H4 signature.; Pfam:PF15511:Centromere kinetochore component CENP-T histone fold; MapolyID:Mapoly0010s0210.1	MpH4g	NA	NA	Chromatin related protein	NA	Mp5g22460	Bowman, Kohchi, Yamato, et al., Cell 171(2):287-304.e15	28985561	10.1016/j.cell.2017.09.030	Provisional
Mp4g12000	147.264	-2.47354	0.21543	-11.4819	1.62699e-30	1.11649e-29	MobiDBLite:mobidb-lite:consensus disorder prediction; MapolyID:Mapoly0011s0184.1	NA	NA	NA	NA	NA	NA	NA	NA	NA	NA
Mp2g15440	82.5684	-2.47497	0.260921	-9.48551	2.41192e-21	1.28224e-20	Coils:Coil; Pfam:PF01040:UbiA prenyltransferase family; Gene3D:G3DSA:1.10.357.140; CDD:cd13960:PT_UbiA_HPT1; MapolyID:Mapoly0082s0042.1	NA	NA	NA	NA	NA	NA	NA	NA	NA	NA
Mp5g00340	225.147	-2.47777	0.162533	-15.2448	1.78301e-52	1.94704e-51	MapolyID:Mapoly0078s0034.2	NA	NA	NA	NA	NA	NA	NA	NA	NA	NA
Mp5g19840	51.6753	-2.48519	0.299239	-8.30502	9.97993e-17	4.51653e-16	SUPERFAMILY:SSF53756; Gene3D:G3DSA:3.40.50.2000; MapolyID:Mapoly0409s0001.1	NA	NA	NA	NA	NA	NA	NA	NA	NA	NA
Mp5g10150	114.742	-2.48776	0.218226	-11.3999	4.18437e-30	2.83763e-29	Mp5g10160	NA	NA	NA	NA	NA	NA	NA	NA	NA	NA
Mp4g06030	11122.9	-2.49437	0.0811845	-30.7248	2.65894e-207	1.60881e-205	KEGG:K01602:rbcS; ribulose-bisphosphate carboxylase small chain [EC:4.1.1.39]; SMART:SM00961; PRINTS:PR00152:RuBisCO small subunit signature; SUPERFAMILY:SSF55239; CDD:cd03527:RuBisCO_small; Pfam:PF00101:Ribulose bisphosphate carboxylase, small chain; Gene3D:G3DSA:3.30.190.10; MapolyID:Mapoly0114s0051.1	NA	NA	NA	NA	NA	NA	NA	NA	NA	NA
Mp3g17080	627.249	-2.49574	0.11185	-22.3134	2.73768e-110	6.70409e-109	KOG:KOG0873:C-4 sterol methyl oxidase; N-term missing; [I]; Pfam:PF04116:Fatty acid hydroxylase superfamily; SUPERFAMILY:SSF51735; Pfam:PF12076:WAX2 C-terminal domain; Gene3D:G3DSA:3.40.50.720; MapolyID:Mapoly0039s0086.1	MpCER1	NA	NA	Cuticle related protein	NA	Mp3g17080	Bowman, Kohchi, Yamato, et al., Cell 171(2):287-304.e15	28985561	10.1016/j.cell.2017.09.030	Provisional
Mp1g01190	11.9547	-2.49595	0.614006	-4.06503	4.80259e-05	0.000112048	MapolyID:Mapoly0029s0127.2	NA	NA	NA	NA	NA	NA	NA	NA	NA	NA
Mp5g05720	1579.53	-2.49733	0.128948	-19.3669	1.46746e-83	2.54393e-82	Gene3D:G3DSA:1.10.110.10; SMART:SM00499; SUPERFAMILY:SSF47699; CDD:cd00010:AAI_LTSS; Pfam:PF14368:Probable lipid transfer; MapolyID:Mapoly0027s0053.1	MpLTP-like71	NA	NA	Lipid transfer protein	NA	Mp5g05720	NA	NA	NA	Provisional
Mp2g07690	62.5934	-2.49807	0.3116	-8.01692	1.08432e-15	4.70455e-15	KEGG:K10999:CESA; cellulose synthase A [EC:2.4.1.12]; CDD:cd16617:mRING-HC-C4C4_CesA_plant; Pfam:PF03552:Cellulose synthase; Gene3D:G3DSA:3.30.40.10; MobiDBLite:mobidb-lite:consensus disorder prediction; SUPERFAMILY:SSF57850; Coils:Coil; SUPERFAMILY:SSF53448; Gene3D:G3DSA:3.90.550.10; ProSiteProfiles:PS50042:cAMP/cGMP binding motif profile.; ProSiteProfiles:PS50089:Zinc finger RING-type profile.;…	MpCSLD6	MpCELLULOSE SYNTHASE-LIKE D5	MpGT2.6	Cell wall related protein	NA	Mp2g07690	Lampugnani et al., 2019 Trends Plant Sci	NA	doi:10.1016/j.tplants.2019.02.011	Provisional
Mp7g19330	1431.48	-2.50044	0.0878052	-28.4771	2.25121e-178	1.04809e-176	KEGG:K08292:EEF2K; elongation factor 2 kinase [EC:2.7.11.20]; Gene3D:G3DSA:3.40.50.410; Coils:Coil; Gene3D:G3DSA:3.20.200.10; ProSiteProfiles:PS51158:Alpha-type protein kinase domain profile.; SMART:SM00811; Pfam:PF02816:Alpha-kinase family; SUPERFAMILY:SSF53300; CDD:cd00198:vWFA; Gene3D:G3DSA:3.30.200.20; SUPERFAMILY:SSF56112; MapolyID:Mapoly0067s0045.4	NA	NA	NA	NA	NA	NA	NA	NA	NA	NA
Mp6g06010	356.356	-2.5043	0.122284	-20.4795	3.28333e-93	6.42212e-92	KOG:KOG1339:Aspartyl protease; [O]; MobiDBLite:mobidb-lite:consensus disorder prediction; ProSiteProfiles:PS51767:Peptidase family A1 domain profile.; SUPERFAMILY:SSF50630; Pfam:PF14541:Xylanase inhibitor C-terminal; Gene3D:G3DSA:2.40.70.10; ProSitePatterns:PS00141:Eukaryotic and viral aspartyl proteases active site.; Pfam:PF14543:Xylanase inhibitor N-terminal; MapolyID:Mapoly0097s0043.1	NA	NA	NA	NA	NA	NA	NA	NA	NA	NA
Mp4g19060	9.05115	-2.51349	0.702841	-3.57619	0.000348636	0.000746427	MapolyID:Mapoly0164s0004.1	NA	NA	NA	NA	NA	NA	NA	NA	NA	NA
Mp5g23750	12.5923	-2.517	0.627444	-4.01152	6.033e-05	0.000139458	MapolyID:Mapoly0010s0081.1	NA	NA	NA	NA	NA	NA	NA	NA	NA	NA
Mp5g20090	303.876	-2.52239	0.135857	-18.5665	5.9951e-77	9.51263e-76	ProSiteProfiles:PS50181:F-box domain profile.; Gene3D:G3DSA:2.120.10.80; SUPERFAMILY:SSF81383; SUPERFAMILY:SSF117281; Gene3D:G3DSA:1.20.1280.50; SMART:SM00256; Pfam:PF00646:F-box domain; MapolyID:Mapoly0190s0005.1	NA	NA	NA	NA	NA	NA	NA	NA	NA	NA
Mp3g07540	967.073	-2.52359	0.145709	-17.3194	3.35621e-67	4.67226e-66	Pfam:PF04885:Stigma-specific protein, Stig1; MapolyID:Mapoly0006s0229.1	NA	NA	NA	NA	NA	NA	NA	NA	NA	NA
Mp5g05230	399.167	-2.52391	0.124182	-20.3243	7.83918e-92	1.49386e-90	KOG:KOG1999:RNA polymerase II transcription elongation factor DSIF/SUPT5H/SPT5; C-term missing; [K]; ProSiteProfiles:PS50213:FAS1/BIgH3 domain profile.; Gene3D:G3DSA:2.30.180.10; CDD:cd09888:NGN_Euk; Gene3D:G3DSA:3.30.70.940; Pfam:PF03439:Early transcription elongation factor of RNA pol II, NGN section; CDD:cd06081:KOW_Spt5_1; SUPERFAMILY:SSF50104; SUPERFAMILY:SSF82153; Pfam:PF02469:Fasciclin dom…	NA	NA	NA	NA	NA	NA	NA	NA	NA	NA
Mp1g25150	28.2926	-2.52603	0.420731	-6.00391	1.92616e-09	6.19605e-09	KEGG:K02684:PRI1; DNA primase small subunit [EC:2.7.7.102]; KOG:KOG2851:Eukaryotic-type DNA primase, catalytic (small) subunit; [L]; TIGRFAM:TIGR00335:primase_sml: putative DNA primase, eukaryotic-type, small subunit; MobiDBLite:mobidb-lite:consensus disorder prediction; Gene3D:G3DSA:3.90.920.30; Pfam:PF01896:DNA primase small subunit; SUPERFAMILY:SSF56747; CDD:cd04860:AE_Prim_S; MapolyID:Mapoly0…	NA	NA	NA	NA	NA	NA	NA	NA	NA	NA
Mp8g02690	84.9619	-2.53345	0.252049	-10.0514	9.05773e-24	5.19541e-23	MapolyID:Mapoly0012s0061.1	NA	NA	NA	NA	NA	NA	NA	NA	NA	NA
Mp3g24000	1141.81	-2.53679	0.0889157	-28.5303	4.93594e-179	2.32587e-177	SUPERFAMILY:SSF48371; MobiDBLite:mobidb-lite:consensus disorder prediction; ProSiteProfiles:PS50077:HEAT repeat profile.; SMART:SM01349; Gene3D:G3DSA:1.25.10.10; Pfam:PF13513:HEAT-like repeat; MapolyID:Mapoly0121s0024.1	NA	NA	NA	NA	NA	NA	NA	NA	NA	NA
Mp3g02650	3293.14	-2.53729	0.0840785	-30.1777	4.64714e-200	2.63734e-198	KEGG:K00696:E2.4.1.14; sucrose-phosphate synthase [EC:2.4.1.14]; KOG:KOG0853:Glycosyltransferase; [M]; Pfam:PF00534:Glycosyl transferases group 1; MobiDBLite:mobidb-lite:consensus disorder prediction; Pfam:PF05116:Sucrose-6F-phosphate phosphohydrolase; Pfam:PF00862:Sucrose synthase; TIGRFAM:TIGR02468:sucrsPsyn_pln: sucrose phosphate synthase; CDD:cd16419:HAD_SPS; CDD:cd03800:GT1_Sucrose_synthase;…	NA	NA	NA	NA	NA	NA	NA	NA	NA	NA
Mp7g08340	440.736	-2.53841	0.123211	-20.6022	2.6234e-94	5.17032e-93	KOG:KOG1187:Serine/threonine protein kinase; [T]; Pfam:PF07714:Protein tyrosine kinase; SMART:SM00220; Gene3D:G3DSA:3.30.200.20; ProSiteProfiles:PS50011:Protein kinase domain profile.; SUPERFAMILY:SSF56112; ProSitePatterns:PS00108:Serine/Threonine protein kinases active-site signature.; Gene3D:G3DSA:1.10.510.10; MapolyID:Mapoly0146s0034.1	MpRLK-Pelle_CR4L4	NA	NA	Receptor-like Kinase (RLK)	NA	Mp7g08340	Bowman, Kohchi, Yamato, et al., Cell 171(2):287-304.e15	28985561	10.1016/j.cell.2017.09.030	Provisional
Mp3g19150	10.3873	-2.54443	0.663689	-3.83376	0.000126197	0.000283333	Pfam:PF02042:RWP-RK domain; ProSiteProfiles:PS51519:RWP-RK domain profile.; MobiDBLite:mobidb-lite:consensus disorder prediction; MapolyID:Mapoly0049s0119.4	NA	NA	NA	NA	NA	NA	NA	NA	NA	NA
Mp8g18180	1206.46	-2.55675	0.107464	-23.7918	4.06294e-125	1.17871e-123	MobiDBLite:mobidb-lite:consensus disorder prediction; CDD:cd00010:AAI_LTSS; SUPERFAMILY:SSF47699; Gene3D:G3DSA:1.10.110.10; PRINTS:PR00382:Plant phospholipid transfer protein signature; SMART:SM00499; Pfam:PF14368:Probable lipid transfer; MapolyID:Mapoly0030s0151.1	MpLTPG1	NA	NA	Lipid transfer protein, Cuticle related protein,	NA	Mp8g18180	NA	NA	NA	Provisional
Mp8g06540	547.604	-2.55711	0.122706	-20.8394	1.90239e-96	3.86695e-95	KOG:KOG1187:Serine/threonine protein kinase; N-term missing; [T]; PRINTS:PR00019:Leucine-rich repeat signature; Gene3D:G3DSA:3.30.200.20; ProSiteProfiles:PS50011:Protein kinase domain profile.; SUPERFAMILY:SSF56112; Pfam:PF08263:Leucine rich repeat N-terminal domain; SUPERFAMILY:SSF52058; Pfam:PF00560:Leucine Rich Repeat; Gene3D:G3DSA:1.10.510.10; Pfam:PF00069:Protein kinase domain; Gene3D:G3DSA:…	NA	NA	NA	NA	NA	NA	NA	NA	NA	NA
Mp3g08120	53.6151	-2.55858	0.335551	-7.625	2.4403e-14	1.00414e-13	KEGG:K02209:MCM5, CDC46; DNA replication licensing factor MCM5 [EC:3.6.4.12]; KOG:KOG0481:DNA replication licensing factor, MCM5 component; [L]; SUPERFAMILY:SSF50249; Gene3D:G3DSA:2.40.50.140; PRINTS:PR01657:Mini-chromosome maintenance (MCM) protein family signature; Pfam:PF17207:MCM OB domain; SMART:SM00350; Pfam:PF17855:MCM AAA-lid domain; ProSiteProfiles:PS50051:MCM family domain profile.; PRI…	MpMCM5	NA	NA	Chromatin related protein	NA	Mp3g08120	Bowman, Kohchi, Yamato, et al., Cell 171(2):287-304.e15	28985561	10.1016/j.cell.2017.09.030	Provisional
Mp3g20000	50.7162	-2.55946	0.314152	-8.14719	3.72468e-16	1.6487e-15	KOG:KOG0472:Leucine-rich repeat protein; [S]; SUPERFAMILY:SSF52058; Gene3D:G3DSA:3.80.10.10; Pfam:PF08263:Leucine rich repeat N-terminal domain; SUPERFAMILY:SSF52047; SMART:SM00369; MapolyID:Mapoly0048s0054.1	NA	NA	NA	NA	NA	NA	NA	NA	NA	NA
Mp8g14390	112.954	-2.56196	0.233245	-10.984	4.56345e-28	2.93837e-27	Mp8g14410	NA	NA	NA	NA	NA	NA	NA	NA	NA	NA
Mp8g09440	338.251	-2.57289	0.149914	-17.1624	5.07647e-66	6.91236e-65	KOG:KOG1237:H+/oligopeptide symporter; [E]; Gene3D:G3DSA:1.20.1250.20; CDD:cd06174:MFS; Pfam:PF00854:POT family; SUPERFAMILY:SSF103473; MapolyID:Mapoly0204s0004.2	MpNPF34	NA	NA	NPF transporter	NA	Mp8g09440	Bowman, Kohchi, Yamato, et al., Cell 171(2):287-304.e15	28985561	10.1016/j.cell.2017.09.030	Provisional
Mp5g10750	22.7607	-2.57423	0.457869	-5.6222	1.88537e-08	5.69937e-08	KEGG:K00430:E1.11.1.7; peroxidase [EC:1.11.1.7]; ProSiteProfiles:PS50873:Plant heme peroxidase family profile.; SUPERFAMILY:SSF48113; ProSitePatterns:PS00435:Peroxidases proximal heme-ligand signature.; PRINTS:PR00461:Plant peroxidase signature; Gene3D:G3DSA:1.10.420.10; Gene3D:G3DSA:1.10.520.10; Pfam:PF00141:Peroxidase; PRINTS:PR00458:Haem peroxidase superfamily signature; ProSitePatterns:PS0043…	MpPOD92	NA	NA	Peroxidase	NA	Mp5g10750	Spinedi et al., Plants 2021, 10(7), 1478.	NA	10.3390/plants10071478	Published
Mp1g21660	86.2966	-2.58133	0.244475	-10.5587	4.63202e-26	2.82573e-25	KEGG:K04750:phnB; PhnB protein; Gene3D:G3DSA:3.10.180.10; Pfam:PF18029:Glyoxalase-like domain; ProSiteProfiles:PS51819:Vicinal oxygen chelate (VOC) domain profile.; SUPERFAMILY:SSF54593; CDD:cd07246:VOC_like; MobiDBLite:mobidb-lite:consensus disorder prediction; MapolyID:Mapoly0001s0501.1	NA	NA	NA	NA	NA	NA	NA	NA	NA	NA
Mp7g06470	18.6327	-2.58136	0.514618	-5.01607	5.27382e-07	1.44533e-06	MapolyID:Mapoly0057s0020.1	NA	NA	NA	NA	NA	NA	NA	NA	NA	NA
Mp8g00300	18.9246	-2.58375	0.522972	-4.94052	7.79155e-07	2.10967e-06	KOG:KOG2533:Permease of the major facilitator superfamily; [G]; Gene3D:G3DSA:1.20.1250.20; SUPERFAMILY:SSF103473; Pfam:PF07690:Major Facilitator Superfamily; ProSiteProfiles:PS50850:Major facilitator superfamily (MFS) profile.; CDD:cd06174:MFS; MapolyID:Mapoly0077s0039.1	NA	NA	NA	NA	NA	NA	NA	NA	NA	NA
Mp1g00360	844.657	-2.58555	0.0916674	-28.2058	4.96543e-175	2.23804e-173	ProSiteProfiles:PS50222:EF-hand calcium-binding domain profile.; Gene3D:G3DSA:1.10.238.10; ProSitePatterns:PS00018:EF-hand calcium-binding domain.; SUPERFAMILY:SSF47473; MapolyID:Mapoly0103s0051.1	NA	NA	NA	NA	NA	NA	NA	NA	NA	NA
Mp2g05330	813.784	-2.58569	0.0939498	-27.5221	9.56168e-167	4.09598e-165	SUPERFAMILY:SSF49503; Gene3D:G3DSA:2.60.40.420; ProDom:PD003122:COPPER METAL-BINDING BLUE ELECTRON COPPER-BINDING PRECURSOR PHYTOCYANIN SIGNAL GLYCOPROTEIN EARLY; CDD:cd04216:Phytocyanin; Pfam:PF02298:Plastocyanin-like domain; ProSiteProfiles:PS51485:Phytocyanin domain profile.; MapolyID:Mapoly0031s0187.7	NA	NA	NA	NA	NA	NA	NA	NA	NA	NA
Mp5g14490	20.2402	-2.58694	0.477235	-5.42068	5.93723e-08	1.73411e-07	ProSiteProfiles:PS50873:Plant heme peroxidase family profile.; CDD:cd00693:secretory_peroxidase; Pfam:PF00141:Peroxidase; ProSitePatterns:PS00435:Peroxidases proximal heme-ligand signature.; ProSitePatterns:PS00436:Peroxidases active site signature.; Gene3D:G3DSA:1.10.420.10; SUPERFAMILY:SSF48113; PRINTS:PR00458:Haem peroxidase superfamily signature; PRINTS:PR00461:Plant peroxidase signature; Gen…	MpPOD107	NA	NA	Peroxidase	NA	Mp5g14490	Spinedi et al., Plants 2021, 10(7), 1478.	NA	10.3390/plants10071478	Published
Mp3g06610	38.3199	-2.58704	0.363503	-7.11697	1.10328e-12	4.23604e-12	KEGG:K08021:ALOX12B; arachidonate 12-lipoxygenase (R-type) [EC:1.13.11.-]; SUPERFAMILY:SSF49723; PRINTS:PR00468:Plant lipoxygenase signature; MobiDBLite:mobidb-lite:consensus disorder prediction; Gene3D:G3DSA:3.10.450.60; PRINTS:PR00087:Lipoxygenase signature; Pfam:PF00305:Lipoxygenase; SMART:SM00308; SUPERFAMILY:SSF48484; Gene3D:G3DSA:2.60.60.20; Pfam:PF01477:PLAT/LH2 domain; Gene3D:G3DSA:4.10.3…	MpLOX3	Lipoxygenase 3	NA	Lipoxygenase	Mapoly0006s0130.1	Mapoly0006s0130.1; Mp3g06610.1	Kanamoto et al., Phytochemistry. 77, 70-78 (2012).	PMID: 22425284	doi:10.1016/j.phytochem.2012.02.009	Published
Mp5g24130	4887.91	-2.60135	0.067574	-38.4962	0	0	KOG:KOG0629:Glutamate decarboxylase and related proteins; N-term missing; C-term missing; [E]; SUPERFAMILY:SSF53383; Gene3D:G3DSA:3.40.640.10; MapolyID:Mapoly0010s0043.1	NA	NA	NA	NA	NA	NA	NA	NA	NA	NA
Mp2g03770	51.6839	-2.60362	0.308881	-8.42921	3.4801e-17	1.60437e-16	Pfam:PF03732:Retrotransposon gag protein; MapolyID:Mapoly0031s0033.1	NA	NA	NA	NA	NA	NA	NA	NA	NA	NA
Mp5g03090	79.7205	-2.60493	0.261216	-9.97233	2.01446e-23	1.14033e-22	KEGG:K00279:CKX; cytokinin dehydrogenase [EC:1.5.99.12]; KOG:KOG1231:Proteins containing the FAD binding domain; [C]; Pfam:PF01565:FAD binding domain; Pfam:PF09265:Cytokinin dehydrogenase 1, FAD and cytokinin binding; Gene3D:G3DSA:3.40.462.10; Gene3D:G3DSA:3.30.465.10; ProSiteProfiles:PS51387:PCMH-type FAD-binding domain profile.; SUPERFAMILY:SSF55103; ProSiteProfiles:PS51257:Prokaryotic membrane…	MpCKX1	NA	NA	cytokinin related protein, Hormone related protein	NA	Mp5g03090	Bowman, Kohchi, Yamato, et al., Cell 171(2):287-304.e15	28985561	10.1016/j.cell.2017.09.030	Provisional
Mp6g14540	43.7962	-2.60705	0.3527	-7.3917	1.44963e-13	5.78886e-13	MobiDBLite:mobidb-lite:consensus disorder prediction; Pfam:PF00504:Chlorophyll A-B binding protein; SUPERFAMILY:SSF103511; Gene3D:G3DSA:1.10.3460.10; MapolyID:Mapoly0047s0108.1	NA	NA	NA	NA	NA	NA	NA	NA	NA	NA
Mp4g21750	111.209	-2.60949	0.240089	-10.8688	1.62293e-27	1.0288e-26	KEGG:K11251:H2A; histone H2A; KOG:KOG1756:Histone 2A; [B]; SMART:SM00414; Pfam:PF00125:Core histone H2A/H2B/H3/H4; SUPERFAMILY:SSF47113; CDD:cd00074:H2A; Gene3D:G3DSA:1.10.20.10; Pfam:PF16211:C-terminus of histone H2A; PRINTS:PR00620:Histone H2A signature; ProSitePatterns:PS00046:Histone H2A signature.; MapolyID:Mapoly0090s0046.1	MpH2A.X.2	NA	NA	Chromatin related protein	NA	Mp4g21750	Bowman, Kohchi, Yamato, et al., Cell 171(2):287-304.e15	28985561	10.1016/j.cell.2017.09.030	Provisional
Mp4g02220	151.756	-2.61349	0.184474	-14.1673	1.4604e-45	1.39921e-44	MapolyID:Mapoly0080s0077.1	NA	NA	NA	NA	NA	NA	NA	NA	NA	NA
Mp7g04520	664.507	-2.61569	0.105785	-24.7264	5.568e-135	1.7926e-133	KEGG:K10642:DZIP3; E3 ubiquitin-protein ligase DZIP3 [EC:2.3.2.27]; KOG:KOG4628:Predicted E3 ubiquitin ligase; N-term missing; C-term missing; [O]; SMART:SM00184; MobiDBLite:mobidb-lite:consensus disorder prediction; Gene3D:G3DSA:3.30.40.10; Pfam:PF13639:Ring finger domain; CDD:cd16454:RING-H2_PA-TM-RING; SUPERFAMILY:SSF57850; ProSiteProfiles:PS50089:Zinc finger RING-type profile.; MapolyID:Mapol…	NA	NA	NA	NA	NA	NA	NA	NA	NA	NA
Mp3g07390	14.3368	-2.6158	0.680193	-3.84567	0.000120223	0.000270546	KOG:KOG1237:H+/oligopeptide symporter; [E]; SUPERFAMILY:SSF103473; MobiDBLite:mobidb-lite:consensus disorder prediction; Pfam:PF00854:POT family; MapolyID:Mapoly0006s0213.1	MpNPF7	NA	NA	NPF transporter	NA	Mp3g07390	Bowman, Kohchi, Yamato, et al., Cell 171(2):287-304.e15	28985561	10.1016/j.cell.2017.09.030	Provisional
Mp8g10620	14.3774	-2.61894	0.583628	-4.48735	7.21132e-06	1.80052e-05	MobiDBLite:mobidb-lite:consensus disorder prediction; MapolyID:Mapoly0008s0161.2	NA	NA	NA	NA	NA	NA	NA	NA	NA	NA
Mp8g10590	500.179	-2.62338	0.118585	-22.1224	1.92469e-108	4.59737e-107	SUPERFAMILY:SSF52266; Gene3D:G3DSA:3.40.50.1110; Pfam:PF00657:GDSL-like Lipase/Acylhydrolase; MapolyID:Mapoly0008s0164.1	NA	NA	NA	NA	NA	NA	NA	NA	NA	NA
Mp4g14930	61.3913	-2.62351	0.277923	-9.43971	3.73816e-21	1.97447e-20	KEGG:K02542:MCM6; DNA replication licensing factor MCM6 [EC:3.6.4.12]; KOG:KOG0480:DNA replication licensing factor, MCM6 component; [L]; SUPERFAMILY:SSF50249; Pfam:PF00493:MCM P-loop domain; SMART:SM00382; Gene3D:G3DSA:3.30.1640.10; PRINTS:PR01657:Mini-chromosome maintenance (MCM) protein family signature; MobiDBLite:mobidb-lite:consensus disorder prediction; ProSitePatterns:PS00847:MCM family s…	MpMCM6	NA	NA	Chromatin related protein	NA	Mp4g14930	Bowman, Kohchi, Yamato, et al., Cell 171(2):287-304.e15	28985561	10.1016/j.cell.2017.09.030	Provisional
Mp1g27080	2079.36	-2.62853	0.0869707	-30.2232	1.17483e-200	6.71643e-199	KOG:KOG4308:LRR-containing protein; [S]; Gene3D:G3DSA:3.80.10.10; SUPERFAMILY:SSF52540; SUPERFAMILY:SSF52047; Pfam:PF08477:Ras of Complex, Roc, domain of DAPkinase; MobiDBLite:mobidb-lite:consensus disorder prediction; Coils:Coil; CDD:cd00882:Ras_like_GTPase; SMART:SM00368; Pfam:PF16095:C-terminal of Roc, COR, domain; Gene3D:G3DSA:3.40.50.300; MapolyID:Mapoly0002s0170.1	NA	NA	NA	NA	NA	NA	NA	NA	NA	NA
Mp3g24050	140.905	-2.63278	0.201404	-13.0721	4.75092e-39	3.938e-38	Pfam:PF12142:Polyphenol oxidase middle domain; MobiDBLite:mobidb-lite:consensus disorder prediction; Pfam:PF12143:Protein of unknown function (DUF_B2219); ProSitePatterns:PS00498:Tyrosinase and hemocyanins CuB-binding region signature.; Pfam:PF00264:Common central domain of tyrosinase; SUPERFAMILY:SSF48056; PRINTS:PR00092:Tyrosinase copper-binding domain signature; Gene3D:G3DSA:1.10.1280.10; ProS…	MpPPO32	NA	NA	Secondary metabolism enzyme	NA	Mp3g24050	Davies et al. 2020 Front Plant Sci	NA	doi:10.3389/fpls.2020.00007	Provisional
Mp4g10620	31.5868	-2.63326	0.390331	-6.74623	1.51733e-11	5.51531e-11	MobiDBLite:mobidb-lite:consensus disorder prediction; PRINTS:PR01217:Proline rich extensin signature; MapolyID:Mapoly0011s0048.3	NA	NA	NA	NA	NA	NA	NA	NA	NA	NA
Mp5g24340	249.411	-2.63663	0.159949	-16.4842	4.76301e-61	6.01175e-60	MapolyID:Mapoly0010s0022.1	NA	NA	NA	NA	NA	NA	NA	NA	NA	NA
Mp3g21920	45.0835	-2.63871	0.342567	-7.70276	1.3316e-14	5.53942e-14	ProSiteProfiles:PS51257:Prokaryotic membrane lipoprotein lipid attachment site profile.	NA	NA	NA	NA	NA	NA	NA	NA	NA	NA
Mp3g24680	69.2953	-2.64106	0.319703	-8.26097	1.44491e-16	6.50313e-16	KOG:KOG0725:Reductases with broad range of substrate specificities; [R]; Gene3D:G3DSA:3.40.50.720; SUPERFAMILY:SSF51735; Pfam:PF13561:Enoyl-(Acyl carrier protein) reductase; PRINTS:PR00080:Short-chain dehydrogenase/reductase (SDR) superfamily signature; PRINTS:PR00081:Glucose/ribitol dehydrogenase family signature; MapolyID:Mapoly0224s0012.1	NA	NA	NA	NA	NA	NA	NA	NA	NA	NA
Mp5g19820	12.4407	-2.64158	0.630997	-4.18636	2.83459e-05	6.74076e-05	Pfam:PF12142:Polyphenol oxidase middle domain; Gene3D:G3DSA:1.10.1280.10; PRINTS:PR00092:Tyrosinase copper-binding domain signature; ProSitePatterns:PS00498:Tyrosinase and hemocyanins CuB-binding region signature.; Pfam:PF00264:Common central domain of tyrosinase; SUPERFAMILY:SSF48056; Pfam:PF12143:Protein of unknown function (DUF_B2219); MapolyID:Mapoly3320s0001.1	MpPPO63	NA	NA	Secondary metabolism enzyme	NA	Mp5g19820	Davies et al. 2020 Front Plant Sci	NA	doi:10.3389/fpls.2020.00007	Provisional
Mp8g03070	650.91	-2.64313	0.109712	-24.0915	3.06624e-128	9.27629e-127	KEGG:K18787:ACL5; thermospermine synthase [EC:2.5.1.79]; KOG:KOG1562:Spermidine synthase; [E]; SUPERFAMILY:SSF53335; Gene3D:G3DSA:3.40.50.150; Pfam:PF01564:Spermine/spermidine synthase domain; Gene3D:G3DSA:2.30.140.10; CDD:cd02440:AdoMet_MTases; Hamap:MF_00198:Polyamine aminopropyltransferase [speE].; ProSiteProfiles:PS51006:Polyamine biosynthesis (PABS) domain profile.; Coils:Coil; Pfam:PF17284:…	NA	NA	NA	NA	NA	NA	NA	NA	NA	NA
Mp4g12630	364.039	-2.64808	0.13334	-19.8595	9.11401e-88	1.66537e-86	KEGG:K00545:COMT; catechol O-methyltransferase [EC:2.1.1.6]; KOG:KOG1663:O-methyltransferase; C-term missing; [Q]; CDD:cd02440:AdoMet_MTases; Gene3D:G3DSA:3.40.50.150; Pfam:PF01596:O-methyltransferase; SUPERFAMILY:SSF53335; ProSiteProfiles:PS51682:SAM-dependent O-methyltransferase class I-type profile.; MapolyID:Mapoly0138s0002.1	MpCOMT	NA	NA	Secondary metabolism enzyme, O-methyltransferase	NA	Mp4g12630	NA	NA	NA	Provisional
Mp8g17950	22.5951	-2.65361	0.563489	-4.70924	2.48636e-06	6.45027e-06	KOG:KOG0156:Cytochrome P450 CYP2 subfamily; N-term missing; [Q]; SUPERFAMILY:SSF48264; Pfam:PF00067:Cytochrome P450; PRINTS:PR00385:P450 superfamily signature; PRINTS:PR00463:E-class P450 group I signature; Gene3D:G3DSA:1.10.630.10; ProSitePatterns:PS00086:Cytochrome P450 cysteine heme-iron ligand signature.; MapolyID:Mapoly0030s0129.4	MpCYP829-like44	NA	NA	Cytochrome P450, Secondary metabolism enzyme	NA	Mp8g17950	Nelson et al., 2017 BBA Proteins and Proteomics	NA	doi:10.1016/j.bbapap.2017.05.00	Provisional
Mp1g24670	410.13	-2.65432	0.126263	-21.0221	4.11697e-98	8.60469e-97	KOG:KOG0656:G1/S-specific cyclin D; N-term missing; C-term missing; [D]; SMART:SM00385; ProSitePatterns:PS00292:Cyclins signature.; SUPERFAMILY:SSF47954; Gene3D:G3DSA:1.10.472.10; MobiDBLite:mobidb-lite:consensus disorder prediction; Pfam:PF00134:Cyclin, N-terminal domain; CDD:cd00043:CYCLIN; MapolyID:Mapoly0061s0054.2	MpCYCD_2	NA	NA	Cell cycle related protein	NA	Mp1g24670	Bowman, Kohchi, Yamato, et al., Cell 171(2):287-304.e15	28985561	10.1016/j.cell.2017.09.030	Provisional
Mp5g17150	27.6786	-2.65558	0.407998	-6.5088	7.57545e-11	2.65371e-10	PRINTS:PR00461:Plant peroxidase signature; ProSitePatterns:PS00436:Peroxidases active site signature.; Gene3D:G3DSA:1.10.520.10; Gene3D:G3DSA:1.10.420.10; PRINTS:PR00458:Haem peroxidase superfamily signature; SUPERFAMILY:SSF48113; ProSiteProfiles:PS50873:Plant heme peroxidase family profile.; Pfam:PF00141:Peroxidase; ProSitePatterns:PS00435:Peroxidases proximal heme-ligand signature.; CDD:cd00693…	MpPOD119	NA	NA	Peroxidase	NA	Mp5g17150	Spinedi et al., Plants 2021, 10(7), 1478.	NA	10.3390/plants10071478	Published
Mp2g13430	960.048	-2.6569	0.108544	-24.4775	2.56391e-132	8.07061e-131	SMART:SM00225; Pfam:PF00651:BTB/POZ domain; SUPERFAMILY:SSF54695; MobiDBLite:mobidb-lite:consensus disorder prediction; Coils:Coil; ProSiteProfiles:PS51649:NPH3 domain profile.; Pfam:PF03000:NPH3 family; Gene3D:G3DSA:3.30.710.10; ProSiteProfiles:PS50097:BTB domain profile.; MapolyID:Mapoly0026s0028.1	NA	NA	NA	NA	NA	NA	NA	NA	NA	NA
Mp4g02680	478.535	-2.65864	0.123083	-21.6004	1.78088e-103	3.98456e-102	KOG:KOG1187:Serine/threonine protein kinase; [T]; ProSitePatterns:PS00108:Serine/Threonine protein kinases active-site signature.; SUPERFAMILY:SSF56112; MobiDBLite:mobidb-lite:consensus disorder prediction; Pfam:PF00069:Protein kinase domain; ProSiteProfiles:PS50011:Protein kinase domain profile.; ProSitePatterns:PS00107:Protein kinases ATP-binding region signature.; Gene3D:G3DSA:3.30.200.20; SMA…	MpRLK-Pelle_URK-1	NA	NA	Receptor-like Kinase (RLK)	NA	Mp4g02680	Bowman, Kohchi, Yamato, et al., Cell 171(2):287-304.e15	28985561	10.1016/j.cell.2017.09.030	Provisional
Mp3g23380	264.755	-2.65912	0.154261	-17.2378	1.38181e-66	1.89816e-65	PIRSF:PIRSF000346; Pfam:PF03405:Fatty acid desaturase; SUPERFAMILY:SSF47240; CDD:cd01050:Acyl_ACP_Desat; Gene3D:G3DSA:1.10.620.20; MapolyID:Mapoly0024s0114.2	MpFAD9	NA	NA	Secondary metabolism enzyme	NA	Mp3g23380	NA	NA	NA	Provisional
Mp5g17090	19.6125	-2.66736	0.483515	-5.51661	3.45593e-08	1.0291e-07	PRINTS:PR00461:Plant peroxidase signature; ProSitePatterns:PS00435:Peroxidases proximal heme-ligand signature.; Pfam:PF00141:Peroxidase; SUPERFAMILY:SSF48113; Gene3D:G3DSA:1.10.520.10; ProSitePatterns:PS00436:Peroxidases active site signature.; PRINTS:PR00458:Haem peroxidase superfamily signature; Gene3D:G3DSA:1.10.420.10; ProSiteProfiles:PS50873:Plant heme peroxidase family profile.; CDD:cd00693…	MpPOD114	NA	NA	Peroxidase	NA	Mp5g17090	Spinedi et al., Plants 2021, 10(7), 1478.	NA	10.3390/plants10071478	Published
Mp5g09070	34.341	-2.66919	0.383576	-6.95868	3.43474e-12	1.29354e-11	KEGG:K10727:CDT1; chromatin licensing and DNA replication factor 1; KOG:KOG4762:DNA replication factor; N-term missing; [L]; MobiDBLite:mobidb-lite:consensus disorder prediction; Gene3D:G3DSA:1.10.10.1420; Pfam:PF16679:DNA replication factor Cdt1 C-terminal domain; CDD:cd08767:Cdt1_c; Pfam:PF08839:DNA replication factor CDT1 like; SUPERFAMILY:SSF46785; SMART:SM01075; MapolyID:Mapoly0095s0052.1	NA	NA	NA	NA	NA	NA	NA	NA	NA	NA
Mp6g01240	54.5447	-2.6705	0.312603	-8.54279	1.31022e-17	6.1534e-17	MobiDBLite:mobidb-lite:consensus disorder prediction; MapolyID:Mapoly0052s0080.1	NA	NA	NA	NA	NA	NA	NA	NA	NA	NA
Mp5g00760	38.4701	-2.67446	0.382353	-6.99473	2.65776e-12	1.0058e-11	Pfam:PF17615:Family of unknown function; MapolyID:Mapoly1999s0001.1	NA	NA	NA	NA	NA	NA	NA	NA	NA	NA
Mp1g05860	218.003	-2.67513	0.164815	-16.2311	3.03818e-59	3.71705e-58	MobiDBLite:mobidb-lite:consensus disorder prediction; MapolyID:Mapoly0005s0022.1	NA	NA	NA	NA	NA	NA	NA	NA	NA	NA
Mp4g21060	385.263	-2.67564	0.121159	-22.0838	4.52685e-108	1.07964e-106	MobiDBLite:mobidb-lite:consensus disorder prediction; MapolyID:Mapoly0101s0052.1	NA	NA	NA	NA	NA	NA	NA	NA	NA	NA
Mp4g11940	8.42172	-2.6781	0.72507	-3.69357	0.000221125	0.000483955	MapolyID:Mapoly0011s0179.1	NA	NA	NA	NA	NA	NA	NA	NA	NA	NA
Mp6g12330	2578.89	-2.68045	0.0669125	-40.059	0	0	KOG:KOG1066:Glucosidase II catalytic (alpha) subunit and related enzymes, glycosyl hydrolase family 31; N-term missing; [GMO]; CDD:cd06604:GH31_glucosidase_II_MalA; Pfam:PF01055:Glycosyl hydrolases family 31; Pfam:PF13802:Galactose mutarotase-like; SUPERFAMILY:SSF51445; Gene3D:G3DSA:3.20.20.80; CDD:cd14752:GH31_N; SUPERFAMILY:SSF74650; Pfam:PF17137:Domain of unknown function (DUF5110); Gene3D:G3D…	MpGH31.2	NA	NA	Cell wall related protein	NA	Mp6g12330	Lampugnani et al., 2019 Trends Plant Sci	NA	doi:10.1016/j.tplants.2019.02.011	Provisional
Mp1g15130	193.645	-2.68045	0.163355	-16.4088	1.65569e-60	2.06961e-59	Pfam:PF00314:Thaumatin family; CDD:cd09218:TLP-PA; ProSiteProfiles:PS51367:Thaumatin family profile.; Gene3D:G3DSA:2.60.110.10; PRINTS:PR00347:Pathogenesis-related protein signature; SMART:SM00205; MobiDBLite:mobidb-lite:consensus disorder prediction; SUPERFAMILY:SSF49870; PIRSF:PIRSF002703; MapolyID:Mapoly0033s0148.1	MpPR5a	NA	NA	Pathogen related	NA	Mp1g15130	Gimenez-Ibanez et al., 2019 Curr Biol	NA	doi:10.1016/j.cub.2019.05.079	Provisional
Mp1g28450	24.3553	-2.68315	0.428973	-6.25482	3.97979e-10	1.33346e-09	MobiDBLite:mobidb-lite:consensus disorder prediction; MapolyID:Mapoly0002s0035.1	NA	NA	NA	NA	NA	NA	NA	NA	NA	NA
Mp5g15360	33.0736	-2.68504	0.39876	-6.73349	1.65642e-11	5.99566e-11	MobiDBLite:mobidb-lite:consensus disorder prediction; Pfam:PF13839:GDSL/SGNH-like Acyl-Esterase family found in Pmr5 and Cas1p; MapolyID:Mapoly0071s0073.1	NA	NA	NA	NA	NA	NA	NA	NA	NA	NA
Mp7g01820	36.1409	-2.68786	0.386366	-6.95676	3.48183e-12	1.31032e-11	KOG:KOG1237:H+/oligopeptide symporter; [E]; SUPERFAMILY:SSF103473; MobiDBLite:mobidb-lite:consensus disorder prediction; CDD:cd06174:MFS; Pfam:PF00854:POT family; ProSitePatterns:PS01022:PTR2 family proton/oligopeptide symporters signature 1.; MapolyID:Mapoly0099s0055.1	MpNPF31	NA	NA	NPF transporter	NA	Mp7g01820	Bowman, Kohchi, Yamato, et al., Cell 171(2):287-304.e15	28985561	10.1016/j.cell.2017.09.030	Provisional
Mp1g17560	9.44009	-2.68827	0.739675	-3.63439	0.000278636	0.000603704	KEGG:K01051:E3.1.1.11; pectinesterase [EC:3.1.1.11]; SUPERFAMILY:SSF51126; ProSitePatterns:PS00503:Pectinesterase signature 2.; Gene3D:G3DSA:2.160.20.10; Pfam:PF01095:Pectinesterase; MapolyID:Mapoly0001s0096.2	MpCE8.2	NA	NA	Cell wall related protein	NA	Mp1g17560	Lampugnani et al., 2019 Trends Plant Sci	NA	doi:10.1016/j.tplants.2019.02.011	Provisional
Mp5g11160	84.8724	-2.69068	0.246762	-10.9039	1.10362e-27	7.04483e-27	MobiDBLite:mobidb-lite:consensus disorder prediction; MapolyID:Mapoly0093s0038.1	NA	NA	NA	NA	NA	NA	NA	NA	NA	NA
Mp7g15180	108.841	-2.69811	0.221565	-12.1775	4.09688e-34	3.04816e-33	KEGG:K01114:plc; phospholipase C [EC:3.1.4.3]; Pfam:PF04185:Phosphoesterase family; Gene3D:G3DSA:3.40.720.10; SUPERFAMILY:SSF53649; MapolyID:Mapoly0009s0202.1	NA	NA	NA	NA	NA	NA	NA	NA	NA	NA
Mp3g19920	51.0982	-2.70091	0.336702	-8.02167	1.04318e-15	4.53112e-15	KEGG:K01593:DDC, TDC; aromatic-L-amino-acid/L-tryptophan decarboxylase [EC:4.1.1.28 4.1.1.105]; KOG:KOG0628:Aromatic-L-amino-acid/L-histidine decarboxylase; [E]; CDD:cd06450:DOPA_deC_like; Pfam:PF00282:Pyridoxal-dependent decarboxylase conserved domain; ProSitePatterns:PS00392:DDC / GAD / HDC / TyrDC pyridoxal-phosphate attachment site.; Gene3D:G3DSA:3.90.1150.10; Gene3D:G3DSA:3.40.640.10; Gene3D…	NA	NA	NA	NA	NA	NA	NA	NA	NA	NA
Mp5g08550	49.9731	-2.70196	0.332911	-8.11616	4.81159e-16	2.11715e-15	KOG:KOG1187:Serine/threonine protein kinase; [T]; ProSiteProfiles:PS50927:Bulb-type lectin domain profile.; MobiDBLite:mobidb-lite:consensus disorder prediction; ProSitePatterns:PS00107:Protein kinases ATP-binding region signature.; Gene3D:G3DSA:2.90.10.10; SUPERFAMILY:SSF57414; Gene3D:G3DSA:3.30.200.20; SUPERFAMILY:SSF56112; Pfam:PF01453:D-mannose binding lectin; ProSiteProfiles:PS50026:EGF-like…	MpRLK-Pelle_SD-2b4	NA	NA	Receptor-like Kinase (RLK)	NA	Mp5g08550	Bowman, Kohchi, Yamato, et al., Cell 171(2):287-304.e15	28985561	10.1016/j.cell.2017.09.030	Provisional
Mp2g03020	2654.17	-2.70558	0.0665573	-40.6504	0	0	Gene3D:G3DSA:2.60.120.10; SUPERFAMILY:SSF51182; MapolyID:Mapoly0075s0063.1	MpCupin19	NA	NA	Cupin	NA	Mp2g03020	NA	NA	NA	Provisional
Mp3g23600	6060.03	-2.7064	0.0580597	-46.6142	0	0	MobiDBLite:mobidb-lite:consensus disorder prediction; SMART:SM00015; Gene3D:G3DSA:1.20.5.190; Pfam:PF00612:IQ calmodulin-binding motif; ProSiteProfiles:PS50096:IQ motif profile.; Pfam:PF13178:Protein of unknown function (DUF4005); MapolyID:Mapoly0024s0136.1	NA	NA	NA	NA	NA	NA	NA	NA	NA	NA
Mp4g04180	12.5549	-2.71224	0.630263	-4.30335	1.68237e-05	4.07807e-05	MapolyID:Mapoly0044s0055.1	NA	NA	NA	NA	NA	NA	NA	NA	NA	NA
Mp2g03900	50.6455	-2.72292	0.321884	-8.4593	2.68993e-17	1.24638e-16	Pfam:PF06521:PAR1 protein; MapolyID:Mapoly0031s0046.1	NA	NA	NA	NA	NA	NA	NA	NA	NA	NA
Mp8g17300	92.403	-2.72559	0.246	-11.0796	1.57532e-28	1.02839e-27	MobiDBLite:mobidb-lite:consensus disorder prediction; MapolyID:Mapoly0030s0064.1	NA	NA	NA	NA	NA	NA	NA	NA	NA	NA
Mp2g10410	576.226	-2.7273	0.114939	-23.7282	1.84528e-124	5.3039e-123	KEGG:K12426:fadD26; long chain fatty acid CoA FadD26; KOG:KOG1176:Acyl-CoA synthetase; [I]; Pfam:PF00501:AMP-binding enzyme; Gene3D:G3DSA:2.160.10.10; Pfam:PF01593:Flavin containing amine oxidoreductase; SUPERFAMILY:SSF51905; Pfam:PF14602:Hexapeptide repeat of succinyl-transferase; PRINTS:PR00419:Adrenodoxin reductase family signature; Gene3D:G3DSA:3.30.300.30; SUPERFAMILY:SSF56801; Gene3D:G3DSA:…	MpACOS18	NA	NA	Acyl-CoA synthase, Secondary metabolism enzyme	NA	Mp2g10410	NA	NA	NA	Provisional
Mp4g03080	64.3336	-2.73716	0.336423	-8.13606	4.08345e-16	1.80397e-15	KEGG:K11254:H4; histone H4; KOG:KOG3467:Histone H4; [B]; SMART:SM00417; Gene3D:G3DSA:1.10.20.10; SUPERFAMILY:SSF47113; ProSitePatterns:PS00047:Histone H4 signature.; MobiDBLite:mobidb-lite:consensus disorder prediction; CDD:cd00076:H4; PRINTS:PR00623:Histone H4 signature; Pfam:PF15511:Centromere kinetochore component CENP-T histone fold; MapolyID:Mapoly0172s0018.1	MpH4a	NA	NA	Chromatin related protein	NA	Mp4g03080	Bowman, Kohchi, Yamato, et al., Cell 171(2):287-304.e15	28985561	10.1016/j.cell.2017.09.030	Provisional
Mp8g16870	144.854	-2.7377	0.191175	-14.3204	1.63164e-46	1.59172e-45	KOG:KOG2545:Conserved membrane protein; [S]; MobiDBLite:mobidb-lite:consensus disorder prediction; Pfam:PF09739:Mini-chromosome maintenance replisome factor; MapolyID:Mapoly0030s0020.1	NA	NA	NA	NA	NA	NA	NA	NA	NA	NA
Mp2g21490	1000.44	-2.74481	0.0998165	-27.4985	1.82775e-166	7.78673e-165	KEGG:K08235:E2.4.1.207; xyloglucan:xyloglucosyl transferase [EC:2.4.1.207]; CDD:cd02176:GH16_XET; ProSitePatterns:PS01034:Glycosyl hydrolases family 16 active sites.; SUPERFAMILY:SSF49899; ProSiteProfiles:PS51762:Glycosyl hydrolases family 16 (GH16) domain profile.; PIRSF:PIRSF005604; Pfam:PF06955:Xyloglucan endo-transglycosylase (XET) C-terminus; Pfam:PF00722:Glycosyl hydrolases family 16; Gene3…	MpGH16.11	NA	NA	Cell wall related protein	NA	Mp2g21490	Lampugnani et al., 2019 Trends Plant Sci	NA	doi:10.1016/j.tplants.2019.02.011	Provisional
Mp1g03670	48.3519	-2.74636	0.33573	-8.18026	2.83221e-16	1.26083e-15	MobiDBLite:mobidb-lite:consensus disorder prediction; Pfam:PF05097:Protein of unknown function (DUF688); MapolyID:Mapoly0005s0241.1	NA	NA	NA	NA	NA	NA	NA	NA	NA	NA
Mp8g00350	164.926	-2.74875	0.193337	-14.2174	7.14843e-46	6.89994e-45	Pfam:PF00657:GDSL-like Lipase/Acylhydrolase; Gene3D:G3DSA:3.40.50.1110; CDD:cd01837:SGNH_plant_lipase_like; SUPERFAMILY:SSF52266; MapolyID:Mapoly0077s0034.1	NA	NA	NA	NA	NA	NA	NA	NA	NA	NA
Mp3g13820	1608.69	-2.74936	0.0832097	-33.0414	2.07019e-239	1.49034e-237	KOG:KOG1237:H+/oligopeptide symporter; [E]; Gene3D:G3DSA:1.20.1250.20; Pfam:PF00854:POT family; SUPERFAMILY:SSF103473; MapolyID:Mapoly0004s0289.1	MpNPF17	NA	NA	NPF transporter	NA	Mp3g13820	Bowman, Kohchi, Yamato, et al., Cell 171(2):287-304.e15	28985561	10.1016/j.cell.2017.09.030	Provisional
Mp2g14760	13.7521	-2.76346	0.612151	-4.51433	6.35164e-06	1.5938e-05	KOG:KOG4569:Predicted lipase; N-term missing; C-term missing; [I]; Gene3D:G3DSA:3.40.50.1820; CDD:cd00519:Lipase_3; Pfam:PF01764:Lipase (class 3); SUPERFAMILY:SSF53474; MobiDBLite:mobidb-lite:consensus disorder prediction; MapolyID:Mapoly0042s0099.1	NA	NA	NA	NA	NA	NA	NA	NA	NA	NA
Mp8g05340	495.306	-2.76864	0.130376	-21.2358	4.45699e-100	9.54632e-99	MapolyID:Mapoly0081s0035.1	NA	NA	NA	NA	NA	NA	NA	NA	NA	NA
Mp7g17490	24.9405	-2.77346	0.446008	-6.2184	5.02249e-10	1.67309e-09	Pfam:PF05859:Mis12 protein; Coils:Coil; MapolyID:Mapoly0051s0086.1	NA	NA	NA	NA	NA	NA	NA	NA	NA	NA
Mp3g20270	23.0286	-2.77434	0.537537	-5.16122	2.45349e-07	6.88786e-07	KOG:KOG1187:Serine/threonine protein kinase; [T]; ProSitePatterns:PS00108:Serine/Threonine protein kinases active-site signature.; Pfam:PF00069:Protein kinase domain; ProSiteProfiles:PS50011:Protein kinase domain profile.; SMART:SM00220; Gene3D:G3DSA:3.30.200.20; SUPERFAMILY:SSF56112; MobiDBLite:mobidb-lite:consensus disorder prediction; Gene3D:G3DSA:1.10.510.10; MapolyID:Mapoly0049s0006.1	MpRLK-Pelle_WAK_LRK10L-7	NA	NA	Receptor-like Kinase (RLK)	NA	Mp3g20270	Bowman, Kohchi, Yamato, et al., Cell 171(2):287-304.e15	28985561	10.1016/j.cell.2017.09.030	Provisional
Mp2g06520	720.084	-2.78371	0.117443	-23.7027	3.37868e-124	9.6756e-123	MobiDBLite:mobidb-lite:consensus disorder prediction; MapolyID:Mapoly0021s0108.1	NA	NA	NA	NA	NA	NA	NA	NA	NA	NA
Mp1g05870	2065.17	-2.78572	0.0834621	-33.3771	2.94572e-244	2.16065e-242	MobiDBLite:mobidb-lite:consensus disorder prediction; Pfam:PF13266:Protein of unknown function (DUF4057); MapolyID:Mapoly0005s0021.4	NA	NA	NA	NA	NA	NA	NA	NA	NA	NA
Mp8g12480	26.955	-2.78676	0.444724	-6.26627	3.69798e-10	1.24064e-09	MobiDBLite:mobidb-lite:consensus disorder prediction; Gene3D:G3DSA:1.10.150.80; SUPERFAMILY:SSF47819; MapolyID:Mapoly0083s0072.1	NA	NA	NA	NA	NA	NA	NA	NA	NA	NA
Mp2g21470	31.4175	-2.79322	0.443632	-6.29625	3.04935e-10	1.03059e-09	KOG:KOG1192:UDP-glucuronosyl and UDP-glucosyl transferase; N-term missing; [GC]; Gene3D:G3DSA:3.40.50.2000; SUPERFAMILY:SSF53756; Pfam:PF00201:UDP-glucoronosyl and UDP-glucosyl transferase; MapolyID:Mapoly0040s0067.7	MpUGT8	NA	NA	UDP glycosyl transferase, Secondary metabolism enzyme	NA	Mp2g21470	Bowman et al., Cell 171(2):287-304.e15	NA	doi:10.1016/j.cell.2017.09.030	Provisional
Mp7g08620	643.144	-2.79325	0.10716	-26.0663	8.79312e-150	3.24012e-148	SUPERFAMILY:SSF56784; Gene3D:G3DSA:3.40.50.1000; Coils:Coil; MapolyID:Mapoly0068s0016.1	NA	NA	NA	NA	NA	NA	NA	NA	NA	NA
Mp3g03390	61.94	-2.79344	0.309904	-9.01388	1.98887e-19	9.922e-19	KOG:KOG0156:Cytochrome P450 CYP2 subfamily; [Q]; PRINTS:PR00385:P450 superfamily signature; SUPERFAMILY:SSF48264; Gene3D:G3DSA:1.10.630.10; PRINTS:PR00463:E-class P450 group I signature; ProSitePatterns:PS00086:Cytochrome P450 cysteine heme-iron ligand signature.; Pfam:PF00067:Cytochrome P450; MapolyID:Mapoly0022s0193.1	MpCYP829-like23	NA	NA	Cytochrome P450, Secondary metabolism enzyme	NA	Mp3g03390	Nelson et al., 2017 BBA Proteins and Proteomics	NA	doi:10.1016/j.bbapap.2017.05.00	Provisional
Mp1g22270	2527.58	-2.79394	0.0798522	-34.9888	3.32674e-268	2.79626e-266	KOG:KOG0162:Myosin class I heavy chain; N-term missing; [Z]; MobiDBLite:mobidb-lite:consensus disorder prediction; Coils:Coil; MapolyID:Mapoly0001s0565.3	NA	NA	NA	NA	NA	NA	NA	NA	NA	NA
Mp5g01800	181.156	-2.79912	0.169557	-16.5085	3.18758e-61	4.02983e-60	MobiDBLite:mobidb-lite:consensus disorder prediction; PRINTS:PR01217:Proline rich extensin signature; MapolyID:Mapoly0161s0024.2	NA	NA	NA	NA	NA	NA	NA	NA	NA	NA
Mp1g25270	256.347	-2.80995	0.156162	-17.9938	2.17695e-72	3.25525e-71	Pfam:PF07712:Stress up-regulated Nod 19; MapolyID:Mapoly0002s0344.1	NA	NA	NA	NA	NA	NA	NA	NA	NA	NA
Mp7g11200	24.1424	-2.81779	0.533948	-5.27729	1.31111e-07	3.73675e-07	MobiDBLite:mobidb-lite:consensus disorder prediction; Gene3D:G3DSA:3.40.50.11350; Pfam:PF03254:Xyloglucan fucosyltransferase; MapolyID:Mapoly0003s0134.1	MpGT37.16	NA	NA	Cell wall related protein	NA	Mp7g11200	Lampugnani et al., 2019 Trends Plant Sci	NA	doi:10.1016/j.tplants.2019.02.011	Provisional
Mp7g05100	672.515	-2.82078	0.105039	-26.8546	7.4604e-159	2.98224e-157	Pfam:PF04674:Phosphate-induced protein 1 conserved region; MapolyID:Mapoly0062s0015.1	MpEXL2	MpEXORDIUM-LIKE 2	NA	exordium-like	NA	Mp7g05100	NA	NA	NA	Provisional
Mp4g16320	59.5446	-2.82465	0.283159	-9.97551	1.95096e-23	1.10479e-22	KEGG:K02575:NRT, narK, nrtP, nasA; MFS transporter, NNP family, nitrate/nitrite transporter; KOG:KOG2533:Permease of the major facilitator superfamily; [G]; MobiDBLite:mobidb-lite:consensus disorder prediction; Pfam:PF07690:Major Facilitator Superfamily; ProSiteProfiles:PS50850:Major facilitator superfamily (MFS) profile.; Gene3D:G3DSA:1.20.1250.20; CDD:cd06174:MFS; TIGRFAM:TIGR00886:2A0108: nitr…	NA	NA	NA	NA	NA	NA	NA	NA	NA	NA
Mp4g15510	334.544	-2.83033	0.131066	-21.5946	2.01898e-103	4.5108e-102	KOG:KOG2262:Sexual differentiation process protein ISP4; [T]; TIGRFAM:TIGR00727:ISP4_OPT: small oligopeptide transporter, OPT family; TIGRFAM:TIGR00728:OPT_sfam: oligopeptide transporter, OPT superfamily; Pfam:PF03169:OPT oligopeptide transporter protein; MapolyID:Mapoly0054s0016.1	NA	NA	NA	NA	NA	NA	NA	NA	NA	NA
Mp6g07510	23.3528	-2.83068	0.456796	-6.19683	5.76129e-10	1.91346e-09	Gene3D:G3DSA:2.60.40.420; Pfam:PF02298:Plastocyanin-like domain; MobiDBLite:mobidb-lite:consensus disorder prediction; ProSiteProfiles:PS51485:Phytocyanin domain profile.; CDD:cd04216:Phytocyanin; ProDom:PD003122:COPPER METAL-BINDING BLUE ELECTRON COPPER-BINDING PRECURSOR PHYTOCYANIN SIGNAL GLYCOPROTEIN EARLY; SUPERFAMILY:SSF49503; MapolyID:Mapoly0053s0065.1	NA	NA	NA	NA	NA	NA	NA	NA	NA	NA
Mp3g18090	14.023	-2.833	0.625283	-4.53074	5.87769e-06	1.47798e-05	KEGG:K02605:ORC3; origin recognition complex subunit 3; KOG:KOG2538:Origin recognition complex, subunit 3; C-term missing; [L]; Pfam:PF07034:Origin recognition complex (ORC) subunit 3 N-terminus; MobiDBLite:mobidb-lite:consensus disorder prediction; Pfam:PF18137:Origin recognition complex winged helix C-terminal; MapolyID:Mapoly0140s0032.1	NA	NA	NA	NA	NA	NA	NA	NA	NA	NA
Mp2g17160	1058.56	-2.83317	0.0947404	-29.9046	1.71397e-196	9.28648e-195	KOG:KOG0199:ACK and related non-receptor tyrosine kinases; N-term missing; C-term missing; [T]; MobiDBLite:mobidb-lite:consensus disorder prediction; Pfam:PF03763:Remorin, C-terminal region; Coils:Coil; MapolyID:Mapoly0109s0057.1	NA	NA	NA	NA	NA	NA	NA	NA	NA	NA
Mp8g09410	299.554	-2.84601	0.16659	-17.0839	1.95492e-65	2.64569e-64	MapolyID:Mapoly0204s0007.1	NA	NA	NA	NA	NA	NA	NA	NA	NA	NA
Mp5g19170	92.8888	-2.84982	0.251932	-11.3119	1.146e-29	7.70442e-29	KEGG:K07760:CDK; cyclin-dependent kinase [EC:2.7.11.22]; KOG:KOG0594:Protein kinase PCTAIRE and related kinases; [R]; ProSitePatterns:PS00108:Serine/Threonine protein kinases active-site signature.; ProSitePatterns:PS00107:Protein kinases ATP-binding region signature.; Pfam:PF00069:Protein kinase domain; Gene3D:G3DSA:1.10.510.10; Gene3D:G3DSA:3.30.200.20; ProSiteProfiles:PS50011:Protein kinase do…	MpCDKB	NA	NA	Cell cycle related protein	NA	Mp5g19170	Bowman, Kohchi, Yamato, et al., Cell 171(2):287-304.e15	28985561	10.1016/j.cell.2017.09.030	Provisional
Mp4g10330	96.557	-2.85305	0.239534	-11.9108	1.03944e-32	7.51082e-32	MapolyID:Mapoly0011s0020.1	NA	NA	NA	NA	NA	NA	NA	NA	NA	NA
Mp1g09420	324.079	-2.85468	0.142595	-20.0194	3.73011e-89	6.90514e-88	KEGG:K09422:MYBP; transcription factor MYB, plant; KOG:KOG0048:Transcription factor, Myb superfamily; [K]; CDD:cd00167:SANT; SMART:SM00717; Gene3D:G3DSA:1.10.10.60; Pfam:PF00249:Myb-like DNA-binding domain; ProSiteProfiles:PS51294:Myb-type HTH DNA-binding domain profile.; SUPERFAMILY:SSF46689; MapolyID:Mapoly0096s0058.2	MpR2R3-MYB17	MpR2R3-MYB17	MpSBG9	transcription factor, MYB	NA	Mapoly0096s0058.1; Mp1g09420.1	Bowman, Kohchi, Yamato, et al., Cell 171(2):287-304.e15	28985561	10.1016/j.cell.2017.09.030	Published
Mp1g09420	324.079	-2.85468	0.142595	-20.0194	3.73011e-89	6.90514e-88	KEGG:K09422:MYBP; transcription factor MYB, plant; KOG:KOG0048:Transcription factor, Myb superfamily; [K]; CDD:cd00167:SANT; SMART:SM00717; Gene3D:G3DSA:1.10.10.60; Pfam:PF00249:Myb-like DNA-binding domain; ProSiteProfiles:PS51294:Myb-type HTH DNA-binding domain profile.; SUPERFAMILY:SSF46689; MapolyID:Mapoly0096s0058.2	MpSBG9	NA	MpR2R3-MYB17	transcription factor, MYB	NA	Mp1g09420	Xu et al., 2020 New Phytologist	NA	doi:10.1111/nph.16997	Provisional
Mp4g04970	23.63	-2.8717	0.471195	-6.0945	1.09781e-09	3.58783e-09	KEGG:K01501:E3.5.5.1; nitrilase [EC:3.5.5.1]; KOG:KOG0805:Carbon-nitrogen hydrolase; [E]; Gene3D:G3DSA:3.60.110.10; CDD:cd07564:nitrilases_CHs; ProSiteProfiles:PS50263:Carbon-nitrogen hydrolase domain profile.; SUPERFAMILY:SSF56317; ProSitePatterns:PS00920:Nitrilases / cyanide hydratase signature 1.; ProSitePatterns:PS00921:Nitrilases / cyanide hydratase active site signature.; Pfam:PF00795:Carbo…	NA	NA	NA	NA	NA	NA	NA	NA	NA	NA
Mp8g08020	107.507	-2.87272	0.230462	-12.465	1.15815e-35	8.89347e-35	CDD:cd01837:SGNH_plant_lipase_like; SUPERFAMILY:SSF52266; Pfam:PF00657:GDSL-like Lipase/Acylhydrolase; Gene3D:G3DSA:3.40.50.1110; MapolyID:Mapoly0155s0015.1	NA	NA	NA	NA	NA	NA	NA	NA	NA	NA
Mp6g17350	29.0399	-2.87558	0.454044	-6.33325	2.40047e-10	8.15898e-10	MobiDBLite:mobidb-lite:consensus disorder prediction; MapolyID:Mapoly0184s0015.3	NA	NA	NA	NA	NA	NA	NA	NA	NA	NA
Mp8g00750	26.2378	-2.87725	0.487024	-5.90782	3.4666e-09	1.09788e-08	MapolyID:Mapoly2655s0001.1	NA	NA	NA	NA	NA	NA	NA	NA	NA	NA
Mp5g15690	44.7176	-2.88601	0.366091	-7.88331	3.18824e-15	1.35828e-14	ProDom:PD968187:BETA-DEFENSIN ANTIBIOTIC PRECURSOR ANTIMICROBIAL DEFENSIN BETA SIGNAL DEFENSIN BD-32 DEFB-32; MapolyID:Mapoly0071s0041.1	NA	NA	NA	NA	NA	NA	NA	NA	NA	NA
Mp8g00920	165.253	-2.89337	0.178895	-16.1736	7.74319e-59	9.40677e-58	MapolyID:Mapoly0064s0105.1	NA	NA	NA	NA	NA	NA	NA	NA	NA	NA
Mp7g07630	1187.1	-2.89498	0.0865368	-33.4537	2.27375e-245	1.69171e-243	KEGG:K00430:E1.11.1.7; peroxidase [EC:1.11.1.7]; PRINTS:PR00461:Plant peroxidase signature; CDD:cd00693:secretory_peroxidase; Gene3D:G3DSA:1.10.420.10; SUPERFAMILY:SSF48113; Pfam:PF00141:Peroxidase; PRINTS:PR00458:Haem peroxidase superfamily signature; ProSitePatterns:PS00435:Peroxidases proximal heme-ligand signature.; ProSiteProfiles:PS50873:Plant heme peroxidase family profile.; Gene3D:G3DSA:1…	MpPOD148	NA	NA	Peroxidase	NA	Mp7g07630	Spinedi et al., Plants 2021, 10(7), 1478.	NA	10.3390/plants10071478	Published
Mp7g17730	8.86654	-2.90292	0.793326	-3.65917	0.000253033	0.000550913	MobiDBLite:mobidb-lite:consensus disorder prediction; MapolyID:Mapoly0051s0109.1	NA	NA	NA	NA	NA	NA	NA	NA	NA	NA
Mp4g05960	4226.38	-2.90792	0.0859499	-33.8327	6.51992e-251	5.09471e-249	KEGG:K01602:rbcS; ribulose-bisphosphate carboxylase small chain [EC:4.1.1.39]; PRINTS:PR00152:RuBisCO small subunit signature; SMART:SM00961; SUPERFAMILY:SSF55239; CDD:cd03527:RuBisCO_small; Gene3D:G3DSA:3.30.190.10; Pfam:PF00101:Ribulose bisphosphate carboxylase, small chain; MapolyID:Mapoly0114s0057.1	NA	NA	NA	NA	NA	NA	NA	NA	NA	NA
Mp2g02600	78.0521	-2.9088	0.268465	-10.8349	2.35169e-27	1.48412e-26	KEGG:K02210:MCM7, CDC47; DNA replication licensing factor MCM7 [EC:3.6.4.12]; KOG:KOG0482:DNA replication licensing factor, MCM7 component; [L]; PRINTS:PR01663:Mini-chromosome maintenance (MCM) protein 7 signature; Gene3D:G3DSA:2.40.50.140; MobiDBLite:mobidb-lite:consensus disorder prediction; ProSiteProfiles:PS50051:MCM family domain profile.; Gene3D:G3DSA:3.30.1640.10; Gene3D:G3DSA:2.20.28.10; …	MpMCM7	NA	NA	Chromatin related protein	NA	Mp2g02600	Bowman, Kohchi, Yamato, et al., Cell 171(2):287-304.e15	28985561	10.1016/j.cell.2017.09.030	Provisional
Mp1g02070	37.5908	-2.91405	0.373604	-7.79983	6.1992e-15	2.60886e-14	MobiDBLite:mobidb-lite:consensus disorder prediction; MapolyID:Mapoly0029s0040.1	NA	NA	NA	NA	NA	NA	NA	NA	NA	NA
Mp3g14000	87.6671	-2.9176	0.240562	-12.1283	7.47807e-34	5.52681e-33	ProSiteProfiles:PS51485:Phytocyanin domain profile.; MobiDBLite:mobidb-lite:consensus disorder prediction; ProDom:PD003122:COPPER METAL-BINDING BLUE ELECTRON COPPER-BINDING PRECURSOR PHYTOCYANIN SIGNAL GLYCOPROTEIN EARLY; Gene3D:G3DSA:2.60.40.420; Pfam:PF02298:Plastocyanin-like domain; SUPERFAMILY:SSF49503; MapolyID:Mapoly0004s0271.1	NA	NA	NA	NA	NA	NA	NA	NA	NA	NA
Mp5g00260	20.7461	-2.92185	0.561793	-5.20095	1.98276e-07	5.60376e-07	KOG:KOG2944:Glyoxalase; [G]; Gene3D:G3DSA:3.10.180.10; MobiDBLite:mobidb-lite:consensus disorder prediction; Pfam:PF00903:Glyoxalase/Bleomycin resistance protein/Dioxygenase superfamily; ProSiteProfiles:PS51819:Vicinal oxygen chelate (VOC) domain profile.; SUPERFAMILY:SSF54593; CDD:cd07245:VOC_like; MapolyID:Mapoly0078s0028.1	NA	NA	NA	NA	NA	NA	NA	NA	NA	NA
Mp1g02980	15.3704	-2.92703	0.656699	-4.45719	8.30394e-06	2.06338e-05	Pfam:PF05938:Plant self-incompatibility protein S1; MapolyID:Mapoly0113s0047.1	NA	NA	NA	NA	NA	NA	NA	NA	NA	NA
Mp2g14660	66.2623	-2.93068	0.285464	-10.2664	9.98957e-25	5.87956e-24	KEGG:K11547:NDC80, HEC1, TID3; kinetochore protein NDC80; KOG:KOG0995:Centromere-associated protein HEC1; [D]; Coils:Coil; Gene3D:G3DSA:1.10.418.30; MobiDBLite:mobidb-lite:consensus disorder prediction; Pfam:PF03801:HEC/Ndc80p family; MapolyID:Mapoly0042s0088.1	NA	NA	NA	NA	NA	NA	NA	NA	NA	NA
Mp6g17740	12.7688	-2.93239	0.629877	-4.65549	3.23208e-06	8.29491e-06	SUPERFAMILY:SSF48056; Pfam:PF12143:Protein of unknown function (DUF_B2219); Pfam:PF00264:Common central domain of tyrosinase; ProSitePatterns:PS00497:Tyrosinase CuA-binding region signature.; PRINTS:PR00092:Tyrosinase copper-binding domain signature; ProSitePatterns:PS00498:Tyrosinase and hemocyanins CuB-binding region signature.; Gene3D:G3DSA:1.10.1280.10; Pfam:PF12142:Polyphenol oxidase middle …	MpPPO40	NA	NA	Secondary metabolism enzyme	NA	Mp6g17740	Davies et al. 2020 Front Plant Sci	NA	doi:10.3389/fpls.2020.00007	Provisional
Mp7g10730	163.771	-2.93273	0.216243	-13.5622	6.709e-42	5.96142e-41	KEGG:K11253:H3; histone H3; KOG:KOG1745:Histones H3 and H4; [B]; SUPERFAMILY:SSF47113; SMART:SM00428; PRINTS:PR00622:Histone H3 signature; MobiDBLite:mobidb-lite:consensus disorder prediction; ProSitePatterns:PS00322:Histone H3 signature 1.; Gene3D:G3DSA:1.10.20.10; ProSitePatterns:PS00959:Histone H3 signature 2.; Pfam:PF00125:Core histone H2A/H2B/H3/H4; MapolyID:Mapoly0003s0088.1	MpH3.1c	NA	NA	Chromatin related protein	NA	Mp7g10730	Bowman, Kohchi, Yamato, et al., Cell 171(2):287-304.e15	28985561	10.1016/j.cell.2017.09.030	Provisional
Mp3g11200	17.3779	-2.94399	0.526585	-5.59072	2.26126e-08	6.80389e-08	MobiDBLite:mobidb-lite:consensus disorder prediction; MapolyID:Mapoly0037s0077.1	NA	NA	NA	NA	NA	NA	NA	NA	NA	NA
[truncated: 379 more rows]

## Sheet: 2. MpC1ΔN_Marchantia
gene_id	baseMean	log2FoldChange	lfcSE	stat	pvalue	padj	Mp_annotation	gene_symbol	full_name	synonym	product	description	GeneID/Location	reference	PMID	DOI	status
[truncated: 18 more rows]

## Sheet: 3. MpC1_FuncEnrich_Marchantia
Condition	Functional Category	Description	Set size	FDR
upregulated	GO:0016747	transferase activity, transferring acyl groups other than amino-acyl groups	23	0
upregulated	GO:0030145	manganese ion binding	21	0
upregulated	GO:0009058	biosynthetic process	18	0
upregulated	GO:0016746	transferase activity, transferring acyl groups	15	0
upregulated	GO:0006952	defense response	8	0
[truncated: 74 more rows]

## Sheet: 4. MLA10_Nicotiana
gene_id	baseMean	log2FoldChange	lfcSE	stat	pvalue	padj	Nb_annotation
[truncated: 6,992 more rows]

[truncated: 5 more sheets: 5. MpC1_Nicotiana, 6. MpC1ΔN_Nicotiana, 7. Orthology Analysis, 8. FuncEnrich_OrthologousDEGs, Sheet1]
