# Supplementary material for: The N-terminal domains of NLR immune receptors exhibit structural and functional similarities across divergent plant lineages
Source: Plant Cell. 2024 Apr 10;36(7):2491–511. doi: 10.1093/plcell/koae113 (PMC11218826; doi:10.1093/plcell/koae113)
Supplement: koae113_Supplementary_Data [file koae113_supplementary_data.zip › Supplemental Data Set S3.xlsx]

## Sheet: Supp. Data Set S3 -Legend
	Supplemental Data Set S3
	Sheet No.	Description
	1	All primers used in this study
	2	N-terminal domains cloned and tested in this study

## Sheet: 1. Primers
Primer	Sequence	Purpose	Reference
BsaI_NRC4_Rev	AATGGTCTCTCGAACCCTGTGTGGCCTTGGATCCAG	MADA/MAEPAL-NRC4 chimera	This study
BsaI_Mp4g08790_18aa_FW	AATGGTCTCTAATGAGAAAGATTTTTAGATCTGGATATGGAAAGCTTCCAAAGAGATCTACTTCTacggacaatgttaaattaatag	MADA/MAEPAL-NRC4 chimera	This study
BsaI_Mp3g09200_20aa_Fw	AATGGTCTCTAATGGCTGAACTTGTTTCTGTTGTTATTGGATTTGGAGTTGAACTTCTTCTTCAAGGAGTTacggacaatgttaaattaatag	MADA/MAEPAL-NRC4 chimera	This study
BsaI_Mp3g09220_21aa_FW	AATGGTCTCTAATGGCTGAAGCTGTTGTGTCTGCTCTTATAGGATTTGGAGTTGAACTTCTGTTGCAAAAGGTTacggacaatgttaaattaatag	MADA/MAEPAL-NRC4 chimera	This study
BsaI_Marpal_utg000005g0011491_20aa_Fw	AATGGTCTCTAATGGCTGCTGTTCTTGATGCTGTTATTGGATATGGAGTTGAACTTCTTCTTCTTGAAGTTacggacaatgttaaattaatag	MADA/MAEPAL-NRC4 chimera	This study
BsaI_Apun_533.1_22aa_Fw	AATGGTCTCTAATGGGAGATCCAGGATTTGTTGCTGGATTAGTTGGATATGCTGTTGCTAAGCTTCTTGATCAAGCTacggacaatgttaaattaatag	MADA/MAEPAL-NRC4 chimera	This study
BsaI_Pp3c10_50V3_22aa_Fw	AATGGTCTCTAATGGGAGATCCACTTGTTGCTCCAGCTCTTGTTGGATTTGGAGTTAATCTTCTTCTTACTGAAGTTacggacaatgttaaattaatag	MADA/MAEPAL-NRC4 chimera	This study
Bsa1_Pp3c3_570V3	AATGGTCTCTaATGGCTGAAGCTGTTGCTCTTGTTGCTCTTCAACCTATGGTTCAAAAGCTTCTTTCTGTTATGGTTacggacaatgttaaattaata	MADA/MAEPAL-NRC4 chimera	This study
BsaI_Sacu_v1.1_s0074.g017289_22aa_Fw	AATGGTCTCTAATGGCTGATCCAGGATTTGTTTCTGGACTTATAGGAGCTGCTATTGCTGAATTACTTCATAGATGTacggacaatgttaaattaatag	MADA/MAEPAL-NRC4 chimera	This study
BsaI_Ceric.39G035100.1.p_22aa_FW	AATGGTCTCTAATGGCAGCTGAAGCTGCACTTGGAATTGCTCTTACTAAGGCTATTGATACTCTCTTGAATCTTCTTacggacaatgttaaattaatag	MADA/MAEPAL-NRC4 chimera	This study
BsaI_Mp3g09150_20aa_Fw	AATGGTCTCTAATGGCTGAAGTTGTTTCTGTTCTTATTTCTTTTGGAGTTGAATATCTTCTTCAAAAGGTTacggacaatgttaaattaatag	MADA/MAEPAL-NRC4 chimera	This study
BsaI_MppBR5_0611s0010_20aa_Fw	AATGGTCTCTAATGGCTGAAGTTGTTTCTGTTCTTATTTCTTTTGGAGTTGAATATCTTCTTCAAAAGGTTacggacaatgttaaattaatag	MADA/MAEPAL-NRC4 chimera	This study
BsaI_CrG123500_22aa_Fw	AATGGTCTCTAATGGCTGATCCAGGATTTGTTTCTGGACTTATAGGAGCTGGACTTGCTGAATTACTTAGAAAGTGTacggacaatgttaaattaatag	MADA/MAEPAL-NRC4 chimera	This study
BsaI-Mp3g09150_20aa-2E_Fw	AATGGTCTCTaATGGCTGAACTTGTTTCTGTTgagATTGGAATTG	MADA/MAEPAL-NRC4 chimera	This study
BsaI_MppBR5_0611s0010_20aa-3E_Fw	AATGGTCTCTaATGGCTGAAGTTGTTTCTGTTGAAATTTCTTTTGGAGTTGAATATGAAGAACAAAAGGTTacggacaatgttaaattaata	MADA/MAEPAL-NRC4 chimera	This study
BsaI_Ceric.01G123500.1.p_22aa-3E_Fw	AATGGTCTCTaATGGCTGATCCAGGATTTGTTTCTGGAGAAATAGGAGCTGGACTTGCTGAAGAAGAAAGAAAGTGTacggacaatgttaaattaata	MADA/MAEPAL-NRC4 chimera	This study
BsaI_MpCNL1deltaN-Fw	AATGGTCTCTaATGAATAAGAATTGCAAAGCTTTG	OG3 domain N-terminal motif truncation	This study
BsaI-MppBR5_0611s0010_deltaN-FW	AATGGTCTCTaATGAAGAATTGTAAGGCTCTTCTTG	OG3 domain N-terminal motif truncation	This study
BsaI-Ceric.01G123500.1.p_deltaN-FW	AATGGTCTCTaATGAGATCTTGGAATGGTAGATGTG	OG3 domain N-terminal motif truncation	This study
BsaI-MpCNL1-2E-CC-Fw	AATGGTCTCTaATGGCTGAGGAGGTGTCTGTGGTGATTGGAATTGGAGTGGAGAGAgaagagCAGGGAGTGA	OG3 domain N-terminal motif mutation	This study
BsaI-MppBR5_0611s0010-3E-CC-Fw	AATGGTCTCTaATGGCGGAAGTGGTTTCAGTGgaaATTTCTTTTGGTGTTGAATATgaagagCAAAAGG	OG3 domain N-terminal motif mutation	This study
BsaI-YFP-Rv	GTGGTCTCAAAGCTCACTTGTACAGCTCGTCCATGCCGAGAG	OG3 domain N-terminal motif truncation/mutation	This study
MpCNL1-CC-hAttB-F	AAAAAGCAGGCtATGGCTGAGTTGGTGTCTGTGG	Entry clone for Marchantia expression	This study
MpCNL1-CC-minusH-hAttB-F	AAAAAGCAGGCtATGAATAAGAATTGCAAAGCTTTG	Entry clone for Marchantia expression	This study
YFP-hAttB-R	AGAAAGCTGGGTTTATCACTTGTACAGCTCGTCCATG	Entry clone for Marchantia expression	This study
attB1_uni	GGGGACAAGTTTGTACAAAAAAGCAGGCT	Entry clone for Marchantia expression	This study
attB2_uni	GGGGACCACTTTGTACAAGAAAGCTGGGT	Entry clone for Marchantia expression	This study
MpACT-qF	AGGCATCTGGTATCCACGAG	qPCR primers	Saint-Marcoux, Denis, et al. https://doi.org/10.1371/journal.pone.0118678
MpACT-qR	ACATGGTCGTTCCTCCAGAC	qPCR primers	Saint-Marcoux, Denis, et al. https://doi.org/10.1371/journal.pone.0118678
MpEF1a-qF	CCGAGATCCTGACCAAGG	qPCR primers	Saint-Marcoux, Denis, et al. https://doi.org/10.1371/journal.pone.0118678
MpEF1a-qR	GAGGTGGGTACTCAGCGAAG	qPCR primers	Saint-Marcoux, Denis, et al. https://doi.org/10.1371/journal.pone.0118678
MpPR9-qF	ATTTCGATTGCTTCCGAGGC	qPCR primers	Carella, Philip, et al. https://doi.org/10.1073/pnas.1717900115
MpPR9-qR	AATCCCACATCCCCGAAGTT	qPCR primers	Carella, Philip, et al. https://doi.org/10.1073/pnas.1717900115
MpLOX1-qF	TCTCGAGACTCCTGGGTACA	qPCR primers	This study
MpLOX1-qR	TGTTGCTTGCGTTACTGTCC	qPCR primers	This study
MpPAT-qF	GAGATTCACCCCACAAAGAACG	qPCR primers	Monte, Isabel, et al. https://doi.org/10.1038/s41589-018-0033-4
MpPAT-qR	GATCTTGGTAACCCTTGAAGTTGG	qPCR primers	Monte, Isabel, et al. https://doi.org/10.1038/s41589-018-0033-4
MpMyb14-qF	TCGAAACTCTTCCACAGACAGA	qPCR primers	Carella, Philip, et al. https://doi.org/10.1016/j.cub.2019.05.078
MpMyb14-qR	GCTAATGAAGCCCGTACATAGG	qPCR primers	Carella, Philip, et al. https://doi.org/10.1016/j.cub.2019.05.078
MpAAA-qF	TCTCTCTGACTCCACTTGATCG	qPCR primers	This study
MpAAA-qR	GTCGTTTCGGGTATTCTCGTTT	qPCR primers	This study
MpCYCD1-qF	AGCGGCGGACTTTTAACAC	qPCR primers	Kato, Hirotaka, et al. https://doi.org/10.1101/2022.04.25.488978
MpCYCD1-qR	TAGCCTCGCAGGATTGAGC	qPCR primers	Kato, Hirotaka, et al. https://doi.org/10.1101/2022.04.25.488978
myr-B1F2	AAAAAGCAGGCTATGGGAGGATGCTTCTCTAAGAAGGTGA	Entry clone for Marchantia expression	This study
myrScarlet-F1	GCTTCTCTAAGAAGGTGAGCAAGGGCGAGGCAGTGAT	Entry clone for Marchantia expression	This study
myrScarlet-B2s	AGAAAGCTGGGTCTACTTGTACAGCTCGTCCATGCCG	Entry clone for Marchantia expression	This study
mCitrine-B1F	AAAAAGCAGGCTATGGTGAGCAAGGGCGAGG	Entry clone for Marchantia expression	This study
mCit-HA-R1	ATCAGGAACATCATAAGGATActtgtacagctcgtccatgc	Entry clone for Marchantia expression	This study
HA-tag-B2s	AGAAAGCTGGGTTCAAGCATAATCAGGAACATCATAAGG	Entry clone for Marchantia expression	This study
Tsn1-CatM-Fw	TCCAATTCTGCACCTTaATCTTAAGCCTGCCAACATCC	Site-directed mutagenesis primer	This study; based on Faris, Justin D., et al. (2010): 13544-13549
Tsn1-CatM-Rv	GTTGGCAGGCTTAAGATtAAGGTGCAGAATTGGAGGCTGGC	Site-directed mutagenesis primer	This study; based on Faris, Justin D., et al. (2010): 13544-13549
Tsn1-Gm-Fw	ATCATTGGTAGAGGCGagTACGGCAATGTTTACAAGGC	Site-directed mutagenesis primer	This study; based on Faris, Justin D., et al. (2010): 13544-13549
Tsn1-Gm-Rv	GTAAACATTGCCGTActCGCCTCTACCAATGATCAGATCG	Site-directed mutagenesis primer	This study; based on Faris, Justin D., et al. (2010): 13544-13549

## Sheet: 2. N-terminal domain sequence
Name	Domain	Structure Cluster	Sequence Group	HR (N. benth)	Synthesized Fragment (With BsaI cloning sites)	Final coding sequence (CCR/TIR-YFP)
GBG91711	CC	3	OG0000174	Yes	CACTCTGTGGTCTCAAATGGTTCTTACTAGACTTCAAGGTCCTGAACTTCAATTTGGTTATATTATGGCTGATCTTATTGCTGGTGCTGCTGTTGGTTATGGTTTTGAACTTTTTGTTAATAGAGGTCTTGAATTTGCTAGAGCTGTTTGGGAATATAAGGAAAATTGTAGATCTTTTGAATCTGATATTAAGTCTACTGCTGATAATCTTAGACAACTTAAGGATATTGGTCTTACTTCTGCTGAATCTGAAGAACTTTCTGAAAGAGTTAAGGGTCTTATTTCTCAACTTGATAAGATTAGAGGTCCTTGTGTTTGGAGAGGTAGACTTTCTGCTGTTATGGTTTTTCTTAGAAGAGGTAGAGCTAAGAAGAAGCTTGTTAATCTTCATGATGAACT…	ATGGTTCTTACTAGACTTCAAGGTCCTGAACTTCAATTTGGTTATATTATGGCTGATCTTATTGCTGGTGCTGCTGTTGGTTATGGTTTTGAACTTTTTGTTAATAGAGGTCTTGAATTTGCTAGAGCTGTTTGGGAATATAAGGAAAATTGTAGATCTTTTGAATCTGATATTAAGTCTACTGCTGATAATCTTAGACAACTTAAGGATATTGGTCTTACTTCTGCTGAATCTGAAGAACTTTCTGAAAGAGTTAAGGGTCTTATTTCTCAACTTGATAAGATTAGAGGTCCTTGTGTTTGGAGAGGTAGACTTTCTGCTGTTATGGTTTTTCTTAGAAGAGGTAGAGCTAAGAAGAAGCTTGTTAATCTTCATGATGAACTTAAGAAGCTTAAGAAT…
GBG88046	CC	96	OG0000174	Yes	CACTCTGTGGTCTCAAATGAATCCTGGTTTTTCTCTTAATAGACATCATACTATGACTATGGCTTCTAATGTTGTTGATGCTTTTCTTGGTGGTGCTGTTGGTCTTCTTCTTCAAAATTTTCTTGTTTTTGGTAATGCTTGTATTGAATTTGCTAAGGCTGCTTATCTTCATGAACAACATCTTGCTGAAATTCAATTTGAAATTGAAGCTACTAGAGGTTCTCTTATGGGTCTTAGAAGACTTCCTTATACTGCTGCTGATATTCATGTTCTTTTTATTAGAGTTCATAGAATGCATGCTCAACTTCATGATATTCAACAAATTTGTCAATGGCATGGTAGATGGCAAGCTGTTCAGATGTACATTAGGAGGGGTTATGCTGACAAAGAAATTATCAA…	ATGAATCCTGGTTTTTCTCTTAATAGACATCATACTATGACTATGGCTTCTAATGTTGTTGATGCTTTTCTTGGTGGTGCTGTTGGTCTTCTTCTTCAAAATTTTCTTGTTTTTGGTAATGCTTGTATTGAATTTGCTAAGGCTGCTTATCTTCATGAACAACATCTTGCTGAAATTCAATTTGAAATTGAAGCTACTAGAGGTTCTCTTATGGGTCTTAGAAGACTTCCTTATACTGCTGCTGATATTCATGTTCTTTTTATTAGAGTTCATAGAATGCATGCTCAACTTCATGATATTCAACAAATTTGTCAATGGCATGGTAGATGGCAAGCTGTTCAGATGTACATTAGGAGGGGTTATGCTGACAAAGAAATTATCAATTTGCAAAATCAACTT…
GBG88058	CC	199	OG0000174	No	CACTCTGTGGTCTCAAATGGCTGTTTGTGTTGATGATGCTGCTGGTGAACCTCATGCTTATGGTGATGTTATGGCTCTTATGGAAGAACTTATTCCTTTTCAAGAAGGTCTTCTTAGATCTACTCAAGTTATGTTTCTTCATGGTGATCATAGATATAAGAAGCTTGCTGCTATTGCTGATGTTCTTCATGATCTTACTAGAAGACTTCTTGAAGTTTGTAGACTTAATGGTGATGGTTCTCAACTTAATGAAAGAATGATGGATATGAGACATAGACATCTTCAAGGTATTTCTCAATCTCATAGAAAGTGGAGAGGTGTTTGGGGTACTGTTCAAATGTTTCTTATGAGAAGATATCTTGGTAAGGAACTTACTAAGCTTCAATCTGATCTTAAGAT…	ATGGCTGTTTGTGTTGATGATGCTGCTGGTGAACCTCATGCTTATGGTGATGTTATGGCTCTTATGGAAGAACTTATTCCTTTTCAAGAAGGTCTTCTTAGATCTACTCAAGTTATGTTTCTTCATGGTGATCATAGATATAAGAAGCTTGCTGCTATTGCTGATGTTCTTCATGATCTTACTAGAAGACTTCTTGAAGTTTGTAGACTTAATGGTGATGGTTCTCAACTTAATGAAAGAATGATGGATATGAGACATAGACATCTTCAAGGTATTTCTCAATCTCATAGAAAGTGGAGAGGTGTTTGGGGTACTGTTCAAATGTTTCTTATGAGAAGATATCTTGGTAAGGAACTTACTAAGCTTCAATCTGATCTTAAGATGTTTCTTGATAAGCTT…
GBG65364	CC	3	OG0000244	No	CACTCTGTGGTCTCAAATGGAAGATCTTCCTTCTCCTCTTGAATCTACTGATCCTGTTAGAAATGTAAGAGAAACTGTTTCTAAGCTTCAAACTCTTTCTGAAAAGGCTGTTGAATCTATGGATAAGGCTTATAGAGCTTGTACTAGAGTTAATTTTTTTATGGGTCTTCTTAGAAGAAATCCTAAGCTTCAAGAAATTAAGAGAACTCAACAAGATGTTCATAGATTTGTTACTATTGCTGTTCCTCTTATGACTGTTCTTATGGATGTTATTTATCAAAAGGCTATTATGCATCATCTCAGAGAAACTGAAGCTACTATTCTTGAAGTTGTTGCTCAACTTAAGACTCTTCTTCTTAATCAAGGTGGTGGTAGAAGACTTTTTATTGAACTTGAATG…	ATGGAAGATCTTCCTTCTCCTCTTGAATCTACTGATCCTGTTAGAAATGTAAGAGAAACTGTTTCTAAGCTTCAAACTCTTTCTGAAAAGGCTGTTGAATCTATGGATAAGGCTTATAGAGCTTGTACTAGAGTTAATTTTTTTATGGGTCTTCTTAGAAGAAATCCTAAGCTTCAAGAAATTAAGAGAACTCAACAAGATGTTCATAGATTTGTTACTATTGCTGTTCCTCTTATGACTGTTCTTATGGATGTTATTTATCAAAAGGCTATTATGCATCATCTCAGAGAAACTGAAGCTACTATTCTTGAAGTTGTTGCTCAACTTAAGACTCTTCTTCTTAATCAAGGTGGTGGTAGAAGACTTTTTATTGAACTTGAATGTGTTGGTCTTGCTTCT…
GBG68201	CC	275	NA	No	CACTCTGTGGTCTCAAATGATTGATGGTGGCGATGATTGTGATGATTGCGATGAAATTAGAAATAGGTTTCAGATATTTTTTCAAATTCAAGATGAATCTGGTAAGATTCTTGGTGATCCTGGTTCTTCTGATCCTATGGGTATGGGTTTTGTTCCTAGAGGTTGGGGTGTTGATGAAAGATCTGCTATTGCTCATAAGCTTTATGGTCTTGAAAAGCATCTTGAAAGACTTAAGTCTGTTCTTCTTATGGGTCCTAAGGGTCCTAAGGTTGTTGGTATTGTTGGTACTACTCAAAATAAGGGTGCTACTGGTGGTTCTGCTCCTGAAGTTGGTGGTAGAGGTTCTAATCTTTCTCATAAGggTTCGTGAGACCACGAAGTG	ATGATTGATGGTGGCGATGATTGTGATGATTGCGATGAAATTAGAAATAGGTTTCAGATATTTTTTCAAATTCAAGATGAATCTGGTAAGATTCTTGGTGATCCTGGTTCTTCTGATCCTATGGGTATGGGTTTTGTTCCTAGAGGTTGGGGTGTTGATGAAAGATCTGCTATTGCTCATAAGCTTTATGGTCTTGAAAAGCATCTTGAAAGACTTAAGTCTGTTCTTCTTATGGGTCCTAAGGGTCCTAAGGTTGTTGGTATTGTTGGTACTACTCAAAATAAGGGTGCTACTGGTGGTTCTGCTCCTGAAGTTGGTGGTAGAGGTTCTAATCTTTCTCATAAGGGTTCGATGGTGAGCAAGGGCGAGGAGCTGTTCACCGGGGTGGTGCCCATCCTG…
GBG64516	CC	3	NA	Yes	CACTCTGTGGTCTCAAATGGTTGCTTTTCCTCTTGATGCTTTTACTGGTGCTGCTTTTGAAACTGCTCTTAGAGGTATTCTTGGTGCTATTTCTACTATTGTTCAAAAGGCTACTGTTCTTCAAGAAAAGGATCTTGCTTCTCTTGGTGATGCTGCTGAACAACTTCATTCTCTTGCTGAACATGTTCAATCTGCTCTTGGTGAAAAGATTCTTGGTCAACATCCTGTTGTTGTTAGATTTCTTCATGAAGTTAAGGGTGTTGAATCTAGAGTTAGATCTTTTCTTGATAGACCTTCTACTGGTATGGGTCTTGGTATGTATAGAAATAATGCTCTTATGCCTACTCTTCTTTCTGAAGTTGAAGAACTTAGAAGAAAGCTTCCTACTTGTTCTCTTAA…	ATGGTTGCTTTTCCTCTTGATGCTTTTACTGGTGCTGCTTTTGAAACTGCTCTTAGAGGTATTCTTGGTGCTATTTCTACTATTGTTCAAAAGGCTACTGTTCTTCAAGAAAAGGATCTTGCTTCTCTTGGTGATGCTGCTGAACAACTTCATTCTCTTGCTGAACATGTTCAATCTGCTCTTGGTGAAAAGATTCTTGGTCAACATCCTGTTGTTGTTAGATTTCTTCATGAAGTTAAGGGTGTTGAATCTAGAGTTAGATCTTTTCTTGATAGACCTTCTACTGGTATGGGTCTTGGTATGTATAGAAATAATGCTCTTATGCCTACTCTTCTTTCTGAAGTTGAAGAACTTAGAAGAAAGCTTCCTACTTGTTCTCTTAATCTTGCTGTTCTTTCT…
Apun_evm.model.utg000028l.533.1	CC	3	OG0000006	Yes	CACTCTGTGGTCTCAAATGGGTGATCCTGGTTTTGTTGCTGGTCTTGTTGGTTATGCTGTTGCTAAGCTTCTTGATCAAGCTATTAAGGCTGTTAAGCAAGCTAAGAATTGTTCTAAGTATAGAAAGAATCTTGAAGTTCTTCTTCAATCTATTAAGCCTCTTGTTTCTGATATGGAAGCTGGTTCTTCTAGAGGTTATGCTTCTGGTTCTGATTCTTCTTCTCATGGTAGAACTTCTTCTCAAGCTGTTGCTGATTGGCTTGCTCAACTTGAAGAACTTCTTCAAGAAGCCGTTGAGCTTCTGCACGAATGTAATCAAGACACGAGAAATCTTAACATGCTAGCCTCTTATAAGATGTCTAAGTCTATACTTTCTATTACTATGAGAATTAAGGAACT…	ATGGGTGATCCTGGTTTTGTTGCTGGTCTTGTTGGTTATGCTGTTGCTAAGCTTCTTGATCAAGCTATTAAGGCTGTTAAGCAAGCTAAGAATTGTTCTAAGTATAGAAAGAATCTTGAAGTTCTTCTTCAATCTATTAAGCCTCTTGTTTCTGATATGGAAGCTGGTTCTTCTAGAGGTTATGCTTCTGGTTCTGATTCTTCTTCTCATGGTAGAACTTCTTCTCAAGCTGTTGCTGATTGGCTTGCTCAACTTGAAGAACTTCTTCAAGAAGCCGTTGAGCTTCTGCACGAATGTAATCAAGACACGAGAAATCTTAACATGCTAGCCTCTTATAAGATGTCTAAGTCTATACTTTCTATTACTATGAGAATTAAGGAACTTGCTGGTGAACATGCT…
AagrOXF_evm.model.utg000049l.476.1	CC	6	OG0000175	No	CACTCTGTGGTCTCAAATGTCTGATTCTGATAAGCAACAACCTAATGGTAATGCTCATCATATTGATCCCGATCTTGGTACTCCCGTTCTTTCGCAGCATCTGAAACAAATTGGTGACATACTTGATTGTCATAGAAATAGACTTGAAGAATTTAGAAGAAAGGTTCCTGAAACCGATCTTAGAACTCCTTCTGCTTCTGCTGAAACTCTTGTTTCTGATATTAAGAATGGTTCTAGAAATCTTTCTTGGTTTGGTCTTGCTTTTAAGCTTGCTGCTTATATTAATTCTAAGATTGATCAAGTTGAACACGTTGGGGATGAAGAAAAGTGGACTTCTCTTACTTCTCAAACTGAACATGTCGGTAAGCAGATTGGTGAACTGAGACTTTTTCTTCCTAC…	ATGTCTGATTCTGATAAGCAACAACCTAATGGTAATGCTCATCATATTGATCCCGATCTTGGTACTCCCGTTCTTTCGCAGCATCTGAAACAAATTGGTGACATACTTGATTGTCATAGAAATAGACTTGAAGAATTTAGAAGAAAGGTTCCTGAAACCGATCTTAGAACTCCTTCTGCTTCTGCTGAAACTCTTGTTTCTGATATTAAGAATGGTTCTAGAAATCTTTCTTGGTTTGGTCTTGCTTTTAAGCTTGCTGCTTATATTAATTCTAAGATTGATCAAGTTGAACACGTTGGGGATGAAGAAAAGTGGACTTCTCTTACTTCTCAAACTGAACATGTCGGTAAGCAGATTGGTGAACTGAGACTTTTTCTTCCTACTGATAATGATGTTTTT…
Mp3g09150 (MpCNL1)	CC	3	OG0000006	Yes	CACTCTGTGGTCTCAAATGGCTGAGTTGGTGTCTGTGGTGATTGGAATTGGAGTGGAGAGATTGTTGCAGGGAGTGATTGATGCTGTGAAGCAGGCTGTGGATAGGAATAAGAATTGCAAAGCTTTGTTGGAATTGTTGGAGGAATTGGCTCCGCTGGTGCAGTTCTTGTGCGATTCTTCTAAGAAGGAGCAGGGACAGAATAAGTCTACTCCTGTGAAGGAGTGGTTGGAGAAGTTGAGATCTAGATTGGAGGAGGCTGAGGTGGTGGCTAGAGAGTGCATTTCTCAGGGATCTATGCAGTGGAATATTGTGAAGAATAGATCTATTTCTAAGAAGTTGGATGAGGTGACTAAGGGAATTACTGATTTGGTGGGACAGGCCCCTCTCGTGCAGCTAGG…	ATGGCTGAGTTGGTGTCTGTGGTGATTGGAATTGGAGTGGAGAGATTGTTGCAGGGAGTGATTGATGCTGTGAAGCAGGCTGTGGATAGGAATAAGAATTGCAAAGCTTTGTTGGAATTGTTGGAGGAATTGGCTCCGCTGGTGCAGTTCTTGTGCGATTCTTCTAAGAAGGAGCAGGGACAGAATAAGTCTACTCCTGTGAAGGAGTGGTTGGAGAAGTTGAGATCTAGATTGGAGGAGGCTGAGGTGGTGGCTAGAGAGTGCATTTCTCAGGGATCTATGCAGTGGAATATTGTGAAGAATAGATCTATTTCTAAGAAGTTGGATGAGGTGACTAAGGGAATTACTGATTTGGTGGGACAGGCCCCTCTCGTGCAGCTAGGATACACTAAGGAGACT…
Mp3g09200	CC	3	OG0000006	Yes	CACTCTGTGGTCTCAAATGGCTGAACTTGTTTCTGTTGTTATTGGTTTTGGTGTTGAACTTCTTCTTCAAGGTGTTATTGATGAAGTTAAGCAAGCTGTTGATAGAAATAAGAATTGTAAGGAACTTCTTGTTCTTCTTGAAGGTCTTGCGCCGCTTGTACAGTTTCTCTGTGATTCTTCTAAGAAGGGTCAAGGTCAAAATAAGTCTACTCCTGTTACTGAATGGCTTGAAAAGCTTAGATCTAGACTTGAAGAAGCTGATAAGGTTGTTAGAGAATGTATTTCTCAAGGTTCTAGACCTTGGAATATTGTTAAGAATAGATCTACTTCTAAGAAGCTTGTTGAAGTTACTAGAGGTATTACTGATCTTGTTGGTCAAGCTCCTCTTGTGCAGTTGGG…	ATGGCTGAACTTGTTTCTGTTGTTATTGGTTTTGGTGTTGAACTTCTTCTTCAAGGTGTTATTGATGAAGTTAAGCAAGCTGTTGATAGAAATAAGAATTGTAAGGAACTTCTTGTTCTTCTTGAAGGTCTTGCGCCGCTTGTACAGTTTCTCTGTGATTCTTCTAAGAAGGGTCAAGGTCAAAATAAGTCTACTCCTGTTACTGAATGGCTTGAAAAGCTTAGATCTAGACTTGAAGAAGCTGATAAGGTTGTTAGAGAATGTATTTCTCAAGGTTCTAGACCTTGGAATATTGTTAAGAATAGATCTACTTCTAAGAAGCTTGTTGAAGTTACTAGAGGTATTACTGATCTTGTTGGTCAAGCTCCTCTTGTGCAGTTGGGCTATACTAAGGAAACT…
Mp3g09180ext	CC	19	OG0000006	No	CACTCTGTGGTCTCAAATGACTGCTACCCCTTCACTTCTGCCTCAGAACTCTACCGATGATACCGATAGACAGTGCGAGCACTCTCACTCTTGTCCTAAGCAGTCTGCTCTTGTGCTGAAGTGGCCTTCTACTCCTGGTGAGCTTAGAAGGTGGAACACCAGCGATAACGGCAAAGAATCTCTGTGCACCGGTGATGATGGTCACAGGTACTCTACTAAGCCTGCTAGAAGGGCTCTTTGGGTGCAGTACTTTGCTGGTAGAGAAGGCGGTATGAAGAACTGCCAGGGTAATACCGTGCGGAGGGATAACCTTGGATCTCTTGTGTGCCTGCTGAACTCTATGCTGGTGGTGTCATCTGATCACTTCACCCTTGATGTGGCTGGCAAGCTGTCTGTTGG…	ATGACTGCTACCCCTTCACTTCTGCCTCAGAACTCTACCGATGATACCGATAGACAGTGCGAGCACTCTCACTCTTGTCCTAAGCAGTCTGCTCTTGTGCTGAAGTGGCCTTCTACTCCTGGTGAGCTTAGAAGGTGGAACACCAGCGATAACGGCAAAGAATCTCTGTGCACCGGTGATGATGGTCACAGGTACTCTACTAAGCCTGCTAGAAGGGCTCTTTGGGTGCAGTACTTTGCTGGTAGAGAAGGCGGTATGAAGAACTGCCAGGGTAATACCGTGCGGAGGGATAACCTTGGATCTCTTGTGTGCCTGCTGAACTCTATGCTGGTGGTGTCATCTGATCACTTCACCCTTGATGTGGCTGGCAAGCTGTCTGTTGGTGTTGGTCCTTACGTG…
Mp3g09180int	CC	19	OG0000006	No	CACTCTGTGGTCTCAAATGGCTGAGCTGGTGTCCGTGGATATTGGTTTCGGTATTGAGCTTCTGCTGCAGGGCCTTATCGATGCTGTTAAGCAGGCTGTGGACCGGAACAAGAATTGCAAGGCTCTGCTTGTGCTGCTTGAGGGTCTTGCTCCTCTTGTTCAGTTCCTGTGCGACAGCTCTAAGAAAGGTCAGGGCCAGAACAAGTCTACCCCTGTTACTGAGTGGCTTGAGAAGCTTAGGTCTAGGCTGGAAGAGGCTGATAAGGTTGTGCGTGAGTGCATCTCTCAGGGTTCTAGACCTTGGAACATCGTGAAGAACCGGTCCACCTCTAAGAAGCTGGTTGAGGTTACCAGGGGTATCACCGATCTTGTTGGTCAGGCTCCTTTGGTGCAGCTGGG…	ATGGCTGAGCTGGTGTCCGTGGATATTGGTTTCGGTATTGAGCTTCTGCTGCAGGGCCTTATCGATGCTGTTAAGCAGGCTGTGGACCGGAACAAGAATTGCAAGGCTCTGCTTGTGCTGCTTGAGGGTCTTGCTCCTCTTGTTCAGTTCCTGTGCGACAGCTCTAAGAAAGGTCAGGGCCAGAACAAGTCTACCCCTGTTACTGAGTGGCTTGAGAAGCTTAGGTCTAGGCTGGAAGAGGCTGATAAGGTTGTGCGTGAGTGCATCTCTCAGGGTTCTAGACCTTGGAACATCGTGAAGAACCGGTCCACCTCTAAGAAGCTGGTTGAGGTTACCAGGGGTATCACCGATCTTGTTGGTCAGGCTCCTTTGGTGCAGCTGGGTTACACCAAAGAAACC…
Mp3g09210ext	CC	19	OG0000006	No	CACTCTGTGGTCTCAAATGACTGCTACCCCTTCACTTCTGCCTCAGAACTCTACCGATGATACCGATAGACAGTGCGAGCACTCTCACTCTTGTCCTAAGCAGTCTGCTCTTGTGCTGAAGTGGCCTTCTACTCCTGGTGAGCTTAGAAGGTGGAACACCAGCGATAACGGCAAAGAATCTCTGTGCACCGGTGATGATGGTCACAGGTACTCTACTAAGCCTGCTAGAAGGGCTCTTTGGGTGCAGTACTTTGCTGGTAGAGAAGGCGGTATGAAGAACTGCCAGGGTAATACCGTGCGGAGGGATAACCTTGGATCTCTTGTGTGCCTGCTGAACTCTATGCTGGTGGTGTCTAAGCTGTCTGTTGGTGTGGGACCTTACGTGTTGTATGTTGAAGG…	ATGACTGCTACCCCTTCACTTCTGCCTCAGAACTCTACCGATGATACCGATAGACAGTGCGAGCACTCTCACTCTTGTCCTAAGCAGTCTGCTCTTGTGCTGAAGTGGCCTTCTACTCCTGGTGAGCTTAGAAGGTGGAACACCAGCGATAACGGCAAAGAATCTCTGTGCACCGGTGATGATGGTCACAGGTACTCTACTAAGCCTGCTAGAAGGGCTCTTTGGGTGCAGTACTTTGCTGGTAGAGAAGGCGGTATGAAGAACTGCCAGGGTAATACCGTGCGGAGGGATAACCTTGGATCTCTTGTGTGCCTGCTGAACTCTATGCTGGTGGTGTCTAAGCTGTCTGTTGGTGTGGGACCTTACGTGTTGTATGTTGAAGGTGCTGCTGCCGTGTAC…
Mp3g09210int	CC	19	OG0000006	Yes	CACTCTGTGGTCTCAAATGGCTGAGCTGGTGAGCGTGGTGATTGGTTTTGGTGTTGAGCTTCTTCTGCAGGGCGTTATCGATGAGGTTAAGCAGGCTGTGGACCGGAACAAGAATTGCAAGGCTCTGCTTGTGCTGCTTGAGGGTCTTGCTCCTCTTGTTCAGTTCCTGTGCGACAGCTCTAAGAAAGGTCAGGGCCAGAACAAGTCTACCCCTGTTACTGAGTGGCTTGAGAAGCTTAGGTCTAGGCTGGAAGAGGCTGATAAGGTTGTGCGTGAGTGCATCTCTCAGGGTTCTAGACCTTGGAACATCGTGAAGAACCGGTCCACCTCTAAGAAGCTGGTTGAGGTTACCAGGGGTATCACCGATCTTGTTGGTCAGGCTCCTTTGGTGCAGCTGGG…	ATGGCTGAGCTGGTGAGCGTGGTGATTGGTTTTGGTGTTGAGCTTCTTCTGCAGGGCGTTATCGATGAGGTTAAGCAGGCTGTGGACCGGAACAAGAATTGCAAGGCTCTGCTTGTGCTGCTTGAGGGTCTTGCTCCTCTTGTTCAGTTCCTGTGCGACAGCTCTAAGAAAGGTCAGGGCCAGAACAAGTCTACCCCTGTTACTGAGTGGCTTGAGAAGCTTAGGTCTAGGCTGGAAGAGGCTGATAAGGTTGTGCGTGAGTGCATCTCTCAGGGTTCTAGACCTTGGAACATCGTGAAGAACCGGTCCACCTCTAAGAAGCTGGTTGAGGTTACCAGGGGTATCACCGATCTTGTTGGTCAGGCTCCTTTGGTGCAGCTGGGTTACACCAAAGAAACC…
Mp3g09220	CC	3	OG0000006	Yes	CACTCTGTGGTCTCAAATGGCTGAAGCTGTTGTTTCTGCTCTTATTGGTTTTGGTGTTGAACTTCTTCTTCAAAAGGTTACTGATGCTGTTAAGCAAGCTGTTGATAGATCTAAGAATCTTAAGGCTCTTCTTGTTCTTCTTGAAAATCTTGCTCCTCTTGTTCATTTTCTTTGTGATTCTTCTAAGATTGGTCAAGGTAAGAAGAAGAAGAAGTCTACTCCTGTTACTGAATGGCTTAAGAAGCTTAGATCTAGACTTGAAGAAGCTGATAAGGTTGTTAGAGAATGTATTTCTCAAGGTTCTAGATCTTGGAATATTGTTAAGAATAGATCTACTTCTAAGAAGCTTGTTGAAGTTACTAAGGTTATTACTGATCTTGTTGAACAAGCTGCTCTTGT…	ATGGCTGAAGCTGTTGTTTCTGCTCTTATTGGTTTTGGTGTTGAACTTCTTCTTCAAAAGGTTACTGATGCTGTTAAGCAAGCTGTTGATAGATCTAAGAATCTTAAGGCTCTTCTTGTTCTTCTTGAAAATCTTGCTCCTCTTGTTCATTTTCTTTGTGATTCTTCTAAGATTGGTCAAGGTAAGAAGAAGAAGAAGTCTACTCCTGTTACTGAATGGCTTAAGAAGCTTAGATCTAGACTTGAAGAAGCTGATAAGGTTGTTAGAGAATGTATTTCTCAAGGTTCTAGATCTTGGAATATTGTTAAGAATAGATCTACTTCTAAGAAGCTTGTTGAAGTTACTAAGGTTATTACTGATCTTGTTGAACAAGCTGCTCTTGTTCAACTTGGTTTTACT…
MppBR5_0611s0010 (MppCNL1)	CC	3	OG0000006	Yes	CACTCTGTGGTCTCAAATGGCGGAAGTGGTTTCAGTGCTTATTTCTTTTGGTGTTGAATATCTTCTTCAAAAGGTTACTGATGCTGTTAAGCAAGCTGTTGATAGAAATAAGAATTGTAAGGCTCTTCTTGTTCTTCTTGAAGGTCTTGCGCCACTAGTTCAATTTCTCTGTGATGGTTCTAAGGTTGGTCAAGGTCAAAATAAGTCTACTCCTGTTACTGAATGGCTTGAAAAGCTTAGATCTAGACTTGAAGAAGCTGAGGTCGTTGTCCATGAATGTATTTCTCAAGGTTCTAAGCCTTGGAATATTGTTAAGAATAGATCTACTTCTAAGAAGCTTGTTGAAGTTACTAGAGGTATTACTGATCTTGTTGGTCAAGCTCCTCTGGTTCAACTTGG…	ATGGCGGAAGTGGTTTCAGTGCTTATTTCTTTTGGTGTTGAATATCTTCTTCAAAAGGTTACTGATGCTGTTAAGCAAGCTGTTGATAGAAATAAGAATTGTAAGGCTCTTCTTGTTCTTCTTGAAGGTCTTGCGCCACTAGTTCAATTTCTCTGTGATGGTTCTAAGGTTGGTCAAGGTCAAAATAAGTCTACTCCTGTTACTGAATGGCTTGAAAAGCTTAGATCTAGACTTGAAGAAGCTGAGGTCGTTGTCCATGAATGTATTTCTCAAGGTTCTAAGCCTTGGAATATTGTTAAGAATAGATCTACTTCTAAGAAGCTTGTTGAAGTTACTAGAGGTATTACTGATCTTGTTGGTCAAGCTCCTCTGGTTCAACTTGGATATACTAAGGAAACT…
Mp1g20580	CC	6	OG0000011	No	CACTCTGTGGTCTCAAATGTTTCAAGCTGAAGAATCTAGACTTCTTAATAATATTCTTAGAAATAGAGTTAGAGATGAAGGTATGATGCCTAATTCTATGGGTGAATTGGAAGGTGGTAGATCTCTTCCTGAATCTAGAATCGAAGGTGGTATTGGTAAGGGTATTCCTAAGAATGGTTTTTCTTATGGTAAGGCTCATTCTTTTACTACTCCTAAGTGGCAAGAATGTGCTTCTCCTACTAGATATTCTGATAAGGAATCTATGTCTCCTACTGTTCCTGAACCTGAACCTGAAGTATCTACTCCTGTTGCTTTTAATAAGGAAGATTACAAGAACGTTGACGAATTTCTTAATTCTCATGCTGCTTTTCTTGATGATCTTAGAAAGAAGGTTACTGA…	ATGTTTCAAGCTGAAGAATCTAGACTTCTTAATAATATTCTTAGAAATAGAGTTAGAGATGAAGGTATGATGCCTAATTCTATGGGTGAATTGGAAGGTGGTAGATCTCTTCCTGAATCTAGAATCGAAGGTGGTATTGGTAAGGGTATTCCTAAGAATGGTTTTTCTTATGGTAAGGCTCATTCTTTTACTACTCCTAAGTGGCAAGAATGTGCTTCTCCTACTAGATATTCTGATAAGGAATCTATGTCTCCTACTGTTCCTGAACCTGAACCTGAAGTATCTACTCCTGTTGCTTTTAATAAGGAAGATTACAAGAACGTTGACGAATTTCTTAATTCTCATGCTGCTTTTCTTGATGATCTTAGAAAGAAGGTTACTGAAACTCCTGTTAAGGAT…
Mp4g08790	CC	6	OG0000020	No	CACTCTGTGGTCTCAAATGAGAAAGATTTTCAGATCTGGATACGGAAAGTTGCCTAAGAGATCTACTTCTACTAATAATGGAGCTGTGATGGAGGATAAGCCTTCTACTCCTGATGATGCTAATTCTTCTAAGTCTCCTGAGGAGAGAGCTAGAGAGCTGTTGAAGTTCATTATTCAGCCTGAGGATCAGAATACTGCTACTGCTGCTACTAAGAAGGATGATAAGTTGGATGCTTTCGGAGAGTCTGTGAAGGATAATTTGACTTTCTACGGATTCATTGGAGATAAGATTGGAGGATTGGCTAATAATAAGGCTATTGCTACTCAGTCTGAGAATTCTGGATCTTTCGGAACTGAGGCTGGAAGAGAGATTTCTAATATTTTGACTGGATTGGGATC…	ATGAGAAAGATTTTCAGATCTGGATACGGAAAGTTGCCTAAGAGATCTACTTCTACTAATAATGGAGCTGTGATGGAGGATAAGCCTTCTACTCCTGATGATGCTAATTCTTCTAAGTCTCCTGAGGAGAGAGCTAGAGAGCTGTTGAAGTTCATTATTCAGCCTGAGGATCAGAATACTGCTACTGCTGCTACTAAGAAGGATGATAAGTTGGATGCTTTCGGAGAGTCTGTGAAGGATAATTTGACTTTCTACGGATTCATTGGAGATAAGATTGGAGGATTGGCTAATAATAAGGCTATTGCTACTCAGTCTGAGAATTCTGGATCTTTCGGAACTGAGGCTGGAAGAGAGATTTCTAATATTTTGACTGGATTGGGATCTGCTCATATTGTGGGA…
Mp5g21860	CC	NA	OG0000035	No	CACTCTGTGGTCTCAAATGGTTCTTTCTCAAGCTATTCAAGCTGGTGGTTCTATTATTCAATCTGTTACTGCTATTCAAACTATGGGTAATAATAGATATAATGCTTCTGATGAATGGGATGATTTTGGTGTTCAAATTGAAAGACTTCATCATGAATATTCTATGTGGATGGCTAAGATGTCTAAGCAAGGTATTATTTCTGAAGAAGTTGGTCTTCAACTTGTTGCTAAGCTTAATAGAGCTCTTTCTCTTTTTCAAGCTGAAGAAACTAAACTTAGAAATATGGAAAACAGATCTTGGTTTGGTAGAATCTATTGTTTTCATTTTAGAGCTGTTGTTTTTCCTTCTAGACTTTCTCAAACTCTTAAGGATGTTATTGATGCTTTTGCTGATCTTCC…	ATGGTTCTTTCTCAAGCTATTCAAGCTGGTGGTTCTATTATTCAATCTGTTACTGCTATTCAAACTATGGGTAATAATAGATATAATGCTTCTGATGAATGGGATGATTTTGGTGTTCAAATTGAAAGACTTCATCATGAATATTCTATGTGGATGGCTAAGATGTCTAAGCAAGGTATTATTTCTGAAGAAGTTGGTCTTCAACTTGTTGCTAAGCTTAATAGAGCTCTTTCTCTTTTTCAAGCTGAAGAAACTAAACTTAGAAATATGGAAAACAGATCTTGGTTTGGTAGAATCTATTGTTTTCATTTTAGAGCTGTTGTTTTTCCTTCTAGACTTTCTCAAACTCTTAAGGATGTTATTGATGCTTTTGCTGATCTTCCTCTTCTTTCTCTTAGA…
Mp5g08960	CC	26	OG0000140	Yes	CACTCTGTGGTCTCAAATGGCTAGACCTGCTGCTATGATTGATGATTCTCAATTTGTTGCTCTTGTTAATAAGGCTGCTCTTCTTGCTGAACAACTTGGTTCTGGTCTTTATGAAGGTTGTGATGAAGTTGAATCTTTTCCTACTATGGTTGAAACTATTAGAATGAAGCATCCTCTTTGGTCTACTCAACTTAAGAAGTATGGTATTCCTGGTCAATCTATTGTTGCTCCTCTTCTTCAAGCTGCTTCTAAGAAGCTTAGAGAAGAAGAAGTTAGACTTAGAAAGCTTCATTCTTCTTGTTATATGAAGTGTTTTGCTGCTTCTTCTTTTAAGTTTCCTAAGGAACTTGCTTCTGGTTTTCAAAGAATGATTGATGTTTTTGAAAATCTTCCTCTTCT…	ATGGCTAGACCTGCTGCTATGATTGATGATTCTCAATTTGTTGCTCTTGTTAATAAGGCTGCTCTTCTTGCTGAACAACTTGGTTCTGGTCTTTATGAAGGTTGTGATGAAGTTGAATCTTTTCCTACTATGGTTGAAACTATTAGAATGAAGCATCCTCTTTGGTCTACTCAACTTAAGAAGTATGGTATTCCTGGTCAATCTATTGTTGCTCCTCTTCTTCAAGCTGCTTCTAAGAAGCTTAGAGAAGAAGAAGTTAGACTTAGAAAGCTTCATTCTTCTTGTTATATGAAGTGTTTTGCTGCTTCTTCTTTTAAGTTTCCTAAGGAACTTGCTTCTGGTTTTCAAAGAATGATTGATGTTTTTGAAAATCTTCCTCTTCTTATGAAGGAATCTGAT…
Pp3c3_38130V3	CC	3	OG0000006	Yes	CACTCTGTGGTCTCAAATGGGTGATCCTCTTGTTGCTCCTGCTCTTGTTGGTTTTGGTGTTAATCTTCTTCTTACTGAAGTTATTCAAGCTGGTAGAATGGCTTATAGATGTAAGGATGAATGTAATGAACTTGTTGCTAAGCTTGAGTCTGTACGTCCTCTTGTTGAACAAGTTAATGATAATTCTTCTAAGGGTAATGGTGCTTGTACTCTTTGGCTTTCTGGTTTTCAATCTCTTCTTGAAAGAGCTAAGGTTGTTACTAATGAATGTAAACTTGAATCTCGATGGTCTAGAAGAAAGAGAATGGTTAAGTTTTGGAGATGGAAGAAGCTTCCTTCACTTGTTATGAAGATTTCTTCTGATATTGAAGAAGCTAGATCTAATACTTCTCTTGTTAC…	ATGGGTGATCCTCTTGTTGCTCCTGCTCTTGTTGGTTTTGGTGTTAATCTTCTTCTTACTGAAGTTATTCAAGCTGGTAGAATGGCTTATAGATGTAAGGATGAATGTAATGAACTTGTTGCTAAGCTTGAGTCTGTACGTCCTCTTGTTGAACAAGTTAATGATAATTCTTCTAAGGGTAATGGTGCTTGTACTCTTTGGCTTTCTGGTTTTCAATCTCTTCTTGAAAGAGCTAAGGTTGTTACTAATGAATGTAAACTTGAATCTCGATGGTCTAGAAGAAAGAGAATGGTTAAGTTTTGGAGATGGAAGAAGCTTCCTTCACTTGTTATGAAGATTTCTTCTGATATTGAAGAAGCTAGATCTAATACTTCTCTTGTTACTCTTGGTATTGTTCTT…
Pp3c10_50V3	CC	3	OG0000006	Yes	CACTCTGTGGTCTCAAATGGGTGATCCTCTTGTTGCTCCTGCTCTTGTTGGTTTTGGTGTTAATCTTCTTCTTACTGAAGTTATTAAGGCTGGTAGAATGGCTTATAGATGTAAGGATGAATGTAATGAACTTGTTGCTAAGCTTGAGTCTGTACGTCCTCTTGTTGAACAAGTTAATGATAATTCTTCTAAGGGTAATGAAGCTTGTACTCTTTGGCTTTCTGGTTTTCAATCTCTTCTTGAAAGAGCTAAGGTTGTTACTAATGAATGTAAACTTGAATCTCGATGGTCTAGAAGAAAGAGAATGGTTAAGTTTTGGAGATGGAAGAAGCTTCCTTCACTTGTTATGAAGATTTCTTCTGATATTGAAGAAGCTAGATCTAATACTTCTCTTGTTAC…	ATGGGTGATCCTCTTGTTGCTCCTGCTCTTGTTGGTTTTGGTGTTAATCTTCTTCTTACTGAAGTTATTAAGGCTGGTAGAATGGCTTATAGATGTAAGGATGAATGTAATGAACTTGTTGCTAAGCTTGAGTCTGTACGTCCTCTTGTTGAACAAGTTAATGATAATTCTTCTAAGGGTAATGAAGCTTGTACTCTTTGGCTTTCTGGTTTTCAATCTCTTCTTGAAAGAGCTAAGGTTGTTACTAATGAATGTAAACTTGAATCTCGATGGTCTAGAAGAAAGAGAATGGTTAAGTTTTGGAGATGGAAGAAGCTTCCTTCACTTGTTATGAAGATTTCTTCTGATATTGAAGAAGCTAGATCTAATACTTCTCTTGTTACTCTTGGTATTGTTCTT…
Pp3c3_570V3	CC	3	OG0000006	Yes	CACTCTGTGGTCTCAAATGGCTGAAGCTGTTGCTCTTGTTGCTCTTCAACCTATGGTTCAAAAGCTTCTTTCTGTTATGGTTAAGGAAGTTGCTCTTCCTGAGTGGAATAGAAATAAGCATGCTGAAGAACTTCAAACTATGCTTATTGCTCTTCAGCCTATAGTTGATTCTATTAATCCTTCTACTGCTCATAGAGTTGTTGGTGATTGGCTTGAAGGTCTTAGAACTAGACTTGACTGCCTTAATCATCTACTTCTAGACATGCGTGGTAATAGGTTTACGATTTCTCAGTTCAAAATATCTAGAAAGCTTGTTAAGGAAAAGGAACTTCTTTCTAATATTCTTTCTCAAGCTTCTGTCGTTGTTCTTGCTGTCACTTCTGAAACTTCTGCTAATGT…	ATGGCTGAAGCTGTTGCTCTTGTTGCTCTTCAACCTATGGTTCAAAAGCTTCTTTCTGTTATGGTTAAGGAAGTTGCTCTTCCTGAGTGGAATAGAAATAAGCATGCTGAAGAACTTCAAACTATGCTTATTGCTCTTCAGCCTATAGTTGATTCTATTAATCCTTCTACTGCTCATAGAGTTGTTGGTGATTGGCTTGAAGGTCTTAGAACTAGACTTGACTGCCTTAATCATCTACTTCTAGACATGCGTGGTAATAGGTTTACGATTTCTCAGTTCAAAATATCTAGAAAGCTTGTTAAGGAAAAGGAACTTCTTTCTAATATTCTTTCTCAAGCTTCTGTCGTTGTTCTTGCTGTCACTTCTGAAACTTCTGCTAATGTCACTAGACTTAGAGAA…
Pp3c3_1260v3	CC	3	OG0000006	Yes	CACTCTGTGGTCTCAAATGGCTGAAGCTGTTGCTCTTACTGTTCTTCAACCTATGGTTCAAAAGCTTCTTTCTGCTATGATGAAGGAAGTTGCGCTTCCTGAATGGAATAGAAATAAGCATGCTGAAGAACTTGAAACTATGCTTATGGAACTTAAGCCTATGGTTGATAATATTAATCCTTCTACTGCTAATAGAGCTGTTGGTGAATGGCTTAAGGGTCTTAGAACTAGACTTGATTGTTTGAAGCACCTTCTGTTAGATATGAAGGGTAACCGATTTACTATTAGCCAATTCAAAAATTCTAGAAAGCTTGTTAAGGAAAAGGAACTTCTTTCTAAGATTCTTTCTCAAGCTTCTGTTGTTGTTCTTGCTGTAACTTCTGTTACTTCTGCTAATAT…	ATGGCTGAAGCTGTTGCTCTTACTGTTCTTCAACCTATGGTTCAAAAGCTTCTTTCTGCTATGATGAAGGAAGTTGCGCTTCCTGAATGGAATAGAAATAAGCATGCTGAAGAACTTGAAACTATGCTTATGGAACTTAAGCCTATGGTTGATAATATTAATCCTTCTACTGCTAATAGAGCTGTTGGTGAATGGCTTAAGGGTCTTAGAACTAGACTTGATTGTTTGAAGCACCTTCTGTTAGATATGAAGGGTAACCGATTTACTATTAGCCAATTCAAAAATTCTAGAAAGCTTGTTAAGGAAAAGGAACTTCTTTCTAAGATTCTTTCTCAAGCTTCTGTTGTTGTTCTTGCTGTAACTTCTGTTACTTCTGCTAATATGACTAGACTTAGAGAA…
Pp3c3_1280v3	CC	3	OG0000006	Yes	CACTCTGTGGTCTCAAATGGCTGAAGCTGTTGCTCTTACTGTTCTTCAACCTATGGTTCAAAAGCTTCTTTCTGCTATGGTTAAGGAAGTTGCTCTTCCTGAATGGAATAGAAATAAGCATGCTGAAGAACTTCAAGCTATGCTTATTAGACTTAAGCCTATGGTTGATAATATTAATCCTACTACTGCTAATAGAGCTGTTGGTGATTGGCTTAAGGGTCTTAGAACTAGATTGGAATGTCTTGAACTTCTCTTGATTGACATGAAAGGAAACAGATTTACTATCAGCCAATTTAAGAACTCTAGAAAGCTTGTTAAGGAAAAGGAACTTCTTTCTAATATTCTTTCTCAAGCTTCTCTTGTTGGTCTTGCTGTTTCTTCTGCTACTTCTACTAATTT…	ATGGCTGAAGCTGTTGCTCTTACTGTTCTTCAACCTATGGTTCAAAAGCTTCTTTCTGCTATGGTTAAGGAAGTTGCTCTTCCTGAATGGAATAGAAATAAGCATGCTGAAGAACTTCAAGCTATGCTTATTAGACTTAAGCCTATGGTTGATAATATTAATCCTACTACTGCTAATAGAGCTGTTGGTGATTGGCTTAAGGGTCTTAGAACTAGATTGGAATGTCTTGAACTTCTCTTGATTGACATGAAAGGAAACAGATTTACTATCAGCCAATTTAAGAACTCTAGAAAGCTTGTTAAGGAAAAGGAACTTCTTTCTAATATTCTTTCTCAAGCTTCTCTTGTTGGTCTTGCTGTTTCTTCTGCTACTTCTACTAATTTTATTAAGAGACTTGAT…
Sphmag13g09230	CC	3	OG0000023	Yes	CACTCTGTGGTCTCAAATGGTTGAACCTCTTTCTCTTTCTATTGCTGGTACTGGTGTTTCTGCTCTTCTTAAGAGAGTTATTGATGGTGTTGTTGAAGCTGCTGAAATTACTGTTTATTATAAGAAGTATTGTAAGGAACTTCAAGATCTTCTTGAAAGACTTCAACCTCTTGTTGATGATATTGGTAGACAAACTCTTCCTTCTAATCCTGGTGATGCTTTTACTTCTGGTTCTGCTGTTGGTGCTTGGCTTGGTAAGCTTAGAGATATGCTTGAAGATGCTGAAACTGAAGTTAATAAGTGTATTGAACAACAACCTAATTTTTCTCCTTGGTCAAGACATAAGATTGGTGAAGCTATTAAGAAGGTTACTAAGTCTCTTCAAGAATTTCTTCAAGA…	ATGGTTGAACCTCTTTCTCTTTCTATTGCTGGTACTGGTGTTTCTGCTCTTCTTAAGAGAGTTATTGATGGTGTTGTTGAAGCTGCTGAAATTACTGTTTATTATAAGAAGTATTGTAAGGAACTTCAAGATCTTCTTGAAAGACTTCAACCTCTTGTTGATGATATTGGTAGACAAACTCTTCCTTCTAATCCTGGTGATGCTTTTACTTCTGGTTCTGCTGTTGGTGCTTGGCTTGGTAAGCTTAGAGATATGCTTGAAGATGCTGAAACTGAAGTTAATAAGTGTATTGAACAACAACCTAATTTTTCTCCTTGGTCAAGACATAAGATTGGTGAAGCTATTAAGAAGGTTACTAAGTCTCTTCAAGAATTTCTTCAAGATGCTGCTTTGGTGGGT…
CepurGG1.5G168800	CC	3	OG0000006	Yes	CACTCTGTGGTCTCAAATGGCTGATCCTCTTTTTACTCCTGCTATTGTTGGTTTTGCTGTTTCTACTCTTCTTACTGAAGTTATTAAGGCTGCTAAGATGGCTTATAATTGTAAGGATGAATGTAATGAACTTGCTGCTAAGCTTGAAAATATTATGCCTCTTATTGTTGAAGTTGAAAAGAATGAACAAAAGGGTAATGAAGCTTGTAGAAAGTGGCTTACTCATTTTAAGGGTCTTCTTGAAGGTGCTGAAGCTGTTACTAAGGAATGTGCTCAAGAAACTGTTTGTGGTAAGGCTAAGAGAGCTCTTAAGTTTTGGAGATGGAAGAAGCTTCCTTCTAGAGTTCTTAAGGTTACTAGACATATTGAAGAAGCTAGAGCTAATACTGATTTTGTTAC…	ATGGCTGATCCTCTTTTTACTCCTGCTATTGTTGGTTTTGCTGTTTCTACTCTTCTTACTGAAGTTATTAAGGCTGCTAAGATGGCTTATAATTGTAAGGATGAATGTAATGAACTTGCTGCTAAGCTTGAAAATATTATGCCTCTTATTGTTGAAGTTGAAAAGAATGAACAAAAGGGTAATGAAGCTTGTAGAAAGTGGCTTACTCATTTTAAGGGTCTTCTTGAAGGTGCTGAAGCTGTTACTAAGGAATGTGCTCAAGAAACTGTTTGTGGTAAGGCTAAGAGAGCTCTTAAGTTTTGGAGATGGAAGAAGCTTCCTTCTAGAGTTCTTAAGGTTACTAGACATATTGAAGAAGCTAGAGCTAATACTGATTTTGTTACTCTTGGTATTCTTCTT…
CepurR40.2G141600	CC	3	OG0000008	Yes	CACTCTGTGGTCTCAAATGGCTGAAGCTATTTTTGTTGGTGCTATTACTGGTGCTGCTGTTGGTGCTCTTCTTACTGCTGTTATTGATAAGACTAAGTCTGCTGTTAGATGTAAGGAAAATTGTGAAAATCTTAGAACTACTCTTAAGGAAATTAGACCTCTTCTTGATAGAGTTGATCAATCTAAGGATGGTAATAATGCTACTTGTCAAGCTTGGCTTAGAACTGTTAATACTCTTCTTGAAAAGGCTGATAGAGTTCTTGGTAAGTGTACTATTCCTAAGAAGTCTAGATTTCATGTTCAATATGTTACTAAGTGGAGAATTTCTTCTTCTATTAAGGATCTTGATAGACAAATTAAGGAAAAGTTGCCTCAAGTTAATCTTCTCACTCTTGATAT…	ATGGCTGAAGCTATTTTTGTTGGTGCTATTACTGGTGCTGCTGTTGGTGCTCTTCTTACTGCTGTTATTGATAAGACTAAGTCTGCTGTTAGATGTAAGGAAAATTGTGAAAATCTTAGAACTACTCTTAAGGAAATTAGACCTCTTCTTGATAGAGTTGATCAATCTAAGGATGGTAATAATGCTACTTGTCAAGCTTGGCTTAGAACTGTTAATACTCTTCTTGAAAAGGCTGATAGAGTTCTTGGTAAGTGTACTATTCCTAAGAAGTCTAGATTTCATGTTCAATATGTTACTAAGTGGAGAATTTCTTCTTCTATTAAGGATCTTGATAGACAAATTAAGGAAAAGTTGCCTCAAGTTAATCTTCTCACTCTTGATATTGTTCAATTGATTTAT…
CepurGG1.12G113400	CC	3	OG0000008	Yes	CACTCTGTGGTCTCAAATGGGTGGTCCTGATGTTGTTAATGCTTTTCTTGGTGCTACTGTTGCTTCTTCTGTTGTTGGTCCTATTTTTGATAAGATTATTGAAGGTCTTAAGCATGTTTATCATTGTAAGGGTGAATGTACTGCTCTTAGAGAAGAACTTGAAAAGGTTAAGCCTATGCTTGTTAAGATTTGTGCTAATCAAAAGGCTGATTCTGCTATGCAAAATTGGCTTAAGGATTTTGCTAGATGTGTTGGTAGAGCTGATGAAATTCTTGAAAAGTGTAAGTCTGATAGATCTAAGATTTGGGAAAGAGTTCATGAAGTTCAATATGGTGCTCAAATTCTTGAACTTAAGGAACAAATTAGAGTTGCTGTTTCTCTTGCTCCTATGGCTCTTCT…	ATGGGTGGTCCTGATGTTGTTAATGCTTTTCTTGGTGCTACTGTTGCTTCTTCTGTTGTTGGTCCTATTTTTGATAAGATTATTGAAGGTCTTAAGCATGTTTATCATTGTAAGGGTGAATGTACTGCTCTTAGAGAAGAACTTGAAAAGGTTAAGCCTATGCTTGTTAAGATTTGTGCTAATCAAAAGGCTGATTCTGCTATGCAAAATTGGCTTAAGGATTTTGCTAGATGTGTTGGTAGAGCTGATGAAATTCTTGAAAAGTGTAAGTCTGATAGATCTAAGATTTGGGAAAGAGTTCATGAAGTTCAATATGGTGCTCAAATTCTTGAACTTAAGGAACAAATTAGAGTTGCTGTTTCTCTTGCTCCTATGGCTCTTCTTACTCTTCAATCTGGT…
Sacu_v1.1_s0074.g017289 (ScCNL1)	CC	142	OG0000006	Yes	CACTCTGTGGTCTCAAATGGCTGATCCTGGTTTTGTTTCTGGTCTTATTGGTGCTGCTATTGCAGAGCTTCTTCACAGATGTATTCATGCTGCCGACATGTCTGTTTCTTGGAGAGGTCATTGTGATTATATTAGATCTCTTTTGAAGCAACTGATGCCTTTGGTTGAGGCAATTAGGTCTGCTTCTAACTTGAAGAAGATGGCTGATGATTCTTCTGGTCTTGCTAGAAATGTTCAAGATTCTATTAGAGAACTTCATTCTATTTTGGTTGAAGCTGAAGAAGTTCTTATGGAATGTGCTAATCCTGATTTTAAGTGGAATCCTCTTCAAAGATATAAGGCTTCTCTTAGACTTCAAAGAACTGGTGAAAGAGTTAAGGATTTTATGATTGTTAAGAT…	ATGGCTGATCCTGGTTTTGTTTCTGGTCTTATTGGTGCTGCTATTGCAGAGCTTCTTCACAGATGTATTCATGCTGCCGACATGTCTGTTTCTTGGAGAGGTCATTGTGATTATATTAGATCTCTTTTGAAGCAACTGATGCCTTTGGTTGAGGCAATTAGGTCTGCTTCTAACTTGAAGAAGATGGCTGATGATTCTTCTGGTCTTGCTAGAAATGTTCAAGATTCTATTAGAGAACTTCATTCTATTTTGGTTGAAGCTGAAGAAGTTCTTATGGAATGTGCTAATCCTGATTTTAAGTGGAATCCTCTTCAAAGATATAAGGCTTCTCTTAGACTTCAAAGAACTGGTGAAAGAGTTAAGGATTTTATGATTGTTAAGATGCCTGTGCTTAATCAA…
Azfi_s0292.g063388	CC	NA	OG0000014	Yes	CACTCTGTGGTCTCAAATGGCTGAAGCTGTTATTTCTGCTCTTGCTAAAACTGCAATTGGGGAGATCTTGAATAAGGTCATTGAATGTTACCACGGTTACAACAATTATGATAAGAACTATGACACTCTTTATGAATTTCTTTCTAGACTTCAACCACTTGTTTCCGATCTTCTTAGTCAAAATGCTGATAATCCTGCTGTAAGTAACTGGCTTCAAAGCCTACAGAACGAACTTAATATGGCTGATGAACTTCTTACCAACTTGAATGCGCTTCCTCCTGCCGTTATGAAGAAGCCTTCTAATTCTAAGAAGATTATGCAAATTATGGAAAAGATTCAAAAGATTCTTGGTGAATGGGGTGTTGTTAATATGTCTTCTACTCCTGCTAATCTTCTTAA…	ATGGCTGAAGCTGTTATTTCTGCTCTTGCTAAAACTGCAATTGGGGAGATCTTGAATAAGGTCATTGAATGTTACCACGGTTACAACAATTATGATAAGAACTATGACACTCTTTATGAATTTCTTTCTAGACTTCAACCACTTGTTTCCGATCTTCTTAGTCAAAATGCTGATAATCCTGCTGTAAGTAACTGGCTTCAAAGCCTACAGAACGAACTTAATATGGCTGATGAACTTCTTACCAACTTGAATGCGCTTCCTCCTGCCGTTATGAAGAAGCCTTCTAATTCTAAGAAGATTATGCAAATTATGGAAAAGATTCAAAAGATTCTTGGTGAATGGGGTGTTGTTAATATGTCTTCTACTCCTGCTAATCTTCTTAAGTTTCTTGAAAATGAA…
Ceric.39G035100.1	CC	3	OG0000008	Yes	CACTCTGTGGTCTCAAATGGCTGCTGAAGCTGCTCTTGGTATTGCTCTTACTAAGGCTATTGATACTCTTCTTAATCTTCTTTCTGATGCTGTTAGAAATACTTGGTGGTGTGATAAGTATTGTCAAGATCTTACTAAGGATCTCAATATGCATCAACCTATTATCCTTAAGCTTTCTTCTCATTTTCATACTCAACTTGTTGATGATGATCTTCATTCTTATTGTAAGGAACTTTGTAAGCTTCTTGAAAATGGTAAGAAGCTTGTTGAATCTTGTATTCAAGAAGGTGATTGGTGGCACCCGATGAGAAGATTCAGATACTCTAAGAAACTTATCAAACTTAGATGCGATATTTCTAAGTCTCTTCAACTTATGTATCAAGCTTATGCTCTTCTTTT…	ATGGCTGCTGAAGCTGCTCTTGGTATTGCTCTTACTAAGGCTATTGATACTCTTCTTAATCTTCTTTCTGATGCTGTTAGAAATACTTGGTGGTGTGATAAGTATTGTCAAGATCTTACTAAGGATCTCAATATGCATCAACCTATTATCCTTAAGCTTTCTTCTCATTTTCATACTCAACTTGTTGATGATGATCTTCATTCTTATTGTAAGGAACTTTGTAAGCTTCTTGAAAATGGTAAGAAGCTTGTTGAATCTTGTATTCAAGAAGGTGATTGGTGGCACCCGATGAGAAGATTCAGATACTCTAAGAAACTTATCAAACTTAGATGCGATATTTCTAAGTCTCTTCAACTTATGTATCAAGCTTATGCTCTTCTTTTTAATGTTGAAAAGTCT…
Ceric.01G123500.1 (CrCNL1)	CC	3	OG0000006	Yes	CACTCTGTGGTCTCAAATGGCTGATCCTGGTTTTGTTTCTGGTCTTATTGGTGCTGGTCTTGCTGAGTTGCTTAGAAAGTGTATTAAGGCTGCTGAAAAGTCTAGATCTTGGAATGGTAGATGTGATTATGTTAGAGGCTTGTTGGATCAGCTGCTTCCTCTTGTTGAAGCTATTTCTAAGAGAAAGGAATCTGATCCTGATGATGTTAATCATGATTCTCTTCCTAGAGAACTTAGAAGATCTATTACTGATCTTCATTCTATTCTTAGAGAAGCTGGTGATGTTCTGAACGAATGTGCTAATCCTTCTTTTAAGTGTAATCCTGTTAAGAGATGGAAGGCTTCTCATAGACTTCAAAAGACTGCTGAGCGCGTTAAAAACTTTATTAGCATTCAAAT…	ATGGCTGATCCTGGTTTTGTTTCTGGTCTTATTGGTGCTGGTCTTGCTGAGTTGCTTAGAAAGTGTATTAAGGCTGCTGAAAAGTCTAGATCTTGGAATGGTAGATGTGATTATGTTAGAGGCTTGTTGGATCAGCTGCTTCCTCTTGTTGAAGCTATTTCTAAGAGAAAGGAATCTGATCCTGATGATGTTAATCATGATTCTCTTCCTAGAGAACTTAGAAGATCTATTACTGATCTTCATTCTATTCTTAGAGAAGCTGGTGATGTTCTGAACGAATGTGCTAATCCTTCTTTTAAGTGTAATCCTGTTAAGAGATGGAAGGCTTCTCATAGACTTCAAAAGACTGCTGAGCGCGTTAAAAACTTTATTAGCATTCAAATGCCCCTTATTAATCTT…
Ceric.15G007700.1	CC	219	OG0000190	No	CACTCTGTGGTCTCAAATGTCTAGACTTGCTATTTCTCCTCTTCCTGGTGCTCATGGTGCTGATGGTGGTGGTGCTTGTCCTGCTTGTCTTTTGTCTCATCTTATTAGAAACCTTTCATCTCGAATGGTTTCACTTACTGATTCTCTTTCTCCTTCTTGTCTTGCTTATAGACATGTTGCTGCTCTCTCTCATCTTCTTGATGGTTTTTCTCTTGCTTCTGCTTCTCAACAACAAAATCATCAATCTTCTGAAGAAAAGCTTGGTATTAGAGATAATCATACTAGAAGAATTCTTCCTAATTCTCTTGTTCAACTTGATATTCTTAGAGTTCTTATGCTTGTTACTGGTAAGCTTAGATATCTTCTTTCTACTATCGCTGAAGCTTATGGTGATGAAGC…	ATGTCTAGACTTGCTATTTCTCCTCTTCCTGGTGCTCATGGTGCTGATGGTGGTGGTGCTTGTCCTGCTTGTCTTTTGTCTCATCTTATTAGAAACCTTTCATCTCGAATGGTTTCACTTACTGATTCTCTTTCTCCTTCTTGTCTTGCTTATAGACATGTTGCTGCTCTCTCTCATCTTCTTGATGGTTTTTCTCTTGCTTCTGCTTCTCAACAACAAAATCATCAATCTTCTGAAGAAAAGCTTGGTATTAGAGATAATCATACTAGAAGAATTCTTCCTAATTCTCTTGTTCAACTTGATATTCTTAGAGTTCTTATGCTTGTTACTGGTAAGCTTAGATATCTTCTTTCTACTATCGCTGAAGCTTATGGTGATGAAGCTTCTGAATATTCTGCT…
Gb.chr4.379	CC	3	OG0000001	Yes	CACTCTGTGGTCTCAAATGGCTGAAGCGCTTGTTGAACCTGTTATTGGTGCACTTGTTGAAGCTCTTCTTCATAAGGTCGCTCAAGAAGCGATAGTTGTTTCTTCTTTCAAAAATGATTTTCAGTGGCTTTCTAATAAGCTTAAGTATCTTAAGGGTCTTCTTAGAGATGCTTCTAGAAAGTCTAGACATAATAATTCTATTAATGCTTGGCTTCATGAAATTGAAGATGTTGCTTATGATGCTGAAGATATTTGTGAAGAATGTCTTCTTGCGGAGTCTGATGCTGAAATTTCTCATTGCTCTAATTTCTGCTCTTACACTCAGTTCTTTTTTAGATATAGAATGGGTAGAAGAATTAAGGATGTTAAGGATAGAATTCAATCTATTTTGGGTAATGC…	ATGGCTGAAGCGCTTGTTGAACCTGTTATTGGTGCACTTGTTGAAGCTCTTCTTCATAAGGTCGCTCAAGAAGCGATAGTTGTTTCTTCTTTCAAAAATGATTTTCAGTGGCTTTCTAATAAGCTTAAGTATCTTAAGGGTCTTCTTAGAGATGCTTCTAGAAAGTCTAGACATAATAATTCTATTAATGCTTGGCTTCATGAAATTGAAGATGTTGCTTATGATGCTGAAGATATTTGTGAAGAATGTCTTCTTGCGGAGTCTGATGCTGAAATTTCTCATTGCTCTAATTTCTGCTCTTACACTCAGTTCTTTTTTAGATATAGAATGGGTAGAAGAATTAAGGATGTTAAGGATAGAATTCAATCTATTTTGGGTAATGCTACTGAACTTAATCTT…
Gb.chr3.197	CC	3	OG0000001	Yes	CACTCTGTGGTCTCAAATGGCTGAAGCTGTTGTTGGTGCTCTTATTGAAGCTCTTTTGCATAAGGTTGCTCAAGAGGCTAATGTTGTTATTTCTTTCAAGAATAATTTTCAATGGCTTTCTGAAAAGCTTGAAGATCTTAAGGGTTTTCTTAAGGATGCTGATGGTAAGTCTAGACATAATAGATCTGTTAATAATTGGCTTCATAAGATTGAAGATGTTGCTTATGATGCTGAAGATATTCTTGAAGAATGTCTTCTTGCTGAATCTGATGCTGATCTTAGACATTGCTATTGCTCTTACACACAATTTCTTTTTCGATACAGAATGGGTAGAAGAATTAAGGATGTTAAGGATAGAATTAAGTCTATTCATGAAGATGCTGAAGAACTTAAGCTTTA…	ATGGCTGAAGCTGTTGTTGGTGCTCTTATTGAAGCTCTTTTGCATAAGGTTGCTCAAGAGGCTAATGTTGTTATTTCTTTCAAGAATAATTTTCAATGGCTTTCTGAAAAGCTTGAAGATCTTAAGGGTTTTCTTAAGGATGCTGATGGTAAGTCTAGACATAATAGATCTGTTAATAATTGGCTTCATAAGATTGAAGATGTTGCTTATGATGCTGAAGATATTCTTGAAGAATGTCTTCTTGCTGAATCTGATGCTGATCTTAGACATTGCTATTGCTCTTACACACAATTTCTTTTTCGATACAGAATGGGTAGAAGAATTAAGGATGTTAAGGATAGAATTAAGTCTATTCATGAAGATGCTGAAGAACTTAAGCTTTATCATGATGCTTCTCAT…
Gb.chr3.333	CC	3	OG0000001	No	CACTCTGTGGTCTCAAATGGCTTCTGCTATTCTTGGTCCTCTTGTTAGAAGACTTGTTGATACTCTTGTTCAAAAGATTGCTCAACATTCTCATGCTCTTATTTATTTTCAAACTGATCTTGAATGGCTTATGAAGAAGCTTAAGTATCTTCAAGGTTTTTTTAAGGATGCTGATGGTAAGTCTAGACAAAATGATTCTGTTAAGAATTGGTTGCATGATCTCCATGATCTTACTTATGATGCTGAAGATGTTCTTGATGAATGTCTTCTTGTTGAACATCATGATCAATGGCCTTCTACTCAATTTGTTTTTAGATATAGAATGGGTAGAAAGATTAGAGAAGCTAAGGAAAGACTTGAATCTATTAGAGCTGATGCTGCTGATCTTCAACTTTTTCA…	ATGGCTTCTGCTATTCTTGGTCCTCTTGTTAGAAGACTTGTTGATACTCTTGTTCAAAAGATTGCTCAACATTCTCATGCTCTTATTTATTTTCAAACTGATCTTGAATGGCTTATGAAGAAGCTTAAGTATCTTCAAGGTTTTTTTAAGGATGCTGATGGTAAGTCTAGACAAAATGATTCTGTTAAGAATTGGTTGCATGATCTCCATGATCTTACTTATGATGCTGAAGATGTTCTTGATGAATGTCTTCTTGTTGAACATCATGATCAATGGCCTTCTACTCAATTTGTTTTTAGATATAGAATGGGTAGAAAGATTAGAGAAGCTAAGGAAAGACTTGAATCTATTAGAGCTGATGCTGCTGATCTTCAACTTTTTCATGATGTTTCTCAACAA…
Gb.chr1.915	CC	3	OG0000008	Yes	CACTCTGTGGTCTCAAATGGGTACTCTTGGTCTTATTGGTGGTGTTATTCTTCAAACTGCTGCTGATCAACTTCTTGGTGCTATTAAGGATGTTATGAAGAAGTCTTTTCTTTGTAAGTCTTATTGTAAGAGACTTCAAAGAACTCTTGAAGCTATTATTCCTATTCTTGAAGAAATTTCTCAAACTGGTGCTGAACTTTCTCAACATAGACAACAACAACTTCAAGAATTTCATGGTGAGCTTAGAAGAGGTATTCAACTAGTTCAGAATTGCAGCAACGTAAACAGACTGCACGTATTCAAGAGCTACAAGTACAGCAAGAAAATATTAGAGCTTGAGAAGAGAATTTCTAATTTTCCTCTTAAGCAAGGTTGGGCTCATATTCTTTCTGATATTCA…	ATGGGTACTCTTGGTCTTATTGGTGGTGTTATTCTTCAAACTGCTGCTGATCAACTTCTTGGTGCTATTAAGGATGTTATGAAGAAGTCTTTTCTTTGTAAGTCTTATTGTAAGAGACTTCAAAGAACTCTTGAAGCTATTATTCCTATTCTTGAAGAAATTTCTCAAACTGGTGCTGAACTTTCTCAACATAGACAACAACAACTTCAAGAATTTCATGGTGAGCTTAGAAGAGGTATTCAACTAGTTCAGAATTGCAGCAACGTAAACAGACTGCACGTATTCAAGAGCTACAAGTACAGCAAGAAAATATTAGAGCTTGAGAAGAGAATTTCTAATTTTCCTCTTAAGCAAGGTTGGGCTCATATTCTTTCTGATATTCATCATCTTAGAGTGGAC…
Gb.chr1.2216	CC	3	OG0000008	Yes	CACTCTGTGGTCTCAAATGGCTGGTGCTGCTGTAGGTGGTGCTCTTCTTGGACTTGCTTTTGAAGAGACTTTCAAGGTTTCGAAGAAAGCTTTGATGATCAGTATTTTTTGTAATTCTTCTTGTAAGAAGCTTAAGGCTACTCTTATTAGACTTAAGCCTACTATTGATGAAATTTCTGTTGTTGGTTCTGAATCTTCTCAACATTGGCAAAGACAAGTTCAAGAATTTCAAGATAAGATTGGTGGTGCACTGGATTTGATTGAGAAGTGTCAAAATACTTCTAGATTTCATCTTTACAGAAAGTTCCGCTATGCAAAGAGGATCCTTAACTTCGAAAAGGATATCCACAATTTTATGCTTACTCACATTGTTCCTAATATTATGCTTGATCTTAAGAA…	ATGGCTGGTGCTGCTGTAGGTGGTGCTCTTCTTGGACTTGCTTTTGAAGAGACTTTCAAGGTTTCGAAGAAAGCTTTGATGATCAGTATTTTTTGTAATTCTTCTTGTAAGAAGCTTAAGGCTACTCTTATTAGACTTAAGCCTACTATTGATGAAATTTCTGTTGTTGGTTCTGAATCTTCTCAACATTGGCAAAGACAAGTTCAAGAATTTCAAGATAAGATTGGTGGTGCACTGGATTTGATTGAGAAGTGTCAAAATACTTCTAGATTTCATCTTTACAGAAAGTTCCGCTATGCAAAGAGGATCCTTAACTTCGAAAAGGATATCCACAATTTTATGCTTACTCACATTGTTCCTAATATTATGCTTGATCTTAAGAAGCTTGGTCTTTCTGTT…
MLA10	CC	3	OG0000017	Yes	CACTCTGTGGTCTCAAATGGATATTGTTACTGGTGCTATTTCTAATCTTATTCCTAAGCTTGGTGAACTTCTTACTGAAGAATTTAAGCTTCATAAGGGTGTTAAGAAGAATATTGAAGATCTTGGTAAGGAACTTGATTCTATGAATGCTGCTCTTATTAAGATTGGTGAAGTTCCTAGAGAACAACTTGATTCTCAAGATAAGCTTTGGGCTGATGAAGTTAGAGAACTTTCTTATGTTATTGAAGATGTTGTTGACAAGTTTCTTGTTCAAGTGGATGGTATTAAGTCTGATGACAATAATAATAAGTTTAAGGGTCTTATGAAGAGAACTACTGAACTTCTTAAGAAGGTTAAGCATAAGCATGGTATTGCTCATGCTATTAAGGATATTCAAGA…	ATGGATATTGTTACTGGTGCTATTTCTAATCTTATTCCTAAGCTTGGTGAACTTCTTACTGAAGAATTTAAGCTTCATAAGGGTGTTAAGAAGAATATTGAAGATCTTGGTAAGGAACTTGATTCTATGAATGCTGCTCTTATTAAGATTGGTGAAGTTCCTAGAGAACAACTTGATTCTCAAGATAAGCTTTGGGCTGATGAAGTTAGAGAACTTTCTTATGTTATTGAAGATGTTGTTGACAAGTTTCTTGTTCAAGTGGATGGTATTAAGTCTGATGACAATAATAATAAGTTTAAGGGTCTTATGAAGAGAACTACTGAACTTCTTAAGAAGGTTAAGCATAAGCATGGTATTGCTCATGCTATTAAGGATATTCAAGAACAACTTCAAAAGGTT…
AtADR1	CC	3	OG0000008	Yes	CACTCTGTGGTCTCAAATGGCTTCTTTTATTGATCTTTTTGCTGGTGATATTACTACTCAACTTCTTAAGCTTCTTGCTCTTGTTGCTAATACTGTTTATTCTTGTAAGGGTATTGCTGAAAGACTTATTACTATGATTAGAGATGTTCAACCTACTATTAGAGAAATTCAATATTCTGGTGCTGAACTTTCTAATCATCATCAAACTCAACTTGGTGTTTTTTATGAAATTCTTGAAAAGGCTAGAAAGCTTTGTGAAAAGGTTCTTAGATGTAATAGATGGAATCTTAAGCACGTTTATCACGCTAACAAAATGAAGGACCTTGAAAAGCAGATCAGCAGATTTCTTAACTCTCAGATTCTTCTTTTTGTTCTTGCTGAAGTTTGTCATCTTAGAGT…	ATGGCTTCTTTTATTGATCTTTTTGCTGGTGATATTACTACTCAACTTCTTAAGCTTCTTGCTCTTGTTGCTAATACTGTTTATTCTTGTAAGGGTATTGCTGAAAGACTTATTACTATGATTAGAGATGTTCAACCTACTATTAGAGAAATTCAATATTCTGGTGCTGAACTTTCTAATCATCATCAAACTCAACTTGGTGTTTTTTATGAAATTCTTGAAAAGGCTAGAAAGCTTTGTGAAAAGGTTCTTAGATGTAATAGATGGAATCTTAAGCACGTTTATCACGCTAACAAAATGAAGGACCTTGAAAAGCAGATCAGCAGATTTCTTAACTCTCAGATTCTTCTTTTTGTTCTTGCTGAAGTTTGTCATCTTAGAGTTAATGGTGATAGAATT…
Chrsp235S03604	TIR	4	OG0000021	No	CACTCTGTGGTCTCAAATGGCTGTTCATCAAGATAAGCAATATGATGTTTTTCTTTGTCATAGAGGTCCTGATACTAAGAGACATTTTTCTATTTGGCTTAAGTGTGAACTTGAAAGACAAAAGCTTCAAGTTTTTTTTGATGATAGATCTCTTCAAATGGGTAATGATTCTCCTCAAAAGATGGATTCTGCTATGCAAACTGCTACTTGTGGTGTTGTTGTTCTTTCTCCTTCTTTTTTTGCTTCTCAATGGTGTATGAAGGAACTTAGAACTTTTCTTGATAGAGGTAATTGTCTTCCTGCTTGTTATGATGTTACTCCTTATGATATTAATGCTGAAAATATTAAGAATAAGGCTGTTTGGGAACAACATGGTGGTCAACTTTGGACTGAATGTAG…	ATGGCTGTTCATCAAGATAAGCAATATGATGTTTTTCTTTGTCATAGAGGTCCTGATACTAAGAGACATTTTTCTATTTGGCTTAAGTGTGAACTTGAAAGACAAAAGCTTCAAGTTTTTTTTGATGATAGATCTCTTCAAATGGGTAATGATTCTCCTCAAAAGATGGATTCTGCTATGCAAACTGCTACTTGTGGTGTTGTTGTTCTTTCTCCTTCTTTTTTTGCTTCTCAATGGTGTATGAAGGAACTTAGAACTTTTCTTGATAGAGGTAATTGTCTTCCTGCTTGTTATGATGTTACTCCTTATGATATTAATGCTGAAAATATTAAGAATAAGGCTGTTTGGGAACAACATGGTGGTCAACTTTGGACTGAATGTAGAATGACTGAAGCTAAT…
Chrsp35S05191	TIR	4	OG0000000	Yes	CACTCTGTGGTCTCAAATGGCTGCTCAACAAGCTGCTAGAGAAGAAGGTTATGATGTTTTTCTTTGTCATAGAGGTCCTGATACTAAGAGAACTTTTTCTGCTTGGCTTAATAGAGAACTTAAGAGACAAAAGCTTAGGGTTTTTTTTGATGATAGAATTCTTTGTATGGGTGATCTTGCTTCTGTTGAAATGGATTCTGCTATGAGAACTGCGAAGTGTGGTATTGTTGTTCTTTCTCCTCAATTTTTTGAATCTTATTGGTGTATGAAGGAACTTAGAGTTTTTCTTGATAGAGGTAATTGTATGCCTGCTTGTTATCATATTACTCCTGATGATATTGATGCTGAAGCTATTAAGAATAAGAAGGTTGGTACTGCTTGGGAACATCATGGTGGTCA…	ATGGCTGCTCAACAAGCTGCTAGAGAAGAAGGTTATGATGTTTTTCTTTGTCATAGAGGTCCTGATACTAAGAGAACTTTTTCTGCTTGGCTTAATAGAGAACTTAAGAGACAAAAGCTTAGGGTTTTTTTTGATGATAGAATTCTTTGTATGGGTGATCTTGCTTCTGTTGAAATGGATTCTGCTATGAGAACTGCGAAGTGTGGTATTGTTGTTCTTTCTCCTCAATTTTTTGAATCTTATTGGTGTATGAAGGAACTTAGAGTTTTTCTTGATAGAGGTAATTGTATGCCTGCTTGTTATCATATTACTCCTGATGATATTGATGCTGAAGCTATTAAGAATAAGAAGGTTGGTACTGCTTGGGAACATCATGGTGGTCAACTTTGGACAAAGTGT…
Chrsp35S05232	TIR	4	OG0000000	No	CACTCTGTGGTCTCAAATGGATTCTTCTGCTGTTGAACTTGTTTTTAGAAAGGAACAAGCTACTAGAGAAGAAGGTTATGATGTTTTTCTTTGTCATAGAGGTCCTGATACTAAGAGAACTTTTTCTGCTTGGTTGAATAGGGAACTGAAAAAGCAAAAGCTTCGAGTATTTTTTGATGATAGAATTCTTTGTATGGGTGATCTTTCTTCTGTTGAAATGGATTCTGCTATGAGAACTGCGAAGTGTGGTATTGTTGTTCTTTCTCCTCAATTTTTTGAATCTTATTGGTGTATGAAGGAACTTAGAGTTTTTCTTGATAGAGGTAATTGTATGCCTGCTTGTTATCATATTACTCCTGATGATATTGATGCTGAAGCTATTAAGAATAAGAAGGTTGG…	ATGGATTCTTCTGCTGTTGAACTTGTTTTTAGAAAGGAACAAGCTACTAGAGAAGAAGGTTATGATGTTTTTCTTTGTCATAGAGGTCCTGATACTAAGAGAACTTTTTCTGCTTGGTTGAATAGGGAACTGAAAAAGCAAAAGCTTCGAGTATTTTTTGATGATAGAATTCTTTGTATGGGTGATCTTTCTTCTGTTGAAATGGATTCTGCTATGAGAACTGCGAAGTGTGGTATTGTTGTTCTTTCTCCTCAATTTTTTGAATCTTATTGGTGTATGAAGGAACTTAGAGTTTTTCTTGATAGAGGTAATTGTATGCCTGCTTGTTATCATATTACTCCTGATGATATTGATGCTGAAGCTATTAAGAATAAGAAGGTTGGTACTGCTTGGGAACAT…
Chrsp5S06988	TIR	4	OG0000021	Yes	CACTCTGTGGTCTCAAATGGCTGCTCATCAAAGAGAGAAGTATGATGTTTTTCTTTGTCATAGAGGTCCTGATACTAAGAAGCATTTTTCTGTTTGGCTTAAGAGAGAACTTGAAAGAAAGAAGCTTCAAGTTTTTTTTGATGATAGATCTCTTGGTACTGGTGATAGAGCTTCTGAAACTATGGATTCTGCTATGCAAACTGCTACTTGTGGTCTTGTTGTTCTTTCTAGATCTTTTTTTGTTTCTAAGTGGTGTATGCAAGAACTTAGACATTTTCTTGATAGAGGTAATTGTATTCCTGTTTGTTATGATGTTACTCCTGATGATATTAATGCTGAAAAGATTAGAAATAAGGAAGGTGAAATTTGGAAGGTTTATGGTGGTCAACTTTGGACTTC…	ATGGCTGCTCATCAAAGAGAGAAGTATGATGTTTTTCTTTGTCATAGAGGTCCTGATACTAAGAAGCATTTTTCTGTTTGGCTTAAGAGAGAACTTGAAAGAAAGAAGCTTCAAGTTTTTTTTGATGATAGATCTCTTGGTACTGGTGATAGAGCTTCTGAAACTATGGATTCTGCTATGCAAACTGCTACTTGTGGTCTTGTTGTTCTTTCTAGATCTTTTTTTGTTTCTAAGTGGTGTATGCAAGAACTTAGACATTTTCTTGATAGAGGTAATTGTATTCCTGTTTGTTATGATGTTACTCCTGATGATATTAATGCTGAAAAGATTAGAAATAAGGAAGGTGAAATTTGGAAGGTTTATGGTGGTCAACTTTGGACTTCTTGTTCTATGACTGAA…
Chrsp94S08327	TIR	324	OG0000000	No	CACTCTGTGGTCTCAAATGGTTGCTGCTCATCTTAATTCTAAGACTAATACTACTTTTTTTGAAGTTGTTATTGCTGGTATGACTATTTCTGCTGGTGATTCTATTATTTCTGGTTATCATGATTTTTATGGTCATTCTACTAGAGTTCATGATTTTAGACATAGAAGACCTCATTCTCCTCTTCTTCATAATGCTCCTCATAGACTTGATGAACAACCTCTTCAATCTCCTAGACATGGTCTTATGGTTTGTGGTGGTGGTGGTGGTGGTGGTGGTGGTAGATCTCTTGGTAGAACTGCTAGAAGATCTTCTTGGTCTTCTGGTAAGTCTTGGATTCCTTCTCTTGTTTCTCTTAGACTTGGTGCTGCTGCTGCTCCTCTTGTTGTTGTTCAAGCTAC…	ATGGTTGCTGCTCATCTTAATTCTAAGACTAATACTACTTTTTTTGAAGTTGTTATTGCTGGTATGACTATTTCTGCTGGTGATTCTATTATTTCTGGTTATCATGATTTTTATGGTCATTCTACTAGAGTTCATGATTTTAGACATAGAAGACCTCATTCTCCTCTTCTTCATAATGCTCCTCATAGACTTGATGAACAACCTCTTCAATCTCCTAGACATGGTCTTATGGTTTGTGGTGGTGGTGGTGGTGGTGGTGGTGGTAGATCTCTTGGTAGAACTGCTAGAAGATCTTCTTGGTCTTCTGGTAAGTCTTGGATTCCTTCTCTTGTTTCTCTTAGACTTGGTGCTGCTGCTGCTCCTCTTGTTGTTGTTCAAGCTACTAGAGAAGAAGGTTAT…
Pp3c10_15970V3	TIR	8	OG0000000	Yes	CACTCTGTGGTCTCAAATGTATCTTTTTCTTGGTTTTATTTGTAAGTGGATTGCTTGGGTTTGTGGTGGTTTTAGAGGTGATGGTGAACAACATCCTAATCAAGCTCATTCTTCTCTTTATACTGATCATGGTGATTGTCCTAGAACTCCTGAAGATGCTGAATCTGATGATGTTCATAATCTTGGTTCTCCTGCTGTACACCTTCATAGAGTTCTCCAACAAACTAAGTATGACATCTTTATAAACCATAGAGGTCCTGATACTAAGCTTACTTTTGTTACTCATCTTCAAGAAGGTCTTAAGGAAAAGCAATATACTCCTTTTGTTGATAAGTCTCTTGGTGAAGGTAAGCAAGTTTTTGAAGAAATTGAAGCTGCTATTAGAGATACTAGAGTTCA…	ATGTATCTTTTTCTTGGTTTTATTTGTAAGTGGATTGCTTGGGTTTGTGGTGGTTTTAGAGGTGATGGTGAACAACATCCTAATCAAGCTCATTCTTCTCTTTATACTGATCATGGTGATTGTCCTAGAACTCCTGAAGATGCTGAATCTGATGATGTTCATAATCTTGGTTCTCCTGCTGTACACCTTCATAGAGTTCTCCAACAAACTAAGTATGACATCTTTATAAACCATAGAGGTCCTGATACTAAGCTTACTTTTGTTACTCATCTTCAAGAAGGTCTTAAGGAAAAGCAATATACTCCTTTTGTTGATAAGTCTCTTGGTGAAGGTAAGCAAGTTTTTGAAGAAATTGAAGCTGCTATTAGAGATACTAGAGTTCATCTTGCTATTTTTTCT…
Pp3c10_21680V3	TIR	8	OG0000000	Yes	CACTCTGTGGTCTCAAATGTATCTTCTTCTTGGTTTTATTTGTAAGTGGATTGCTTGGGTTTGTGGTGGTTTTGGTGGTGATGGTGAACAACATCCTTCTGATACTAGAAATTCTCTTCATACTGATTCTGGTGATTATCCTAGATCTACTGATGCGGCTGAATCAGATGACGTTTATAATCTTGGTTCTTCTGCTGCTCAACTTAGACCGGTTCAACAGCAAATTAAATACGATGTTTTCATTAATCATCGTGGTCCTGATACTAAGTATTCTTTTGTTACTTTTCTTCAAGAAGGTCTTGAAGAAAAGCAATATACTCCTTTTGTTGATAAGTCTCTTGGTGAAGGTAAGCTTGTTTTTGAAGAAATTGAAGCTGCTATTCAAGCTACTTCTGTTCA…	ATGTATCTTCTTCTTGGTTTTATTTGTAAGTGGATTGCTTGGGTTTGTGGTGGTTTTGGTGGTGATGGTGAACAACATCCTTCTGATACTAGAAATTCTCTTCATACTGATTCTGGTGATTATCCTAGATCTACTGATGCGGCTGAATCAGATGACGTTTATAATCTTGGTTCTTCTGCTGCTCAACTTAGACCGGTTCAACAGCAAATTAAATACGATGTTTTCATTAATCATCGTGGTCCTGATACTAAGTATTCTTTTGTTACTTTTCTTCAAGAAGGTCTTGAAGAAAAGCAATATACTCCTTTTGTTGATAAGTCTCTTGGTGAAGGTAAGCTTGTTTTTGAAGAAATTGAAGCTGCTATTCAAGCTACTTCTGTTCATCTTGCTATTTTTTCT…
Pp3c22_1030V3	TIR	4	OG0000000	Yes	CACTCTGTGGTCTCAAATGCATTATGAACAACCTTTTGATGTTTTTATTAATCATAGAGGTCCTGATGTTAAGAAGACTTTTGTTAAGGAACTTAATGAAGCTCTTAGATCTGCTGGTGTTCATCCTTTTGTTGATGCTGATGGTATTGAACAAGGTGAAGCTTCTTGGGATTCTATTCTTGAAGCTATTAGAGTTGCTCCTATTTCTATTTGTGTTTTTTCTCCTGGTTATGTTGAATCTATGTGGTGTCTTGATGAACTTGCTGTTATTCATAGATCTGCTGATAAGAAGATTCTTCCTGTTTTTTATAATGTTGAACCTTGGCATCTTAGGCATCCTGAAGCTATTACTTCTCCTTTTGCTGCTGGTGTTAAGAAGCTTCAATCTCGGCATCCTGA…	ATGCATTATGAACAACCTTTTGATGTTTTTATTAATCATAGAGGTCCTGATGTTAAGAAGACTTTTGTTAAGGAACTTAATGAAGCTCTTAGATCTGCTGGTGTTCATCCTTTTGTTGATGCTGATGGTATTGAACAAGGTGAAGCTTCTTGGGATTCTATTCTTGAAGCTATTAGAGTTGCTCCTATTTCTATTTGTGTTTTTTCTCCTGGTTATGTTGAATCTATGTGGTGTCTTGATGAACTTGCTGTTATTCATAGATCTGCTGATAAGAAGATTCTTCCTGTTTTTTATAATGTTGAACCTTGGCATCTTAGGCATCCTGAAGCTATTACTTCTCCTTTTGCTGCTGGTGTTAAGAAGCTTCAATCTCGGCATCCTGAAAAGGTTTCTGGTTGG…
Sphfalx06G029100	TIR	4	OG0000000	Yes	CACTCTGTGGTCTCAAATGGGTGCTGTTGCTGGTATGTTTAATGTTTTTCTTAATCATAGAGGTCCTGATGTTAAGAAGGATTTTGTTGCTCATCTTCATGAAGCTCTTTTTAATGCTGGTCTTCATCCTTTTACTGATATGGAATCTCTTGTTGAAGGTCAACATGGTCAAACTGCTATTTATGAAGCTCTTGGTGGTGCTTCTGTTCATGTTGCTGTTTTTTCTAAGGGTTATGCTGATTCTCCTTTTTGTCTTGATGAACTTTGTGCTATGCTTGAATCTAAGAAGAGAGTTATTCCTGTTTTTTATGATGTTTCTCCTGATGATCTTAAGTGTACTAATAAGCATCAAAATGGTGCTTATGTTAATGCTTTTAGAAAGACTCATAAGAAGCAACC…	ATGGGTGCTGTTGCTGGTATGTTTAATGTTTTTCTTAATCATAGAGGTCCTGATGTTAAGAAGGATTTTGTTGCTCATCTTCATGAAGCTCTTTTTAATGCTGGTCTTCATCCTTTTACTGATATGGAATCTCTTGTTGAAGGTCAACATGGTCAAACTGCTATTTATGAAGCTCTTGGTGGTGCTTCTGTTCATGTTGCTGTTTTTTCTAAGGGTTATGCTGATTCTCCTTTTTGTCTTGATGAACTTTGTGCTATGCTTGAATCTAAGAAGAGAGTTATTCCTGTTTTTTATGATGTTTCTCCTGATGATCTTAAGTGTACTAATAAGCATCAAAATGGTGCTTATGTTAATGCTTTTAGAAAGACTCATAAGAAGCAACCTCAAGCTCAAGTTGAA…
Sphfalx12G104900	TIR	NA	OG0000000	Yes	CACTCTGTGGTCTCAAATGTGGACTTGTTTTGTTAGAATTCTTGAATGGGTTTGTTCTGGTTTTTCTCATGATGGTAATCAAGAAGATCCTTCTATTGATTCTCTTAATGTTTCTACTCCGACTCTTATTAATCCTAACGAACCTTCTTCTTCTAATTACGATGTTCTTCATACTTATGATGTTTTTCTTAATCATAGAGGTCCTGATGTTAAGACTACTTTTGTTGCTCATCTTTATGATGCTCTTTGTACTGCTGGTTTTCATCCTTTTCTTGATGCTAAGTCTCTTATTAAGGGTCAACATGCTTTTAATTCTATTAATGAAGCTCTTTCTGGTGTTAGAGTTCATATTGCTGTTTTTTCTAAGGGTTATGCTGAATCTAAGTATTGTCTTAATGA…	ATGTGGACTTGTTTTGTTAGAATTCTTGAATGGGTTTGTTCTGGTTTTTCTCATGATGGTAATCAAGAAGATCCTTCTATTGATTCTCTTAATGTTTCTACTCCGACTCTTATTAATCCTAACGAACCTTCTTCTTCTAATTACGATGTTCTTCATACTTATGATGTTTTTCTTAATCATAGAGGTCCTGATGTTAAGACTACTTTTGTTGCTCATCTTTATGATGCTCTTTGTACTGCTGGTTTTCATCCTTTTCTTGATGCTAAGTCTCTTATTAAGGGTCAACATGCTTTTAATTCTATTAATGAAGCTCTTTCTGGTGTTAGAGTTCATATTGCTGTTTTTTCTAAGGGTTATGCTGAATCTAAGTATTGTCTTAATGAACTTTGTGATATGCTT…
Ceric.35G036900	TIR	8	OG0000000	Yes	CACTCTGTGGTCTCAAATGGATGTTCAATTTGTTTGTGTTTTTCTTCTTTTTGCTTTTCTTTATCTTCTTCTTTGGGAAAAGAGAAAGAGACTTAGACATACTAATAGAAAGACTTATTCTTCTATGACTTCTGCTGATTGTGAAGTTTTTCTTTGTCATAGAGGCCCTGATGTTAAGCTTAACTCTGTTAATGTTCTTCATAACCTTCTTTGTTCTAATGGTATTAAGTCTTTTGTCGATTATGAAATGATTGAAGGTTCTGAAGTTGATCCTGCTATTATGGAAGCTATTAAGATGTCTAAGGTTCATATTGTTTTTCTTACTCCTAATTTTGCTTCTTCTAAGTGGTGTCTTAATGAACTTCTTGAAATTATGAATAGAAGAAGAGCTGCTGGTAC…	ATGGATGTTCAATTTGTTTGTGTTTTTCTTCTTTTTGCTTTTCTTTATCTTCTTCTTTGGGAAAAGAGAAAGAGACTTAGACATACTAATAGAAAGACTTATTCTTCTATGACTTCTGCTGATTGTGAAGTTTTTCTTTGTCATAGAGGCCCTGATGTTAAGCTTAACTCTGTTAATGTTCTTCATAACCTTCTTTGTTCTAATGGTATTAAGTCTTTTGTCGATTATGAAATGATTGAAGGTTCTGAAGTTGATCCTGCTATTATGGAAGCTATTAAGATGTCTAAGGTTCATATTGTTTTTCTTACTCCTAATTTTGCTTCTTCTAAGTGGTGTCTTAATGAACTTCTTGAAATTATGAATAGAAGAAGAGCTGCTGGTACTTCTTCTGTTCCTCTT…
Ceric.15G011100	TIR	33	NA	No	CACTCTGTGGTCTCAAATGGATATGAATCCTTATTATGGTTCTGTTTTTCTTTCTCATAATAAGATGGATACTCAAAGAAATGCTGTTTCTGTTTTTAGAGGTATTCTTGGTTCTAGAGGTATTACTTGTAAGGTTGTTGGTTATGAAAAGGAAAGAGATCAAATGAAGTTGGATGTTGAAAAGGCAATCAGAAATTCGACTGTTCACGTAATTTTCCTTTCTGAAACTTTTGTTAAGTGTAAAGATTGCCTTGAAGAAGTTGTTAAGATTATGAATGTACATTCTACTAAGACTCCTTTTGAAGTTAAGATTCTTCCTGTTTTTTATAATGTTGCTCCTTCTGTTGTTCGACATCAAGTTAAGGGTTCTGCTTATGATTTTATAAATGTTGAAAGATC…	ATGGATATGAATCCTTATTATGGTTCTGTTTTTCTTTCTCATAATAAGATGGATACTCAAAGAAATGCTGTTTCTGTTTTTAGAGGTATTCTTGGTTCTAGAGGTATTACTTGTAAGGTTGTTGGTTATGAAAAGGAAAGAGATCAAATGAAGTTGGATGTTGAAAAGGCAATCAGAAATTCGACTGTTCACGTAATTTTCCTTTCTGAAACTTTTGTTAAGTGTAAAGATTGCCTTGAAGAAGTTGTTAAGATTATGAATGTACATTCTACTAAGACTCCTTTTGAAGTTAAGATTCTTCCTGTTTTTTATAATGTTGCTCCTTCTGTTGTTCGACATCAAGTTAAGGGTTCTGCTTATGATTTTATAAATGTTGAAAGATCTACTGATGTTGAAAGA…
Ceric.36G066600	TIR	22	OG0000000	Yes	CACTCTGTGGTCTCAAATGGCTGGTACTTATTATCAAGTTTTTCTTTGTCATAGAGGTCCTGATGCTAAGAGAACTTTTGTTAATGCGCTTCATGAAAAGCTTAAGTCTAAGGGTATTTCTTCTTTTGTTGATTATGAAATTGAAAAGGGTACTGAAATCGAACCTCATATTGGGAAGGCTATAGAGAATTCTCTTTTTTTCATCATAATTCTTTCTCCTGATTTTGCTTCTTCTAAGTGGTGTCTTGATGAAGTTGTTAGAATTATGAGAGTTAAGAATTCTGCTGGTAGATCTCATAGCAGCAGAAATGTTCTGCCTGTATTCTATAATGTTGAACCTTCTCAAGTTAGATATCAACATTCTGAACCTTGGGATCTTTCTAAGGTTAATAGATCTTC…	ATGGCTGGTACTTATTATCAAGTTTTTCTTTGTCATAGAGGTCCTGATGCTAAGAGAACTTTTGTTAATGCGCTTCATGAAAAGCTTAAGTCTAAGGGTATTTCTTCTTTTGTTGATTATGAAATTGAAAAGGGTACTGAAATCGAACCTCATATTGGGAAGGCTATAGAGAATTCTCTTTTTTTCATCATAATTCTTTCTCCTGATTTTGCTTCTTCTAAGTGGTGTCTTGATGAAGTTGTTAGAATTATGAGAGTTAAGAATTCTGCTGGTAGATCTCATAGCAGCAGAAATGTTCTGCCTGTATTCTATAATGTTGAACCTTCTCAAGTTAGATATCAACATTCTGAACCTTGGGATCTTTCTAAGGTTAATAGATCTTCTGAAATGCAAAGAAAG…
Ceric.1Z114600	TIR	8	NA	No	CACTCTGTGGTCTCAAATGACTCAAGAATATGATGTTTTTATTTGTCATAGAGGTGAAACTAAGAGAAATTTCGTCTCTGTTTTAGACGGAATGCTTAGATCTAAGGGTATTACTTGTTTTGTTGATTATAGAATGGCTACTGGTAAGAAGAGAAATATTGTGTCTGTGCTGAGAGGGATGCTTCTTTGGAAGTCTATTACTCCTTTTGCTGTTGGTTATGGTAAGGTTGATGCTGGTTCTGCTCTTAATTCTGATATTGTTCAAGCCATTGAGAATAGCCGTGTTCATGTTATTCTTCTTTCTCCTAATTTTGCTTGTTCTAGAAGATGTCTTGAAGAAGTTGTTAATATTATGAAGATTCAAGGTTCTCCTGGTACTTCTGATGCTCCTAGAAAGCC…	ATGACTCAAGAATATGATGTTTTTATTTGTCATAGAGGTGAAACTAAGAGAAATTTCGTCTCTGTTTTAGACGGAATGCTTAGATCTAAGGGTATTACTTGTTTTGTTGATTATAGAATGGCTACTGGTAAGAAGAGAAATATTGTGTCTGTGCTGAGAGGGATGCTTCTTTGGAAGTCTATTACTCCTTTTGCTGTTGGTTATGGTAAGGTTGATGCTGGTTCTGCTCTTAATTCTGATATTGTTCAAGCCATTGAGAATAGCCGTGTTCATGTTATTCTTCTTTCTCCTAATTTTGCTTGTTCTAGAAGATGTCTTGAAGAAGTTGTTAATATTATGAAGATTCAAGGTTCTCCTGGTACTTCTGATGCTCCTAGAAAGCCTACTGTTCTTCCTATT…
Gb.chr10.1122	TIR	4	OG0000000	Yes	CACTCTGTGGTCTCAAATGGATATTCATTTTTCTCATTATAAGCCTCCTACTACTAAGATTCCTTTTATTCCTAAGAAGTATCACGTGTTCCTTTCTTTTAGAGGTCCTGATGTTAGAACTACTCTTGTTGATCATCTTTTTGAATCTCTTTCTGCTGCTGGTGTTCATGTTTTCTTGGATAATGAAAGACTTGAAAAGGGTGAGGATATTGGTCTTTCTCTTGAAAATGCTATTGACAATACGGATATCCACATTCCTATTTTTTCTAAGAATTATGCTAGATCTGTTTGGTGTCTTAAGGAAGCTACTCAAATTTCTAAGTCTAAGGGTCTTGTTATTCCTCTTTTTTATGATGTTGAACCTTCTGATGTTAGATATCCTGAAAAGGAAACTTCTCC…	ATGGATATTCATTTTTCTCATTATAAGCCTCCTACTACTAAGATTCCTTTTATTCCTAAGAAGTATCACGTGTTCCTTTCTTTTAGAGGTCCTGATGTTAGAACTACTCTTGTTGATCATCTTTTTGAATCTCTTTCTGCTGCTGGTGTTCATGTTTTCTTGGATAATGAAAGACTTGAAAAGGGTGAGGATATTGGTCTTTCTCTTGAAAATGCTATTGACAATACGGATATCCACATTCCTATTTTTTCTAAGAATTATGCTAGATCTGTTTGGTGTCTTAAGGAAGCTACTCAAATTTCTAAGTCTAAGGGTCTTGTTATTCCTCTTTTTTATGATGTTGAACCTTCTGATGTTAGATATCCTGAAAAGGAAACTTCTCCTTATGCTGAAGCTTTT…
Gb.chr10.531	TIR	8	OG0000000	No	CACTCTGTGGTCTCAAATGTCTACTACTATGGATCATTTTAATCATTATAATCCTCCTTCTACTAAGATTCCTTTTAAGAAGGAAAAGAAGTATCATGTTTTTCTTTCTTTTAGAGGTCCTGATGTTAGAACTAAGTTTGTTGATCATCTTTATCATTCTCTTACTGCTGTTGGTATTCATCCTTTTCTTGATTCTAAGAAGCTTAAGAAGGGTCAACATATTGAAAAGAGATTGAAGGATGCTATTGATCACTGTGATATTCTTATTCCTATCTTTTCTACTAGATATGCTGAATCTAAGTGGTATAAGGGTCCTTATGAAGAAGCTTTTCATAAGCATATTACTGGTGGTAGACATTCTGTTGATATTGTTAATCAATGGAAGGATGCTCTTAAGCA…	ATGTCTACTACTATGGATCATTTTAATCATTATAATCCTCCTTCTACTAAGATTCCTTTTAAGAAGGAAAAGAAGTATCATGTTTTTCTTTCTTTTAGAGGTCCTGATGTTAGAACTAAGTTTGTTGATCATCTTTATCATTCTCTTACTGCTGTTGGTATTCATCCTTTTCTTGATTCTAAGAAGCTTAAGAAGGGTCAACATATTGAAAAGAGATTGAAGGATGCTATTGATCACTGTGATATTCTTATTCCTATCTTTTCTACTAGATATGCTGAATCTAAGTGGTATAAGGGTCCTTATGAAGAAGCTTTTCATAAGCATATTACTGGTGGTAGACATTCTGTTGATATTGTTAATCAATGGAAGGATGCTCTTAAGCAAGTTTCTTCTCTTTCT…
Gb.chr12.2	TIR	4	OG0000000	Yes	CACTCTGTGGTCTCAAATGGTTCTTAATTGTTGTATGCAAATTCTTAGAAGAGTTGTTCATCCTCTTAGAGTTCTTTTTGCTCCTCTTTGGCTTTGTCTTACTGCTGCTGCTGATATTGATGAAATTGCTCAAACTTCTCCTTCTACTCAAAATGATCAAAATGATTATACTAGACTTCCTCCTGTTGCTAATTTTGATGTTTTTATTAATCATAGAGGTAAGGATGTTAAGGATACTCTTGCTTCTCATATTTATGATCTTCTTCAATTTCATGGTGTTAGAGCTTTTCTTGATAGAGAGGAGCTTAGAACTGGTGAAGAATTTCCTCATGCTATTACTGAAGCTATTCAATCTTCTTCTCTTTATATTGCTATTTTTTCTCCTCATTATGCTGAATC…	ATGGTTCTTAATTGTTGTATGCAAATTCTTAGAAGAGTTGTTCATCCTCTTAGAGTTCTTTTTGCTCCTCTTTGGCTTTGTCTTACTGCTGCTGCTGATATTGATGAAATTGCTCAAACTTCTCCTTCTACTCAAAATGATCAAAATGATTATACTAGACTTCCTCCTGTTGCTAATTTTGATGTTTTTATTAATCATAGAGGTAAGGATGTTAAGGATACTCTTGCTTCTCATATTTATGATCTTCTTCAATTTCATGGTGTTAGAGCTTTTCTTGATAGAGAGGAGCTTAGAACTGGTGAAGAATTTCCTCATGCTATTACTGAAGCTATTCAATCTTCTTCTCTTTATATTGCTATTTTTTCTCCTCATTATGCTGAATCTTCTTGGTGTCTTAGA…
Gb.chr7.91	TIR	4	OG0000000	No	CACTCTGTGGTCTCAAATGAAGATGAGAATTTATCAAGCTATGCTTTCTCTTGTAGGTATGCCTTTTTCTTTTTATCATTATTGTTGCGGTTTGATTCACGTGATTGGTTCTAATAGCAACTCTAATCAAACTAGAGAAGAATCTGCTTCTTCTTCTTCTTCTAGAATTGCTAATGTTAATGCTTTTGAAGGTATTGCTCCTACTGGTTCTCAATCTTCTGCTACTGATCATCAACTTTATGATGTTTTTATTAATCATAGAGGTCCTGATGTTAAGAAGACTCTTGCTCTTTCTATTTATAAGATTCTTAAGGATAAGGGTCTTCAAGTTTTTCTTGATTCTGAAGAATTTAGATATGGTGATGATCTTCCTGATAGAATTCAAGATGCTATTAGAAA…	ATGAAGATGAGAATTTATCAAGCTATGCTTTCTCTTGTAGGTATGCCTTTTTCTTTTTATCATTATTGTTGCGGTTTGATTCACGTGATTGGTTCTAATAGCAACTCTAATCAAACTAGAGAAGAATCTGCTTCTTCTTCTTCTTCTAGAATTGCTAATGTTAATGCTTTTGAAGGTATTGCTCCTACTGGTTCTCAATCTTCTGCTACTGATCATCAACTTTATGATGTTTTTATTAATCATAGAGGTCCTGATGTTAAGAAGACTCTTGCTCTTTCTATTTATAAGATTCTTAAGGATAAGGGTCTTCAAGTTTTTCTTGATTCTGAAGAATTTAGATATGGTGATGATCTTCCTGATAGAATTCAAGATGCTATTAGAAATGCTACTCTTCATATT…
Gb.chr8.1667	TIR	4	OG0000000	No	CACTCTGTGGTCTCAAATGTCTCATAAGGCTTCTTGTTCTACTACTCATAATTCTCATGGTGAAGCTTCTTTTAATCCTAAGATGTATGATGTTTTTCTTTCTTTTAGAGGTAAGGATACTAGAACTGGTTTTGTTAGAGATCTTTCTGGTGCTCTTAAGACTGCTAGAGTTCATACTTTTATTGATTCTAAGACTCTTAGAAAGGGTGACGTTATTGGTCATACTCTCAAGGAAGCTATTAAGAATTCAAGAATTTGTATTCCTGTTTTTTCTAAGAATTTTGCTGAATCTAAGTGGTGTCTTGAAGAAGTTTCTCATATGCTTAAGTCTGAAAATGGTAGAATTTGTCCTCTTTTTTATGATGTTACTCCTTCTGATGTTAGACATCCTGATGAAGG…	ATGTCTCATAAGGCTTCTTGTTCTACTACTCATAATTCTCATGGTGAAGCTTCTTTTAATCCTAAGATGTATGATGTTTTTCTTTCTTTTAGAGGTAAGGATACTAGAACTGGTTTTGTTAGAGATCTTTCTGGTGCTCTTAAGACTGCTAGAGTTCATACTTTTATTGATTCTAAGACTCTTAGAAAGGGTGACGTTATTGGTCATACTCTCAAGGAAGCTATTAAGAATTCAAGAATTTGTATTCCTGTTTTTTCTAAGAATTTTGCTGAATCTAAGTGGTGTCTTGAAGAAGTTTCTCATATGCTTAAGTCTGAAAATGGTAGAATTTGTCCTCTTTTTTATGATGTTACTCCTTCTGATGTTAGACATCCTGATGAAGGTATGTTTGCTAAGGCT…
AtRPS4ws	TIR	8	OG0000162	Yes	CACTCTGTGGTCTCAAATGGAAACTTCTTCTATTTCTACTGTTGAAGATAAGCCTCCTCAACATCAAGTTTTTATTAATTTTAGAGGTGCTGATCTTAGAAGAAGGTTTGTTTCTCATCTTGTGACTGCTCTTAAGCTTAATAACATTAATGTTTTTATTGATGATTATGAAGATAGAGGTCAACCTCTTGATGTTCTTCTTAAAAGAATAGAAGAGAGTAAGATTGTTCTTGCAATCTTTTCTGGTAATTATACTGAATCTGTTTGGTGTGTTAGAGAACTTGAAAAGATTAAGGATTGTACTGATGAAGGTACTCTTGTTGCTATTCCTATTTTTTATAAGCTTGAACCTTCTACTGTTAGAGATCTTAAGGGTAAGTTTGGTGATAGATTTAGATC…	ATGGAAACTTCTTCTATTTCTACTGTTGAAGATAAGCCTCCTCAACATCAAGTTTTTATTAATTTTAGAGGTGCTGATCTTAGAAGAAGGTTTGTTTCTCATCTTGTGACTGCTCTTAAGCTTAATAACATTAATGTTTTTATTGATGATTATGAAGATAGAGGTCAACCTCTTGATGTTCTTCTTAAAAGAATAGAAGAGAGTAAGATTGTTCTTGCAATCTTTTCTGGTAATTATACTGAATCTGTTTGGTGTGTTAGAGAACTTGAAAAGATTAAGGATTGTACTGATGAAGGTACTCTTGTTGCTATTCCTATTTTTTATAAGCTTGAACCTTCTACTGTTAGAGATCTTAAGGGTAAGTTTGGTGATAGATTTAGATCTATGGCTAAGGGTGAT…
Mp1g10650	Hyd	5	OG0000003	No	CACTCTGTGGTCTCAAATGGCTCTTTCTCCTTCTTTTGAAATTGTTGAATCTAGACTTGAAGAACCTCTTCTTCATTCTCAACCTCTTTCTCAATCTATTAGAAATGTTACTTTTCAACCTCAAAAGGATTCTGTTTTTCATGCTGCTCCTCCTAAGGTTAATCAACTTACTGATAATATTTATGAACTTTATACTCCTGGTGCTACTTCTAGACTTAGACTTGATGTTGTTTTTTTTCATGGTCTTCAACTTGATAATACTTGTGACGCTCATCTTTCTACTTGGACCTCTTCAGATGCTCATTTGAGCACATGGACTTCTAGAGGATCTAAGGAAGTTTGGCCTATGATTTGGCTTCCTGAAGAATTTCCTGAAGCTAGAATTCTTTGTGTTAAGTA…	ATGGCTCTTTCTCCTTCTTTTGAAATTGTTGAATCTAGACTTGAAGAACCTCTTCTTCATTCTCAACCTCTTTCTCAATCTATTAGAAATGTTACTTTTCAACCTCAAAAGGATTCTGTTTTTCATGCTGCTCCTCCTAAGGTTAATCAACTTACTGATAATATTTATGAACTTTATACTCCTGGTGCTACTTCTAGACTTAGACTTGATGTTGTTTTTTTTCATGGTCTTCAACTTGATAATACTTGTGACGCTCATCTTTCTACTTGGACCTCTTCAGATGCTCATTTGAGCACATGGACTTCTAGAGGATCTAAGGAAGTTTGGCCTATGATTTGGCTTCCTGAAGAATTTCCTGAAGCTAGAATTCTTTGTGTTAAGTATGATGCTAGAACTACT…
Mp3g00170	Hyd	5	OG0000003	No	AATGGTCTCTaATGTCTCTTCCTCCTGCTTATTCTGCTACTGCTGCTCCGCAGTTGTCTGATAGCGTTTATGAACTTTATAAGCCTGGTGTTGAATCTCTTCTTGATGTTGTTTTTTTTCATGGACTTCAACTTTCCCATACCTATGTTGCTCATCTTTCTACGTGGAGATCTAGAGGTTCTCAAAAGGAAGTTTGGCCTATGACTTGGCTTCCTGAAGAATTTCCTGGTGCTAGAATTCTTTCTGTTAAGTATGATGCTTGTATTATTACTTCTGCTGAACATGGTAGACTTGATCTTTATTGTACTGCTGAATCTCTTATGCAAGATCTTATATCTGCTAAGGTTGGTCAACATCCTTGGAGGCCTGTTATTCTTGTTGGTCATTCTTATGGTGGTC…	ATGTCTCTTCCTCCTGCTTATTCTGCTACTGCTGCTCCGCAGTTGTCTGATAGCGTTTATGAACTTTATAAGCCTGGTGTTGAATCTCTTCTTGATGTTGTTTTTTTTCATGGACTTCAACTTTCCCATACCTATGTTGCTCATCTTTCTACGTGGAGATCTAGAGGTTCTCAAAAGGAAGTTTGGCCTATGACTTGGCTTCCTGAAGAATTTCCTGGTGCTAGAATTCTTTCTGTTAAGTATGATGCTTGTATTATTACTTCTGCTGAACATGGTAGACTTGATCTTTATTGTACTGCTGAATCTCTTATGCAAGATCTTATATCTGCTAAGGTTGGTCAACATCCTTGGAGGCCTGTTATTCTTGTTGGTCATTCTTATGGTGGTCTTGTTATTAAG…
Mp3g20180	Hyd	5	OG0000003	Yes	AATGGTCTCTaATGTCTCTTCCTCCTGCTTGTTCTGCTACTTCTACTTCTAGACTTTCTGATTCTGTTTATGAACTTTATAATCCTGGTGTTGAATCTGTTCTTGATGTTGTTTTTTTTCATGGTCTTCAATCTTCTCATACTTCTGTTCCTCATCTTTCTACTTGGATTTCTTCTGGTTCTCATAAGGAAGTTTGGCCTCAAACTTGGATTCCTCAAGAATTTCCTGGTGCTAGAATTCTTTCTGTTGAATATGATGCTTCTATTTCTACTTCTGCTGAAAATGGTAGACTTGATCTTTATCTTACTGCTGAATCTCTTATGCATAATCTTATTATTGCTAAGGTTGGTCAACATCCTTGGAGGCCTGTTATTCTTGTTGGTCATTCTTATGGTGGTC…	ATGTCTCTTCCTCCTGCTTGTTCTGCTACTTCTACTTCTAGACTTTCTGATTCTGTTTATGAACTTTATAATCCTGGTGTTGAATCTGTTCTTGATGTTGTTTTTTTTCATGGTCTTCAATCTTCTCATACTTCTGTTCCTCATCTTTCTACTTGGATTTCTTCTGGTTCTCATAAGGAAGTTTGGCCTCAAACTTGGATTCCTCAAGAATTTCCTGGTGCTAGAATTCTTTCTGTTGAATATGATGCTTCTATTTCTACTTCTGCTGAAAATGGTAGACTTGATCTTTATCTTACTGCTGAATCTCTTATGCATAATCTTATTATTGCTAAGGTTGGTCAACATCCTTGGAGGCCTGTTATTCTTGTTGGTCATTCTTATGGTGGTCTTGTTATTAAG…
Mp4g08270	Hyd	5	OG0000003	No	CACTCTGTGGTCTCAAATGCATTCTAATGAAATGGAAGATCTTAAGGAACAAGAAATTTCTTCTGCTCATCCTGCTGGTTCTTCTGGTGAATCTGATTGGAAGAGAAGATCTGATTCTGTTTATCTTCTTAATTCTGCTGAACTTTCCGGTGAATCTGCTTTTGATTGTGTTTTTCTTCATGGTCTTCCTTTTAAGCCTACTAGAGAAGCTCATAAGGTTACTTGGATTTCTAGAACTAAGCCTTCTGAAGTATGGCTTAATTGGCTTTATGAAATTAATCCTTCAATTAGGATTCTGGCAGTTTCTTATGAAGACAGCATTAAGAAGGACTCTAACATGGATCTTTATCTTGTTGCTGAAAATCTTCTTGGTGAACTTACTAGAGCTGATGTTGGTAA…	ATGCATTCTAATGAAATGGAAGATCTTAAGGAACAAGAAATTTCTTCTGCTCATCCTGCTGGTTCTTCTGGTGAATCTGATTGGAAGAGAAGATCTGATTCTGTTTATCTTCTTAATTCTGCTGAACTTTCCGGTGAATCTGCTTTTGATTGTGTTTTTCTTCATGGTCTTCCTTTTAAGCCTACTAGAGAAGCTCATAAGGTTACTTGGATTTCTAGAACTAAGCCTTCTGAAGTATGGCTTAATTGGCTTTATGAAATTAATCCTTCAATTAGGATTCTGGCAGTTTCTTATGAAGACAGCATTAAGAAGGACTCTAACATGGATCTTTATCTTGTTGCTGAAAATCTTCTTGGTGAACTTACTAGAGCTGATGTTGGTAAGAATAGACCTTTTATT…
Mp4g22030	Hyd	5	OG0000003	Yes	CACTCTGTGGTCTCAAATGTCTCTTCCTCCTGCTTGTTCTGCTACTTCTACTTCTAAGCTTTCTGATTCTGTTTATGAACTTTATAATCCTGGTGTTGAATCTGTTCTTGATGTTGTTTTTTTTCATGGTCTTCAATCTTCTCATACTTCTGTTCCTCATCTTTCTACTTGGATTTCTTCTGGTTCTCATAAGGAAGTTTGGCCTCAAACTTGGATTCCTCAAGAATTTCCTGGTGCTAGAATTCTTTCTGTTGAATATGATGCTTCTATTTCTACTTCTCCTACTCATGGTAGACTTGATCTTTATCTTACTGCTGAATCTCTTATGCATAATCTTATTTTTGCTAAGGTTGGTCAACATCCTTGGAGGCCTGTTATTCTTGTTGGTCATTCTTATGG…	ATGTCTCTTCCTCCTGCTTGTTCTGCTACTTCTACTTCTAAGCTTTCTGATTCTGTTTATGAACTTTATAATCCTGGTGTTGAATCTGTTCTTGATGTTGTTTTTTTTCATGGTCTTCAATCTTCTCATACTTCTGTTCCTCATCTTTCTACTTGGATTTCTTCTGGTTCTCATAAGGAAGTTTGGCCTCAAACTTGGATTCCTCAAGAATTTCCTGGTGCTAGAATTCTTTCTGTTGAATATGATGCTTCTATTTCTACTTCTCCTACTCATGGTAGACTTGATCTTTATCTTACTGCTGAATCTCTTATGCATAATCTTATTTTTGCTAAGGTTGGTCAACATCCTTGGAGGCCTGTTATTCTTGTTGGTCATTCTTATGGTGGTCTTGTTATTAAG…
Mp7g04670	Hyd	5	OG0000003	No	CACTCTGTGGTCTCAAATGGAAGTTACTAGACTTGCTAAGGGTTCTATGGCTGATGATCTTGCTCCTGGTAGAGTTTCTTGGTCTTCTGATTCTGTTTGTCATGTTAGATGTCTTTATCATAATATTTCTAGAGCTTGGAAGATTAGACCTCTTCTTCATTCTAGAAAGTTTGATGCTAGATCTTATATTTGTAAGGGTGGTGCTGCTTCTTCTAGACCTGTTATTCTTGTTGGTCATTCTTATGGTGGTCTTGTTATTAAGCAAATGTGTCTTCATGCTCATAGAACTGAATCTCTTCATCTTTCTAAGGAACAAATGGCTGGTTTTCTTAATTGTGTTAAGGGTATTTTTTTTTATGGTACTCCTCATCATGGTATGTCTTCTTTTCTTTCTCCTAA…	ATGGAAGTTACTAGACTTGCTAAGGGTTCTATGGCTGATGATCTTGCTCCTGGTAGAGTTTCTTGGTCTTCTGATTCTGTTTGTCATGTTAGATGTCTTTATCATAATATTTCTAGAGCTTGGAAGATTAGACCTCTTCTTCATTCTAGAAAGTTTGATGCTAGATCTTATATTTGTAAGGGTGGTGCTGCTTCTTCTAGACCTGTTATTCTTGTTGGTCATTCTTATGGTGGTCTTGTTATTAAGCAAATGTGTCTTCATGCTCATAGAACTGAATCTCTTCATCTTTCTAAGGAACAAATGGCTGGTTTTCTTAATTGTGTTAAGGGTATTTTTTTTTATGGTACTCCTCATCATGGTATGTCTTCTTTTCTTTCTCCTAATGGTACTCATCTTAAG…
Mp7g19400	Hyd	5	OG0000003	No	CACTCTGTGGTCTCAAATGTCTCTTCCTCCTGCTTGTTCTGCTACTGCTGCTACTAGACTTTCTGATTCTGTTTATGAACTTCATAAGCCTGGTGTTGAATCTCTTCTTGATGTTGTTCTTTTTCATGGTCTTCAATCTTCTCATACTTCTGTTGCGCATTTGTCTACTTGGACTTCTAGAGGTTGTCAAAAGGAAGTTTGGCCTATGACTTGGCTTCCTGAAGAATTTCCTGGTGCTAGAATTCTTTCTGTTAATTATGATGCTTGTATTACTACTTCTGCTGAACATGGTAGACTTGATCTTTATTGTACTGCTGAAAATCTTATGATTAATCTTATTTCTGCTAAGGTTGGTCAAGATCCTCTTAGACCTGTTATTCTTGTTGGTCATTCTTATGG…	ATGTCTCTTCCTCCTGCTTGTTCTGCTACTGCTGCTACTAGACTTTCTGATTCTGTTTATGAACTTCATAAGCCTGGTGTTGAATCTCTTCTTGATGTTGTTCTTTTTCATGGTCTTCAATCTTCTCATACTTCTGTTGCGCATTTGTCTACTTGGACTTCTAGAGGTTGTCAAAAGGAAGTTTGGCCTATGACTTGGCTTCCTGAAGAATTTCCTGGTGCTAGAATTCTTTCTGTTAATTATGATGCTTGTATTACTACTTCTGCTGAACATGGTAGACTTGATCTTTATTGTACTGCTGAAAATCTTATGATTAATCTTATTTCTGCTAAGGTTGGTCAAGATCCTCTTAGACCTGTTATTCTTGTTGGTCATTCTTATGGTGGTCTTGTTATTAAG…
Mp8g01050	Hyd	5	OG0000003	No	CACTCTGTGGTCTCAAATGGAATCTTCTAGAAAGCTTAGATTTCAAAGATCTCTTAAGGAAAATGCTGTTTCTCTTCCTCCTGCTGATTCTGCTACTGCTGCTCTTAGAGTTAATAGACTTACTGATTCTATTTATGAACTTTATAATCCTGGTGTTGAATCTTCTCTTGATATTGTTTTTTTTCATGGTCTTCAACTTTCTCATACTTCTGATGCTTGTATTACTACTTGGAGATCTAGAGGTTCTCAAAAGGAAGTTTGGCCTATGACTTGGCTTCCTAAGGAATTTCCTAAGGCTAGAATTCTTTCTGTTAATTATGATGCTTATATTAAGACTTCTGCTGAACATGGTAGACTTGATCTTTATAATACTGCTGAATCTCTTATGGCTAATCTTAG…	ATGGAATCTTCTAGAAAGCTTAGATTTCAAAGATCTCTTAAGGAAAATGCTGTTTCTCTTCCTCCTGCTGATTCTGCTACTGCTGCTCTTAGAGTTAATAGACTTACTGATTCTATTTATGAACTTTATAATCCTGGTGTTGAATCTTCTCTTGATATTGTTTTTTTTCATGGTCTTCAACTTTCTCATACTTCTGATGCTTGTATTACTACTTGGAGATCTAGAGGTTCTCAAAAGGAAGTTTGGCCTATGACTTGGCTTCCTAAGGAATTTCCTAAGGCTAGAATTCTTTCTGTTAATTATGATGCTTATATTAAGACTTCTGCTGAACATGGTAGACTTGATCTTTATAATACTGCTGAATCTCTTATGGCTAATCTTAGAATTGCTAAGGTTGGT…
CepurR40.1G205600	Pkn	1	OG0000007	No	AATGGTCTCTaATGGCTTCTGGTGAGACTCTTCATTGCTCTGCTGGCACTATGATGATGAAGACCAGCTGCAAGGATGATCTGCCTGGTCTGTTCCAGTCTAACCTTGGTATTAGGCCGGTGGACTACAGCAGCCTTAACCAGAAAGAAAGCCTTGGCAAGGGCGCTTCTTCTACTGTGCATAGGGCTATCAGCAGGGGTAAAGAGGTGGCAGTTAAGACCTTCATCGGCGCTGATATCGAGAAGTTCCAAGAGGAAACCCTGATTATCGCCAGGCTGTCTCACCCTAACATCACCACCTTTTACAACTACGCCTTCAACAAGCGGAAGTGCAGCATCGTGATGGAACTGATGGATGACGATCTGTACTGCCTGATGCACAAGAGGATGGACTCTCCAG…	ATGGCTTCTGGTGAGACTCTTCATTGCTCTGCTGGCACTATGATGATGAAGACCAGCTGCAAGGATGATCTGCCTGGTCTGTTCCAGTCTAACCTTGGTATTAGGCCGGTGGACTACAGCAGCCTTAACCAGAAAGAAAGCCTTGGCAAGGGCGCTTCTTCTACTGTGCATAGGGCTATCAGCAGGGGTAAAGAGGTGGCAGTTAAGACCTTCATCGGCGCTGATATCGAGAAGTTCCAAGAGGAAACCCTGATTATCGCCAGGCTGTCTCACCCTAACATCACCACCTTTTACAACTACGCCTTCAACAAGCGGAAGTGCAGCATCGTGATGGAACTGATGGATGACGATCTGTACTGCCTGATGCACAAGAGGATGGACTCTCCAGAGTCTGAGCAT…
Pp3c6_5610V3	Pkn	1	OG0000007	Weak	AATGGTCTCTaATGCAGATCAGCCTGAGCAACATCCTTGAGGCTAAGAGGGCTATGCCGTACTACTTCCTGATCGACGTGATCTACCAGATCGCTAGGCGTATGTGCTACCTGCACGATATTGAGATCGCTCACAGGGACCTGAAGTCTGAGAACGTGTTGCTGAACGTGATCGACGATGGTAAGTCTGGTAACGGTCTGCATTACGCTGTGGGCAAGCTTATCGATTTCGGCTGCTCTAAGATCAACGTCGGTAGGAACCCTAAGGTGAAAGAAAACAAGTACATCTACGGCACCCTGCGGTACATTGCTCCTGAGATTCTTAAGAGCACCACCAAGAGCATCGAGATGTACGCTTTCGAGGCTGACGTGTACTCTTTCGCTATGACCTGCAGCAAGA…	ATGCAGATCAGCCTGAGCAACATCCTTGAGGCTAAGAGGGCTATGCCGTACTACTTCCTGATCGACGTGATCTACCAGATCGCTAGGCGTATGTGCTACCTGCACGATATTGAGATCGCTCACAGGGACCTGAAGTCTGAGAACGTGTTGCTGAACGTGATCGACGATGGTAAGTCTGGTAACGGTCTGCATTACGCTGTGGGCAAGCTTATCGATTTCGGCTGCTCTAAGATCAACGTCGGTAGGAACCCTAAGGTGAAAGAAAACAAGTACATCTACGGCACCCTGCGGTACATTGCTCCTGAGATTCTTAAGAGCACCACCAAGAGCATCGAGATGTACGCTTTCGAGGCTGACGTGTACTCTTTCGCTATGACCTGCAGCAAGATCCTGTCTGGT…
Pp3c17_21740V3	Pkn	1	OG0000007	No	AATGGTCTCTaATGAGCAAGATTGAGGTGGGCCGTAACTCTAAGGCTACCGAGAACAACTACATCTACGGCAGCCCTAAGTACACTGCTCCTGAGGCTCTTAAGAACAGGTTCCAGACCATGACTATGTGCCCGTTCGAGGCTCATGTGTACAGCTTCGCTATGATCTGCAGCAAGATCCTGAGCAAGAAAGACCCTTTCCACGACGTGTGCGACATCAAGAGAATCCTTGAGAGGATCGAGAAGGACGAGAGGCCTAAGCTTCCTTCTAACTGCGACGATCTCATCAAGCTGATCAAAGAGTGCTGGCGGCTTAACCCTCTTCACAGGCCAAAGTTCGCTAGCATTTGCGAGAGGCTGGATATCCTGAAGTGCAAGTTCCTGGTGGGTATGAACGTGC…	ATGAGCAAGATTGAGGTGGGCCGTAACTCTAAGGCTACCGAGAACAACTACATCTACGGCAGCCCTAAGTACACTGCTCCTGAGGCTCTTAAGAACAGGTTCCAGACCATGACTATGTGCCCGTTCGAGGCTCATGTGTACAGCTTCGCTATGATCTGCAGCAAGATCCTGAGCAAGAAAGACCCTTTCCACGACGTGTGCGACATCAAGAGAATCCTTGAGAGGATCGAGAAGGACGAGAGGCCTAAGCTTCCTTCTAACTGCGACGATCTCATCAAGCTGATCAAAGAGTGCTGGCGGCTTAACCCTCTTCACAGGCCAAAGTTCGCTAGCATTTGCGAGAGGCTGGATATCCTGAAGTGCAAGTTCCTGGTGGGTATGAACGTGCCAAACGCTCCT…
Tsn1	Pkn	1	OG0000007	Yes	AATGGTCTCTaATGGATAACATGCTGGGCGACCTGTACAAGCCTGATGATGGGGATGACTTCTACAGCAAGAAGTACAGGGACGAGCTTGAGAACGTGAGCTTCCAGCTTCTTGAAGAGATCACCGATGGCTTCAGCGAGTCTAGAGAACTTGGTAGGGGATCTTTCGGCGTTGTCTACAGGGGTCTTACCAAGAACGGTGATTACGTGGCCGTGAAGAAACTGCATGCTAACGTGACCGATCTGAACCACAAGCAGTTCCAGAACGAGCTGTACAACCTGGCTAAGCTGAAGCACGAGAACATCGTGAGGATCTACGGTTACTGCTACGAGATCAAGAAAACCTTCATGGAACACGACCGGCGGAAGATCCTTGTTGAGGAACCTAGAATTGCCCTGT…	ATGACTACCCCTATGAGCATCCCTTTCGCTACCCTTGAGAAGATCACCAACGGCTTCAGCAACGATCTGATCATTGGTAGAGGCGGCTACGGCAATGTTTACAAGGCTGTGTACAAGGGCGAAGTGATCGCTGTGAAGCTTCTGCACGATGATCTTGTGCAGCTGCTGGATGATCGGCAGTTCAAGAACGAGCTTTTCAACCTGCTTCGGGTCGAGCACCCTAACATTGTGTGTCTTAGGGGATACTGCTACGAGACTCGGTACAAGATCGTGAAGCACAACGGTGAGACTGTGTTCGGTAAGCACATTCACAGGGTTCTGTGCTTCGAGTACCTTGAAGGCGGTTCTCTGGATAACCATCTGCACGCTCCATCTCTTCCACCTAATTGGACTACCCGG…
Zm00001d007776	Pkn	1	OG0000007	No	AATGGTCTCTaATGACTACCCCTATGAGCATCCCTTTCGCTACCCTTGAGAAGATCACCAACGGCTTCAGCAACGATCTGATCATTGGTAGAGGCGGCTACGGCAATGTTTACAAGGCTGTGTACAAGGGCGAAGTGATCGCTGTGAAGCTTCTGCACGATGATCTTGTGCAGCTGCTGGATGATCGGCAGTTCAAGAACGAGCTTTTCAACCTGCTTCGGGTCGAGCACCCTAACATTGTGTGTCTTAGGGGATACTGCTACGAGACTCGGTACAAGATCGTGAAGCACAACGGTGAGACTGTGTTCGGTAAGCACATTCACAGGGTTCTGTGCTTCGAGTACCTTGAAGGCGGTTCTCTGGATAACCATCTGCACGCTCCATCTCTTCCACCTAATT…	ATGGCTGTGCTTCCTACTAGGCAGGATCCTCTGCTTAATATCCCAGCTGCTCCTTCTCCACTTCCTGCTGGTAGACTTGAGCATGAGCATGATGGTCCTACTCCGTTCTTGTTCCCTGCTCGGAGGATTAACAACCTGGCTCTTGCTTCTACCGTGCTGCCTAAGAGAGTGCCTCTTCACCTTCTGCAAAAGATCACCAACGACTTCAGCAAGGATCGTGAGCTTGGATCTGGTGCTTACGGCAAGGTTTACAAGGGTGTGCATAAGAACGGCGAGACTATGGCTGTGAAGCTGTTGCATTCTATGGCTGGCCTGGATGACAAGCTGTTCGAGGAAGAGTTCCACAACATTGCTAGGCTGCAGCACAAGAACATCGTGAGGCTTGTTGGTTTCTGCCAC…
