# Supplementary material for: The N-terminal domains of NLR immune receptors exhibit structural and functional similarities across divergent plant lineages
Source: Plant Cell. 2024 Apr 10;36(7):2491–511. doi: 10.1093/plcell/koae113 (PMC11218826; doi:10.1093/plcell/koae113)
Supplement: koae113_Supplementary_Data [file koae113_supplementary_data.zip › Supplemental Data Set S4.xlsx]

## Sheet: Supp. Data Set S4 - Legend
	Supplemental Data Set S4 - Values and statistics
	Sheet	Description
	1	Nicotiana benthamiana ion leakage (values and statstics)
	2	Marchantia polymorpha ion leakage (values and statistics)
	3	RT-qPCR experiments (values and statistics)

## Sheet: 1. Nicotiana conductivity
Supporting Figure S4
Kinase (eYFP fusions)	Conductivity	(Figure S4)					Ttest (vs GUS)	Significance < 0.01
Tsn1	53	63	36	45	39	52	1.70899e-05	*
Tsn1-D158N	43	52	49	30	43	30	7.09852e-05	*
Tsn1-G29E	21	14	17	11	15	15	0.68915	no
Zm00001d007776	40	35	24	41	35	36	3.29915e-05	*
Pp3C6_5610V3	42	33	40	53	115	85	0.00534216	*
Pp3C17_21740V3	22	36	10	28	37	32	0.0157893	*
CpR401G205600	33	32	21	52	42	39	0.000707509	*
AtRPS4	112	85	121	64	80	69	1.59835e-05	*
GUS	18	16	17	10	10	17	NA	NA
Hydrolase (eYFP fusions)	Conductivity	(Figure S4)					Ttest (vs GUS)	Significance < 0.01
Mp1g10650.1	22	22	16	27	28	26	0.207858	no
Mp3g00170.1	68	35	44	37	35	35	0.0422862	no
Mp3g20180.1	89	64	138	68	64	89	0.000734058	*
Mp4g08270.1	70	110	136	36	33	42	0.0364242	no
Mp4g22030.1	136	150	182	108	86	94	7.88095e-05	*
Mp7g04670.1	24	24	22	26	25	22	0.181888	no
Mp7g19400.1	32	28	29	28	30	28	0.747408	no
Mp8g01050	29	23	25	29	21	28	0.48975	no
AtRPS4	188	177	162	109	127	89	4.1081e-05	*
GUS	38	30	34	22	19	26	NA	NA

## Sheet: 2. Marchantia conductivity
Supporting Figure 6C and Figure S7E
Figure 6C	mCit-HA + DMSO									mCit-HA + Est									T-test (DMSO-vs-Est)	Significance < 0.05
4 hpi	1	1	1	1	1	1	1	1	1	1	1	1	1	1	1	1	1	1	NA (identical dataset)	NA
24 hpi	1	1	8	1	1	8	1	1	1	1	1	1	7	7	1	1	1	1	0.871797	no
48 hpi	7	3	10	1	1	1	1	1	1	1	1	1	1	1	1	1	1	1	0.108484	no
Figure 6C	MpC1 - DMSO									MpC1 + Est
4 hpi	0	0	0	0	0	0	0	0	0	7	8	1	9	7	8	0	0	0	0.00447412	*
24 hpi	11	0	0	11	11	9	0	0	0	32	34	41	52	51	64	21	26	22	1.08716e-05	*
48 hpi	12	1	8	14	13	12	0	0	0	89	92	116	110	138	130	53	62	47	1.02357e-06	*
Figure 6C	MpC1dN - DMSO									MpC1dN + Est
4 hpi	1	1	1	1	1	1	2	2	1	1	1	1	1	1	1	1	1	1	0.150069	no
24 hpi	1	9	2	11	10	10	1	1	1	8	1	1	2	1	1	1	1	1	0.0824564	no
48 hpi	10	14	17	9	9	8	9	7	2	11	8	7	1	1	1	2	2	2	0.00938301	*
Figure S7E	MpC1 (line 4) - DMSO									MpC1 (line 4) + Est
4 hpi	1	1	8	1	1	1	1	1	1	7	8	8	7	1	1	1	1	1	0.147417	no
24 hpi	1	10	11	8	11	9	1	1	1	25	43	6	58	37	48	28	30	23	0.000112579	*
48 hpi	12	15	15	8	12	8	2	2	2	86	147	132	105	161	129	54	51	35	2.00027e-05	*
Figure S7E	MpC1dN - (line 1) DMSO									MpC1dN - (line 1) + Est
4 hpi	1	1	1	1	1	1	1	0	0	1	1	1	1	1	1	0	0	0	0.623882	no
24 hpi	9	8	8	1	1	2	1	1	1	1	11	9	9	3	9	1	1	7	0.264744	no
48 hpi	9	9	9	1	1	1	1	1	1	7	12	10	1	1	1	1	1	1	0.913342	no
Figure S7E	MpC1 (line 14) - DMSO									MpC1 (line 14) + Est
4 hpi	1	1	1	1	1	1	1	1	1	1	1	1	1	1	1	1	1	1	NA (identical dataset)	NA
24 hpi	8	10	8	1	8	8	3	1	1	23	24	19	28	22	24	17	25	17	5.63496e-08	*
48 hpi	8	10	9	1	1	1	1	1	1	48	46	44	56	45	48	14	25	15	9.25827e-06	*
Figure S7E	MpC1dN - (line 2) DMSO									MpC1dN - (line 2) + Est
4 hpi	1	1	1	1	1	1	1	7	8	1	1	1	1	1	1	1	1	1	0.151518	no
24 hpi	1	1	1	12	9	1	2	2	1	1	1	8	10	10	8	1	1	1	0.5471	no
48 hpi	1	1	1	9	1	1	1	1	1	1	1	1	9	1	1	1	1	1	1	no

## Sheet: 3. RT-qPCR analyses
Supporting Supplemental Fig. S9D and Supplemental Fig. S10D
			MpAAA (Figure S9D)					MpPR9L (Figure S9D)					MpLOX1 (Figure S9D)					MpCYCD1 (Figure S9D)					MpMyb14 (Figure S9D)					MpPAT (Figure S9D)
Sample Legend			Rep	Samples	Value			Rep	Samples	Value			Rep	Samples	Value			Rep	Samples	Value			Rep	Samples	Value			Rep	Samples	Value
			1	mcd	0.000588535			1	mcd	1.96209e-05			1	mcd	0.0156187			1	mcd	0.000519501			1	mcd	6.15769e-05			1	mcd	0.0043325
Plant Lines	(all XVEpro:)		1	c1d	0.000638006			1	c1d	2.28495e-05			1	c1d	0.012224			1	c1d	0.00101277			1	c1d	9.09767e-05			1	c1d	0.00773629
mc	mCit-HA		1	cdd	0.000945813			1	cdd	1.7861e-05			1	cdd	0.0139574			1	cdd	0.00107397			1	cdd	6.96513e-05			1	cdd	0.00269377
c1	MpC1-eYFP		1	mce	0.000563062			1	mce	7.92906e-06			1	mce	0.00548199			1	mce	0.000729358			1	mce	1.91218e-05			1	mce	0.00462045
cd	MpC1dN-eYFP		1	c1e	0.00344153			1	c1e	0.00628995			1	c1e	0.702513			1	c1e	5.62622e-06			1	c1e	0.00174478			1	c1e	0.0904918
			1	cde	0.000688986			1	cde	2.3183e-05			1	cde	0.008126			1	cde	0.000549381			1	cde	4.76696e-05			1	cde	0.00207898
Treatments			2	mcd	0.000561816			2	mcd	1.53904e-05			2	mcd	0.0129197			2	mcd	0.000518172			2	mcd	5.12906e-05			2	mcd	0.00411674
d	DMSO		2	c1d	0.000581664			2	c1d	2.649e-05			2	c1d	0.0105677			2	c1d	0.000690122			2	c1d	6.84688e-05			2	c1d	0.00778982
e	Estradiol		2	cdd	0.000527343			2	cdd	1.05263e-05			2	cdd	0.0109042			2	cdd	0.000874671			2	cdd	5.76506e-05			2	cdd	0.00213882
			2	mce	0.000544118			2	mce	4.7495e-06			2	mce	0.00520052			2	mce	0.000622145			2	mce	2.53593e-05			2	mce	0.00442392
Example			2	c1e	0.00287268			2	c1e	0.00680093			2	c1e	0.581002			2	c1e	5.30805e-06			2	c1e	0.00167683			2	c1e	0.0883852
mcd	mCitHA + DMSO		2	cde	0.000549897			2	cde	2.85025e-05			2	cde	0.00731352			2	cde	0.000689632			2	cde	4.04953e-05			2	cde	0.00192817
			3	mcd	0.000665955			3	mcd	1.82853e-05			3	mcd	0.0120712			3	mcd	0.00076675			3	mcd	5.07715e-05			3	mcd	0.00439794
Plant Lines	(all XVEpro:)		3	c1d	0.000521547			3	c1d	2.32633e-05			3	c1d	0.0102974			3	c1d	0.000955416			3	c1d	7.10117e-05			3	c1d	0.00680943
mcHA	mCit-HA		3	cdd	0.0005219			3	cdd	1.63471e-05			3	cdd	0.0116198			3	cdd	0.000789227			3	cdd	5.15403e-05			3	cdd	0.00205886
MLA10-3	MLA10 line 3		3	mce	0.000522014			3	mce	9.09208e-06			3	mce	0.00573115			3	mce	0.000653153			3	mce	2.87325e-05			3	mce	0.00528594
ML10-18	MLA10 line 18		3	c1e	0.00362983			3	c1e	0.00664946			3	c1e	0.634688			3	c1e	6.0169e-06			3	c1e	0.00144383			3	c1e	0.0943469
			3	cde	0.000537629			3	cde	2.92521e-05			3	cde	0.00750586			3	cde	0.0012495			3	cde	5.24838e-05			3	cde	0.00206769
Treatments
D	DMSO		Test: Tukey's HSD in R (agricolae)					Test: Tukey's HSD in R (agricolae)					Test: Tukey's HSD in R (agricolae)					Test: Tukey's HSD in R (agricolae)					Test: Tukey's HSD in R (agricolae)					Test: Tukey's HSD in R (agricolae)
E	Estradiol
			Mean Square Error:			3.80558e-08		Mean Square Error:			1.14869e-08		Mean Square Error:			0.000619207		Mean Square Error:			3.52876e-08		Mean Square Error:			4.2078e-09		Mean Square Error:			1.63277e-06
			Degrees of Freedom:			12		Degrees of Freedom:			12		Degrees of Freedom:			12		Degrees of Freedom:			12		Degrees of Freedom:			12		Degrees of Freedom:			12
			Coefficient of Variation:			18.5767		Coefficient of Variation:			9.63934		Coefficient of Variation:			21.6618		Coefficient of Variation:			28.8735		Coefficient of Variation:			20.6576		Coefficient of Variation:			6.8514
			Minimum Significant Difference:			0.000535013		Minimum Significant Difference:			0.000293938		Minimum Significant Difference:			0.0682452		Minimum Significant Difference:			0.000515187		Minimum Significant Difference:			0.000177902		Minimum Significant Difference:			0.00350442
			Alpha:			0.05		Alpha:			0.05		Alpha:			0.05		Alpha:			0.05		Alpha:			0.05		Alpha:			0.05
					P-val	Sig. groups			Tukey's	P-val	Sig. groups			Tukey's	P-val	Sig. groups			Tukey's	P-val	Sig. groups			Tukey's	P-val	Sig. groups			Tukey's	P-val	Sig. groups
				c1e	0.00331468	a			c1e	0.00658011	a			c1e	0.639401	a			cdd	0.000912624	a			c1e	0.00162181	a			c1e	0.0910746	a
				cdd	0.000665019	b			cde	2.69792e-05	b			mcd	0.0135365	b			c1d	0.000886103	a			c1d	7.68191e-05	b			c1d	0.00744518	b
				mcd	0.000605435	b			c1d	2.4201e-05	b			cdd	0.0121605	b			cde	0.000829504	a			cdd	5.96141e-05	b			mce	0.00477677	bc
				cde	0.00059217	b			mcd	1.77655e-05	b			c1d	0.0110297	b			mce	0.000668219	a			mcd	5.45463e-05	b			mcd	0.0042824	bc
				c1d	0.000580405	b			cdd	1.49115e-05	b			cde	0.00764846	b			mcd	0.000601475	a			cde	4.68829e-05	b			cdd	0.00229715	c
				mce	0.000543064	b			mce	7.25688e-06	b			mce	0.00547122	b			c1e	5.65039e-06	b			mce	2.44045e-05	b			cde	0.00202495	c
			MpAAA (Figure S10D)					MpPR9L (Figure S10D)					MpLOX1 (Figure S10D)					MpMyb14 (Figure S10D)
			Rep	Samples	Value			Rep	Samples	Value			Rep	Samples	Value			Rep	Samples	Value
			1	mcHA-D	0.0026435			1	mcHA-D	2.86058e-05			1	mcHA-D	0.0136654			1	mcHA-D	0.000785918
			1	mcHA-E	0.00249802			1	mcHA-E	3.85832e-05			1	mcHA-E	0.011346			1	mcHA-E	0.00104545
			1	MLA10-3-D	0.00419145			1	MLA10-3-D	1.26106e-05			1	MLA10-3-D	0.0149022			1	MLA10-3-D	0.000655553
			1	MLA10-3-E	0.0138401			1	MLA10-3-E	0.000867008			1	MLA10-3-E	0.142431			1	MLA10-3-E	0.00344408
			1	MLA10-18-D	0.00285294			1	MLA10-18-D	9.13604e-06			1	MLA10-18-D	0.0122026			1	MLA10-18-D	0.00068894
			1	MLA10-18-E	0.00437955			1	MLA10-18-E	0.000146008			1	MLA10-18-E	0.03644			1	MLA10-18-E	0.00152005
			2	mcHA-D	0.00319862			2	mcHA-D	2.31013e-05			2	mcHA-D	0.0143613			2	mcHA-D	0.000614486
			2	mcHA-E	0.00226962			2	mcHA-E	3.33952e-05			2	mcHA-E	0.0123444			2	mcHA-E	0.000954258
			2	MLA10-3-D	0.00396994			2	MLA10-3-D	1.52588e-05			2	MLA10-3-D	0.0156974			2	MLA10-3-D	0.000714886
			2	MLA10-3-E	0.00939863			2	MLA10-3-E	0.000736684			2	MLA10-3-E	0.138376			2	MLA10-3-E	0.00374713
			2	MLA10-18-D	0.00222035			2	MLA10-18-D	1.59252e-05			2	MLA10-18-D	0.0133687			2	MLA10-18-D	0.00085113
			2	MLA10-18-E	0.005846			2	MLA10-18-E	7.4023e-05			2	MLA10-18-E	0.0324643			2	MLA10-18-E	0.00126644
			3	mcHA-D	0.00153062			3	mcHA-D	1.73866e-05			3	mcHA-D	0.0150405			3	mcHA-D	0.00072069
			3	mcHA-E	0.00201268			3	mcHA-E	3.72259e-05			3	mcHA-E	0.0104284			3	mcHA-E	0.00108106
			3	MLA10-3-D	0.00480361			3	MLA10-3-D	1.44858e-05			3	MLA10-3-D	0.0153921			3	MLA10-3-D	0.000710768
			3	MLA10-3-E	0.0129881			3	MLA10-3-E	0.000965346			3	MLA10-3-E	0.148651			3	MLA10-3-E	0.004044
			3	MLA10-18-D	0.00366154			3	MLA10-18-D	1.83143e-05			3	MLA10-18-D	0.0111511			3	MLA10-18-D	0.00060813
			3	MLA10-18-E	0.00445611			3	MLA10-18-E	5.4881e-05			3	MLA10-18-E	0.0331848			3	MLA10-18-E	0.00161603
			Test: Tukey's HSD in R (agricolae)					Test: Tukey's HSD in R (agricolae)					Test: Tukey's HSD in R (agricolae)					Test: Tukey's HSD in R (agricolae)
			Mean Square Error:			1.28771e-06		Mean Square Error:			2.58813e-09		Mean Square Error:			5.67548e-06		Mean Square Error:			2.51299e-08
			Degrees of Freedom:			12		Degrees of Freedom:			12		Degrees of Freedom:			12		Degrees of Freedom:			12
			Coefficient of Variation:			23.54		Coefficient of Variation:			29.4637		Coefficient of Variation:			6.2		Coefficient of Variation:			11.3823
			Minimum Significant Difference:			0.0031		Minimum Significant Difference:			0.000139523		Minimum Significant Difference:			0.00653364		Minimum Significant Difference:			0.00043476
			Alpha:			0.05		Alpha:			0.05		Alpha:			0.05		Alpha:			0.05
				Sample	P-val	Sig. groups			Sample	P-val	Sig. groups			Sample	P-val	Sig. groups			Sample	P-val	Sig. groups
				MLA10-3-E	0.0120756	a			MLA10-3-E	0.000856346	a			MLA10-3-E	0.143153	a			MLA10-3-E	0.00374507	a
				MLA10-18-E	0.00489389	b			MLA10-18-E	9.16373e-05	b			MLA10-18-E	0.0340297	b			MLA10-18-E	0.00146751	b
				MLA10-3-D	0.00432167	b			mcHA-E	3.64014e-05	b			MLA10-3-D	0.0153306	c			mcHA-E	0.00102692	c
				MLA10-18-D	0.00291161	b			mcHA-D	2.30312e-05	b			mcHA-D	0.0143557	c			MLA10-18-D	0.000716067	c
				mcHA-D	0.00245758	b			MLA10-18-D	1.44585e-05	b			MLA10-18-D	0.0122408	c			mcHA-D	0.000707031	c
				mcHA-E	0.00226011	b			MLA10-3-D	1.41184e-05	b			mcHA-E	0.011373	c			MLA10-3-D	0.000693736	c
